# Supplementary material for: Wheat transcriptome profiling reveals abscisic and gibberellic acid treatments regulate early-stage phytohormone defense signaling, cell wall fortification, and metabolic switches following Fusarium graminearum-challenge
Source: BMC Genomics. 2021 Nov 6;22:798. doi: 10.1186/s12864-021-08069-0 (PMC8571860; doi:10.1186/s12864-021-08069-0)
Supplement: Supplementary file 2 — Additional file 2. Differentially Expressed Wheat genes. This file contains three worksheets: (1) a list of 26,001 wheat DEGs, their expression values, cluster membership, gene network property, differential expression (log2FC and adj p values), DEFE pattern, and correlation analysis, etc.; (2) DEFE statistics, number of genes belong to each DEFE pattern, full lists of Tables 2 and 3; (3) correlation analysis of the 58 clusters. [file 12864_2021_8069_MOESM2_ESM.xlsx]

## Sheet: Note
Additional File 2: Differentially Expressed Wheat genes
Tab	Section	description
WheatDEGs		26004 wheat DEGs
	First block Cols A-D	IWGSC Refseq v1.0 Gene ID and corresponding chromosome that they are located and annotation provided by IWGSC
	Second block Cols F-K	25665 genes models were mapped to IWGSC Refseq version 1.1 in column F and their discription from Ensembl Plants (http://plants.ensembl.org), also the ortholog to Brachypodium distachyon and Arabidopsis thaliana. Mapping was done based on reciprocal best hit Blast between the pair of (versions of) genomes (based on peptide sequence).
	Third block Cols M-P	Cluster ID resulted from of hierarchical clustering, whether or not an FHB related gene and gene association network degrees (those highlighted are considerd key hub genes in the network)
	Fourth block Cols R-AW	Gene expression and differential expression analysis, each subblocks and column heads are self-explainable
	Fifth block Cols AV-BM	Correlation analysis
DEFE_stat		Frequency of each Differential Expression Feature Extraction (DEFE) pattern
moduleTraitCor		Correlation analysis between the centroid of each cluster and experimental conditions, content is self-explanable.

## Sheet: WheatDEGs
Differentially Expressed Wheat genes					Reciprocal best hit blast												Gene expression								Differential expression analysis
					Mapped to IWGSC RefSeq_v1.1		JGI Brachy ortholog		Arabidopsis ortholog			Cluster ID		Fg-related gene	Network Degree		mean count								log2FoldChange											padj											DEFE pattern
Gene_ID	Chr	Blast-Hit-Accession	Human-Readable-Description		gene ID	gene description	JGI_Brachy gene	Brachy-annot-gene	Araport11_gene	Araport11_anno		numerical	Color	1=pos 2=neg			ABA	GA	MT	Fg	Fg+ABA	Fg+AS6	Fg+GA		ABA /MT	GA /MT	Fg /MT	Fg+ABA /MT	Fg+AS6 /MT	Fg+GA /MT	Fg+ABA /Fg	Fg+GA /Fg	Fg+AS6 /Fg	Fg+AS /Fg+ABA		ABA /MT	GA /MT	Fg /MT	Fg+ABA /MT	Fg+AS6 /MT	Fg+GA /MT	Fg+ABA /Fg	Fg+GA /Fg	Fg+AS6 /Fg	Fg+AS /Fg+ABA		M(ABA/MT, GA/MT, Fg/MT, Fg+ABA/MT, Fg+AS6/MT, Fg+GA/MT)	F(Fg+ABA/Fg, Fg+AS6/Fg, Fg+GA/Fg)
TraesCS1A01G001700	1AS	sp|A7NR50|RS14Z_ROSCS	30S ribosomal protein S14 type Z		TraesCS1A02G001700		-	-	-	-		8	pink	0			8.55624	3.6826	1.93432	3.06676	10.3719	1.14104	2.26714		1.7516	0.6311	0.4851	1.9823	-0.4433	0.169	1.4972	-0.3161	-0.9284	-2.4257		0.04512	0.5635	0.595	0.009538	0.7874	0.8745	0.1302	0.8451	0.4169	0.004816		M000100	F000
TraesCS1A01G002900	1AS	AT1G65790.1	receptor kinase 1		TraesCS1A02G002900		-	-	-	-		6	red	2	2		29.269	28.6937	54.4483	16.3017	9.08616	16.7901	17.9822		-0.8955	-0.8638	-1.6997	-2.4774	-1.6637	-1.5672	-0.7777	0.1324	0.036	0.8137		0.003306	0.003249	8.062e-10	1.786e-15	3.41e-08	1.626e-08	0.08481	0.8381	0.9659	0.05029		M002222	F000
TraesCS1A01G003000	1AS	tr|A0A0U2JSD1|A0A0U2JSD1_ORYSA	NBS-LRR-like resistance protein		TraesCS1A02G003000		-	-	-	-		35	sienna3	2	505		82.3282	92.7649	95.794	27.906	18.8234	37.8838	34.8426		-0.2213	-0.0342	-1.7538	-2.3062	-1.3102	-1.4298	-0.5524	0.324	0.4436	0.996		0.4793	1	1.711e-15	8.673e-22	1.568e-08	6.292e-11	0.1288	0.3848	0.1644	0.0006144		M002222	F000
TraesCS1A01G004000	1AS	tr|A0A0U2S1S8|A0A0U2S1S8_ORYSA	NBS-LRR-like resistance protein		TraesCS1A02G004000		-	-	-	-		6	red	2	383		36.4533	28.1637	48.4707	20.9112	21.4995	20.7985	21.0694		-0.426	-0.8025	-1.182	-1.151	-1.1872	-1.1876	0.0309	-0.0056	-0.0053	-0.0362		0.1364	0.001597	4.531e-07	2.07e-06	4.968e-06	5.68e-07	0.9735	0.999	1	0.9442		M002222	F000
TraesCS1A01G004400	1AS	tr|A0A1J3DXW2|A0A1J3DXW2_NOCCA	Protein SAWADEE HOMEODOMAIN-like protein 2		TraesCS1A02G004400		-	-	-	-		5	green	1	1086		4.72782	3.94726	4.15226	234.713	272.298	16.1828	49.8102		0.1128	-0.069	5.6461	5.8605	1.8456	3.4089	0.2143	-2.2372	-3.8005	-4.0148		0.9569	1	3.626e-75	7.104e-81	7.427e-07	3.159e-26	0.4386	2.444e-35	3.006e-58	3.491e-65		M001111	F022
TraesCS1A01G004500	1AS	tr|A0A1J6I1U8|A0A1J6I1U8_NICAT	Protein sawadee homeodomain-like 2		TraesCS1A02G004500		-	-	-	-		2	blue	0	24		12.0973	15.5559	5.798	97.4446	87.9527	12.2337	19.818		0.979	1.3192	3.941	3.7936	1.0691	1.6674	-0.1474	-2.2736	-2.8719	-2.7245		0.02247	0.0005219	2.491e-37	2.966e-34	0.008527	1.252e-06	0.753	1.997e-19	4.016e-23	1.217e-20		M011111	F022
TraesCS1A01G005500	1AS	tr|A0A0B0NRC9|A0A0B0NRC9_GOSAR	Translocase subunit seca		TraesCS1A02G005500		Bradi2g40010	AT1G68490.1LOC_Os05g01210.1&expressed protein	-	-		27	white	0			89.3257	140.964	120.552	91.3561	193.995	156.439	100.533		-0.4462	0.2319	-0.4072	0.6827	0.3664	-0.2585	1.0899	0.1487	0.7736	-0.3163		0.01407	0.2068	0.01091	3.581e-06	0.0318	0.13	8.618e-13	0.5789	1.977e-06	0.0732		M000000	F100
TraesCS1A01G006000	1AS	tr|A0A061GI31|A0A061GI31_THECC	Leucine-rich repeat receptor-like protein kinase family protein, putative		TraesCS1A02G006000		-	-	-	-		46	brown4	0			11.9261	7.30966	3.15616	18.6523	12.2089	37.9626	27.1837		1.7217	1.0239	2.3559	1.7719	3.3511	2.8749	-0.584	0.519	0.9952	1.5791		0.00113	0.07439	2.822e-07	0.0002345	1.15e-13	1.685e-10	0.3482	0.3625	0.02226	0.0001682		M101111	F000
TraesCS1A01G006800	1AS	tr|A0A061FG24|A0A061FG24_THECC	Receptor protein kinase, putative		TraesCS1A02G006800		-	-	-	-		13	salmon	1	12		12.4148	7.62878	5.33656	17.0889	12.0057	13.9794	13.9993		1.1499	0.4321	1.6164	1.1061	1.3318	1.3555	-0.5102	-0.2609	-0.2845	0.2257		0.00966	0.4397	1.274e-05	0.005919	0.00133	0.0004374	0.3156	0.645	0.5843	0.6636		M101111	F000
TraesCS1A01G007300	1AS	tr|B6UKL1|B6UKL1_TRIDC	Gamma-gliadin		TraesCS1A02G007300		-	-	-	-		26	darkorange	0			10.1802	5.23336	0.32536	0.6837	1.06638	6.2988	0		3.2818	2.4761	0.4184	0.8179	2.7078	-0.5927	0.3995	-1.0112	2.2894	1.8899		0.0005227	0.009165	0.7095	0.4364	0.004072	0.6135	0.8466	0.5039	0.02334	0.06187		M100000	F000
TraesCS1A01G007800	1AS	AT3G48660.1	transmembrane protein, putative (DUF 3339)		TraesCS1A02G007800		-	-	-	-		23	darkturquoise	0			90.7592	49.9738	51.9355	42.3796	41.4905	85.2251	59.6114		0.7986	-0.0494	-0.2884	-0.3156	0.7085	0.184	-0.0272	0.4725	0.997	1.0242		0.0003504	0.9633	0.2229	0.1899	0.001327	0.4664	0.972	0.08966	7.684e-06	6.022e-06		M000000	F000
TraesCS1A01G008000	1AS	tr|K7R468|K7R468_TRIDC	Low molecular weight glutenin subunit				-	-	-	-		2	blue	0			13.1046	12.8357	1.1734	168.376	73.9874	7.79892	0		2.112	2.0956	5.0402	4.0643	1.5842	-0.8962	-0.9758	-5.9365	-3.456	-2.4802		0.03494	0.02671	2.167e-09	1.653e-06	0.1208	0.3948	0.4922	1.928e-11	0.00015	0.008793		M001100	F022
TraesCS1A01G008600	1AS	tr|M9QX03|M9QX03_ORYSI	Terpene synthase		TraesCS1A02G008600		-	-	-	-		26	darkorange	0			166.837	138.464	22.4552	31.3504	25.1123	41.2413	22.1825		2.7823	2.5227	0.4595	0.1589	0.8531	-0.0112	-0.3006	-0.4707	0.3935	0.6942		1.931e-13	1.334e-11	0.2884	0.7446	0.05214	0.992	0.6888	0.4421	0.4865	0.1382		M110000	F000
TraesCS1A01G011300	1AS	tr|M8CKV5|M8CKV5_AEGTA	Dirigent protein		TraesCS1A02G011300		-	-	-	-		33	darkolivegreen	0			847.456	170.878	404.2	532.237	158.167	446.577	431.452		1.058	-1.2345	0.3936	-1.3421	0.1441	0.0934	-1.7357	-0.3001	-0.2495	1.4862		4.664e-08	1.71e-10	0.0481	9.388e-13	0.6393	0.7023	7.688e-20	0.2715	0.3392	1.222e-14		M120200	F200
TraesCS1A01G011800	1AS	tr|A0A1D5S4Q5|A0A1D5S4Q5_WHEAT	Formin-like protein		TraesCS1A02G011800	Formin-like protein [Source:UniProtKB/TrEMBL;Acc:A0A341NHE5]	Bradi2g39860	AT3G25500.1&formin homology 1&LOC_Os05g01350.1&retrotransposon protein, putative, unclassified, expressed	-	-		30	steelblue	0			29.3489	38.425	112.762	36.876	28.0398	45.7695	27.6596		-1.9092	-1.5486	-1.5958	-1.9737	-1.2835	-1.9981	-0.3779	-0.4024	0.3123	0.6902		9.019e-13	1.954e-09	6.239e-11	7.146e-15	6.141e-07	1.423e-15	0.3845	0.3154	0.414	0.03012		M222222	F000
TraesCS1A01G011900	1AS	tr|Q8RVT2|Q8RVT2_ORYSA	Protein kinase		TraesCS1A02G011900		Bradi5g03070	AT1G21240.1&wall associated kinase 3&LOC_Os10g02720.1&OsWAK99 - OsWAK receptor-like protein kinase, expressed	-	-		14	cyan	0			4.47846	2.8858	17.7982	20.1377	20.5458	10.5798	19.7459		-2.0466	-2.3062	0.1753	0.1868	-0.7205	0.1685	0.0115	-0.0068	-0.8958	-0.9073		1.01e-05	6.594e-07	0.6597	0.6453	0.09591	0.6915	0.9972	0.9993	0.03934	0.03409		M220000	F000
TraesCS1A01G012600	1AS	AT3G24240.1	Leucine-rich repeat receptor-like protein kinase family protein		TraesCS1A02G012600		Bradi2g39830	AT5G06860.1&polygalacturonase inhibiting protein 1&LOC_Os05g01370.1&polygalacturonase inhibitor precursor, putative, expressed	-	-		47	bisque4	0			0.19226	0.20074	0	0.18352	10.3954	0	0.47556		0.5634	0.6105	0.263	4.373	0	0.9149	4.11	0.6519	0.0486	-4.0614		0.7455	0.6764	0.8291	9.332e-07	1	0.4178	2.337e-05	0.7144	0.9901	1.654e-05		M000100	F100
TraesCS1A01G013600	1AS	tr|Q8L698|Q8L698_WHEAT	Defensin		TraesCS1A02G013600	Defensin [Source:UniProtKB/TrEMBL;Acc:Q8L698]	-	-	-	-		20	royalblue	0			118.325	56.268	44.6521	24.0787	11.6157	71.2342	93.4132		1.3587	0.2999	-0.8595	-1.8474	0.6478	1.0316	-0.9878	1.8911	1.5074	2.4952		0.0001691	0.5297	0.01894	7.192e-07	0.1054	0.003098	0.04134	1.853e-07	5.262e-05	4.171e-11		M100201	F011
TraesCS1A01G014000	1AS	tr|W4ZWJ1|W4ZWJ1_WHEAT	Defensin		TraesCS1A02G014000	Defensin [Source:UniProtKB/TrEMBL;Acc:W4ZWJ1]	-	-	-	-		2	blue	0	602		0	0	0	30.1581	27.316	0	0		0	0	5.1733	5.049	0	0	-0.1243	-5.1541	-4.8718	-4.7475		1	1	8.648e-09	1.772e-08	1	1	0.9654	6.778e-08	2.54e-07	4.13e-07		M001100	F022
TraesCS1A01G014300	1AS	tr|A0A072ULK6|A0A072ULK6_MEDTR	C2 calcium/lipid-binding and GRAM domain protein		TraesCS1A02G014300		-	-	-	-		16	lightcyan	0			3.63672	1.1493	43.9061	4.167	1.0876	4.52148	4.91478		-3.3117	-4.4592	-3.2314	-4.6576	-3.1409	-2.9901	-1.4262	0.2413	0.0906	1.5168		1.015e-09	1.121e-13	3.695e-11	3.97e-15	2.288e-09	7.171e-10	0.104	0.8358	0.9459	0.05336		M222222	F000
TraesCS1A01G014900	1AS	tr|A0A1D5ZI92|A0A1D5ZI92_WHEAT	Serine/threonine-protein kinase		TraesCS1A02G014900		-	-	-	-		25	orange	1	4		4.29768	2.49866	0.34172	8.1434	4.25914	9.65488	13.1343		2.5933	1.821	3.3368	2.453	3.5833	4.0137	-0.8839	0.6769	0.2465	1.1304		0.0006803	0.02358	5.518e-07	0.0005415	1.612e-07	7.585e-10	0.2251	0.2941	0.7593	0.05952		M000001	F000
TraesCS1A01G015100	1AS	tr|B9GLJ5|B9GLJ5_POPTR	Chaperone protein dnaJ		TraesCS1A02G015100		Bradi2g39740	AT1G22630.1LOC_Os05g01530.1&expressed protein	AT1G22630	SSUH2-like protein		1	turquoise	2	840		162.844	201.038	242.395	58.7984	87.5239	104.086	70.9734		-0.5724	-0.269	-2.026	-1.4612	-1.2079	-1.7555	0.5648	0.2705	0.8181	0.2533		0.004541	0.2129	6.692e-29	6.975e-16	8.347e-11	3.692e-22	0.01953	0.377	0.0001336	0.3135		M002222	F000
TraesCS1A01G015900	1AS	tr|R9UD00|R9UD00_TRITD	Serine/threonine-protein kinase		TraesCS1A02G015900	Serine/threonine-protein kinase [Source:UniProtKB/TrEMBL;Acc:W4ZVW8]	-	-	-	-		13	salmon	1	181		75.2422	51.6523	40.7739	124.454	110.669	172.833	142.088		0.8673	0.3408	1.589	1.4157	2.053	1.7697	-0.1733	0.1807	0.464	0.6373		0.001037	0.264	3.512e-12	9.64e-10	2.979e-19	7.633e-15	0.6897	0.6472	0.08735	0.01115		M001111	F000
TraesCS1A01G016000	1AS	tr|M8BRL2|M8BRL2_AEGTA	Serine/threonine-protein kinase		TraesCS1A02G016000		-	-	-	-		3	brown	1	350		1.5631	0.99502	0.15632	9.35726	12.7212	29.681	11.4317		1.4957	1.0091	3.7	4.085	5.238	3.9639	0.385	0.2639	1.5381	1.1531		0.1302	0.3302	2.77e-07	9.686e-09	1.204e-13	3.185e-08	0.7194	0.811	0.01008	0.05952		M000111	F000
TraesCS1A01G016300	1AS	tr|B5RHV3|B5RHV3_MUSBA	Protein kinase family protein		TraesCS1A02G016300		-	-	-	-		49	plum2	0			15.7818	7.95526	8.27178	22.0561	9.38838	18.6548	14.0358		0.8932	-0.1855	1.3531	0.1359	1.1045	0.7154	-1.2172	-0.6377	-0.2486	0.9687		0.05958	0.829	0.000471	0.7968	0.01073	0.09974	0.007483	0.2103	0.6768	0.03647		M001000	F200
TraesCS1A01G016900	1AS	tr|A0A1D5S3X7|A0A1D5S3X7_WHEAT	Phosphatidate cytidylyltransferase		TraesCS1A02G016900	Phosphatidate cytidylyltransferase [Source:UniProtKB/TrEMBL;Acc:A0A1D5S3X7]	-	-	-	-		1	turquoise	2	199		451.909	696.088	522.194	265.456	331.411	253.44	241.004		-0.206	0.4136	-0.9725	-0.6532	-1.0307	-1.1106	0.3193	-0.1382	-0.0583	-0.3775		0.1758	0.0009353	1.46e-16	4.681e-08	3.537e-17	8.155e-21	0.0413	0.5012	0.7981	0.00807		M000022	F000
TraesCS1A01G018100	1AS	tr|M8BRL2|M8BRL2_AEGTA	Serine/threonine-protein kinase		TraesCS1A02G018100		-	-	-	-		46	brown4	0			9.27462	2.57944	0.8311	8.263	3.82282	13.4406	13.7859		2.753	1.116	2.5928	1.6491	3.2745	3.2886	-0.9436	0.6958	0.6818	1.6254		0.0001384	0.1962	0.0001168	0.02374	1.281e-06	5.408e-07	0.2908	0.4138	0.383	0.01484		M000011	F000
TraesCS1A01G018400	1AS	tr|Q2R8J2|Q2R8J2_ORYSJ	NBS-LRR disease resistance protein, putative, expressed ### NBS-LRR-like resistance protein		TraesCS1A02G018400		-	-	-	-		21	darkred	0			7.9808	12.1438	5.31866	2.32666	6.67908	5.678	3.65086		0.5784	1.1298	-1.0799	0.2924	0.1014	-0.4613	1.3723	0.6186	1.1813	-0.191		0.3115	0.009652	0.03755	0.5698	0.993	0.3958	0.02184	0.4492	0.05443	0.7849		M010000	F000
TraesCS1A01G018700	1AS	tr|A0A1J6JWE1|A0A1J6JWE1_NICAT	Protein trichome birefringence		TraesCS1A02G018700		-	-	AT5G06230	TRICHOME BIREFRINGENCE-LIKE 9		6	red	2	289		2.73886	1.75562	18.3907	0	0	0	0.1579		-1.6924	-2.0023	-3.0335	-2.9985	-2.9651	-2.8668	0	0.1667	0	0		0.1408	0.05253	0.00128	0.001323	0.002361	0.002727	1	0.9414	1	1		M002222	F000
TraesCS1A01G020700	1AS	tr|B9H663|B9H663_POPTR	Phosphoinositide phosphatase family protein		TraesCS1A02G020700		Bradi4g20110	AT3G51460.1&Phosphoinositide phosphatase family protein&LOC_Os11g20384.1&SacI homology domain containing protein, expressed	-	-		6	red	2	1564		51.2507	119.958	321.15	17.405	17.5543	18.2005	18.5859		-2.5468	-1.3653	-4.0259	-4.017	-3.9513	-3.9352	0.0089	0.0907	0.0746	0.0657		5.758e-11	0.0004971	1.404e-26	8.609e-26	5.418e-24	3.209e-25	1	0.9262	0.9376	0.9323		M222222	F000
TraesCS1A01G020900	1AS	tr|M7YH44|M7YH44_TRIUA	Bowman-Birk type trypsin inhibitor		TraesCS1A02G020900		-	-	-	-		34	darkmagenta	0			204.886	246.108	157.497	85.7251	176.243	188.559	95.1484		0.3867	0.6329	-0.867	0.1582	0.2605	-0.722	1.0252	0.145	1.1275	0.1023		0.05502	0.0003466	6.355e-07	0.4223	0.2224	4.314e-05	1.808e-08	0.6556	3.726e-10	0.6864		M000000	F110
TraesCS1A01G021000	1AS	tr|Q9AVS2|Q9AVS2_PEA	Trypsin inhibitor		TraesCS1A02G021000		-	-	-	-		29	saddlebrown	0			75.0428	211.066	1.16974	77.9462	165.509	363.114	366.476		4.9645	6.3778	5.0128	6.0452	7.1254	7.1385	1.0324	2.1257	2.1126	1.0802		1.603e-20	5.712e-35	4.047e-22	5.475e-32	1.255e-43	6.579e-44	0.05393	1.908e-06	1.257e-06	0.02235		M111111	F011
TraesCS1A01G021400	1AS	tr|Q84X88|Q84X88_VIGUU	Trypsin inhibitor		TraesCS1A02G021400		-	-	-	-		25	orange	0	11		56.3056	17.2686	0.81506	81.5435	73.2779	211.991	179.912		5.0467	3.4361	5.5903	5.4473	6.9426	6.7093	-0.143	1.1191	1.3523	1.4953		4.167e-24	3.708e-11	3.237e-31	1.397e-29	1.937e-47	1.722e-44	0.8173	0.0002689	2.308e-06	1.297e-07		M111111	F011
TraesCS1A01G022500	1AS	AT1G34410.1	auxin response factor 21		TraesCS1A02G022500		-	-	-	-		2	blue	0			127.364	210.793	105.224	256.424	281.344	153.807	109.937		0.2722	0.9936	1.2751	1.4108	0.5533	0.0601	0.1357	-1.215	-0.7218	-0.8575		0.1072	3.559e-14	5.13e-25	4.626e-30	9.407e-05	0.7389	0.509	3.807e-22	5.039e-08	4.081e-11		M001100	F002
TraesCS1A01G022900	1AS	sp|Q5KQI6|SNAT1_ORYSJ	Serotonin N-acetyltransferase 1, chloroplastic		TraesCS1A02G022900		-	-	-	-		45	darkorange2	0			1.2579	4.26722	5.84844	11.8241	12.8088	1.23148	1.6103		-1.8027	-0.6221	0.9702	1.0892	-1.7215	-1.7136	0.119	-2.6838	-2.6917	-2.8107		0.009559	0.3553	0.03989	0.02078	0.01101	0.004266	0.9134	6.767e-06	2.391e-05	7.965e-06		M000000	F022
TraesCS1A01G024200	1AS	tr|B7EBV9|B7EBV9_ORYSJ	cDNA clone:J013058P10, full insert sequence		TraesCS1A02G024200		-	-	-	-		45	darkorange2	0			25.8484	38.9736	32.6726	39.6446	48.0913	34.0532	17.5315		-0.3176	0.2651	0.2765	0.5515	0.0742	-0.8683	0.275	-1.1448	-0.2023	-0.4774		0.2603	0.2817	0.1841	0.004749	0.9147	8.923e-05	0.3312	3.646e-07	0.4993	0.04067		M000000	F002
TraesCS1A01G025500	1AS	tr|Q2R8J2|Q2R8J2_ORYSJ	NBS-LRR disease resistance protein, putative, expressed		TraesCS1A02G025500		-	-	-	-		26	darkorange	0			16.7839	11.2326	4.5492	9.45896	7.0591	9.16246	5.97508		1.6838	1.2216	0.9742	0.5728	0.9285	0.3153	-0.4014	-0.6589	-0.0456	0.3558		0.0009907	0.02007	0.05279	0.3033	0.1079	0.6129	0.6411	0.3434	0.9712	0.5973		M100000	F000
TraesCS1A01G025600	1AS	tr|Q2R8J2|Q2R8J2_ORYSJ	NBS-LRR disease resistance protein, putative, expressed		TraesCS1A02G025600		Bradi5g03110	AT3G07040.1&NB-ARC domain-containing disease resistance protein&LOC_Os11g12330.1&disease resistance protein RPM1, putative, expressed	-	-		29	saddlebrown	0			157.761	124.796	75.8951	113.974	132.874	171.472	148.716		1.037	0.7146	0.5812	0.7933	1.1519	0.9479	0.2121	0.3667	0.5707	0.3586		0.0002082	0.01164	0.034	0.002841	1.501e-05	0.0003249	0.6648	0.3417	0.06646	0.2671		M100010	F000
TraesCS1A01G025800	1AS	AT1G06640.1	2-oxoglutarate (2OG) and Fe(II)-dependent oxygenase superfamily protein		TraesCS1A02G025800		-	-	-	-		26	darkorange	0			7.13426	10.3836	2.63918	3.7543	2.33082	8.17198	4.01528		1.275	1.734	0.3977	-0.1223	1.3971	0.5374	-0.5199	0.1397	0.9994	1.5194		0.06783	0.004732	0.5783	0.8847	0.03277	0.455	0.6569	0.9171	0.1667	0.0285		M010000	F000
TraesCS1A01G026200	1AS	tr|F1DT48|F1DT48_SETIT	NBS-LRR disease resistance protein-like protein		TraesCS1A02G026200		-	-	-	-		15	midnightblue	0			38.7521	16.5779	16.9278	33.4645	27.1631	59.2606	37.9599		1.1229	-0.0139	0.9527	0.6476	1.7416	1.1125	-0.3051	0.1598	0.7889	1.094		0.004597	1	0.009172	0.09422	9.742e-07	0.002233	0.6361	0.82	0.04995	0.003963		M100011	F000
TraesCS1A01G027300	1AS	tr|Q8LNY4|Q8LNY4_ZINVI	Cysteine proteinase		TraesCS1A02G027300		-	-	-	-		32	violet	0			6.20942	10.7001	18.527	6.99244	5.80684	6.55904	7.37212		-1.4877	-0.7628	-1.3468	-1.5564	-1.4479	-1.2571	-0.2097	0.0897	-0.1011	0.1086		0.003982	0.1356	0.002842	0.0008621	0.003981	0.006253	0.8535	0.9376	0.9243	0.903		M202222	F000
TraesCS1A01G029400	1AS	sp|Q8C9S4|CC186_MOUSE	Coiled-coil domain-containing protein 186		TraesCS1A02G029400		-	-	-	-		5	green	1	278		1.2617	0.77906	0	32.9449	20.3562	2.72824	9.99514		1.7214	1.1354	5.9547	5.284	2.519	4.243	-0.6707	-1.7117	-3.4357	-2.765		0.07937	0.2766	2.833e-18	2.018e-14	0.002522	2.334e-09	0.2161	9.561e-05	7.859e-11	4.073e-07		M001100	F022
TraesCS1A01G029800	1AS	tr|A0A0K9NMJ4|A0A0K9NMJ4_ZOSMR	RING/U-box superfamily protein		TraesCS1A02G029800		Bradi2g39220	AT5G59550.1&zinc finger (C3HC4-type RING finger) family protein&LOC_Os05g01940.1&zinc finger, RING-type, putative, expressed	AT3G46620	zinc finger (C3HC4-type RING finger) family protein		9	magenta	0			50.3372	64.7447	40.8062	50.3279	80.3729	119.956	64.3421		0.282	0.6484	0.2945	0.9655	1.5317	0.6453	0.671	0.3508	1.2372	0.5663		0.3577	0.005554	0.2179	4.52e-06	1.187e-13	0.003502	0.005557	0.2379	3.355e-09	0.01225		M000010	F010
TraesCS1A01G030600	1AS	tr|A0A061H018|A0A061H018_THECC	Rab5-interacting family protein		TraesCS1A02G030600		Bradi2g39170	AT5G59410.1&Rab5-interacting family protein&LOC_Os05g01994.1&rab5-interacting protein like, putative, expressed	-	-		39	orangered4	0			78.4123	149.667	68.2152	88.6688	121.322	81.4958	100.516		0.2141	1.1336	0.3753	0.8299	0.2666	0.5625	0.4545	0.1871	-0.1087	-0.5632		0.197	4.969e-23	0.002321	7.658e-13	0.0791	2.262e-06	0.0002383	0.2459	0.575	1.421e-05		M010000	F000
TraesCS1A01G030700	1AS	tr|A0A199VBS0|A0A199VBS0_ANACO	PGR5-like protein 1A, chloroplastic		TraesCS1A02G030700		Bradi2g39150	AT5G59400.1LOC_Os05g02010.1&expressed protein	AT5G59400	PGR5-like A protein		21	darkred	0			108.812	274.217	120.268	74.5964	126.452	71.5666	81.2788		-0.143	1.1782	-0.6821	0.0678	-0.7237	-0.5581	0.7499	0.1241	-0.0416	-0.7915		0.5858	3.127e-14	4.355e-05	0.7373	6.065e-05	0.001064	3.492e-05	0.6967	0.9113	1.826e-05		M010000	F000
TraesCS1A01G030800	1AS	tr|M8BU25|M8BU25_AEGTA	Protein FAR1-RELATED SEQUENCE 5				-	-	-	-		2	blue	0			4.90324	4.4693	1.16014	15.2321	14.2393	3.5383	2.57734		1.8314	1.6308	3.3234	3.2234	1.4075	0.86	-0.0999	-2.4634	-1.9158	-1.8159		0.004651	0.0105	1.444e-10	7.896e-10	0.03981	0.2154	0.9076	1.923e-07	6.494e-05	0.0001947		M001100	F022
TraesCS1A01G031200	1AS	tr|A3RI54|A3RI54_SOLTU	Protein kinase		TraesCS1A02G031200		Bradi2g38970	AT1G07570.1&Protein kinase superfamily protein&LOC_Os05g02020.1&protein kinase APK1A, chloroplast precursor, putative, expressed	AT5G02290	Protein kinase superfamily protein		21	darkred	0			479.016	1013.34	329.872	269.674	455.94	387.42	302.158		0.5321	1.6126	-0.2912	0.4637	0.2268	-0.1275	0.7549	0.1637	0.518	-0.2369		0.0001871	9.676e-38	0.03931	0.0005144	0.1601	0.4249	4.647e-08	0.4424	0.0003989	0.141		M010000	F000
TraesCS1A01G032700	1AS	tr|M7ZJX5|M7ZJX5_TRIUA	Replication protein A 70 kDa DNA-binding subunit		TraesCS1A02G032700	Replication protein A subunit [Source:UniProtKB/TrEMBL;Acc:W4ZW75]	Bradi2g38877	AT5G45400.1&Replication factor-A protein 1-related&LOC_Os05g02040.1&RPA1C - Putative single-stranded DNA binding complex subunit 1, expressed	AT5G45400	Replication factor-A protein 1-like protein		43	ivory	0			18.3364	7.20476	20.8284	49.326	43.4146	23.7609	23.3684		-0.1839	-1.421	1.2308	1.0544	0.1869	0.1607	-0.1763	-1.0701	-1.0439	-0.8675		0.6833	1.316e-05	9.213e-09	2.204e-06	0.6526	0.5887	0.6343	2.809e-06	1.662e-05	0.0006452		M021100	F022
TraesCS1A01G033500	1AS	tr|A9PFS3|A9PFS3_POPTR	Mitochondrial import inner membrane translocase subunit Tim17/Tim22/Tim23 family protein		TraesCS1A02G033500		-	-	AT2G28900	outer plastid envelope protein 16-1		2	blue	0			25.6752	44.7059	55.1869	78.6743	68.6173	35.1351	65.783		-1.0733	-0.3222	0.5027	0.31	-0.6231	0.2527	-0.1927	-0.25	-1.1257	-0.9331		0.000497	0.3493	0.06799	0.2906	0.04718	0.4162	0.7037	0.5657	0.0001288	0.002065		M200000	F020
TraesCS1A01G034600	1AS	tr|M7ZES6|M7ZES6_TRIUA	Lecithin-cholesterol acyltransferase-like 1		TraesCS1A02G034600		-	-	-	-		42	lightcyan1	0			1.0178	0.47428	12.8258	0.17092	0	1.06984	0.31764		-3.1672	-3.7128	-4.5886	-4.7209	-3.2592	-4.1987	-0.1324	0.3898	1.3294	1.4617		0.0001833	7.176e-06	2.047e-08	6.994e-09	7.918e-05	2.32e-07	0.9664	0.8438	0.2807	0.1923		M222222	F000
TraesCS1A01G034700	1AS	tr|M7ZES6|M7ZES6_TRIUA	Lecithin-cholesterol acyltransferase-like 1		TraesCS1A02G034700		-	-	-	-		7	black	2			19.5302	16.1821	23.0319	12.6034	9.13526	13.4039	13.717		-0.2428	-0.4702	-0.8539	-1.2644	-0.7677	-0.7331	-0.4105	0.1208	0.0862	0.4967		0.6182	0.2008	0.006311	0.0001432	0.03311	0.02255	0.4831	0.8624	0.9	0.2805		M000200	F000
TraesCS1A01G034900	1AS	tr|D8L9V0|D8L9V0_WHEAT	Cytochrome P450, putative		TraesCS1A02G034900		Bradi1g24340	AT1G11680.1&CYTOCHROME P450 51G1&LOC_Os05g12040.1&cytochrome P450 51, putative, expressed	-	-		1	turquoise	2	1224		165.637	218.655	300.102	19.0884	26.4462	52.2535	25.9659		-0.8377	-0.4442	-3.8481	-3.4034	-2.4647	-3.4075	0.4447	0.4406	1.3834	0.9387		0.02215	0.2513	3.524e-32	1.216e-25	3.143e-14	5.725e-26	0.457	0.436	0.0002909	0.01835		M002222	F010
TraesCS1A01G035100	1AS	tr|Q10NB4|Q10NB4_ORYSJ	Clathrin assembly protein, putative, expressed		TraesCS1A02G035100		Bradi2g37120	AT2G25430.1&epsin N-terminal homology (ENTH) domain-containing protein / clathrin assembly protein-related&LOC_Os05g02140.1&clathrin assembly protein, putative, expressed	-	-		3	brown	1	175		13.5001	10.7697	6.1736	27.0962	40.1374	57.5466	46.5262		0.9702	0.7274	1.9672	2.5126	2.998	2.716	0.5455	0.7488	1.0308	0.4853		0.09841	0.2173	2.119e-05	2.727e-08	4.253e-11	1.631e-09	0.4266	0.202	0.03802	0.3708		M001111	F000
TraesCS1A01G035200	1AS	tr|M8BEW5|M8BEW5_AEGTA	Dof zinc finger protein		TraesCS1A02G035200		Bradi2g37130	AT3G55370.3&OBF-binding protein 3&LOC_Os05g02150.1&expressed protein	-	-		7	black	2			14.1155	10.348	12.6081	7.15704	3.5749	7.22144	6.98464		0.1691	-0.2201	-0.796	-1.708	-0.7419	-0.8334	-0.9121	-0.0374	0.054	0.9661		0.7956	0.6798	0.02869	5.125e-05	0.08915	0.02652	0.1308	0.9734	0.9553	0.0774		M000200	F000
TraesCS1A01G035300	1AS	tr|A0A061EU78|A0A061EU78_THECC	Embryo defective 2735		TraesCS1A02G035300		Bradi2g37140	AT5G06240.1&embryo defective 2735&LOC_Os05g02190.1&expressed protein	AT5G06240	embryo defective 2735		48	darkslateblue	0			17.0629	8.84848	20.5284	24.1719	24.1328	16.7358	17.7036		-0.2399	-1.1828	0.2386	0.2365	-0.289	-0.2115	-0.0022	-0.4501	-0.5276	-0.5254		0.539	0.0001389	0.3542	0.3783	0.4253	0.4674	1	0.1572	0.09336	0.09192		M020000	F000
TraesCS1A01G035600	1AS	tr|A0A072UBL3|A0A072UBL3_MEDTR	Cysteine-rich receptor-kinase-like protein		TraesCS1A02G035600		Bradi2g37150	AT5G48540.1&receptor-like protein kinase-related family protein&LOC_Os05g02200.1&cysteine-rich repeat secretory protein 55 precursor, putative, expressed	-	-		25	orange	1	249		23.1279	10.9853	1.78302	110.652	112.483	177.981	255.478		3.1545	2.0978	5.2673	5.291	5.9184	6.4185	0.0237	1.1512	0.6511	0.6274		1.793e-08	0.0003268	5.094e-25	2.876e-25	6.036e-31	1.35e-36	0.9917	0.02947	0.2481	0.2349		M111111	F000
TraesCS1A01G035900	1AS	tr|A0A1E5WHB8|A0A1E5WHB8_9POAL	Disease resistance protein RPM1		TraesCS1A02G035900		Bradi2g37166	AT3G46530.1&NB-ARC domain-containing disease resistance protein&LOC_Os10g04110.1&MLA6 protein, putative, expressed	-	-		13	salmon	1	43		151.035	102.761	99.7621	208.252	165.918	211.137	191.963		0.6008	0.0451	1.0569	0.7356	1.0834	0.947	-0.3213	-0.1099	0.0265	0.3478		6.998e-06	0.8894	6.257e-20	1.411e-09	2.686e-19	8.47e-16	0.02247	0.5625	0.9113	0.009044		M001010	F000
TraesCS1A01G036000	1AS	sp|H2A0L7|FND1_PINMG	Fibronectin type III domain-containing protein 1		TraesCS1A02G036000		Bradi1g55808	-	-	-		1	turquoise	2	1432		29.2643	79.1921	46.244	0.14728	0	0.423	0.31764		-0.6281	0.706	-5.7264	-5.8073	-5.0559	-5.41	-0.0808	0.3165	0.6705	0.7513		0.4909	0.3628	1.186e-14	3.093e-14	1.981e-11	1.506e-13	0.9818	0.8675	0.6289	0.5381		M002222	F000
TraesCS1A01G036700	1AS	tr|D7LR91|D7LR91_ARALL	Short-chain dehydrogenase/reductase family protein		TraesCS1A02G036700		Bradi4g17890	AT3G26760.1&NAD(P)-binding Rossmann-fold superfamily protein&LOC_Os11g32030.1&sex determination protein tasselseed-2, putative, expressed	AT3G26760	NAD(P)-binding Rossmann-fold superfamily protein		7	black	0			7.14322	6.05224	16.4768	3.29998	2.27504	6.96462	4.61454		-1.1802	-1.371	-2.1749	-2.5622	-1.1835	-1.7555	-0.3872	0.4194	0.9914	1.3787		0.02846	0.007402	8.384e-06	1.301e-06	0.02349	0.0002627	0.7486	0.6656	0.141	0.03724		M022202	F000
TraesCS1A01G037100	1AS	tr|M8C1J6|M8C1J6_AEGTA	F-box protein		TraesCS1A02G037100		-	-	-	-		56	lightpink4	0			10.2749	11.0688	5.40842	12.8171	11.7924	9.69302	5.34238		0.8704	0.9481	1.1711	1.0219	0.836	-0.0712	-0.1492	-1.2423	-0.3351	-0.1859		0.08707	0.04246	0.004364	0.01706	0.09316	0.9108	0.8649	0.01112	0.5749	0.7583		M001000	F000
TraesCS1A01G037700	1AS	tr|M8C1N0|M8C1N0_AEGTA	Phenylalanine ammonia-lyase		TraesCS1A02G037700	Phenylalanine ammonia-lyase [Source:UniProtKB/TrEMBL;Acc:A0A1D5S0U3]	-	-	-	-		3	brown	1	88		11.5467	15.5193	7.85296	30.4861	34.723	55.9594	29.7463		0.5762	0.9555	1.8716	2.0555	2.7365	1.8564	0.1839	-0.0152	0.8649	0.681		0.2457	0.01779	3.073e-08	1.066e-09	2.003e-16	4.882e-08	0.765	0.9887	0.008578	0.0441		M001111	F000
TraesCS1A01G037800	1AS	tr|M8CWG2|M8CWG2_AEGTA	Phenylalanine ammonia-lyase		TraesCS1A02G037800	Phenylalanine ammonia-lyase [Source:UniProtKB/TrEMBL;Acc:W4ZZ52]	-	-	-	-		29	saddlebrown	0			60.1644	143.706	6.09712	88.2155	130.982	145.08	85.1813		3.0993	4.3082	3.6249	4.1765	4.3212	3.5741	0.5516	-0.0508	0.6963	0.1447		3.411e-14	1.212e-28	7.491e-21	1.538e-27	7.436e-29	4.276e-20	0.2826	0.9549	0.1	0.7831		M111111	F000
TraesCS1A01G039100	1AS	tr|N1QSY8|N1QSY8_AEGTA	B3 domain-containing protein		TraesCS1A02G039100		Bradi2g37387	AT2G04865.1&Aminotransferase-like, plant mobile domain family protein&LOC_Os08g27759.1&expressed protein	-	-		10	purple	0			15.1218	28.4077	16.0163	35.0335	30.5605	14.3239	20.0043		-0.0668	0.7695	1.1082	0.9313	-0.2018	0.2978	-0.1769	-0.8104	-1.31	-1.1331		0.9629	0.0032	9.814e-07	9.139e-05	0.6738	0.2987	0.6521	0.001338	1.308e-06	6.121e-05		M001000	F020
TraesCS1A01G039600	1AS	tr|V9XX51|V9XX51_9POAL	High molecular weight glutenin subunit		TraesCS1A02G039600		-	-	-	-		4	yellow	1	205		0.55876	1.7517	0.15632	14.2328	18.0688	6.2911	6.14808		0.5651	1.4309	4.0623	4.3629	3.0233	2.9864	0.3006	-1.0759	-1.039	-1.3396		0.7201	0.1518	2.768e-07	2.58e-08	0.0003874	0.0002862	0.8477	0.2901	0.2711	0.1097		M001100	F000
TraesCS1A01G040300	1AS	tr|B9HM54|B9HM54_POPTR	Zinc finger family protein		TraesCS1A02G040300		Bradi2g37430	AT2G37430.1&C2H2 and C2HC zinc fingers superfamily protein&LOC_Os05g02390.1&ZOS5-02 - C2H2 zinc finger protein, expressed	-	-		31	paleturquoise	0			1.2579	8.99336	1.17774	0.14728	24.0118	1.01782	0.28768		0.1366	2.4409	-1.339	3.7288	0.005	-1.0073	5.0678	0.3317	1.344	-3.7238		1	0.002323	0.1563	3.333e-07	1	0.311	7.608e-10	0.8664	0.2532	2.905e-06		M000100	F100
TraesCS1A01G040700	1AS	tr|M7YWU2|M7YWU2_TRIUA	Disease resistance protein RPM1		TraesCS1A02G040700		Bradi4g13521	AT3G07040.1&NB-ARC domain-containing disease resistance protein&LOC_Os06g16450.1&Leucine Rich Repeat family protein, expressed	-	-		20	royalblue	0	5		39.6487	34.3686	35.4492	17.449	15.0186	29.5106	30.7811		0.1533	-0.0416	-0.9824	-1.1953	-0.2578	-0.19	-0.213	0.7924	0.7245	0.9375		0.7692	1	0.0007437	7.673e-05	0.5443	0.5773	0.741	0.02849	0.04218	0.007492		M000200	F000
TraesCS1A01G040900	1AS	tr|A0A1D5S1D6|A0A1D5S1D6_WHEAT	3-ketoacyl-CoA synthase		TraesCS1A02G040900	3-ketoacyl-CoA synthase [Source:UniProtKB/TrEMBL;Acc:A0A1D5S1D6]	-	-	-	-		41	lightsteelblue1	0			5.07204	0.11038	17.2285	2.46774	1.02174	2.70624	2.34854		-1.6716	-4.4141	-2.5469	-3.5112	-2.3938	-2.57	-0.9643	-0.0231	0.1531	1.1174		0.01454	5.377e-09	3.907e-05	2.786e-07	0.0003505	4.241e-05	0.4224	0.9949	0.9163	0.2367		M022222	F000
TraesCS1A01G041400	1AS	sp|P83472|ICI_LUMTE	Chymotrypsin inhibitor		TraesCS1A02G041400		-	-	-	-		15	midnightblue	0			49.4596	22.0926	43.6069	35.6757	42.291	98.3331	28.2095		0.1819	-0.9433	-0.2855	-0.0383	1.1303	-0.6174	0.2472	-0.3319	1.4158	1.1686		0.7806	0.01449	0.4682	0.9324	0.001223	0.1016	0.7147	0.5721	7.029e-05	0.001276		M000010	F010
TraesCS1A01G041900	1AS	sp|Q9DC51|GNAI3_MOUSE	Guanine nucleotide-binding protein G(k) subunit alpha		TraesCS1A02G041900		-	-	-	-		4	yellow	1	956		19.2841	15.3294	15.8393	66.3176	66.9928	29.7899	45.3668		0.2775	-0.0241	2.0205	2.0368	0.9198	1.4861	0.0163	-0.5344	-1.1007	-1.1169		0.4709	1	2.532e-21	4.045e-21	0.0003851	2.764e-11	0.9818	0.01851	3.861e-07	2.992e-07		M001101	F020
TraesCS1A01G042100	1AS	sp|A6T6A3|SYL_KLEP7	Leucine--tRNA ligase		TraesCS1A02G042100		Bradi2g39300	LOC_Os04g54759.1&expressed protein	-	-		5	green	0	201		15.4445	14.1858	15.8252	38.4102	32.5337	15.106	26.8174		-0.0206	-0.1774	1.2612	1.0321	-0.0302	0.7534	-0.2291	-0.5078	-1.2914	-1.0623		1	0.7081	3.105e-07	6.283e-05	1	0.005136	0.5736	0.09289	5.625e-06	0.0003771		M001100	F020
TraesCS1A01G042700	1AS	tr|K7UIU3|K7UIU3_MAIZE	MYB transcription factor		TraesCS1A02G042700		Bradi2g37377	AT3G46130.1&myb domain protein 48&LOC_Os12g37970.1&MYB family transcription factor, putative, expressed	-	-		39	orangered4	0			42.2904	221.721	33.8927	77.2523	152.592	85.6719	73.501		0.2823	2.6555	1.1569	2.1275	1.2966	1.0891	0.9706	-0.0678	0.1397	-0.8309		0.4651	7.889e-29	3.587e-06	4.532e-19	4.533e-07	1.646e-05	0.0001586	0.9016	0.7335	0.001333		M011111	F000
TraesCS1A01G043000	1AS	AT4G26670.1	Mitochondrial import inner membrane translocase subunit Tim17/Tim22/Tim23 family protein		TraesCS1A02G043000		-	-	-	-		1	turquoise	2	2544		3.78594	14.0634	21.8082	0	0	0	0		-2.4867	-0.6193	-5.5259	-5.3045	-5.1215	-5.4661	0	0	0	0		0.0006963	0.4556	2.214e-12	1.452e-11	1.532e-10	4.463e-12	1	1	1	1		M202222	F000
TraesCS1A01G043500	1AS	AT5G20030.2	Plant Tudor-like RNA-binding protein		TraesCS1A02G043500		Bradi2g43250	AT5G20030.1&Plant Tudor-like RNA-binding protein&LOC_Os01g42540.1&ENT domain containing protein, expressed	-	-		2	blue	0			4.14418	6.14912	17.0143	30.8234	33.5787	4.25816	6.552		-1.8815	-1.3776	0.8178	0.937	-1.7569	-1.2946	0.1192	-2.1125	-2.5747	-2.6939		0.0006999	0.008812	0.07365	0.03802	0.001104	0.008229	0.9134	2.395e-05	8.677e-07	1.828e-07		M220022	F022
TraesCS1A01G043900	1AS	tr|M7YKQ5|M7YKQ5_TRIUA	Laccase		TraesCS1A02G043900	Laccase [Source:UniProtKB/TrEMBL;Acc:W4ZVY0]	Bradi4g39330	AT3G09220.1&laccase 7&LOC_Os12g15920.1&laccase precursor protein, putative, expressed	AT3G09220	laccase 7		10	purple	0			0.8992	2.36672	0	1.189	53.3349	3.17038	3.86506		1.2249	2.025	1.4084	5.7333	2.3441	2.5883	4.3249	1.1799	0.9357	-3.3893		0.3214	0.04311	0.1533	1.477e-11	0.01737	0.005121	8.067e-07	0.3627	0.4577	0.0001079		M000100	F100
TraesCS1A01G045500	1AS	AT3G46450.3	SEC14 cytosolic factor family protein / phosphoglyceride transfer family protein		TraesCS1A02G045500		Bradi4g24158	LOC_Os09g03810.1&expressed protein	-	-		5	green	1	690		0	0	0	15.9061	14.7627	0.8279	3.55534		0	0	5.1939	5.0786	1.5584	3.105	-0.1153	-2.0889	-3.6355	-3.5202		1	1	2.243e-12	7.793e-12	0.1356	0.0001094	0.9319	0.0007274	3.862e-07	8.831e-07		M001100	F022
TraesCS1A01G045700	1AS	tr|A0A173GPK0|A0A173GPK0_9ASPA	Glutathione S-transferase		TraesCS1A02G045700		Bradi2g37480	AT1G75270.1&dehydroascorbate reductase 2&LOC_Os05g02530.1&glutathione S-transferase, N-terminal domain containing protein, expressed	AT1G75270	dehydroascorbate reductase 2		25	orange	1	81		2764.15	2293.45	1783.38	3402.23	3096.39	3301.41	3714.39		0.6275	0.3599	0.9252	0.7904	0.882	1.0512	-0.1348	0.126	-0.0432	0.0916		0.0002267	0.04047	2.641e-09	4.076e-07	2.68e-08	1.101e-11	0.6501	0.6592	0.8907	0.6934		M000001	F000
TraesCS1A01G045800	1AS	tr|Q06AW2|Q06AW2_CHEQI	11S seed storage globulin A		TraesCS1A02G045800		-	-	-	-		43	ivory	1			1421.68	906.438	2033.73	2587.11	3014.23	2262.81	2606.71		-0.5112	-1.1537	0.3442	0.5628	0.1523	0.355	0.2186	0.0108	-0.1918	-0.4105		0.01062	7.084e-11	0.06911	0.001764	0.574	0.06562	0.4555	0.9858	0.4589	0.04518		M020000	F000
TraesCS1A01G046100	1AS	AT5G43880.4	methyl-coenzyme M reductase II subunit gamma, putative (DUF3741)		TraesCS1A02G046100		Bradi2g37487	AT3G53540.1LOC_Os05g02580.1&expressed protein	-	-		28	skyblue	0			18.6673	15.575	27.1004	16.7298	10.9997	13.4337	15.4649		-0.5736	-0.7816	-0.6933	-1.2678	-0.9694	-0.8061	-0.5745	-0.1128	-0.2761	0.2984		0.1182	0.0198	0.02172	6.795e-05	0.004436	0.008897	0.2303	0.866	0.5898	0.5405		M000200	F000
TraesCS1A01G046400	1AS	tr|A0A0K9PBZ9|A0A0K9PBZ9_ZOSMR	Trichome birefringence		TraesCS1A02G046400		-	-	-	-		35	sienna3	2	768		14.3454	15.5493	17.0888	3.83894	5.31524	7.3888	5.68014		-0.3086	-0.0971	-2.0141	-1.5858	-1.1497	-1.5669	0.4283	0.4472	0.8644	0.4361		0.6428	0.9509	6.352e-06	0.0003887	0.01636	0.0003516	0.6479	0.5966	0.1717	0.5121		M002202	F000
TraesCS1A01G046900	1AS	tr|I3SNE9|I3SNE9_MEDTR	Membrane-associated kinase regulator-like protein, putative		TraesCS1A02G046900		Bradi2g37560	AT2G37380.1LOC_Os05g02980.1&expressed protein	-	-		20	royalblue	0			31.6651	33.2132	44.0066	20.3786	12.0522	35.6682	34.847		-0.4703	-0.4341	-1.0909	-1.7969	-0.3192	-0.325	-0.706	0.7659	0.7717	1.4777		0.2405	0.2468	0.0005121	5.635e-08	0.4616	0.3569	0.1415	0.05694	0.04305	5.278e-05		M002200	F000
TraesCS1A01G047300	1AS	tr|Q2QWF7|Q2QWF7_ORYSJ	Cytochrome P450 family protein, expressed		TraesCS1A02G047300		Bradi3g35980	AT2G45560.1&cytochrome P450, family 76, subfamily C, polypeptide 1&LOC_Os12g09500.1&cytochrome P450, putative, expressed	-	-		23	darkturquoise	0			20.9548	4.74556	2.42072	3.53146	1.9913	4.21228	7.25208		2.7898	0.8974	0.4537	-0.1812	0.6787	1.3844	-0.6349	0.9307	0.225	0.8599		2.811e-05	0.2721	0.5658	0.8406	0.4822	0.04578	0.6105	0.3146	0.8565	0.3347		M100000	F000
TraesCS1A01G047400	1AS	sp|Q498C7|SIM14_RAT	Small integral membrane protein 14		TraesCS1A02G047400		Bradi1g61030	LOC_Os03g26490.1&expressed protein	-	-		8	pink	0			1.5495	75.9777	0.16434	0	24.8811	0	0		1.866	7.1348	-0.4247	5.554	0.0035	-0.3602	5.9787	0	0	-5.5505		0.04959	1.102e-25	0.7023	5.411e-16	1	0.765	1.118e-16	1	1	1.07e-14		M010100	F100
TraesCS1A01G048000	1AS	sp|P93194|RPK1_IPONI	Receptor-like protein kinase		TraesCS1A02G048000		Bradi1g57696	AT3G53810.1&Concanavalin A-like lectin protein kinase family protein&LOC_Os07g03890.1&lectin-like receptor kinase 7, putative, expressed	-	-		15	midnightblue	0			13.8227	10.524	7.5381	15.6314	11.8591	26.1696	18.5995		0.8638	0.5209	0.9998	0.6313	1.7382	1.2453	-0.3685	0.2455	0.7385	1.107		0.05509	0.2825	0.008191	0.1284	2.474e-06	0.0007946	0.5495	0.685	0.06366	0.00406		M000011	F000
TraesCS1A01G049500	1AS	tr|G7K0J5|G7K0J5_MEDTR	DUF1639 family protein		TraesCS1A02G049500		-	-	-	-		5	green	1	983		0	0	0	22.0231	21.9808	2.48196	2.78258		0	0	5.5503	5.542	2.6291	2.6795	-0.0083	-2.8708	-2.9213	-2.9129		1	1	2.885e-14	3.186e-14	0.002566	0.001083	1	6.898e-07	1.759e-06	1.656e-06		M001100	F022
TraesCS1A01G049600	1AS	tr|A0A0K9NPK2|A0A0K9NPK2_ZOSMR	ABC transporter G family member		TraesCS1A02G049600		-	-	-	-		7	black	2	2		222.839	294.043	349.726	133.23	140.006	213.111	208.93		-0.64	-0.2449	-1.3631	-1.291	-0.7024	-0.7263	0.0721	0.6367	0.6607	0.5887		0.06157	0.5428	2.2e-06	7.473e-06	0.02904	0.01731	0.9289	0.09836	0.06054	0.08896		M002200	F000
TraesCS1A01G050100	1AS	tr|B9RYV6|B9RYV6_RICCO	Alcohol dehydrogenase, putative		TraesCS1A02G050100		Bradi3g20810	AT1G32780.1&GroES-like zinc-binding dehydrogenase family protein&LOC_Os10g07229.1&dehydrogenase, putative, expressed	AT1G32780	GroES-like zinc-binding dehydrogenase family protein		8	pink	0			88.4475	250.76	98.9499	68.1539	169.85	74.2255	70.2224		-0.1617	1.3382	-0.5384	0.7734	-0.4143	-0.4869	1.3118	0.0515	0.1241	-1.1877		0.4207	2.278e-27	0.0001248	1.012e-09	0.009653	0.0006702	4.227e-23	0.8723	0.603	4.772e-17		M010000	F100
TraesCS1A01G050200	1AS	tr|Q75PZ8|Q75PZ8_HORVU	Tryptophan decarboxylase		TraesCS1A02G050200		-	-	-	-		15	midnightblue	0			0	0	0	0.76776	1.70922	30.2517	2.38698		0	0	1.1106	1.7788	5.0066	2.1437	0.6682	1.0332	3.8961	3.2278		1	1	0.2961	0.07663	7.227e-08	0.03258	0.7185	0.4938	6.308e-05	0.001015		M000010	F010
TraesCS1A01G050400	1AS	tr|W4ZVD1|W4ZVD1_WHEAT	Bidirectional sugar transporter SWEET		TraesCS1A02G050400	Bidirectional sugar transporter SWEET [Source:UniProtKB/TrEMBL;Acc:W4ZVD1]	-	-	-	-		19	lightyellow	0			14.142	6.53616	25.8435	11.2539	7.90026	19.8603	14.3916		-0.7891	-1.7656	-1.1429	-1.5946	-0.3787	-0.8107	-0.4518	0.3322	0.7642	1.2159		0.1219	0.0001502	0.007197	0.0002618	0.5304	0.0671	0.5732	0.6661	0.1594	0.01624		M022200	F000
TraesCS1A01G050600	1AS	tr|W4ZVB1|W4ZVB1_WHEAT	Defensin		TraesCS1A02G050600	Defensin [Source:UniProtKB/TrEMBL;Acc:W4ZVB1]	-	-	-	-		25	orange	0	1		761.269	614.932	426.937	848.351	785.89	768.266	1089.34		0.8177	0.5135	0.9715	0.8633	0.8312	1.3262	-0.1082	0.3546	-0.1404	-0.0322		0.003965	0.07685	0.0001672	0.0008632	0.002252	1.673e-07	0.8563	0.3613	0.7484	0.946		M000001	F000
TraesCS1A01G050700	1AS	tr|W4ZVX9|W4ZVX9_WHEAT	Defensin		TraesCS1A02G050700	Defensin [Source:UniProtKB/TrEMBL;Acc:W4ZVX9]	-	-	-	-		13	salmon	0			365.12	210.886	251.589	328.588	318.668	420.262	565.662		0.5276	-0.2606	0.3777	0.3344	0.7279	1.1505	-0.0433	0.7728	0.3502	0.3935		0.06036	0.4013	0.1432	0.2002	0.004096	9.33e-07	0.9524	0.005934	0.2692	0.1725		M000001	F000
TraesCS1A01G050800	1AS	tr|C9E1C1|C9E1C1_WHEAT	Defensin		TraesCS1A02G050800		Bradi3g49380	AT2G02100.1&low-molecular-weight cysteine-rich 69&LOC_Os02g41904.1&DEF7 - Defensin and Defensin-like DEFL family, expressed	-	-		55	maroon	0			1111.65	675.083	547.682	692.261	592.797	941.347	1212.65		1.0029	0.293	0.3315	0.1116	0.7675	1.1272	-0.2199	0.7956	0.4359	0.6559		0.000148	0.349	0.2267	0.7149	0.003625	4.83e-06	0.6319	0.007163	0.1677	0.01911		M100001	F000
TraesCS1A01G050900	1AS	tr|A0A060AJ86|A0A060AJ86_WHEAT	Defensin		TraesCS1A02G050900	Defensin [Source:UniProtKB/TrEMBL;Acc:A0A060AJ86]	-	-	-	-		18	lightgreen	0			394.515	302.488	332.325	216.62	140.947	589.833	568.413		0.2356	-0.1332	-0.5919	-1.1836	0.7919	0.7418	-0.5917	1.3337	1.3839	1.9756		0.7357	0.8842	0.162	0.002796	0.07409	0.07861	0.3217	0.00344	0.00108	7.42e-07		M000200	F011
TraesCS1A01G051000	1AS	tr|C6L7Y5|C6L7Y5_HORBU	F-box protein		TraesCS1A02G051000		-	-	-	-		7	black	2			14.9538	17.2851	17.0438	11.2953	6.54566	9.8119	13.584		-0.1954	0.0287	-0.5601	-1.3221	-0.7906	-0.3209	-0.762	0.2392	-0.2305	0.5315		0.7044	1	0.0672	0.0001011	0.02881	0.3298	0.1057	0.6532	0.675	0.2697		M000200	F000
TraesCS1A01G051300	1AS	tr|A0A0B2RLR4|A0A0B2RLR4_GLYSO	WEB family protein, chloroplastic		TraesCS1A02G051300		Bradi2g37720	AT1G65010.1&Plant protein of unknown function (DUF827)&LOC_Os05g02820.1&protein transport protein-related, putative, expressed	AT1G65010	WEB family protein (DUF827)		12	tan	0			695.491	284.339	687.407	714.474	480.041	518.278	654.29		0.0156	-1.2636	0.0556	-0.515	-0.4024	-0.0707	-0.5706	-0.1263	-0.4579	0.1126		1	1.381e-19	0.7468	0.0002351	0.007758	0.6917	0.0001911	0.5973	0.003249	0.5641		M020000	F000
TraesCS1A01G052300	1AS	tr|R7W1P9|R7W1P9_AEGTA	GDSL esterase/lipase		TraesCS1A02G052300		Bradi2g12340	AT1G56670.1&GDSL-like Lipase/Acylhydrolase superfamily protein&LOC_Os01g22660.1&GDSL-like lipase/acylhydrolase, putative, expressed	-	-		52	salmon4	0			172.305	174.403	95.1248	179.737	226.319	158.869	190.584		0.8313	0.8585	0.912	1.2423	0.7366	0.9987	0.3304	0.0867	-0.1753	-0.5057		3.152e-09	3.185e-10	1.798e-12	2.292e-22	1.276e-07	1.119e-14	0.03337	0.712	0.3323	0.0003065		M000100	F000
TraesCS1A01G053800	1AS	tr|G7IC98|G7IC98_MEDTR	DUF1639 family protein		TraesCS1A02G053800		-	-	-	-		2	blue	0	829		0	0	0	8.08522	13.281	0.95096	1.09466		0	0	4.3846	5.0821	1.6307	1.8078	0.6975	-2.5768	-2.7538	-3.4513		1	1	6.144e-09	7.263e-12	0.1165	0.04812	0.3728	0.0004495	0.0003203	1.971e-06		M000100	F000
TraesCS1A01G054200	1AS	tr|G7IC98|G7IC98_MEDTR	DUF1639 family protein		TraesCS1A02G054200		-	-	-	-		2	blue	0	1100		0	0	0	9.9728	11.2629	0.84596	1.15502		0	0	4.7275	4.8915	1.6333	1.8279	0.1641	-2.8996	-3.0941	-3.2582		1	1	1.289e-10	2.628e-11	0.1137	0.04339	0.8846	1.751e-05	2.126e-05	5.449e-06		M000100	F000
TraesCS1A01G054400	1AS	tr|T1N7M5|T1N7M5_TRIUA	Kinesin-like protein		TraesCS1A02G054400		Bradi2g37750	AT3G45850.1&P-loop containing nucleoside triphosphate hydrolases superfamily protein&LOC_Os05g02670.3&kinesin motor domain containing protein, putative, expressed	AT3G45850	P-loop containing nucleoside triphosphate hydrolases superfamily protein		24	darkgrey	0			587.489	383.418	516.616	418.679	233.616	409.846	544.367		0.1828	-0.4368	-0.3015	-1.1393	-0.3322	0.076	-0.8378	0.3775	-0.0307	0.8071		0.2374	0.000587	0.01512	1.037e-21	0.01193	0.6101	2.984e-11	0.008498	0.901	2.225e-10		M000200	F000
TraesCS1A01G055300	1AS	tr|A0A061S631|A0A061S631_9CHLO	Epsin		TraesCS1A02G055300		Bradi1g48590	AT3G23350.1&ENTH/VHS family protein&LOC_Os08g45230.1&ENTH domain containing protein, expressed	AT3G23350	ENTH/VHS family protein		1	turquoise	2	2744		7.01808	12.9352	40.3324	0	0	0	0.47738		-2.3034	-1.5173	-6.0249	-5.8175	-5.6374	-5.1034	0	0.9216	0	0		0.002689	0.04595	5.449e-14	4.284e-13	4.618e-12	3.187e-11	1	0.5434	1	1		M202222	F000
TraesCS1A01G056200	1AS	tr|B3FI80|B3FI80_SECCE	ALMT1-M39.2		TraesCS1A02G056200		-	-	-	-		1	turquoise	2	25		26.1053	30.5404	39.0031	12.6444	19.3926	23.2971	16.3462		-0.58	-0.3542	-1.5785	-0.9753	-0.7186	-1.2061	0.6031	0.3724	0.8599	0.2567		0.1615	0.4055	3.369e-06	0.004522	0.061	0.000409	0.2549	0.5338	0.0448	0.6065		M002002	F000
TraesCS1A01G056300	1AS	tr|B6TFT4|B6TFT4_MAIZE	Retrotransposon protein SINE subclass				-	-	-	-		53	palevioletred3	0			14.7616	29.1674	14.5192	10.0658	21.2625	23.4142	15.6174		0.0857	0.9876	-0.4843	0.5486	0.6748	0.1079	1.033	0.5922	1.1592	0.1262		0.9538	0.002377	0.1824	0.1014	0.06072	0.8012	0.006453	0.1963	0.001269	0.7913		M000000	F110
TraesCS1A01G056400	1AS	AT4G17300.2	Class II aminoacyl-tRNA and biotin synthetases superfamily protein		TraesCS1A02G056400		-	-	-	-		7	black	2	46		351.496	695.533	590.912	29.0986	16.5718	177.743	79.823		-0.7239	0.2268	-4.1842	-4.9473	-1.676	-2.7881	-0.7631	1.3961	2.5081	3.2713		0.08135	0.6681	4.212e-34	2.037e-43	2.095e-06	2.66e-16	0.1585	0.0008398	6.225e-12	1.497e-18		M002222	F011
TraesCS1A01G056600	1AS	tr|A0A061SFS5|A0A061SFS5_9CHLO	Pyrimidine-specific ribonucleoside hydrolase		TraesCS1A02G056600		Bradi4g38490	AT2G36310.1&uridine-ribohydrolase 1&LOC_Os09g39440.2&inosine-uridine preferring nucleoside hydrolase family protein, putative, expressed	-	-		49	plum2	0			47.7324	36.8641	41.8475	66.8125	53.8931	101.368	98.0268		0.1816	-0.21	0.6578	0.3614	1.251	1.2069	-0.2965	0.549	0.5932	0.8897		0.7045	0.6069	0.01586	0.221	2.532e-06	2.973e-06	0.5042	0.1003	0.05215	0.001729		M000011	F000
TraesCS1A01G057000	1AS	tr|A0A0K9NKB1|A0A0K9NKB1_ZOSMR	tRNA dimethylallyltransferase		TraesCS1A02G057000		-	-	-	-		4	yellow	1	1131		1.89458	1.42062	0	20.262	18.9143	9.7984	11.9361		1.7309	1.5169	5.2424	5.1383	4.1457	4.4941	-0.1041	-0.7483	-1.0968	-0.9926		0.07029	0.1029	4.747e-15	2.018e-14	5.538e-09	4.914e-11	0.9029	0.103	0.01149	0.02478		M001101	F000
TraesCS1A01G057200	1AS	tr|A0A1D5S176|A0A1D5S176_WHEAT	Glutamyl-tRNA reductase		TraesCS1A02G057200	Glutamyl-tRNA reductase [Source:UniProtKB/TrEMBL;Acc:A0A1D5S176]	-	-	-	-		14	cyan	0			315.8	260.931	851.578	868.894	702.12	829.388	808.528		-1.4233	-1.6871	0.0298	-0.2763	-0.037	-0.0732	-0.306	-0.103	-0.0668	0.2393		9.054e-33	2.978e-45	0.8442	0.02556	0.9437	0.6221	0.03895	0.6186	0.7406	0.08994		M220000	F000
TraesCS1A01G058200	1AS	sp|P93194|RPK1_IPONI	Receptor-like protein kinase		TraesCS1A02G058200		Bradi5g01462	AT1G21270.1&wall-associated kinase 2&LOC_Os10g07556.1&wall-associated receptor kinase-like 22 precursor, putative, expressed	-	-		23	darkturquoise	0			40.4215	25.0819	18.6998	12.6186	12.2111	38.4089	29.2146		1.1134	0.3422	-0.5427	-0.6147	1.0372	0.6244	-0.072	1.1671	1.5799	1.6519		4.996e-05	0.3198	0.07513	0.0532	0.0001267	0.0236	0.9345	0.000118	2.174e-08	2.386e-08		M100010	F011
TraesCS1A01G058400	1AS	tr|A0A0K9PY64|A0A0K9PY64_ZOSMR	AP2-like ethylene-responsive transcription factor		TraesCS1A02G058400		Bradi2g37800	AT2G28550.3&related to AP2.7&LOC_Os05g03040.1&AP2 domain containing protein, expressed	-	-		2	blue	0			3.30108	9.7131	7.53366	23.6199	29.4031	4.93534	2.4105		-0.9737	0.3268	1.5554	1.8581	-0.5211	-1.415	0.3026	-2.9705	-2.0766	-2.3792		0.1531	0.6659	0.00088	5.273e-05	0.4942	0.01435	0.7248	5.272e-08	0.0001201	5.434e-06		M001100	F022
TraesCS1A01G058600	1AS	AT1G52870.2	Peroxisomal membrane 22 kDa (Mpv17/PMP22) family protein		TraesCS1A02G058600		Bradi2g37840	AT3G53320.1LOC_Os05g03060.1&expressed protein	AT3G53320	mediator of RNA polymerase II transcription subunit-like protein		5	green	0			143.255	79.0934	129.079	282.999	250.856	143.528	149.748		0.1482	-0.7022	1.1266	0.9533	0.1612	0.2164	-0.1733	-0.9102	-0.9654	-0.7921		0.5314	3.862e-05	4.191e-15	6.713e-11	0.4673	0.2115	0.4718	1.71e-09	3.274e-10	4.85e-07		M001000	F000
TraesCS1A01G058700	1AS	tr|G7JAM9|G7JAM9_MEDTR	Triose-phosphate transporter family protein		TraesCS1A02G058700		Bradi2g37850	AT3G11320.1&Nucleotide-sugar transporter family protein&LOC_Os05g03070.1&transporter, putative, expressed	-	-		38	plum1	0			21.5574	19.5524	63.2466	19.3306	23.3259	8.02414	14.622		-1.5392	-1.7091	-1.7068	-1.4177	-2.9102	-2.0876	0.289	-0.3808	-1.2034	-1.4925		5.107e-11	2.731e-13	9.419e-16	4.791e-11	8.971e-23	4.292e-20	0.4899	0.3284	0.000685	1.154e-05		M222222	F020
TraesCS1A01G058900	1AS	tr|M8A5S4|M8A5S4_TRIUA	Xylulose kinase		TraesCS1A02G058900	D-ribulose kinase [Source:Projected from Arabidopsis thaliana (AT2G21370) UniProtKB/Swiss-Prot;Acc:Q8L794]	Bradi1g52670	AT2G21370.1&xylulose kinase-1&LOC_Os07g22650.1&expressed protein	AT2G21370	xylulose kinase-1		1	turquoise	2	658		220.353	402.047	344.485	159.006	170.069	130.432	163.85		-0.6347	0.2167	-1.1045	-1.0094	-1.388	-1.0611	0.0951	0.0434	-0.2835	-0.3786		0.00227	0.3605	2.59e-09	6.363e-08	3.817e-13	1.268e-08	0.825	0.9235	0.2884	0.109		M002222	F000
TraesCS1A01G059100	1AS	tr|W4ZY32|W4ZY32_WHEAT	Patatin		TraesCS1A02G059100	Patatin [Source:UniProtKB/TrEMBL;Acc:W4ZY32]	Bradi4g13670	AT2G26560.1&phospholipase A 2A&LOC_Os11g39990.1&patatin, putative, expressed	-	-		36	yellowgreen	0			357.492	388.541	140.737	212.515	627.237	358.548	347.214		1.3337	1.4548	0.5843	2.1384	1.3356	1.2909	1.5541	0.7066	0.7512	-0.8028		3.949e-16	8.384e-20	0.0004589	7.625e-44	8.38e-17	3.314e-16	1.448e-23	5.985e-05	9.629e-06	7.974e-07		M110111	F100
TraesCS1A01G059200	1AS	tr|A0A072UBM7|A0A072UBM7_MEDTR	Adenine/guanine permease		TraesCS1A02G059200	AZG1 [Source:Projected from Arabidopsis thaliana (AT3G10960) UniProtKB/TrEMBL;Acc:A0A178VPT2]	Bradi2g30850	AT3G10960.1&AZA-guanine resistant1&LOC_Os05g26840.1&permease domain containing protein, putative, expressed	AT3G10960	AZA-guanine resistant1		12	tan	0			15.1164	5.15974	14.7287	16.5115	14.4863	15.2968	12.9436		0.0207	-1.4602	0.1418	-0.012	0.0351	-0.1884	-0.1539	-0.3302	-0.1067	0.0471		1	0.001369	0.7479	0.9806	1	0.6868	0.8547	0.5933	0.8826	0.9468		M020000	F000
TraesCS1A01G059600	1AS	tr|A0A151RN11|A0A151RN11_CAJCA	Serine/threonine-protein kinase ATM		TraesCS1A02G059600		Bradi2g37881	AT5G02950.1&Tudor/PWWP/MBT superfamily protein&LOC_Os05g03110.1&PWWP domain containing protein, expressed	-	-		5	green	1	389		0.53272	0	0.16434	22.5213	21.3891	1.30172	6.31814		0.8362	-0.0545	5.2036	5.1368	1.4035	3.4526	-0.0669	-1.7511	-3.8002	-3.7333		0.5135	1	3.086e-14	7.298e-14	0.1585	1.914e-06	0.9591	0.0005957	2.614e-09	4.596e-09		M001100	F022
TraesCS1A01G060600	1AS	tr|A0A1E5UXR9|A0A1E5UXR9_9POAL	Interactor of constitutive active ROPs 2, chloroplastic		TraesCS1A02G060600		Bradi2g37920	AT2G37080.1&ROP interactive partner 3&LOC_Os05g03120.2&retrotransposon protein, putative, unclassified, expressed	AT2G37080	ROP interactive partner 3		20	royalblue	0			380.616	206.996	234.809	137.234	104.574	273.182	240.778		0.6872	-0.1807	-0.7711	-1.1618	0.2144	0.037	-0.3907	0.8082	0.9855	1.3762		9.45e-06	0.3456	2.683e-07	2.482e-14	0.2552	0.8561	0.05762	4.466e-07	2.116e-10	1.189e-18		M000200	F000
TraesCS1A01G060900	1AS	AT4G32460.4	choice-of-anchor C domain protein, putative (Protein of unknown function, DUF642)		TraesCS1A02G060900		-	-	-	-		20	royalblue	0			100.667	28.3835	22.4948	14.3434	5.98226	56.6552	70.7489		2.0776	0.2741	-0.6214	-1.7797	1.2754	1.5879	-1.1583	2.2093	1.8968	3.0551		1.02e-07	0.6449	0.1536	5.727e-05	0.001625	2.88e-05	0.04054	4.249e-08	3.74e-06	2.312e-12		M100211	F011
TraesCS1A01G061100	1AS	AT5G61530.5	small G protein family protein / RhoGAP family protein		TraesCS1A02G061100		-	-	-	-		4	yellow	1	1047		0.57196	0.11038	0.16904	15.6209	15.9287	7.97302	6.59034		0.8354	0.2543	4.6806	4.6788	3.7372	3.4436	-0.0019	-1.2371	-0.9435	-0.9416		0.5027	0.9173	1.789e-12	2.056e-12	1.446e-07	7.741e-07	1	0.009756	0.05364	0.05085		M001100	F002
TraesCS1A01G061200	1AS	sp|P70236|MP2K6_MOUSE	Dual specificity mitogen-activated protein kinase kinase 6		TraesCS1A02G061200		-	-	-	-		4	yellow	1	921		0.38852	0	0.16434	27.2326	18.9521	7.5798	13.3945		0.2983	-0.0486	5.4556	4.9274	3.6998	4.4286	-0.5282	-1.0269	-1.7558	-1.2276		0.9026	1	1.191e-17	2.304e-14	1.052e-07	1.346e-11	0.2235	0.004883	4.023e-06	0.00304		M001101	F022
TraesCS1A01G061300	1AS	AT3G58490.2	Phosphatidic acid phosphatase (PAP2) family protein		TraesCS1A02G061300		-	-	-	-		11	greenyellow	1	714		1.73356	1.3261	0.65872	25.2868	21.351	13.0995	25.6726		0.8337	0.4973	4.4542	4.2137	3.5749	4.47	-0.2405	0.0158	-0.8793	-0.6388		0.3986	0.6505	1.496e-15	7.629e-14	1.627e-09	1.546e-15	0.7142	0.9895	0.03736	0.1495		M001111	F000
TraesCS1A01G061400	1AS	AT1G48980.2	2-oxoglutarate (2OG) and Fe(II)-dependent oxygenase superfamily protein		TraesCS1A02G061400		-	-	-	-		11	greenyellow	1	305		74.9655	60.0536	59.7884	246.576	195.652	132.576	223.95		0.3152	-0.0193	2.0003	1.6731	1.124	1.8642	-0.3272	-0.1362	-0.8763	-0.5491		0.4093	1	2.612e-15	5.985e-11	3.888e-05	2.573e-13	0.4277	0.7887	0.002052	0.07022		M001111	F000
TraesCS1A01G062500	1AS	tr|D7MBL1|D7MBL1_ARALL	Protease inhibitor/seed storage/lipid transfer protein family protein		TraesCS1A02G062500		-	-	AT4G30880	Bifunctional inhibitor/lipid-transfer protein/seed storage 2S albumin superfamily protein		5	green	1	1168		3.30048	1.07258	0	443.001	494.278	24.8872	38.5033		2.2741	1.1353	8.975	9.1279	4.9824	5.5457	0.1529	-3.4293	-3.9926	-4.1455		0.003804	0.2162	6.518e-49	1.151e-50	7.428e-15	8.847e-19	0.8505	4.807e-22	1.648e-27	8.701e-30		M001111	F022
TraesCS1A01G062600	1AS	tr|D7MBL1|D7MBL1_ARALL	Protease inhibitor/seed storage/lipid transfer protein family protein		TraesCS1A02G062600		-	-	-	-		2	blue	0	1193		0	0.25354	0	92.4104	98.293	3.70094	7.89722		0	0.5766	7.4186	7.5049	2.9355	3.9001	0.0863	-3.5185	-4.4831	-4.5694		1	0.6614	2.136e-30	3.963e-31	0.0001365	1.75e-08	0.8898	4.366e-29	2.648e-27	2.083e-28		M001100	F022
TraesCS1A01G062700	1AS	tr|B9GM43|B9GM43_POPTR	Protease inhibitor/seed storage/lipid transfer family protein		TraesCS1A02G062700		Bradi5g22460	AT4G33550.2&Bifunctional inhibitor/lipid-transfer protein/seed storage 2S albumin superfamily protein&LOC_Os03g25350.1&LTPL36 - Protease inhibitor/seed storage/LTP family protein precursor, expressed	-	-		2	blue	0	747		0.17024	0	0	78.6951	96.4392	1.02176	0.86656		0.5719	0	6.739	7.0052	1.4335	1.2266	0.2662	-5.5125	-5.3055	-5.5717		0.7264	1	7.423e-18	2.69e-19	0.1853	0.2194	0.8617	2.105e-13	5.267e-12	2.267e-13		M001100	F022
TraesCS1A01G062900	1AS	tr|D7MBL1|D7MBL1_ARALL	Protease inhibitor/seed storage/lipid transfer protein family protein		TraesCS1A02G062900		-	-	-	-		5	green	1	873		1.00436	2.25466	0	296.408	308.746	12.216	27.9654		1.3338	1.9565	8.5671	8.6244	4.1282	5.2304	0.0572	-3.3367	-4.4389	-4.4961		0.1669	0.0139	5.014e-44	1.105e-44	5.951e-10	1.71e-16	0.9542	8.917e-24	7.833e-34	7.966e-35		M001111	F022
TraesCS1A01G063100	1AS	tr|D7MBL1|D7MBL1_ARALL	Protease inhibitor/seed storage/lipid transfer protein family protein		TraesCS1A02G063100		Bradi3g29320	AT4G30880.1&Bifunctional inhibitor/lipid-transfer protein/seed storage 2S albumin superfamily protein&LOC_Os03g25350.1&LTPL36 - Protease inhibitor/seed storage/LTP family protein precursor, expressed	-	-		5	green	1	1393		0.17024	0	0	890.061	943.734	15.739	37.8032		0.5473	0	9.9703	10.0518	4.3976	5.5483	0.0815	-4.422	-5.5727	-5.6541		0.7018	1	3.597e-58	3.25e-59	3.527e-11	3.398e-18	0.9375	1.694e-33	5.441e-46	1.605e-47		M001111	F022
TraesCS1A01G063200	1AS	tr|D7MBL1|D7MBL1_ARALL	Protease inhibitor/seed storage/lipid transfer protein family protein		TraesCS1A02G063200		-	-	-	-		5	green	1	1266		0	0	0	83.8512	98.1601	5.54326	8.48886		0	0	7.33	7.555	3.4911	3.9823	0.225	-3.3478	-3.839	-4.064		1	1	9.284e-31	1.105e-32	1.399e-06	4.386e-09	0.4205	1.184e-38	3.443e-31	5.633e-35		M001100	F022
TraesCS1A01G064000	1AS	tr|A0A1D5S4V0|A0A1D5S4V0_WHEAT	Glycosyltransferases		TraesCS1A02G064000	Glycosyltransferases [Source:UniProtKB/TrEMBL;Acc:A0A1D5S4V0]	Bradi2g37970	AT2G37090.1&Nucleotide-diphospho-sugar transferases superfamily protein&LOC_Os05g03174.2&glycosyltransferase family 43 protein, putative, expressed	-	-		41	lightsteelblue1	0			401.652	159.327	412.092	396.308	227.676	250.553	397.716		-0.0371	-1.3726	-0.0554	-0.8478	-0.7166	-0.0493	-0.7924	0.0061	-0.6612	0.1312		0.9842	2.722e-14	0.805	1.67e-06	0.0001154	0.8384	4.284e-05	0.9947	0.0007537	0.6105		M020000	F000
TraesCS1A01G064100	1AS	tr|M8A212|M8A212_TRIUA	Protein IQ-DOMAIN 1		TraesCS1A02G064100		Bradi2g37980	AT5G03040.3&IQ-domain 2&LOC_Os05g03190.1&IQ calmodulin-binding motif domain containing protein, expressed	AT5G03040	IQ-domain 2		41	lightsteelblue1	0			730.624	270.915	849.521	508.659	315.941	429.63	582.098		-0.2164	-1.6355	-0.7334	-1.4146	-0.9752	-0.5401	-0.6811	0.1933	-0.2418	0.4393		0.3764	1.307e-20	3.382e-05	2.475e-16	4.891e-08	0.003122	0.0006859	0.5071	0.3264	0.03447		M020200	F000
TraesCS1A01G064200	1AS	sp|Q1BEY3|DCD_MYCSS	dCTP deaminase ### Rho guanine nucleotide exchange factor		TraesCS1A02G064200		Bradi1g52980	AT1G64870.1LOC_Os07g17300.1&expressed protein	AT5G13620	hypothetical protein		5	green	1	1022		0	0.77906	0	146.502	153.284	12.6997	22.3446		0	1.0186	7.9136	7.9782	4.4504	5.1872	0.0646	-2.7264	-3.4632	-3.5278		1	0.307	7.877e-39	1.658e-39	9.018e-12	1.306e-16	0.8527	3.365e-49	2.177e-47	6.041e-49		M001111	F022
TraesCS1A01G064400	1AS	sp|D4CZZ3|NSCD_TRIVH	Prenyltransferase nscD		TraesCS1A02G064400		-	-	-	-		4	yellow	1	530		0.17024	0	0.16434	5.67136	10.3228	2.14078	4.40492		0.2781	-0.0582	3.4063	4.2434	2.2071	3.0147	0.8371	-0.3916	-1.1992	-2.0363		0.9255	1	6.242e-06	6.858e-09	0.01299	0.0001018	0.2727	0.7001	0.1249	0.002341		M000100	F000
TraesCS1A01G064500	1AS	sp|Q3Z5W9|CAIA_SHISS	Crotonobetainyl-CoA dehydrogenase		TraesCS1A02G064500		-	-	-	-		5	green	1	1305		0.17024	0.31112	0.15632	23.2461	23.3538	3.29044	6.01656		0.2893	0.5445	5.2741	5.2695	2.6279	3.3428	-0.0046	-1.9313	-2.6462	-2.6416		0.9116	0.6802	1.071e-15	1.236e-15	0.0007858	1.985e-06	1	4.208e-06	5.746e-08	5.837e-08		M001100	F022
TraesCS1A01G065500	1AS	AT1G17440.2	Transcription initiation factor TFIID subunit A		TraesCS1A02G065500		-	-	-	-		36	yellowgreen	0			17.8173	48.7257	12.1736	12.2359	44.6526	35.1772	24.5612		0.5694	1.985	-0.0165	1.8396	1.4487	0.96	1.8561	0.9765	1.4652	-0.3909		0.09553	8.224e-16	0.9666	3.301e-14	3.59e-08	0.0002995	6.485e-14	0.001003	3.92e-08	0.1417		M010110	F110
TraesCS1A01G066200	1AS	tr|B3XWM9|B3XWM9_NICBE	Lectin receptor kinase-like protein		TraesCS1A02G066200		Bradi2g38080	AT5G03140.1&Concanavalin A-like lectin protein kinase family protein&LOC_Os05g03450.1&lectin protein kinase family protein, putative, expressed	-	-		3	brown	1	218		29.5777	29.4138	23.3462	70.2056	62.3408	65.7316	81.9762		0.3159	0.3172	1.4906	1.3308	1.4004	1.7063	-0.1598	0.2158	-0.0902	0.0696		0.6897	0.6443	0.0009534	0.00345	0.003266	0.0001437	0.8812	0.8089	0.9233	0.9297		M001111	F000
TraesCS1A01G066400	1AS	tr|A0A1D6DED4|A0A1D6DED4_WHEAT	Dihydrolipoyl dehydrogenase		TraesCS1A02G066400	Dihydrolipoyl dehydrogenase [Source:UniProtKB/TrEMBL;Acc:A0A1D6DED4]	Bradi2g12310	AT1G48030.2&mitochondrial lipoamide dehydrogenase 1&LOC_Os01g22520.1&dihydrolipoyl dehydrogenase 1, mitochondrial precursor, putative, expressed	-	-		17	grey60	2	5		1071.5	774.677	1600.72	396.494	436.683	642.256	553.878		-0.5737	-1.0367	-1.9934	-1.8563	-1.3055	-1.5154	0.1371	0.478	0.688	0.5508		0.005871	3.608e-08	2.228e-28	1.031e-24	1.83e-12	8.835e-17	0.7175	0.04771	0.0009226	0.009465		M022222	F000
TraesCS1A01G066700	1AS	tr|D7L628|D7L628_ARALL	Kinase family protein		TraesCS1A02G066700		Bradi2g38090	AT3G07070.1&Protein kinase superfamily protein&LOC_Os05g03460.1&protein kinase, putative, expressed	-	-		31	paleturquoise	0			81.123	323.099	132.636	77.7616	254.713	180.684	87.5321		-0.7015	1.2835	-0.7604	0.9361	0.4363	-0.5954	1.6965	0.1651	1.1968	-0.4997		0.000435	2.457e-14	2.293e-05	2.587e-08	0.02459	0.001199	1.163e-22	0.6065	5.145e-11	0.009343		M010000	F110
TraesCS1A01G066800	1AS	tr|G7JQF7|G7JQF7_MEDTR	Acyl-CoA dehydrogenase ### Acyl-CoA dehydrogenase, putative		TraesCS1A02G066800		Bradi2g38100	AT3G45300.1&isovaleryl-CoA-dehydrogenase&LOC_Os05g03480.2&acyl-coenzyme A dehydrogenase, mitochondrial precursor, putative, expressed	AT3G45300	isovaleryl-CoA-dehydrogenase		31	paleturquoise	0			571.981	1853.44	652.131	554.087	1622.86	942.742	649.481		-0.1877	1.502	-0.2331	1.3106	0.5305	-0.0064	1.5438	0.2268	0.7637	-0.7801		0.2303	6.92e-40	0.06879	4.81e-31	1.424e-05	0.9779	1.516e-41	0.1706	3.502e-10	4.834e-11		M010100	F100
TraesCS1A01G066900	1AS	tr|A0A061FQ68|A0A061FQ68_THECC	p-loop containing nucleoside triphosphate hydrolases superfamily protein		TraesCS1A02G066900	P-loop containing nucleoside triphosphate hydrolases superfamily protein [Source:Projected from Arabidopsis thaliana (AT3G10420) UniProtKB/TrEMBL;Acc:F4J3R7]	Bradi1g55007	AT3G10420.2&P-loop containing nucleoside triphosphate hydrolases superfamily protein&LOC_Os07g08970.1&uncharacterized protein ycf45, putative, expressed	AT3G10420	P-loop containing nucleoside triphosphate hydrolases superfamily protein		50	thistle2	0			243.544	537.776	277.021	162.839	372.223	182.985	168.213		-0.1828	0.952	-0.7583	0.4246	-0.5867	-0.7123	1.1829	0.046	0.1716	-1.0114		0.4058	3.509e-10	1.037e-06	0.007042	0.0004155	5.45e-06	3.509e-14	0.8995	0.4711	2.443e-10		M000000	F100
TraesCS1A01G067600	1AS	tr|A0A0A8JXV7|A0A0A8JXV7_ORYSI	Pentatricopeptide repeat-containing protein		TraesCS1A02G067600		-	-	-	-		14	cyan	0			11.6655	6.74444	16.0322	17.6554	16.3302	17.6864	18.2613		-0.4142	-1.1991	0.1332	0.0158	0.131	0.1812	-0.1173	0.0481	-0.0022	0.1151		0.3143	0.000985	0.6868	0.9666	0.8514	0.5928	0.8566	0.9416	1	0.8031		M020000	F000
TraesCS1A01G068100	1AS	AT5G64190.2	neuronal PAS domain protein		TraesCS1A02G068100		-	-	AT2G15020	hypothetical protein		1	turquoise	2	640		12.7074	14.468	12.9498	3.51822	5.7093	3.81372	8.11926		-0.0722	0.1362	-1.7325	-1.1051	-1.5818	-0.6285	0.6274	1.1039	0.1506	-0.4767		1	0.9245	0.001101	0.03968	0.007299	0.2614	0.5081	0.1247	0.8989	0.5488		M002020	F000
TraesCS1A01G069300	1AS	tr|R7W332|R7W332_AEGTA	Phosphoinositide phospholipase C		TraesCS1A02G069300	Phosphoinositide phospholipase C [Source:UniProtKB/TrEMBL;Acc:A0A1D5S1V5]	Bradi2g38170	AT3G08510.2&phospholipase C 2&LOC_Os05g03610.1&phospholipase C, putative, expressed	-	-		4	yellow	1	384		392.829	214.083	161.694	1317.83	1081.9	619.467	873.01		1.279	0.3945	3.0135	2.7302	1.9297	2.4216	-0.2833	-0.5919	-1.0838	-0.8005		5.032e-24	0.005695	1.308e-145	2.622e-118	6.489e-57	4.559e-92	0.0563	1.758e-06	1.094e-20	1.652e-11		M101111	F020
TraesCS1A01G069500	1AS	AT5G62170.4	LOW protein: M-phase inducer phosphatase-like protein		TraesCS1A02G069500		Bradi2g38250	LOC_Os05g03770.1&expressed protein	-	-		44	floralwhite	0			20.6116	39.2983	8.71146	28.1214	24.7107	49.842	32.6946		1.2049	2.1104	1.6185	1.4446	2.4285	1.8295	-0.1739	0.211	0.81	0.9839		0.0009101	2.198e-11	2.398e-07	7.559e-06	3.247e-15	3.739e-09	0.7655	0.6646	0.007355	0.001045		M111111	F000
TraesCS1A01G069600	1AS	tr|A0A0K9PNZ2|A0A0K9PNZ2_ZOSMR	Zinc finger CCCH domain-containing protein		TraesCS1A02G069600		Bradi2g38247	AT3G55980.1&salt-inducible zinc finger 1&LOC_Os05g03760.1&zinc finger family protein, putative, expressed	-	-		15	midnightblue	0			161.356	141.251	102.115	113.136	149.222	316.967	189.738		0.6459	0.4569	0.1406	0.5319	1.5947	0.8723	0.3913	0.7317	1.4541	1.0628		0.04857	0.1647	0.6806	0.0734	7.574e-09	0.002292	0.3716	0.03521	3.536e-07	0.0002985		M000010	F010
TraesCS1A01G069900	1AS	AT2G19950.2	golgin Putative 1		TraesCS1A02G069900		Bradi2g38237	LOC_Os05g03750.1&expressed protein	-	-		6	red	0			159.849	219.694	317.543	126.138	146.163	175.658	145.841		-0.9862	-0.5306	-1.3233	-1.1092	-0.844	-1.1105	0.2142	0.2128	0.4793	0.2652		6.049e-07	0.008533	5.771e-13	2.115e-09	1.321e-05	1.939e-09	0.52	0.4998	0.03644	0.2799		M002202	F000
TraesCS1A01G070200	1AS	tr|A0A061FM72|A0A061FM72_THECC	2-oxoglutarate (2OG) and Fe(II)-dependent oxygenase superfamily protein		TraesCS1A02G070200		Bradi2g38220	AT5G05600.1&2-oxoglutarate (2OG) and Fe(II)-dependent oxygenase superfamily protein&LOC_Os05g03640.1&flavonol synthase/flavanone 3-hydroxylase, putative, expressed	AT3G11180	2-oxoglutarate (2OG) and Fe(II)-dependent oxygenase superfamily protein		57	lavenderblush3	0			15.1713	6.36422	13.8768	25.3761	5.89448	35.7497	43.3587		0.1457	-1.0318	0.8	-1.1175	1.2623	1.5371	-1.9175	0.7371	0.4623	2.3798		0.9342	0.08599	0.126	0.04312	0.01731	0.001776	0.0009145	0.2793	0.5148	9.53e-06		M000001	F200
TraesCS1A01G070400	1AS	tr|A3FBG4|A3FBG4_WHEAT	WRKY transcription factor		TraesCS1A02G070400		Bradi2g00280	AT5G07100.1&WRKY DNA-binding protein 26&LOC_Os05g27730.1&WRKY53, expressed	-	-		9	magenta	1	13		86.5879	111.309	14.5409	159.768	218.401	481.478	256.393		2.4382	2.7931	3.2986	3.7365	4.8453	3.9611	0.4378	0.6625	1.5466	1.1088		1.224e-11	7.781e-16	1.188e-22	6.505e-29	1.109e-47	3.646e-32	0.3914	0.1237	3.728e-06	0.001343		M111111	F010
TraesCS1A01G070500	1AS	tr|U5FHW7|U5FHW7_POPTR	Aminotransferase-related family protein		TraesCS1A02G070500		Bradi4g16430	AT2G20610.1&Tyrosine transaminase family protein&LOC_Os11g35040.1&aminotransferase, classes I and II, domain containing protein, expressed	-	-		17	grey60	0			4.62788	5.68436	10.7675	3.67288	3.43716	5.65272	5.29138		-1.0934	-0.9235	-1.4226	-1.564	-0.8804	-0.9328	-0.1413	0.4898	0.5422	0.6835		0.08276	0.1229	0.007591	0.004741	0.1594	0.0886	0.9294	0.6017	0.5189	0.3636		M002200	F000
TraesCS1A01G070600	1AS	tr|A0A0K9P5Z4|A0A0K9P5Z4_ZOSMR	Kinase family protein		TraesCS1A02G070600		Bradi2g38200	AT3G55950.1&CRINKLY4 related 3&LOC_Os05g03620.1&TKL_IRAK_CR4L.4 - The CR4L subfamily has homology with Crinkly4, expressed	AT3G55950	CRINKLY4 related 3		13	salmon	1			24.0912	25.2538	31.9391	41.9276	38.6267	78.9858	55.2989		-0.3911	-0.3322	0.3694	0.2561	1.2498	0.7615	-0.1133	0.3921	0.8804	0.9937		0.4774	0.5209	0.3692	0.5539	0.0008928	0.0488	0.9013	0.4981	0.03494	0.0136		M000010	F000
TraesCS1A01G070700	1AS	tr|Q337Z5|Q337Z5_ORYSJ	BTB/POZ domain containing protein		TraesCS1A02G070700		-	-	-	-		5	green	1	203		4.37768	1.85796	4.86322	32.4163	34.5058	8.17372	16.0448		0.0245	-1.0823	2.608	2.6967	0.7264	1.6358	0.0887	-0.9722	-1.8816	-1.9703		1	0.09031	5.937e-11	1.401e-11	0.1998	0.0001256	0.9216	0.02563	7.352e-06	2.084e-06		M001101	F020
TraesCS1A01G070800	1AS	tr|Q337Z5|Q337Z5_ORYSJ	BTB/POZ domain containing protein		TraesCS1A02G070800		-	-	-	-		1	turquoise	2			13.2497	26.082	19.0179	11.582	13.6923	9.498	11.9206		-0.482	0.4272	-0.6743	-0.4645	-1.0498	-0.6124	0.2097	0.0619	-0.3755	-0.5853		0.2539	0.2343	0.04071	0.1802	0.005794	0.0728	0.7604	0.9386	0.4903	0.1991		M000020	F000
TraesCS1A01G070900	1AS	AT1G43020.3	electron protein, putative (Protein of unknown function, DUF547) ### transcription factor, putative (Protein of unknown function, DUF547)		TraesCS1A02G070900		Bradi1g00710	AT5G60720.1&Protein of unknown function, DUF547&LOC_Os03g64230.1&expressed protein	-	-		33	darkolivegreen	0			87.7809	49.7476	94.1132	92.0573	23.9241	78.2402	127.687		-0.0963	-0.9568	-0.0321	-1.9398	-0.2834	0.4356	-1.9078	0.4676	-0.2514	1.6564		0.8541	9.384e-05	0.9139	1.83e-15	0.3478	0.06833	3.944e-14	0.1095	0.4502	1.867e-10		M000200	F200
TraesCS1A01G071600	1AS	tr|B6T3D2|B6T3D2_MAIZE	Saccharopine dehydrogenase		TraesCS1A02G071600		-	-	-	-		1	turquoise	0			4.7324	10.7888	10.5191	6.02746	6.78152	3.5666	4.6562		-1.1222	0.1018	-0.7696	-0.6149	-1.4466	-1.0556	0.1547	-0.286	-0.677	-0.8318		0.0184	0.9201	0.04725	0.1314	0.002619	0.009143	0.8733	0.7111	0.2907	0.1522		M000022	F000
TraesCS1A01G072100	1AS	tr|A0A1D5S0J4|A0A1D5S0J4_WHEAT	Endoglucanase		TraesCS1A02G072100	Endoglucanase [Source:UniProtKB/TrEMBL;Acc:A0A1D5S0J4]	-	-	-	-		2	blue	0			25.9969	51.3377	9.33016	429.808	459.098	44.3317	47.872		1.3891	2.3282	5.3602	5.4546	2.1498	2.2323	0.0944	-3.1279	-3.2104	-3.3048		7.712e-05	8.316e-14	1.409e-78	2.882e-81	9.157e-12	2.393e-13	0.8675	2.417e-38	1.84e-37	9.062e-40		M111111	F022
TraesCS1A01G072200	1AS	tr|A0A0K9P7B1|A0A0K9P7B1_ZOSMR	Aminotransferase like protein		TraesCS1A02G072200		Bradi2g38350	AT1G80600.1&HOPW1-1-interacting 1&LOC_Os05g03830.1&aminotransferase, putative, expressed	AT1G80600	HOPW1-1-interacting 1		3	brown	1	61		612.374	575.345	469.02	867.845	1291.27	1459.26	935.507		0.3833	0.2933	0.8803	1.4485	1.6234	0.9874	0.5682	0.1071	0.7432	0.175		0.06796	0.156	3.958e-07	9.468e-18	1.278e-21	1.099e-08	0.005006	0.7524	6.208e-05	0.4476		M000110	F000
TraesCS1A01G072300	1AS	tr|A0A1D5S2B0|A0A1D5S2B0_WHEAT	Endoglucanase		TraesCS1A02G072300	Endoglucanase [Source:UniProtKB/TrEMBL;Acc:A0A1D5S2B0]	Bradi2g38357	AT2G44570.1&glycosyl hydrolase 9B12&LOC_Os05g03840.1&endoglucanase, putative, expressed	-	-		2	blue	0	50		10.3957	6.63468	1.57154	665.755	806.317	24.065	18.7532		2.1639	1.573	7.9071	8.1739	3.3034	2.9229	0.2668	-4.9842	-4.6038	-4.8705		0.0002099	0.009155	2.744e-60	1.89e-64	2.429e-10	1.562e-08	0.7194	4.987e-39	1.171e-32	1.131e-36		M101111	F022
TraesCS1A01G072600	1AS	tr|Q53UC7|Q53UC7_WHEAT	BZIP transcription factor		TraesCS1A02G072600	BZIP transcription factor [Source:UniProtKB/TrEMBL;Acc:Q53UC7]	Bradi2g38380	AT3G62420.1&basic region/leucine zipper motif 53&LOC_Os05g03865.1&expressed protein	-	-		18	lightgreen	0			140.895	108.767	130.843	97.4054	109.829	200.334	162.379		0.0969	-0.2656	-0.4206	-0.2518	0.5953	0.3051	0.1688	0.7257	1.0159	0.847		0.9008	0.4784	0.1643	0.4313	0.05646	0.3422	0.7727	0.03648	0.0007456	0.005693		M000000	F010
TraesCS1A01G073200	1AS	AT4G08850.1	Leucine-rich repeat receptor-like protein kinase family protein		TraesCS1A02G073200		Bradi1g33020	AT4G04220.1&receptor like protein 46&LOC_Os08g16580.1&Cf2/Cf5 disease resistance protein, putative, expressed	-	-		10	purple	0			11.6577	17.7564	4.40096	28.2354	39.7583	25.166	21.3772		1.3252	1.902	2.5343	3.0024	2.3598	2.1309	0.4681	-0.4034	-0.1745	-0.6426		0.008287	2.003e-05	5.997e-10	1.045e-13	3.824e-08	3.945e-07	0.3885	0.4752	0.7802	0.1308		M111111	F000
TraesCS1A01G073300	1AS	tr|B9SPH8|B9SPH8_RICCO	Kinase, putative		TraesCS1A02G073300		Bradi2g38413	AT1G70520.1&cysteine-rich RLK (RECEPTOR-like protein kinase) 2&LOC_Os05g03920.1&TKL_IRAK_DUF26-lf.3 - DUF26 kinases have homology to DUF26 containing loci, expressed	AT5G40380	cysteine-rich RLK (RECEPTOR-like protein kinase) 42		36	yellowgreen	0			25.4974	80.9904	11.9857	26.5316	67.683	40.7143	36.7731		1.0587	2.692	1.1083	2.4306	1.7031	1.5708	1.3224	0.4626	0.5948	-0.7276		0.001149	1.1e-23	0.0001311	6.415e-20	3.254e-09	1.775e-08	2.199e-07	0.1855	0.05479	0.00769		M111111	F100
TraesCS1A01G074800	1AS	tr|A0A072VMF3|A0A072VMF3_MEDTR	Transmembrane protein, putative		TraesCS1A02G074800		Bradi2g38470	AT4G01960.1LOC_Os05g04150.2&expressed protein	-	-		1	turquoise	2	27		358.44	374.769	419.486	205.37	313.157	197.993	238.443		-0.2302	-0.1765	-1.0309	-0.4222	-1.0713	-0.8128	0.6088	0.2181	-0.0404	-0.6491		0.004017	0.0256	5.121e-48	2.434e-09	1.063e-42	9.925e-31	6.247e-15	0.02693	0.793	1.256e-14		M002020	F000
TraesCS1A01G075000	1AS	tr|A0A0G2SJE2|A0A0G2SJE2_SALMI	Long-Chain Acyl-CoA Synthetase		TraesCS1A02G075000		Bradi2g38490	AT2G47240.2&AMP-dependent synthetase and ligase family protein&LOC_Os05g04170.2&AMP-binding enzyme, putative, expressed	AT2G47240	AMP-dependent synthetase and ligase family protein		42	lightcyan1	0			863.134	881.025	2081.74	704.211	521.485	574.058	748.596		-1.2598	-1.228	-1.5492	-1.9779	-1.8402	-1.4615	-0.4288	0.0877	-0.291	0.1378		1.16e-11	1.298e-11	1.859e-18	2.873e-29	5.898e-25	1.994e-16	0.07569	0.8188	0.234	0.5971		M222222	F000
TraesCS1A01G075200	1AS	AT5G08440.2	transmembrane protein		TraesCS1A02G075200		-	-	-	-		23	darkturquoise	0			34.278	28.5029	17.897	20.96	10.1356	31.8594	14.9263		0.9268	0.6333	0.221	-0.7831	0.8048	-0.2503	-1.0042	-0.4713	0.5838	1.5879		0.009384	0.08483	0.5627	0.0366	0.02361	0.541	0.01822	0.3372	0.1435	1.583e-05		M000000	F000
TraesCS1A01G075600	1AS	tr|A0A1D5SMS7|A0A1D5SMS7_WHEAT	Formin-like protein		TraesCS1A02G075600	Formin-like protein [Source:UniProtKB/TrEMBL;Acc:A0A341NIB0]	Bradi2g38520	AT2G25050.1&Actin-binding FH2 (Formin Homology) protein&LOC_Os04g17130.1&retrotransposon protein, putative, unclassified, expressed	AT2G25050	actin-binding FH2 (formin 2) family protein		12	tan	0			180.88	118.757	241.237	240.547	206.763	158.791	233.946		-0.4197	-1.0086	-0.0026	-0.217	-0.5938	-0.0406	-0.2145	-0.038	-0.5913	-0.3768		0.00264	1.309e-14	0.9885	0.1032	6.485e-06	0.8057	0.2332	0.89	1.413e-05	0.01062		M020000	F000
TraesCS1A01G075800	1AS	tr|M8BHR0|M8BHR0_AEGTA	B3 domain-containing protein		TraesCS1A02G075800		-	-	-	-		8	pink	0			267.444	545.472	269.662	302.049	313.86	257.415	281.018		-0.0143	1.0147	0.1644	0.2201	-0.0742	0.0602	0.0556	-0.1043	-0.2386	-0.2942		1	1.023e-20	0.1834	0.06893	0.7271	0.6789	0.8245	0.59	0.09482	0.02789		M010000	F000
TraesCS1A01G076200	1AS	tr|K7TRC0|K7TRC0_MAIZE	MYB transcription factor		TraesCS1A02G076200		Bradi2g38560	AT3G06490.1&myb domain protein 108&LOC_Os05g04210.1&MYB family transcription factor, putative, expressed	-	-		36	yellowgreen	0			1.637	10.4624	0.34172	0.3308	5.43208	2.87676	2.38684		1.232	3.7727	-0.0654	2.8904	2.1435	1.8256	2.9558	1.8909	2.2089	-0.7469		0.2533	5.313e-07	0.9561	0.0001405	0.01285	0.02883	0.0004246	0.05937	0.01464	0.3785		M010000	F000
TraesCS1A01G076700	1AS	tr|Q10P40|Q10P40_ORYSJ	Cytochrome P450 family protein, expressed		TraesCS1A02G076700		-	-	-	-		2	blue	0			301.359	438.538	329.408	778.74	1102.98	361.303	521.722		-0.1293	0.4118	1.2298	1.7281	0.1327	0.6583	0.4983	-0.5715	-1.0972	-1.5954		0.6825	0.04051	1.901e-12	8.789e-24	0.6619	0.0003266	0.02089	0.007592	2.479e-09	1.845e-19		M001100	F020
TraesCS1A01G076900	1AS	tr|A0A061E964|A0A061E964_THECC	Dentin sialophosphoprotein-related, putative isoform 1		TraesCS1A02G076900		Bradi2g10880	LOC_Os01g17396.1&expressed protein	-	-		1	turquoise	2	960		36.5834	83.2761	59.1273	7.5781	13.3489	8.6261	12.0795		-0.6814	0.4794	-2.7964	-2.0498	-2.5849	-2.187	0.7467	0.6094	0.2115	-0.5351		0.1578	0.3059	6.253e-12	3.094e-07	1.922e-09	4.229e-08	0.2537	0.3658	0.7997	0.3668		M002222	F000
TraesCS1A01G077500	1AS	tr|G7IBT6|G7IBT6_MEDTR	Protein phosphatase 2C-like protein		TraesCS1A02G077500		Bradi2g38640	AT3G62260.1&Protein phosphatase 2C family protein&LOC_Os05g04360.1&protein phosphatase 2C, putative, expressed	AT3G62260	Protein phosphatase 2C family protein		31	paleturquoise	0			192.757	332.743	159.226	164.006	314.658	213.972	181.57		0.2688	1.0542	0.0342	0.9768	0.413	0.1867	0.9426	0.1525	0.3789	-0.5637		0.03138	3.424e-26	0.7992	1.614e-23	0.0002214	0.1074	1.905e-21	0.3277	0.001227	8.688e-08		M010000	F000
TraesCS1A01G077700	1AS	tr|A0A1D5S2S5|A0A1D5S2S5_WHEAT	Peroxidase		TraesCS1A02G077700	Peroxidase [Source:UniProtKB/TrEMBL;Acc:W4ZWP5]	Bradi2g38660	AT4G33420.1&Peroxidase superfamily protein&LOC_Os05g04380.1&peroxidase precursor, putative, expressed	-	-		28	skyblue	0			253.937	193.82	384.212	178.781	130.815	204.61	268.553		-0.5825	-0.9598	-1.0734	-1.5085	-0.8856	-0.5011	-0.4351	0.5722	0.1878	0.6229		0.1459	0.005457	0.001079	2.627e-06	0.0119	0.1652	0.4066	0.2085	0.733	0.1096		M002200	F000
TraesCS1A01G078100	1AS	tr|W4ZYP4|W4ZYP4_WHEAT	Peroxidase		TraesCS1A02G078100	Peroxidase [Source:UniProtKB/TrEMBL;Acc:W4ZYP4]	Bradi2g37040	AT1G05260.1&Peroxidase superfamily protein&LOC_Os05g04470.1&peroxidase precursor, putative, expressed	-	-		6	red	0			7.0608	8.0733	20.065	5.48552	5.09738	11.2122	3.58248		-1.4449	-1.2351	-1.8138	-1.8974	-0.8546	-2.325	-0.0835	-0.5111	0.9592	1.0428		0.001705	0.005004	1.094e-05	1.143e-05	0.06115	1.288e-07	0.9552	0.5266	0.07781	0.05474		M222202	F000
TraesCS1A01G078300	1AS	sp|G7H7V7|TOPZ1_BOVIN	Testis- and ovary-specific PAZ domain-containing protein 1		TraesCS1A02G078300		-	-	-	-		21	darkred	0			12.7482	24.3396	11.648	11.1258	11.373	10.5166	12.0995		0.1601	1.0298	-0.0951	-0.0354	-0.1336	0.0487	0.0597	0.1438	-0.0385	-0.0982		0.8271	0.002187	0.8237	0.9386	0.905	0.919	0.9556	0.838	0.9677	0.8723		M010000	F000
TraesCS1A01G078800	1AS	tr|A0A089QAC9|A0A089QAC9_9POAL	Glutathione S-transferase		TraesCS1A02G078800		Bradi2g13110	AT3G62760.1&Glutathione S-transferase family protein&LOC_Os01g27360.1&glutathione S-transferase, putative, expressed	-	-		26	darkorange	0			2010.92	1515.06	724.899	1064.81	1749.76	1193.01	2434.62		1.4314	1.034	0.539	1.2362	0.6983	1.6996	0.6972	1.1606	0.1593	-0.5379		1.268e-05	0.001586	0.1091	6.936e-05	0.04673	3.111e-08	0.08946	0.001226	0.7687	0.152		M110101	F001
TraesCS1A01G078900	1AS	tr|A0A089QAC9|A0A089QAC9_9POAL	Glutathione S-transferase		TraesCS1A02G078900		-	-	-	-		41	lightsteelblue1	0			29.805	3.5169	32.1423	14.1782	6.10764	7.41536	23.0294		-0.1163	-2.8433	-1.1116	-2.2091	-1.9758	-0.4428	-1.0975	0.6688	-0.8642	0.2333		0.9662	4.779e-07	0.0317	2.282e-05	0.0003103	0.4479	0.1322	0.3797	0.2185	0.789		M020220	F000
TraesCS1A01G079400	1AS	tr|W4ZWL4|W4ZWL4_WHEAT	Peroxidase		TraesCS1A02G079400	Peroxidase [Source:UniProtKB/TrEMBL;Acc:W4ZWL4]	Bradi2g37000	AT5G51890.1&Peroxidase superfamily protein&LOC_Os05g04500.1&peroxidase precursor, putative, expressed	-	-		33	darkolivegreen	0			217.989	65.295	110.017	259.308	47.6955	153.094	279.49		0.9753	-0.7493	1.2215	-1.1874	0.4722	1.3309	-2.4089	0.1095	-0.7492	1.6596		4.643e-05	0.003014	2.762e-08	5.496e-07	0.0713	1.285e-09	1.9e-25	0.8074	0.002521	5.395e-12		M001201	F200
TraesCS1A01G080500	1AS	tr|A0A1D5S1B1|A0A1D5S1B1_WHEAT	Non-specific serine/threonine protein kinase		TraesCS1A02G080500	Non-specific serine/threonine protein kinase [Source:UniProtKB/TrEMBL;Acc:A0A1D5S1B1]	-	-	-	-		36	yellowgreen	0			71.5867	107.169	37.0405	71.0684	89.8981	82.5796	71.9234		0.9291	1.5116	0.9276	1.2573	1.1393	0.9421	0.3297	0.0145	0.2117	-0.118		3.86e-05	1.423e-13	7.128e-06	5.276e-10	8.213e-08	5.852e-06	0.2487	0.9821	0.4688	0.6861		M010110	F000
TraesCS1A01G080600	1AS	tr|M7YMY5|M7YMY5_TRIUA	Non-specific serine/threonine protein kinase		TraesCS1A02G080600	Non-specific serine/threonine protein kinase [Source:UniProtKB/TrEMBL;Acc:A0A0D3R0L8]	-	-	-	-		26	darkorange	0			206.913	390.13	87.178	144.62	132.314	204.149	181.507		1.2294	2.1203	0.7165	0.589	1.2023	1.0362	-0.1275	0.3197	0.4858	0.6133		4.348e-06	9.612e-18	0.006502	0.02849	3.622e-06	5.306e-05	0.8201	0.4155	0.1233	0.03534		M110011	F000
TraesCS1A01G080700	1AS	tr|A0A1D5S1L1|A0A1D5S1L1_WHEAT	Non-specific serine/threonine protein kinase		TraesCS1A02G080700	Non-specific serine/threonine protein kinase [Source:UniProtKB/TrEMBL;Acc:A0A1D5S1L1]	Bradi2g11220	AT3G17510.1&CBL-interacting protein kinase 1&LOC_Os01g18800.1&CAMK_KIN1/SNF1/Nim1_like.9 - CAMK includes calcium/calmodulin depedent protein kinases, expressed	-	-		53	palevioletred3	0			420.132	793.065	222.289	294.655	392.459	363.005	284.996		0.9168	1.8224	0.4042	0.8158	0.7031	0.356	0.4116	-0.0482	0.2989	-0.1127		1.849e-09	5.498e-38	0.008782	2.242e-08	4.051e-06	0.0254	0.02176	0.8847	0.1036	0.5852		M010000	F000
TraesCS1A01G081200	1AS	tr|B4G029|B4G029_MAIZE	3-N-debenzoyl-2-deoxytaxol N-benzoyltransferase		TraesCS1A02G081200		Bradi2g36910	AT3G62160.1&HXXXD-type acyl-transferase family protein&LOC_Os05g04584.1&transferase family protein, putative, expressed	-	-		24	darkgrey	0			223.295	66.3043	199.314	92.47	37.742	146.34	150.102		0.1559	-1.5361	-1.0685	-2.304	-0.4346	-0.3941	-1.2355	0.6743	0.6339	1.8694		0.8488	4.408e-05	0.003934	1.699e-10	0.3649	0.3501	0.004206	0.1779	0.1737	1.099e-06		M022200	F200
TraesCS1A01G081500	1AS	tr|W4ZYX2|W4ZYX2_WHEAT	Reticulon-like protein		TraesCS1A02G081500	Reticulon-like protein [Source:UniProtKB/TrEMBL;Acc:W4ZYX2]	Bradi2g31150	AT4G23630.1&VIRB2-interacting protein 1&LOC_Os05g24770.1&reticulon domain containing protein, putative, expressed	-	-		1	turquoise	2	2495		58.7853	139.51	336.359	1.12554	0.31164	0.3518	1.56684		-2.1993	-1.1182	-6.5439	-7.089	-7.0297	-6.2406	-0.5452	0.3033	-0.4859	0.0593		0.007528	0.2002	2.379e-18	4.189e-20	5.017e-19	7.379e-17	0.7521	0.8639	0.7346	0.9754		M202222	F000
TraesCS1A01G081700	1AS	AT5G44860.2	polyadenylate-binding protein 1-B-binding protein		TraesCS1A02G081700		-	-	-	-		13	salmon	1			177.687	94.9719	133.557	208.308	169.085	250.875	283.693		0.4004	-0.4825	0.6255	0.3316	0.8884	1.0633	-0.2939	0.4377	0.2629	0.5568		0.2683	0.1377	0.02932	0.2803	0.002225	0.000114	0.5339	0.264	0.5205	0.08424		M000001	F000
TraesCS1A01G082200	1AS	tr|A0A0K9PID0|A0A0K9PID0_ZOSMR	Thioesterase family protein		TraesCS1A02G082200		Bradi2g36856	AT1G48320.1&Thioesterase superfamily protein&LOC_Os05g04660.1&thioesterase family protein, putative, expressed	-	-		44	floralwhite	0			73.443	139.916	53.3462	89.0475	158.572	185.912	129.141		0.4373	1.3653	0.7186	1.5466	1.7703	1.2535	0.828	0.5349	1.0517	0.2237		0.1177	5.847e-10	0.001474	3.288e-13	1.4e-16	6.37e-09	0.0004333	0.04789	2.131e-06	0.4168		M010111	F010
TraesCS1A01G082300	1AS	tr|A0A0B0MUT2|A0A0B0MUT2_GOSAR	SsrA-binding		TraesCS1A02G082300		Bradi2g36790	AT1G48330.1LOC_Os05g04680.1&expressed protein	AT1G48330	SsrA-binding protein		17	grey60	2	1068		16.6162	30.0051	70.8347	0.4716	0.40012	4.2647	2.82872		-2.0347	-1.219	-6.061	-6.0125	-3.8537	-4.3095	0.0485	1.7515	2.2073	2.1588		1.431e-05	0.008532	3.005e-23	3.433e-21	3.155e-14	3.716e-18	0.9901	0.04759	0.004743	0.007009		M222222	F000
TraesCS1A01G082500	1AS	tr|Q5MJ27|Q5MJ27_PENAM	Low temperature and salt responsive protein		TraesCS1A02G082500		Bradi2g36770	AT3G05880.1&Low temperature and salt responsive protein family&LOC_Os05g04700.1&OsRCI2-6 - Hydrophobic protein LTI6B, expressed	AT3G05880	Low temperature and salt responsive protein family		36	yellowgreen	0			118.666	131.992	45.5249	63.2724	255.956	137.793	118.485		1.3361	1.494	0.4635	2.4221	1.5507	1.3372	1.9586	0.8737	1.0872	-0.8714		6.624e-05	2.834e-06	0.1826	6.969e-16	1.051e-06	2.071e-05	3.835e-10	0.02253	0.001439	0.01043		M110111	F110
TraesCS1A01G082700	1AS	tr|A0A1D5S4S3|A0A1D5S4S3_WHEAT	Auxin-responsive protein		TraesCS1A02G082700	Auxin-responsive protein [Source:UniProtKB/TrEMBL;Acc:A0A1D5S4S1]	-	-	AT3G62100	indole-3-acetic acid inducible 30		21	darkred	0			41.6265	112.793	39.5861	25.7006	38.9362	27.3164	27.4361		0.095	1.4869	-0.6044	-0.0207	-0.5328	-0.5244	0.5837	0.08	0.0716	-0.5121		0.8762	4.678e-11	0.01877	0.9493	0.07384	0.04891	0.07362	0.8897	0.8933	0.1013		M010000	F000
TraesCS1A01G083100	1AS	tr|Q688D6|Q688D6_ORYSJ	MYB transcription factor		TraesCS1A02G083100		Bradi2g36730	AT1G09540.1&myb domain protein 61&LOC_Os05g04820.1&MYB family transcription factor, putative, expressed	AT1G09540	myb domain protein 61		6	red	2	135		37.2951	37.7369	91.3369	14.2078	7.4667	14.5204	19.441		-1.2559	-1.2425	-2.6253	-3.4797	-2.5922	-2.1831	-0.8544	0.4422	0.0331	0.8874		2.014e-05	1.381e-05	3.898e-20	3.17e-26	4.694e-17	6.38e-15	0.0771	0.3654	0.9726	0.04683		M222222	F000
TraesCS1A01G083300	1AS	sp|Q49Z65|RF1_STAS1	Peptide chain release factor 1		TraesCS1A02G083300		Bradi2g36720	AT4G01670.1LOC_Os05g04830.1&expressed protein	-	-		10	purple	0			13.5108	36.3588	2.79426	33.7971	30.6958	33.97	16.2495		2.0749	3.4331	3.3209	3.1789	3.3106	2.3034	-0.142	-1.0174	-0.0103	0.1317		1.424e-05	4.595e-16	9.467e-16	2.736e-14	6.174e-15	1.212e-07	0.8423	0.009381	0.9975	0.7909		M111111	F002
TraesCS1A01G084500	1AS	tr|M7Z2Z0|M7Z2Z0_TRIUA	2,3-bisphosphoglycerate-dependent phosphoglycerate mutase		TraesCS1A02G084500		Bradi2g36640	AT3G05170.1&Phosphoglycerate mutase family protein&LOC_Os05g04960.1&phosphoglycerate mutase, putative, expressed	AT3G05170	Phosphoglycerate mutase family protein		1	turquoise	0			70.3682	96.6911	88.1273	37.438	81.7404	45.8094	51.7422		-0.3212	0.1446	-1.2264	-0.1063	-0.95	-0.7539	1.1201	0.4725	0.2764	-0.8437		0.2837	0.6726	7.204e-08	0.6972	0.000103	0.001162	6.658e-06	0.1428	0.4411	0.00114		M002000	F100
TraesCS1A01G084600	1AS	sp|P9WFM1|GCH1L_MYCTU	GTP cyclohydrolase 1 type 2 homolog		TraesCS1A02G084600		Bradi2g36620	-	-	-		29	saddlebrown	0			14.997	5.63162	5.67986	4.2919	15.5891	8.9081	10.5556		1.3546	-0.0157	-0.3902	1.3867	0.6167	0.8393	1.7769	1.2296	1.0069	-0.7701		0.003347	1	0.4684	0.0009024	0.2766	0.06641	0.0001466	0.02238	0.07065	0.1156		M100100	F100
TraesCS1A01G084800	1AS	AT5G46280.4	Minichromosome maintenance (MCM2/3/5) family protein		TraesCS1A02G084800		-	-	-	-		50	thistle2	0			1.96886	10.1307	2.849	0.48092	8.27612	0.50872	1.013		-0.5807	1.6995	-1.9357	1.4349	-1.746	-1.2543	3.3707	0.6814	0.1897	-3.1809		0.5587	0.002138	0.008707	0.008006	0.03691	0.08433	2.45e-06	0.6189	0.9139	2.06e-05		M010000	F000
TraesCS1A01G084900	1AS	AT3G19190.3	autophagy 2		TraesCS1A02G084900		Bradi2g36600	LOC_Os05g05040.1&expressed protein	-	-		50	thistle2	0			24.4556	94.8439	30.5992	6.9409	53.7106	19.712	6.94674		-0.3248	1.5935	-2.0608	0.7909	-0.6148	-2.0042	2.8518	0.0566	1.446	-1.4057		0.4739	2.486e-08	1.592e-09	0.008005	0.0996	5.911e-09	5.291e-17	0.9566	0.0002814	1.898e-05		M012002	F110
TraesCS1A01G085200	1AS	sp|B9JPK6|AHLLB_AGRRK	N-acyl homoserine lactonase AiiB		TraesCS1A02G085200		-	-	-	-		8	pink	0			6.41916	11.0471	0.32536	1.91202	8.11344	1.86324	1.9227		3.1132	3.9377	1.5288	3.4957	1.5901	1.5984	1.9669	0.0696	0.0612	-1.9057		1.707e-05	3.115e-09	0.04782	1.171e-07	0.06768	0.04183	0.0006711	0.9672	0.9725	0.002077		M010000	F000
TraesCS1A01G085300	1AS	AT2G13900.1	Cysteine/Histidine-rich C1 domain family protein		TraesCS1A02G085300		-	-	-	-		50	thistle2	0			11.49	29.4244	16.6067	5.74558	20.5672	8.09578	7.9798		-0.4569	0.7767	-1.3993	0.2828	-0.9454	-0.9845	1.6822	0.4149	0.4539	-1.2283		0.555	0.1723	0.008378	0.6308	0.1229	0.07388	0.004756	0.6667	0.5919	0.03985		M002000	F100
TraesCS1A01G085400	1AS	sp|Q8EEB0|KDNB_SHEON	3-deoxy-alpha-D-manno-octulosonate 8-oxidase ### ABC transporter A family member 1		TraesCS1A02G085400		Bradi2g36580	LOC_Os05g05060.1&expressed protein	-	-		44	floralwhite	0			251.272	291.529	208.064	192.16	395.203	503.306	281.883		0.2664	0.4691	-0.1119	0.8926	1.2291	0.4219	1.0045	0.5337	1.3409	0.3364		0.6527	0.2792	0.8037	0.01448	0.0008852	0.303	0.01869	0.3068	0.0004499	0.4744		M000010	F010
TraesCS1A01G085600	1AS	tr|A0A059LRM0|A0A059LRM0_9CHLO	Aminotransferase		TraesCS1A02G085600		Bradi3g23160	AT1G72330.1&alanine aminotransferase 2&LOC_Os10g25130.1&aminotransferase, classes I and II, domain containing protein, expressed	-	-		40	mediumpurple3	1	101		1276.2	945.959	737.832	1957.49	1753.43	1722.73	1476.75		0.7875	0.3555	1.402	1.2438	1.2191	0.9968	-0.1581	-0.4052	-0.1829	-0.0247		1.108e-10	0.00586	7.245e-35	1.411e-27	5.891e-26	7.219e-18	0.4036	0.003638	0.2432	0.9043		M001110	F000
TraesCS1A01G086300	1AS	tr|A0A0K9PRG4|A0A0K9PRG4_ZOSMR	Cyclic nucleotide-gated channel		TraesCS1A02G086300		Bradi1g78010	AT1G15990.1&cyclic nucleotide gated channel 7&LOC_Os12g28260.1&cyclic nucleotide-gated ion channel, putative, expressed	-	-		6	red	2	880		6.40388	6.185	67.4186	0.17092	0	0	0.31582		-2.8286	-2.8655	-5.6709	-5.8326	-5.68	-5.3986	-0.1617	0.2723	-0.0091	0		0.002627	0.00144	8.061e-11	3.028e-11	2.152e-10	6.164e-10	0.9564	0.8982	1	1		M222222	F000
TraesCS1A01G087700	1AS	tr|A0A072UBE0|A0A072UBE0_MEDTR	Zinc finger homeodomain protein		TraesCS1A02G087700		-	-	-	-		5	green	1	1070		0.19226	0.9759	0.16458	97.688	115.973	6.63302	13.3767		0.2957	0.9515	6.9292	7.1707	3.1797	4.1184	0.2415	-2.8107	-3.7494	-3.9909		0.8993	0.3432	6.01e-28	6.223e-30	8.887e-06	4.958e-10	0.7489	2.746e-12	4.326e-17	1.782e-19		M001101	F022
TraesCS1A01G088300	1AS	tr|M7Y5M2|M7Y5M2_TRIUA	Agmatine coumaroyltransferase-1		TraesCS1A02G088300		Bradi3g23280	AT5G48930.1&hydroxycinnamoyl-CoA shikimate/quinate hydroxycinnamoyl transferase&LOC_Os10g23820.1&transferase family protein, putative, expressed	-	-		36	yellowgreen	0			10.3172	39.6625	1.22328	7.6726	40.5365	23.876	9.1016		2.5621	4.3872	2.1633	4.4332	3.6883	2.4074	2.2699	0.2441	1.525	-0.7448		3.633e-05	1.535e-15	0.0002309	2.138e-16	5.26e-11	3.612e-05	9.964e-07	0.7968	0.002364	0.1419		M110110	F110
TraesCS1A01G088600	1AS	tr|A0A059Q133|A0A059Q133_9POAL	Sucrose-phosphatase		TraesCS1A02G088600		Bradi2g36350	AT2G35840.1&Sucrose-6F-phosphate phosphohydrolase family protein&LOC_Os05g05270.1&sucrose-phosphatase, putative, expressed	-	-		3	brown	1	15		23.036	42.3106	28.5514	75.0071	67.6907	168.627	85.3196		-0.2581	0.5279	1.3475	1.2041	2.4849	1.5294	-0.1434	0.1819	1.1374	1.2808		0.6721	0.1995	5.995e-05	0.0003892	2.511e-14	4.603e-06	0.8489	0.7772	0.001237	0.0001975		M001111	F010
TraesCS1A01G088700	1AS	tr|I1I6N1|I1I6N1_BRADI	Endoglucanase		TraesCS1A02G088700		Bradi3g34787	AT4G23560.1&glycosyl hydrolase 9B15&LOC_Os08g29770.1&endoglucanase, putative, expressed	AT4G23560	glycosyl hydrolase 9B15		1	turquoise	2	2800		29.3511	76.2772	295.849	0.32592	0	0	0.6324		-2.8925	-1.7141	-7.1883	-7.4797	-7.3302	-6.8084	-0.2914	0.3799	-0.1419	0		0.000439	0.04131	9.698e-20	2.391e-20	5.358e-19	4.918e-18	0.8967	0.836	0.945	1		M202222	F000
TraesCS1A01G089300	1AS	tr|M8CZN5|M8CZN5_AEGTA	SKP1-like protein 4		TraesCS1A02G089300		Bradi2g39127	LOC_Os09g03210.1&expressed protein	-	-		2	blue	0	48		10.2893	13.3988	14.2357	27.4541	37.3016	12.501	12.3071		-0.4473	-0.0988	0.9336	1.3649	-0.1325	-0.1836	0.4312	-1.1173	-1.0662	-1.4974		0.3565	0.9204	0.002593	4.924e-06	0.8974	0.6617	0.3112	0.00187	0.003397	1.017e-05		M000100	F022
TraesCS1A01G089500	1AS	tr|A0A0E3JS38|A0A0E3JS38_ECHCG	1-aminocyclopropane-1-carboxylate oxidase		TraesCS1A02G089500		-	-	AT1G77330	2-oxoglutarate (2OG) and Fe(II)-dependent oxygenase superfamily protein		29	saddlebrown	0			70.8457	88.0388	17.604	66.2833	189.944	186.181	81.7853		1.967	2.2655	1.8576	3.3547	3.3239	2.1564	1.4971	0.2988	1.4663	-0.0308		3.417e-12	7.648e-17	5.15e-12	1.391e-38	4.974e-37	6.697e-16	1.412e-09	0.4451	3.247e-09	0.9438		M111111	F110
TraesCS1A01G089600	1AS	tr|A0A0E3JS38|A0A0E3JS38_ECHCG	1-aminocyclopropane-1-carboxylate oxidase		TraesCS1A02G089600		Bradi2g35860	AT1G77330.1&2-oxoglutarate (2OG) and Fe(II)-dependent oxygenase superfamily protein&LOC_Os05g05680.1&1-aminocyclopropane-1-carboxylate oxidase, putative, expressed	-	-		29	saddlebrown	0			111.344	170.782	22.8724	132.206	444.76	380.825	188.81		2.207	2.8054	2.4446	4.1546	3.9349	2.9469	1.7099	0.5022	1.4902	-0.2197		6.331e-12	6.43e-20	9.867e-16	1.699e-44	2.845e-39	2.095e-22	1.306e-08	0.2282	9.497e-07	0.5853		M111111	F110
TraesCS1A01G090700	1AS	AT3G50120.1	transmembrane protein, putative (DUF247)		TraesCS1A02G090700		Bradi2g35750	AT3G50120.1&Plant protein of unknown function (DUF247)&LOC_Os05g10900.1&plant protein of unknown function domain containing protein, expressed	-	-		30	steelblue	0	61		3.6551	5.054	14.2127	2.92532	1.99422	2.44276	2.63558		-1.7078	-1.284	-2.006	-2.435	-2.2005	-2.1283	-0.4289	-0.1223	-0.1944	0.2345		0.02465	0.08112	0.002739	0.0004139	0.002599	0.001788	0.7767	0.9443	0.8925	0.8465		M002222	F000
TraesCS1A01G090800	1AS	tr|V4L2F6|V4L2F6_EUTSA	Flavin-containing monooxygenase		TraesCS1A02G090800		-	-	-	-		7	black	2	172		1727.75	3817.11	3169	0.304	0	151.253	68.172		-0.7562	0.2334	-8.4683	-8.5268	-3.6847	-4.5886	-0.0586	3.8798	4.7837	4.8422		0.5037	0.9087	4.719e-30	3.713e-30	1.715e-06	8.339e-10	0.9867	3.222e-06	1.46e-09	7.929e-10		M002222	F011
TraesCS1A01G091000	1AS	tr|A0A0K9NHU2|A0A0K9NHU2_ZOSMR	NAD(P)H dehydrogenase (Quinone)		TraesCS1A02G091000		-	-	-	-		21	darkred	0			155.849	318.05	142.369	122.776	125.826	126.422	113.725		0.1377	1.1514	-0.2068	-0.1753	-0.1609	-0.3219	0.0316	-0.1151	0.0459	0.0143		0.4881	3.45e-20	0.1543	0.245	0.3902	0.02493	0.9344	0.6326	0.8632	0.9594		M010000	F000
TraesCS1A01G091500	1AS	tr|B9H112|B9H112_POPTR	Starch synthase family protein		TraesCS1A02G091500		Bradi3g15027	AT1G11720.2&starch synthase 3&LOC_Os08g09230.2&starch synthase III, putative, expressed	-	-		2	blue	0	13		68.1793	73.7324	100.657	222.574	223.491	49.1359	66.5517		-0.5484	-0.4328	1.117	1.1243	-1	-0.5861	0.0073	-1.7031	-2.117	-2.1243		0.1448	0.2364	0.0001585	0.0001349	0.002256	0.07351	1	3.756e-08	5.63e-12	3.503e-12		M001120	F022
TraesCS1A01G093000	1AS	tr|A0A1J3H3H3|A0A1J3H3H3_NOCCA	Translocator protein-like protein		TraesCS1A02G093000	TSPO [Source:Projected from Arabidopsis thaliana (AT2G47770) UniProtKB/TrEMBL;Acc:A0A178W1Q1]	Bradi2g35610	AT2G47770.1&TSPO(outer membrane tryptophan-rich sensory protein)-related&LOC_Os05g05930.1&peripheral-type benzodiazepine receptor, putative, expressed	AT2G47770	TSPO(outer membrane tryptophan-rich sensory protein)-like protein		50	thistle2	0			5.95466	8.8845	3.1202	0.46548	10.5505	1.1228	0.378		0.8685	1.3874	-1.9995	1.63	-1.1083	-2.1754	3.6295	-0.1759	0.8912	-2.7383		0.2488	0.02408	0.007197	0.003718	0.1958	0.004736	4.459e-07	0.9297	0.4427	9.687e-05		M000100	F100
TraesCS1A01G093300	1AS	tr|N1QUZ6|N1QUZ6_AEGTA	Glucan 1,3-beta-glucosidase		TraesCS1A02G093300		-	-	-	-		7	black	0			61.4755	35.5813	20.546	9.72512	12.9734	24.3689	18.3393		1.4839	0.7319	-0.9978	-0.62	0.2218	-0.1693	0.3778	0.8285	1.2196	0.8418		0.003872	0.1892	0.05324	0.2505	0.8431	0.7918	0.6991	0.2341	0.03465	0.155		M100000	F000
TraesCS1A01G094100	1AS	tr|A0A1B6P6H7|A0A1B6P6H7_SORBI	E3 ubiquitin-protein ligase		TraesCS1A02G094100		-	-	-	-		2	blue	0	368		0.63326	0	0.5071	14.5214	14.3293	1.61818	2.3137		0.3013	-0.6293	4.1108	4.0859	1.3292	1.5906	-0.025	-2.5203	-2.7817	-2.7567		0.8917	0.6206	2e-10	2.94e-10	0.1477	0.04177	0.9901	6.454e-06	6.022e-06	7.126e-06		M001100	F022
TraesCS1A01G094700	1AS	tr|R7W1Q8|R7W1Q8_AEGTA	Lipase		TraesCS1A02G094700		Bradi2g35440	AT3G14360.1&alpha/beta-Hydrolases superfamily protein&LOC_Os05g06140.1&lipase, putative, expressed	-	-		4	yellow	1	446		1243.58	1266.24	1400.18	11015.1	12802.7	5438.26	10534.5		-0.1675	-0.141	2.9065	3.1186	1.9115	2.8437	0.2121	-0.0629	-0.995	-1.2071		0.7532	0.7815	5.784e-26	7.618e-30	1.603e-11	1.046e-24	0.708	0.9263	0.001646	6.483e-05		M001111	F000
TraesCS1A01G094900	1AS	tr|M8ANW0|M8ANW0_AEGTA	Phenylalanine ammonia-lyase		TraesCS1A02G094900	Phenylalanine ammonia-lyase [Source:UniProtKB/TrEMBL;Acc:A0A1D5S372]	-	-	-	-		44	floralwhite	0			4.98594	11.3996	1.31336	7.16582	8.88396	24.9733	14.8533		1.5436	2.6997	2.0401	2.3103	3.7613	3.0471	0.2703	1.007	1.7212	1.451		0.02297	1.776e-06	0.0003069	3.624e-05	1.494e-12	1.189e-08	0.7703	0.06002	0.0001004	0.001313		M010011	F010
TraesCS1A01G095800	1AS	tr|B9STR1|B9STR1_RICCO	Leucine aminopeptidase, putative		TraesCS1A02G095800		Bradi3g21200	AT2G24200.2&Cytosol aminopeptidase family protein&LOC_Os02g55140.1&leucine aminopeptidase, chloroplast precursor, putative, expressed	-	-		9	magenta	0			405.425	547.843	84.6251	510.24	771.93	636.96	654.311		2.1935	2.6165	2.5165	3.0986	2.8281	2.8658	0.5821	0.3493	0.3116	-0.2705		2.238e-12	4.044e-18	3.238e-17	9.687e-26	3.717e-21	6.549e-22	0.1704	0.475	0.4875	0.5102		M111111	F000
TraesCS1A01G096200	1AS	sp|A8A2L0|FADJ_ECOHS	Fatty acid oxidation complex subunit alpha		TraesCS1A02G096200		-	-	-	-		34	darkmagenta	2	382		268.459	456.84	315.726	129.303	147.203	176.665	164.043		-0.2389	0.5311	-1.278	-1.0898	-0.8302	-0.9337	0.1883	0.3443	0.4479	0.2596		0.2691	0.001876	2.714e-15	2.534e-11	1.06e-06	1.043e-08	0.5267	0.1353	0.02644	0.2286		M002200	F000
TraesCS1A01G096300	1AS	AT3G14880.2	transcription factor-like protein		TraesCS1A02G096300		Bradi2g21380	AT5G06950.2&bZIP transcription factor family protein&LOC_Os01g59350.1&transcription factor, putative, expressed	-	-		34	darkmagenta	0			325.88	466.139	58.8709	3.34532	50.5463	73.1437	20.8578		2.0478	2.4886	-2.9871	-0.1781	0.251	-1.1746	2.8091	1.8125	3.2382	0.4291		0.01608	0.001592	9.731e-05	0.855	0.9284	0.1646	0.001077	0.06697	6.862e-05	0.6979		M012000	F110
TraesCS1A01G096800	1AS	tr|A0MLT6|A0MLT6_ORYSJ	Myb-like transcription factor		TraesCS1A02G096800		-	-	-	-		5	green	1	918		0	0	0	20.7416	26.9053	1.14534	4.21034		0	0	5.4902	5.8572	1.7593	3.3009	0.367	-2.1893	-3.7309	-4.0979		1	1	4.048e-14	5.067e-16	0.07506	2.43e-05	0.6585	7.813e-05	2.198e-08	3.572e-10		M001100	F022
TraesCS1A01G097000	1AS	tr|A0A0F7GY80|A0A0F7GY80_9ROSI	Chlororespiratory reduction31		TraesCS1A02G097000		Bradi3g21280	AT4G23890.1LOC_Os07g09800.1&expressed protein	AT4G23890	NAD(P)H-quinone oxidoreductase subunit S		1	turquoise	2			714.414	733.12	1046.29	386.794	646.472	580.125	473.33		-0.536	-0.499	-1.3959	-0.6755	-0.8277	-1.1118	0.7204	0.2841	0.5682	-0.1522		0.1789	0.1815	1.004e-05	0.04274	0.01714	0.0005836	0.08392	0.608	0.1604	0.7496		M002002	F000
TraesCS1A01G099100	1AS	tr|D0U5L9|D0U5L9_AVESA	Cellulose synthase-like protein		TraesCS1A02G099100		Bradi3g45515	AT3G03050.1&cellulose synthase-like D3&LOC_Os07g36610.1&CSLF9 - cellulose synthase-like family F; beta1,3;1,4 glucan synthase, expressed	-	-		48	darkslateblue	0			26.7989	2.97854	34.1693	82.176	51.334	25.4207	32.9217		-0.3651	-3.2106	1.2209	0.568	-0.4124	-0.0566	-0.6529	-1.2776	-1.6334	-0.9805		0.5147	2.432e-11	0.0006911	0.1469	0.427	0.9137	0.1917	0.002064	2.888e-05	0.02068		M021000	F022
TraesCS1A01G099500	1AS	tr|W5AN92|W5AN92_WHEAT	Dihydrolipoyl dehydrogenase		TraesCS1A02G099500	Dihydrolipoyl dehydrogenase [Source:UniProtKB/TrEMBL;Acc:A0A341NT76]	Bradi2g12520	AT3G16950.1&lipoamide dehydrogenase 1&LOC_Os01g23610.1&dihydrolipoyl dehydrogenase, putative, expressed	AT3G16950	lipoamide dehydrogenase 1		39	orangered4	0			636.318	1106.33	489.855	764.545	878.677	511.102	652.833		0.3778	1.1734	0.6407	0.8413	0.0637	0.413	0.2006	-0.2276	-0.5769	-0.7775		0.002195	6.704e-28	3.77e-09	4.38e-15	0.7773	0.0002572	0.199	0.1233	7.627e-07	4.295e-12		M010000	F000
TraesCS1A01G099900	1AS	AT4G22430.1	LOW protein: F-box/kelch-repeat protein		TraesCS1A02G099900		Bradi2g36067	LOC_Os05g05500.1&OsFBX159 - F-box domain containing protein, expressed	-	-		3	brown	0			31.3712	26.7104	22.9293	28.8515	42.3224	52.62	36.2547		0.4096	0.1221	0.3127	0.8715	1.1563	0.6489	0.5588	0.3362	0.8436	0.2847		0.1628	0.7724	0.2088	8.267e-05	2.183e-07	0.004734	0.03432	0.275	0.0002286	0.2779		M000010	F000
TraesCS1A01G100100	1AS	tr|M8A2V1|M8A2V1_TRIUA	Endo-1,31,4-beta-D-glucanase		TraesCS1A02G100100		Bradi3g18680	AT3G23570.1&alpha/beta-Hydrolases superfamily protein&LOC_Os08g14000.1&retrotransposon protein, putative, Ty1-copia subclass, expressed	-	-		17	grey60	2	99		45.4992	37.6639	51.8563	12.6216	18.2002	26.7444	20.6584		-0.1835	-0.4569	-1.9674	-1.4616	-0.9472	-1.2871	0.5059	0.6803	1.0202	0.5143		0.7771	0.2766	2.537e-08	3.642e-05	0.01333	0.000261	0.4082	0.1893	0.01883	0.2722		M002202	F000
TraesCS1A01G101600	1AS	AT1G69550.1	disease resistance protein (TIR-NBS-LRR class)		TraesCS1A02G101600		-	-	-	-		28	skyblue	0			17.9443	10.6422	24.4293	11.7725	9.63106	14.8559	16.7898		-0.4472	-1.0247	-1.0352	-1.2891	-0.6796	-0.5588	-0.2539	0.4764	0.3555	0.6095		0.2267	0.001665	0.0003945	3.665e-05	0.04377	0.06338	0.6988	0.2776	0.4471	0.141		M022200	F000
TraesCS1A01G102200	1AS	tr|A0A1J6IKB9|A0A1J6IKB9_NICAT	Coiled-coil domain-containing protein scd2		TraesCS1A02G102200		Bradi2g36005	AT3G48860.2LOC_Os05g05580.1&expressed protein	-	-		1	turquoise	2	2250		18.0224	50.5725	72.5336	1.45504	2.28098	1.1603	1.40506		-1.9744	-0.4979	-5.1411	-4.6981	-5.2677	-5.2662	0.443	-0.1252	-0.1266	-0.5696		1.195e-06	0.2677	6.4e-25	1.448e-21	2.454e-20	2.977e-24	0.7248	0.9371	0.9339	0.5427		M202222	F000
TraesCS1A01G102400	1AS	tr|A0A0U4WNY3|A0A0U4WNY3_LILRE	Transcription factor basic helix-loop-helix		TraesCS1A02G102400	Transcription factor TT8 [Source:Projected from Arabidopsis thaliana (AT4G09820) UniProtKB/Swiss-Prot;Acc:Q9FT81]	Bradi1g54070	AT4G09820.1&basic helix-loop-helix (bHLH) DNA-binding superfamily protein&LOC_Os07g11020.1&rc - bHLH transcription factor regulating proanthocyanidin production in seeds, expressed	-	-		4	yellow	1	238		9.9805	20.1437	14.3456	54.895	55.0853	29.6781	37.101		-0.5257	0.4289	1.8774	1.8779	1.0038	1.317	0.0005	-0.5604	-0.8736	-0.8741		0.2568	0.2798	4.221e-11	5.719e-11	0.002379	9.962e-06	1	0.1135	0.00551	0.00522		M001111	F000
TraesCS1A01G102700	1AS	tr|Q9SP56|Q9SP56_WHEAT	Glutathione S-transferase		TraesCS1A02G102700		-	-	-	-		46	brown4	0			23.2684	11.6115	9.42622	9.13224	24.7002	22.5481	46.3854		1.079	0.2268	-0.0535	1.1513	1.0307	1.9342	1.2048	1.9877	1.0842	-0.1206		0.2362	0.9011	0.956	0.1294	0.2416	0.008117	0.24	0.02138	0.2455	0.9226		M000001	F000
TraesCS1A01G102800	1AS	tr|M1HIR7|M1HIR7_ELAGV	Glutathione S-transferase		TraesCS1A02G102800		Bradi2g35980	AT3G62760.1&Glutathione S-transferase family protein&LOC_Os01g27210.1&glutathione S-transferase, putative, expressed	-	-		46	brown4	0			47.2259	35.3339	21.7147	43.3624	60.2652	102.34	119.212		1.0396	0.6414	0.914	1.363	2.0764	2.285	0.4491	1.371	1.1624	0.7133		0.07176	0.2852	0.07655	0.00579	2.371e-05	1.573e-06	0.6017	0.01813	0.03754	0.2222		M000111	F000
TraesCS1A01G102900	1AS	tr|A0A089QAC9|A0A089QAC9_9POAL	Glutathione S-transferase		TraesCS1A02G102900		Bradi2g35930	AT3G62760.1&Glutathione S-transferase family protein&LOC_Os05g05620.1&glutathione S-transferase, putative, expressed	-	-		9	magenta	1	2		16.1306	27.7703	6.88142	31.4613	62.1653	57.2816	50.3904		1.1436	1.8616	2.0993	3.0732	2.9567	2.7684	0.9739	0.6691	0.8574	-0.1165		0.003415	3.941e-08	3.844e-11	1.065e-23	4.05e-21	3.682e-19	0.0005127	0.03515	0.002606	0.7564		M111111	F000
TraesCS1A01G103000	1AS	tr|M4PWZ9|M4PWZ9_MUSAC	Glutathione S-transferase		TraesCS1A02G103000		-	-	-	-		31	paleturquoise	0			3.64174	26.2205	5.04654	2.53574	23.5826	16.4974	5.55534		-0.3629	2.3281	-0.8972	2.164	1.5616	0.0883	3.0612	0.9854	2.4588	-0.6024		0.6516	5.101e-10	0.08246	3.723e-09	0.0001339	0.8829	1.596e-12	0.1258	9.972e-08	0.1259		M010110	F110
TraesCS1A01G103600	1AS	tr|W5F620|W5F620_WHEAT	Alpha-galactosidase		TraesCS1A02G103600	Alpha-galactosidase [Source:UniProtKB/TrEMBL;Acc:W5F620]	-	-	-	-		5	green	1	1123		8.89864	9.4532	5.04788	767.354	809.683	90.1666	89.2404		0.8442	0.7799	6.9683	7.0438	3.9569	3.9313	0.0755	-3.037	-3.0114	-3.0869		0.1109	0.1227	3.278e-83	4.451e-85	4.363e-26	3.099e-26	0.9242	2.248e-25	2.101e-24	8.958e-26		M001111	F022
TraesCS1A01G103900	1AS	tr|B9R6R5|B9R6R5_RICCO	Receptor protein kinase, putative		TraesCS1A02G103900		Bradi4g00900	AT1G09970.1&Leucine-rich receptor-like protein kinase family protein&LOC_Os12g43640.1&receptor-like protein kinase HAIKU2 precursor, putative, expressed	AT1G09970	Leucine-rich receptor-like protein kinase family protein		3	brown	1	105		157.536	174.234	91.1962	347.66	511.904	668.391	382.213		0.7622	0.9043	1.862	2.4032	2.775	1.9945	0.5412	0.1325	0.913	0.3719		0.06239	0.01558	3.403e-08	4.39e-13	9.111e-17	3.166e-09	0.2867	0.8564	0.0194	0.3994		M001111	F000
TraesCS1A01G104000	1AS	tr|M8C1J6|M8C1J6_AEGTA	F-box protein		TraesCS1A02G104000		-	-	-	-		2	blue	0	506		29.5597	31.5563	32.4926	73.7586	73.7149	28.7471	30.9757		-0.1527	-0.0212	1.183	1.1749	-0.1829	-0.0666	-0.0081	-1.2497	-1.3659	-1.3578		0.7066	1	1.675e-09	3.615e-09	0.6254	0.8228	0.9951	1.747e-09	8.109e-10	1.331e-09		M001100	F022
TraesCS1A01G104200	1AS	tr|W4ZXX6|W4ZXX6_WHEAT	Peroxidase		TraesCS1A02G104200	Peroxidase [Source:UniProtKB/TrEMBL;Acc:W4ZXX6]	Bradi1g27910	AT5G19890.1&Peroxidase superfamily protein&LOC_Os10g02070.1&peroxidase precursor, putative, expressed	-	-		26	darkorange	0			25.4652	32.9	0.53514	5.5293	6.96812	38.0981	5.11962		3.5252	3.8154	1.8245	2.0734	3.9838	1.7483	0.2489	-0.0762	2.1594	1.9105		8.758e-05	8.86e-06	0.04208	0.01891	3.118e-06	0.05779	0.9067	0.9759	0.02294	0.04297		M110010	F000
TraesCS1A01G104500	1AS	tr|M7ZJX5|M7ZJX5_TRIUA	Replication protein A 70 kDa DNA-binding subunit		TraesCS1A02G104500	Replication protein A subunit [Source:UniProtKB/TrEMBL;Acc:A0A1D5S4C9]	-	-	-	-		12	tan	0			90.6514	53.6234	134.047	123.567	90.4961	64.4743	76.4177		-0.5608	-1.3271	-0.1139	-0.5646	-1.0476	-0.7994	-0.4506	-0.6855	-0.9336	-0.483		0.005027	2.503e-12	0.5786	0.00179	2.653e-08	6.865e-06	0.04517	0.0007609	2.045e-06	0.02932		M020020	F000
TraesCS1A01G105000	1AS	AT3G16510.1	Calcium-dependent lipid-binding (CaLB domain) family protein		TraesCS1A02G105000		Bradi2g35890	AT1G09070.1&soybean gene regulated by cold-2&LOC_Os05g05650.1&C2 domain containing protein, putative, expressed	-	-		1	turquoise	2	2875		3.58046	6.7898	15.0658	0	0	0	0.15974		-1.9898	-1.1581	-5.3033	-5.0737	-4.8842	-4.8761	0	0.4273	0	0		0.001622	0.05403	1.186e-12	9.627e-12	1.201e-10	4.733e-11	1	0.8232	1	1		M202222	F000
TraesCS1A01G105300	1AS	tr|A0A061GCG9|A0A061GCG9_THECC	RELA/SPOT		TraesCS1A02G105300		Bradi2g34740	AT3G17470.1&Ca2+-activated RelA/spot homolog&LOC_Os05g06890.1&relA-SpoT like protein RSH4, putative, expressed	AT3G17470	Ca2+-activated RelA/spot-like protein		32	violet	0	185		135.054	160.058	243.508	107.936	126.074	114.675	114.489		-0.8413	-0.6025	-1.1633	-0.9443	-1.0803	-1.0779	0.219	0.0854	0.0831	-0.136		3.758e-06	0.000837	3.729e-12	2.505e-08	7.491e-10	1.603e-10	0.4573	0.816	0.7972	0.5942		M002022	F000
TraesCS1A01G105700	1AS	AT3G13460.4	evolutionarily conserved C-terminal region 2		TraesCS1A02G105700		Bradi2g34785	AT1G48110.2&evolutionarily conserved C-terminal region 7&LOC_Os01g22630.2&ECT protein, putative, expressed	-	-		7	black	0			45.5316	36.6494	57.7156	24.7705	31.4215	39.1796	30.2454		-0.3553	-0.6218	-1.2008	-0.8693	-0.5354	-0.9276	0.3315	0.2732	0.6654	0.3339		0.167	0.005924	7.838e-09	3.98e-05	0.02162	8.08e-06	0.3554	0.446	0.01067	0.2425		M002000	F000
TraesCS1A01G106700	1AS	sp|Q6M191|DP2L_METMP	DNA polymerase II large subunit		TraesCS1A02G106700		-	-	-	-		24	darkgrey	0			78.5142	33.2283	90.1513	50.2877	27.5821	55.7626	50.4418		-0.1777	-1.4167	-0.8226	-1.6545	-0.6743	-0.8126	-0.8319	0.01	0.1483	0.9803		0.7796	6.066e-05	0.01696	1.009e-06	0.08059	0.02076	0.06246	0.9961	0.8071	0.01274		M020200	F000
TraesCS1A01G107000	1AS	tr|M8BP13|M8BP13_AEGTA	Lysine-specific demethylase 3B		TraesCS1A02G107000		Bradi4g27417	AT1G62310.1&transcription factor jumonji (jmjC) domain-containing protein&LOC_Os02g58210.2&jmjC domain containing protein, expressed	AT4G00990	Transcription factor jumonji (jmjC) domain-containing protein		45	darkorange2	0			8.16904	10.6328	8.1965	16.0759	14.991	2.00746	2.90274		-0.0752	0.3561	0.9456	0.843	-1.6775	-1.3383	-0.1026	-2.284	-2.6232	-2.5205		1	0.547	0.02113	0.04674	0.004112	0.007854	0.9174	3.553e-06	1.992e-06	5.683e-06		M000000	F022
TraesCS1A01G107100	1AS	tr|A0A151U7N8|A0A151U7N8_CAJCA	Endo-1,4-beta-xylanase		TraesCS1A02G107100		-	-	-	-		40	mediumpurple3	1	984		13.5171	7.06332	0.63356	168.845	222.994	107.017	100.102		3.1349	2.3408	6.5632	6.9432	5.9402	5.8492	0.38	-0.7139	-0.623	-1.003		1.036e-06	0.0003708	9.242e-31	2.07e-34	7.572e-25	2.425e-24	0.65	0.2724	0.3087	0.0543		M101111	F000
TraesCS1A01G107200	1AS	tr|B6UEE8|B6UEE8_MAIZE	Pyrophosphate-energized vacuolar membrane proton pump		TraesCS1A02G107200		Bradi2g34930	AT1G15690.1&Inorganic H pyrophosphatase family protein&LOC_Os05g06480.1&inorganic H+ pyrophosphatase, putative, expressed	-	-		2	blue	0	824		0.7422	0.11038	0.31266	425.451	386.534	0.65118	5.94724		0.6799	0.0086	8.3903	8.2598	0.4331	2.6062	-0.1305	-5.7842	-7.9573	-7.8268		0.5956	1	2.119e-36	2.197e-35	0.8027	0.0004238	0.9276	1.146e-25	3.443e-31	2.385e-30		M001100	F022
TraesCS1A01G107500	1AS	tr|D5KXI5|D5KXI5_EUCNI	Fasciclin-like arabinogalactan protein		TraesCS1A02G107500	Fasciclin-like protein FLA16 [Source:UniProtKB/TrEMBL;Acc:Q06I90]	Bradi2g34650	AT5G03170.1&FASCICLIN-like arabinogalactan-protein 11&LOC_Os05g07060.1&fasciclin domain containing protein, expressed	-	-		42	lightcyan1	0			41.9368	28.5089	253.351	13.3209	12.3573	9.99044	30.4523		-2.4439	-2.9401	-3.9601	-4.0463	-4.3328	-2.8485	-0.0863	1.1116	-0.3727	-0.2865		2.914e-06	5.217e-09	8.974e-16	4.214e-16	3.655e-17	6.72e-09	0.9596	0.1062	0.6734	0.7263		M222222	F000
TraesCS1A01G108000	1AS	tr|B9SGV2|B9SGV2_RICCO	Arginine/serine-rich splicing factor, putative		TraesCS1A02G108000		Bradi2g34687	AT3G53500.2&RNA-binding (RRM/RBD/RNP motifs) family protein with retrovirus zinc finger-like domain&LOC_Os03g17710.2&splicing factor, arginine/serine-rich, putative, expressed	-	-		16	lightcyan	0			54.1001	69.5391	113.741	95.1319	95.3015	66.9416	130.173		-1.0414	-0.7501	-0.2582	-0.2504	-0.766	0.1964	0.0079	0.4547	-0.5078	-0.5157		1.916e-08	3.269e-05	0.147	0.1686	2.458e-05	0.2913	0.994	0.02383	0.01292	0.01111		M200000	F000
TraesCS1A01G108500	1AS	tr|A0A1D1YAF1|A0A1D1YAF1_9ARAE	Ubiquitin carboxyl-terminal hydrolase 12		TraesCS1A02G108500		Bradi2g34730	AT3G17380.1&TRAF-like family protein&LOC_Os10g33830.1&MATH domain containing protein, expressed	-	-		27	white	0			36.8915	306.394	51.7726	10.2914	44.3825	23.2356	15.0859		-0.4818	2.5	-2.2299	-0.2137	-1.1412	-1.698	2.0162	0.5319	1.0888	-0.9274		0.2827	2.1e-15	3.365e-10	0.5929	0.002247	1.251e-06	1.285e-07	0.3623	0.01307	0.02167		M012022	F100
TraesCS1A01G109600	1AS	tr|A0A0K9Q5C7|A0A0K9Q5C7_ZOSMR	Calcium-dependent protein kinase		TraesCS1A02G109600		Bradi2g36187	AT3G24110.1&Calcium-binding EF-hand family protein&LOC_Os05g05460.1&EF hand family protein, putative, expressed	-	-		8	pink	0			10.3034	36.3276	22.3616	13.2524	24.4613	20.5523	11.9321		-1.1725	0.658	-0.7357	0.1205	-0.181	-0.866	0.8563	-0.1303	0.5547	-0.3016		0.000291	0.009289	0.005779	0.6866	0.6867	0.00161	0.004949	0.8264	0.1091	0.3812		M200000	F000
TraesCS1A01G110300	1AS	tr|B9T1J4|B9T1J4_RICCO	Acyl-CoA dehydrogenase, putative		TraesCS1A02G110300		Bradi2g34610	AT3G51840.1&acyl-CoA oxidase 4&LOC_Os05g07090.1&acyl-coenzyme A dehydrogenase, mitochondrial precursor, putative, expressed	AT3G51840	acyl-CoA oxidase 4		36	yellowgreen	0			1361.97	2297.1	1049.61	1469.7	1915.27	1602.21	1515.74		0.3761	1.128	0.4849	0.866	0.6094	0.5293	0.3811	0.0445	0.1245	-0.2566		4.241e-05	6.75e-43	8.702e-09	4.957e-26	7.221e-13	3.104e-10	3.139e-05	0.7965	0.2806	0.00689		M010000	F000
TraesCS1A01G110400	1AS	tr|A0A0H3Y7K3|A0A0H3Y7K3_SALMI	Basic helix-loop-helix transcription factor		TraesCS1A02G110400		Bradi2g34600	AT2G40200.1&basic helix-loop-helix (bHLH) DNA-binding superfamily protein&LOC_Os01g06640.1&basic helix-loop-helix, putative, expressed	-	-		29	saddlebrown	0			54.0476	23.7229	7.30388	27.6437	25.5502	60.1664	56.0773		2.736	1.5911	1.7985	1.6826	2.8892	2.7974	-0.1159	0.9989	1.0907	1.2066		7.083e-15	2.333e-05	2.983e-07	2.477e-06	2.687e-17	9.144e-17	0.8801	0.004578	0.0009121	0.0002417		M111111	F010
TraesCS1A01G110600	1AS	AT4G03230.6	G-type lectin S-receptor-like Serine/Threonine-kinase		TraesCS1A02G110600		-	-	-	-		40	mediumpurple3	1	63		38.1685	25.8166	12.0872	96.3879	97.8144	83.8177	48.0659		1.6049	1.0012	2.9184	2.9412	2.735	1.9357	0.0228	-0.9827	-0.1835	-0.2062		5.299e-08	0.001402	6.628e-30	4.852e-30	5.253e-25	6.282e-13	0.9773	7.351e-05	0.5954	0.4945		M111111	F000
TraesCS1A01G110900	1AS	tr|A0A1E5W418|A0A1E5W418_9POAL	6-phosphofructo-2-kinase/fructose-2, 6-bisphosphatase		TraesCS1A02G110900		Bradi2g34580	AT1G07110.1&fructose-2,6-bisphosphatase&LOC_Os05g07130.2&6PF-2-K/Fru-2,6-P2ASE liver isozyme, putative, expressed	AT1G07110	fructose-2%2C6-bisphosphatase		1	turquoise	2	937		900.814	1429.01	1132.06	515.346	534.555	561.317	603.808		-0.3275	0.3335	-1.1266	-1.0744	-1.0031	-0.8992	0.0523	0.2274	0.1236	0.0713		0.09428	0.06596	1.068e-12	1.206e-11	6.456e-10	1.953e-08	0.8999	0.3609	0.6375	0.7774		M002220	F000
TraesCS1A01G111500	1AS	tr|G7IWW8|G7IWW8_MEDTR	DUF4228 domain protein		TraesCS1A02G111500		Bradi2g34540	AT2G30230.1LOC_Os05g07240.1&expressed protein	AT2G30230	6%2C7-dimethyl-8-ribityllumazine synthase		7	black	2	16		53.3208	70.711	50.6959	11.0794	13.0849	47.3766	18.1076		0.0772	0.4663	-2.1364	-1.8897	-0.1131	-1.4479	0.2467	0.6886	2.0234	1.7767		0.9448	0.149	3.089e-12	1.188e-09	0.8886	1.073e-06	0.7262	0.1257	5.673e-10	8.499e-08		M002202	F010
TraesCS1A01G113100	1AS	tr|G7KNJ1|G7KNJ1_MEDTR	Arabinogalactan peptide-like protein		TraesCS1A02G113100		Bradi2g31980	AT2G46330.1&arabinogalactan protein 16&LOC_Os01g46850.1&expressed protein	-	-		4	yellow	0			14.0577	6.58168	6.85782	22.999	19.5683	10.2633	17.6212		1.0289	-0.0953	1.6919	1.4632	0.5256	1.2845	-0.2287	-0.4073	-1.1662	-0.9376		0.01801	0.9648	1.838e-06	6.568e-05	0.3149	0.0005782	0.7156	0.4046	0.003495	0.02536		M001101	F020
TraesCS1A01G113300	1AS	tr|A8CF52|A8CF52_BRACM	Glycerophosphodiester phosphodiesterase		TraesCS1A02G113300		Bradi1g14983	AT5G08030.1&PLC-like phosphodiesterases superfamily protein&LOC_Os03g40670.1&glycerophosphoryl diester phosphodiesterase family protein, putative, expressed	-	-		29	saddlebrown	0			251.935	177.326	60.3212	223.186	211.826	404.562	311.176		2.0362	1.5253	1.8599	1.7854	2.7087	2.3321	-0.0745	0.4722	0.8488	0.9233		2.522e-21	2.142e-12	4.928e-19	1.732e-17	5.106e-39	2.154e-29	0.8838	0.07645	0.0001091	1.818e-05		M111111	F000
TraesCS1A01G113400	1AS	tr|B5ATU2|B5ATU2_MAIZE	Tryptophan aminotransferase		TraesCS1A02G113400	Tryptophan aminotransferase, Indole-3-acetic acid (IAA) biosynthesis, Grain developmen [Source: Projected from Oryza sativa (Os05g0169300)]	Bradi2g34400	AT4G24670.1&tryptophan aminotransferase related 2&LOC_Os05g07720.1&alliin lyase precursor, putative, expressed	-	-		30	steelblue	0			2.29288	7.49994	176.75	1.34044	0.45904	1.7546	1.2648		-4.7747	-3.66	-5.2581	-5.8532	-5.0137	-5.2746	-0.5951	-0.0166	0.2444	0.8395		2.17e-07	5.127e-05	1.589e-09	2.285e-11	1.947e-08	1.594e-09	0.7522	1	0.8928	0.4988		M222222	F000
TraesCS1A01G113600	1AS	tr|A0A1E5W7H1|A0A1E5W7H1_9POAL	Tryptophan aminotransferase-related protein 2		TraesCS1A02G113600		-	-	-	-		22	darkgreen	0			44.9142	92.63	22.2999	30.3156	21.5967	23.7212	35.4683		0.9482	1.958	0.4091	-0.0529	0.0632	0.6424	-0.4621	0.2333	-0.3459	0.1161		0.03775	4.98e-07	0.3604	0.9212	1	0.1403	0.4904	0.7573	0.5762	0.8637		M010000	F000
TraesCS1A01G114100	1AS	tr|A0A061E8W5|A0A061E8W5_THECC	PLATZ transcription factor family protein, putative		TraesCS1A02G114100		Bradi2g34344	LOC_Os01g13850.1&expressed protein	-	-		10	purple	0			31.3193	58.6637	37.8966	67.7523	78.6889	53.3482	41.1385		-0.2661	0.6054	0.8108	1.0277	0.4726	0.1133	0.2169	-0.6975	-0.3382	-0.5551		0.5689	0.06181	0.005242	0.0003003	0.1811	0.7692	0.6831	0.05209	0.4014	0.09927		M000100	F000
TraesCS1A01G114700	1AS	tr|A0A0K9PU50|A0A0K9PU50_ZOSMR	Leucine-rich repeat receptor-like protein kinase family		TraesCS1A02G114700		Bradi2g34337	AT4G20140.1&Leucine-rich repeat transmembrane protein kinase&LOC_Os05g07820.1&leucine-rich repeat receptor protein kinase EXS precursor, putative, expressed	-	-		12	tan	0			66.2311	20.0514	67.923	72.2206	38.5721	51.9988	78.8448		-0.0347	-1.7225	0.0913	-0.8054	-0.3902	0.2185	-0.8967	0.1272	-0.4816	0.4152		1	1.665e-13	0.6949	0.0001015	0.103	0.3233	5.697e-05	0.7205	0.04678	0.1126		M020000	F000
TraesCS1A01G114900	1AS	tr|A0A0K9NTZ6|A0A0K9NTZ6_ZOSMR	Receptor-like kinase		TraesCS1A02G114900		Bradi2g34314	AT3G25560.1&NSP-interacting kinase 2&LOC_Os01g07630.1&BRASSINOSTEROID INSENSITIVE 1-associated receptor kinase 1 precursor, putative, expressed	-	-		5	green	1	797		0.2315	0.25354	0.83498	83.491	72.8196	5.31072	9.56358		-0.5588	-0.5903	6.0428	5.8467	2.1421	2.9611	-0.1962	-3.0817	-3.9008	-3.7046		0.6767	0.6024	1.087e-31	1.26e-29	0.000803	1.328e-07	0.6795	3.958e-25	3.249e-25	1.222e-22		M001100	F022
TraesCS1A01G115200	1AS	sp|P21727|TPT_PEA	Triose phosphate/phosphate translocator, chloroplastic		TraesCS1A02G115200		Bradi2g34300	AT5G33320.1&Glucose-6-phosphate/phosphate translocator-related&LOC_Os05g07870.1&triose phosphate/phosphate translocator, non-green plastid,chloroplast precursor, putative, expressed	-	-		1	turquoise	2	2		52.839	69.3986	74.0444	49.2935	43.6267	27.7062	37.0219		-0.4958	-0.1134	-0.5822	-0.7454	-1.3835	-0.9857	-0.1631	-0.4035	-0.8012	-0.6381		0.03494	0.7237	0.003793	0.000272	6.712e-10	1.107e-06	0.6869	0.1579	0.001577	0.01708		M000020	F000
TraesCS1A01G115300	1AS	tr|I1HLC7|I1HLC7_BRADI	Phospholipase D		TraesCS1A02G115300	Phospholipase D [Source:UniProtKB/TrEMBL;Acc:A0A1D5S1U5]	Bradi2g34290	AT3G15730.1&phospholipase D alpha 1&LOC_Os05g07880.2&phospholipase D, putative, expressed	-	-		6	red	2	841		17.0445	33.0268	175.814	2.0714	4.27508	1.28352	3.6738		-3.0116	-2.1691	-5.4999	-4.7104	-5.8552	-4.889	0.7895	0.6109	-0.3552	-1.1448		1.14e-05	0.001376	1.379e-16	6.87e-13	1.443e-16	9.624e-14	0.5256	0.6328	0.7945	0.2217		M222222	F000
TraesCS1A01G115600	1AS	tr|A0A061GMB6|A0A061GMB6_THECC	Alba DNA/RNA-binding protein		TraesCS1A02G115600		Bradi2g34257	AT2G34160.1&Alba DNA/RNA-binding protein&LOC_Os01g07810.1&protein of unknown function domain containing protein, expressed	-	-		32	violet	0			1.75156	3.44326	20.9276	1.5545	0.96282	0.24682	1.95238		-2.9381	-2.2614	-3.0916	-3.5072	-4.231	-2.8424	-0.4156	0.2492	-1.1394	-0.7238		0.0007162	0.006989	9.772e-05	1.454e-05	8.402e-07	0.0003766	0.827	0.8951	0.3541	0.5604		M222222	F000
TraesCS1A01G115700	1AS	tr|A0A151SH42|A0A151SH42_CAJCA	Metallothiol transferase fosB		TraesCS1A02G115700		-	-	AT1G80160	Lactoylglutathione lyase / glyoxalase I family protein		34	darkmagenta	2	142		383.53	721.219	705.816	188.626	236.623	368.755	214.218		-0.8567	0.0298	-1.8526	-1.5338	-0.9128	-1.6735	0.3187	0.1791	0.9397	0.621		0.01462	1	1.194e-09	5.445e-07	0.00618	4.874e-08	0.5649	0.7728	0.007738	0.09227		M002202	F000
TraesCS1A01G115900	1AS	tr|Q68HV7|Q68HV7_TRITD	Metallothionein		TraesCS1A02G115900	Metallothionein [Source:UniProtKB/TrEMBL;Acc:Q68HV5]	-	-	-	-		15	midnightblue	0			5779.84	5046.66	3683.33	5337.44	6259.05	7752.55	6296.17		0.6427	0.449	0.5287	0.7558	1.0607	0.7642	0.227	0.2355	0.532	0.305		0.005066	0.05094	0.01387	0.000268	3.371e-07	0.0002704	0.5221	0.4817	0.02735	0.2339		M000010	F000
TraesCS1A01G116100	1AS	tr|A0A0B0Q070|A0A0B0Q070_GOSAR	Metallothiol transferase fosB		TraesCS1A02G116100		Bradi2g34250	AT1G80160.1&Lactoylglutathione lyase / glyoxalase I family protein&LOC_Os05g07940.1&glyoxalase family protein, putative, expressed	-	-		1	turquoise	2	1947		42.8824	387.138	316.925	0.36704	0	0.45616	1.58142		-2.6084	0.2611	-7.5524	-7.8231	-7.1567	-6.4671	-0.2707	1.0853	0.3957	0.6664		0.000185	0.8414	4.325e-26	7.604e-26	1.913e-22	2.074e-21	0.9	0.3702	0.7886	0.5761		M202222	F000
TraesCS1A01G116700	1AS	tr|B6SL93|B6SL93_MAIZE	Early response to dehydration 15-like protein		TraesCS1A02G116700		Bradi1g62300	AT2G41430.4&dehydration-induced protein (ERD15)&LOC_Os03g23010.3&expressed protein	AT2G41430	dehydration-induced protein (ERD15)		3	brown	1			359.584	391.433	381.737	536.887	541.862	961.385	589.267		-0.0884	0.0292	0.4859	0.5003	1.3215	0.6206	0.0144	0.1347	0.8357	0.8213		0.7995	1	0.006037	0.004494	3.126e-15	0.0003801	0.9838	0.6632	2.682e-06	3.414e-06		M000010	F000
TraesCS1A01G117000	1AS	tr|G7JV87|G7JV87_MEDTR	Plant/MSJ11-3 protein, putative		TraesCS1A02G117000		-	-	-	-		40	mediumpurple3	1	34		17.1266	15.7881	10.1396	24.7629	41.5714	24.8412	29.5694		0.7498	0.6463	1.2382	1.9599	1.2567	1.4869	0.7217	0.2488	0.0186	-0.7032		0.09869	0.1425	0.0006103	1.313e-08	0.001121	3.006e-05	0.09026	0.6761	0.9888	0.0725		M001111	F000
TraesCS1A01G117300	1AS	sp|O60016|CLR4_SCHPO	Histone-lysine N-methyltransferase, H3 lysine-9 specific		TraesCS1A02G117300		Bradi3g35330	AT2G35160.1&SU(VAR)3-9 homolog 5&LOC_Os08g30910.1&YDG/SRA domain containing protein, expressed	AT2G35160	SU(VAR)3-9 homolog 5		39	orangered4	0			103.768	107.655	70.0244	101.831	148.476	98.1336	95.0612		0.5573	0.623	0.5324	1.0704	0.4836	0.4325	0.5381	-0.0998	-0.0488	-0.5868		0.03787	0.01245	0.02563	1.706e-06	0.06903	0.0839	0.05919	0.833	0.9193	0.02299		M000100	F000
TraesCS1A01G117500	1AS	tr|Q1ZYR6|Q1ZYR6_ORYSJ	Boron transporter		TraesCS1A02G117500		Bradi2g34110	AT1G15460.1&HCO3- transporter family&LOC_Os05g08430.1&boron transporter protein, putative, expressed	-	-		34	darkmagenta	0			1166.56	2802.88	2383.29	266.296	688.546	1377.13	623.211		-0.9795	0.2224	-2.9972	-1.7005	-0.7523	-1.837	1.2967	1.1602	2.2449	0.9482		0.04622	0.7529	2.356e-13	4.917e-05	0.13	1.275e-05	0.009304	0.02714	2.51e-07	0.0518		M002202	F110
TraesCS1A01G118200	1AS	sp|P18508|GBRG2_RAT	Gamma-aminobutyric acid receptor subunit gamma-2		TraesCS1A02G118200		-	-	-	-		33	darkolivegreen	0			103	4.79494	81.7323	55.6618	3.26192	83.5392	76.5048		0.3273	-3.9566	-0.5417	-4.2958	0.0243	-0.0915	-3.7541	0.4502	0.566	4.3201		0.3859	6.315e-25	0.06324	4.719e-28	1	0.8035	1.711e-20	0.2549	0.09793	3e-27		M020200	F200
TraesCS1A01G118300	1AS	tr|B9HTC9|B9HTC9_POPTR	Serine/threonine protein phosphatase 2A regulatory subunit B		TraesCS1A02G118300	Serine/threonine protein phosphatase 2A regulatory subunit [Source:UniProtKB/TrEMBL;Acc:A0A341NJS0]	Bradi2g34040	AT5G25510.1&Protein phosphatase 2A regulatory B subunit family protein&LOC_Os05g08560.1&transposon protein, putative, unclassified, expressed	-	-		12	tan	0			99.2282	50.9796	104.079	101.444	80.1807	76.3247	102.096		-0.0785	-1.0094	-0.0358	-0.3775	-0.4378	-0.0257	-0.3417	0.0101	-0.402	-0.0604		0.8537	4.142e-07	0.8785	0.05399	0.03936	0.9214	0.1935	0.987	0.08192	0.8488		M020000	F000
TraesCS1A01G119000	1AS	tr|G7L9Y3|G7L9Y3_MEDTR	Rotundifolia-like protein		TraesCS1A02G119000		Bradi2g34000	AT3G55515.1&ROTUNDIFOLIA like 7&LOC_Os05g08620.1&expressed protein	AT4G13395	ROTUNDIFOLIA like 12		27	white	0			3.66376	6.63448	8.07588	3.41294	15.7555	11.1615	3.82832		-1.0057	-0.2437	-1.1386	0.9318	0.3731	-0.9567	2.0704	0.1818	1.5117	-0.5587		0.1018	0.7598	0.02495	0.03612	0.5894	0.0669	4.409e-05	0.8743	0.006097	0.3054		M000000	F110
TraesCS1A01G119500	1AS	tr|A0A0K9PL91|A0A0K9PL91_ZOSMR	Copper ion binding protein		TraesCS1A02G119500		Bradi2g33960	AT2G25670.2LOC_Os01g08410.1&early fruit mRNA, putative, expressed	AT2G25670	hypothetical protein		8	pink	0			219.135	739.235	163.242	119.96	613.04	267.272	142.903		0.421	2.1648	-0.4437	1.8939	0.7033	-0.1963	2.3376	0.2474	1.147	-1.1906		0.03486	1.337e-41	0.0141	1.701e-32	6.57e-05	0.3315	5.815e-47	0.3495	5.48e-11	6.591e-13		M010100	F110
TraesCS1A01G119600	1AS	tr|A0A061GLU8|A0A061GLU8_THECC	Leucine-rich repeat family protein		TraesCS1A02G119600		Bradi2g33930	AT3G24480.1&Leucine-rich repeat (LRR) family protein&LOC_Os05g08770.1&uncharacterized protein At4g06744 precursor, putative, expressed	-	-		48	darkslateblue	0			203.463	98.608	292.258	372.775	296.381	232.337	320.416		-0.5128	-1.5275	0.3415	0.0197	-0.3236	0.129	-0.3218	-0.2125	-0.6651	-0.3433		0.1745	7.225e-07	0.3095	0.9606	0.4368	0.7436	0.5327	0.7021	0.06639	0.3789		M020000	F000
TraesCS1A01G119900	1AS	tr|A0A060Q0A7|A0A060Q0A7_WHEAT	Copalyl diphosphate synthase		TraesCS1A02G119900		-	-	AT4G02780	Terpenoid cyclases/Protein prenyltransferases superfamily protein		1	turquoise	2	70		25.213	55.8487	46.7787	9.6181	13.8136	21.2261	16.2658		-0.873	0.2456	-2.183	-1.7131	-1.0724	-1.4638	0.4698	0.7191	1.1106	0.6408		0.03817	0.6385	4.654e-09	4.258e-06	0.006848	6.897e-05	0.4959	0.1938	0.01561	0.1865		M002222	F000
TraesCS1A01G120600	1AS	tr|A0A0K9PKA3|A0A0K9PKA3_ZOSMR	Cation/H(+) antiporter		TraesCS1A02G120600		-	-	-	-		1	turquoise	2	374		0.80348	14.9808	20.2954	0	0.58236	0	0.15868		-4.0635	-0.4512	-5.6214	-4.4135	-5.2052	-5.1983	1.208	0.4231	0	-0.7917		3.178e-08	0.5396	7.411e-14	5.065e-10	8.645e-12	2.692e-12	0.3997	0.8254	1	0.5153		M202222	F000
TraesCS1A01G120700	1AS	sp|Q9LMT2|PAPS1_ARATH	Nuclear poly(A) polymerase 1		TraesCS1A02G120700		-	-	-	-		6	red	2	649		23.6503	8.69722	126.41	0.34186	0	0	0.46042		-1.8541	-2.8623	-4.9078	-5.148	-5.0816	-4.7994	-0.2402	0.1083	-0.1738	0		0.1033	0.004147	1.393e-07	2.753e-08	8.521e-08	2.857e-07	0.9261	0.9679	0.9346	1		M022222	F000
TraesCS1A01G121500	1AS	tr|A0A191XX76|A0A191XX76_WHEAT	WRKY transcription factor		TraesCS1A02G121500		Bradi2g33540	AT5G26170.1&WRKY DNA-binding protein 50&LOC_Os05g09020.1&WRKY67, expressed	AT5G26170	WRKY DNA-binding protein 50		3	brown	1	136		2.218	2.98026	1.01718	12.179	14.1627	34.0868	16.0255		1.0058	1.0713	3.0149	3.2124	4.454	3.3845	0.1975	0.3696	1.4391	1.2416		0.2458	0.169	2.022e-07	2.665e-08	3.389e-15	3.689e-09	0.8427	0.6233	0.001846	0.008275		M001111	F010
TraesCS1A01G122200	1AS	tr|A0A1E5W3E0|A0A1E5W3E0_9POAL	Protein CHUP1, chloroplastic		TraesCS1A02G122200	Actin binding protein family [Source:Projected from Arabidopsis thaliana (AT1G52080) UniProtKB/TrEMBL;Acc:Q9SAU9]	Bradi2g33480	AT1G52080.1&actin binding protein family&LOC_Os05g09380.3&AR791, putative, expressed	AT1G52080	actin binding protein family		1	turquoise	2	1695		115.568	279.001	273.882	26.5224	36.2379	41.2607	29.0214		-1.2335	0.0322	-3.3212	-2.881	-2.6978	-3.1961	0.4402	0.1251	0.6234	0.1832		5.266e-09	1	7.312e-54	2.348e-41	3.945e-35	1.238e-49	0.2221	0.808	0.03544	0.601		M202222	F000
TraesCS1A01G122500	1AS	tr|M8A4V3|M8A4V3_TRIUA	Malic enzyme		TraesCS1A02G122500	Malic enzyme [Source:UniProtKB/TrEMBL;Acc:W4ZXP0]	Bradi2g33450	AT5G25880.1&NADP-malic enzyme 3&LOC_Os05g09440.1&NADP-dependent malic enzyme, chloroplast precursor, putative, expressed	-	-		11	greenyellow	0			660.487	724.877	1634.03	1289.32	1381.33	2928.34	1597.3		-1.2782	-1.1462	-0.3344	-0.2371	0.8234	-0.0322	0.0972	0.3022	1.1578	1.0605		1.577e-05	7.167e-05	0.2873	0.4664	0.006146	0.9388	0.889	0.5126	0.0001106	0.0003886		M220000	F010
TraesCS1A01G123200	1AS	AT5G49770.1	Leucine-rich repeat protein kinase family protein		TraesCS1A02G123200		Bradi2g33340	AT4G29240.1&Leucine-rich repeat (LRR) family protein&LOC_Os05g09640.1&uncharacterized protein At4g06744 precursor, putative, expressed	AT4G29240	Leucine-rich repeat (LRR) family protein		4	yellow	1			17.7603	7.07302	14.3876	37.1471	26.9251	19.1518	25.647		0.2953	-1.1171	1.3187	0.8658	0.395	0.8034	-0.4529	-0.5153	-0.9237	-0.4708		0.6185	0.01374	0.000121	0.01754	0.4371	0.03082	0.3855	0.2776	0.02096	0.2945		M001000	F000
TraesCS1A01G123300	1AS	tr|Q5JMT3|Q5JMT3_ORYSJ	DNA binding protein-like		TraesCS1A02G123300		-	-	-	-		14	cyan	0			7.17248	14.7599	17.4443	17.8178	13.8197	18.4797	18.9532		-1.2063	-0.2402	0.0174	-0.3363	0.0688	0.117	-0.3537	0.0995	0.0513	0.405		0.002465	0.6084	0.9661	0.3486	0.993	0.768	0.5095	0.879	0.9425	0.3371		M200000	F000
TraesCS1A01G124100	1AS	tr|W4ZYC2|W4ZYC2_WHEAT	PRA1 family protein		TraesCS1A02G124100	PRA1 family protein [Source:UniProtKB/TrEMBL;Acc:W4ZYC2]	Bradi2g33060	AT3G13710.1&prenylated RAB acceptor 1.F4&LOC_Os05g11120.1&prenylated rab acceptor, putative, expressed	-	-		8	pink	0			8.40838	10.8888	6.55546	5.54134	18.822	7.9076	5.9094		0.3458	0.712	-0.2464	1.4252	0.2203	-0.1427	1.6716	0.1038	0.4667	-1.2049		0.6676	0.1954	0.6708	0.001449	0.8486	0.8259	0.0008617	0.9276	0.5256	0.01921		M000100	F100
TraesCS1A01G124200	1AS	tr|W4ZY90|W4ZY90_WHEAT	Peroxidase		TraesCS1A02G124200	Peroxidase [Source:UniProtKB/TrEMBL;Acc:W4ZY90]	-	-	-	-		18	lightgreen	0			85.6781	32.3572	60.8432	63.016	29.7117	77.7099	83.5092		0.4699	-0.907	0.0421	-1.0008	0.3469	0.4515	-1.0429	0.4094	0.3047	1.3477		0.1023	0.0007706	0.8923	8.529e-05	0.248	0.077	0.0001799	0.2117	0.3597	3.077e-07		M000200	F200
TraesCS1A01G124700	1AS	tr|D7LW66|D7LW66_ARALL	Kinase family protein		TraesCS1A02G124700		Bradi2g32607	AT3G58690.1&Protein kinase superfamily protein&LOC_Os05g11750.2&protein kinase, putative, expressed	AT3G58690	Protein kinase superfamily protein		28	skyblue	0			28.696	15.0919	35.4204	15.3177	12.734	26.7572	21.3433		-0.3152	-1.204	-1.1943	-1.3895	-0.4137	-0.7134	-0.1952	0.4809	0.7806	0.9758		0.4278	0.0001363	3.323e-05	4.098e-06	0.2452	0.01518	0.774	0.2678	0.02842	0.006		M022200	F000
TraesCS1A01G125200	1AS	AT2G41070.5	Basic-leucine zipper (bZIP) transcription factor family protein		TraesCS1A02G125200		Bradi2g33191	AT2G03630.1LOC_Os05g10800.1&expressed protein	AT2G03630	suppressor SRP40-like protein		1	turquoise	2	1535		659.791	2373.96	1479.32	0.82432	0.86592	11.4749	4.46148		-1.0886	0.638	-9.1466	-8.9916	-6.4179	-7.5672	0.155	1.5794	2.7287	2.5737		0.08583	0.3345	1.35e-53	3.825e-50	3.169e-33	5.196e-44	0.9392	0.06194	7.68e-05	0.0002308		M002222	F010
TraesCS1A01G125400	1AS	tr|B6U0B7|B6U0B7_MAIZE	Calmodulin binding protein		TraesCS1A02G125400		Bradi2g33150	AT4G33050.3&calmodulin-binding family protein&LOC_Os05g10840.1&calmodulin-binding protein, putative, expressed	-	-		3	brown	1	10		12.813	17.8221	13.1421	24.8561	41.8739	38.0004	29.9512		0.0242	0.3806	0.8911	1.6087	1.4888	1.1342	0.7176	0.2431	0.5977	-0.1199		1	0.4328	0.01398	2.266e-06	3.232e-05	0.001465	0.09633	0.6877	0.1546	0.815		M000111	F000
TraesCS1A01G125700	1AS	AT1G17620.1	Late embryogenesis abundant (LEA) hydroxyproline-rich glycoprotein family		TraesCS1A02G125700		Bradi2g33100	AT1G17620.1&Late embryogenesis abundant (LEA) hydroxyproline-rich glycoprotein family&LOC_Os05g11010.1&harpin-induced protein 1 domain containing protein, expressed	-	-		12	tan	0			326.801	74.6787	210.92	380.709	209.557	253.997	394.422		0.6181	-1.4772	0.8367	-0.0108	0.258	0.888	-0.8475	0.0512	-0.5787	0.2688		0.02781	7.087e-09	0.0006796	0.9738	0.4525	0.000323	0.002315	0.9291	0.04595	0.4036		M020000	F000
TraesCS1A01G126100	1AS	tr|M8CDK2|M8CDK2_AEGTA	GDSL esterase/lipase		TraesCS1A02G126100		Bradi2g32520	AT1G28580.1&GDSL-like Lipase/Acylhydrolase superfamily protein&LOC_Os05g11950.1&GDSL-like lipase/acylhydrolase, putative, expressed	-	-		6	red	0			31.5613	74.8278	234.617	15.299	23.1855	41.6231	34.335		-2.7539	-1.5686	-3.7282	-3.1713	-2.3856	-2.6326	0.5569	1.0956	1.3427	0.7858		4.618e-10	0.0003812	1.242e-18	5.761e-14	3.142e-08	3.607e-10	0.4604	0.05619	0.008411	0.1447		M222222	F010
TraesCS1A01G126400	1AS	tr|I0B5A7|I0B5A7_PETHY	Gibberellin 2-oxidase 2		TraesCS1A02G126400	GA2ox-A10 protein [Source:UniProtKB/TrEMBL;Acc:A0A140KPT3]	Bradi2g32577	AT1G78440.1&Arabidopsis thaliana gibberellin 2-oxidase 1&LOC_Os01g11150.1&gibberellin 2-beta-dioxygenase, putative, expressed	-	-		23	darkturquoise	0			58.5392	41.3354	30.7191	37.1707	19.5052	48.7128	68.9252		0.9065	0.4212	0.2575	-0.6362	0.6328	1.1315	-0.8937	0.8739	0.3752	1.2689		0.008182	0.271	0.4726	0.0672	0.07645	0.0002105	0.0238	0.01649	0.3858	0.0002607		M000001	F000
TraesCS1A01G126800	1AS	tr|G7KT83|G7KT83_MEDTR	Abscisic acid receptor		TraesCS1A02G126800		Bradi2g32250	AT5G53160.2&regulatory components of ABA receptor 3&LOC_Os05g12260.1&CAPIP1, putative, expressed	AT5G53160	regulatory components of ABA receptor 3		55	maroon	0			48.3863	81.4527	59.2783	65.0721	51.8468	152.195	102.957		-0.2853	0.4249	0.1214	-0.1831	1.2714	0.7448	-0.3045	0.6234	1.15	1.4545		0.7388	0.5063	0.8401	0.7545	0.01216	0.1529	0.753	0.3844	0.03617	0.00482		M000000	F000
TraesCS1A01G127500	1AS	tr|A0A1C3RMF1|A0A1C3RMF1_MEDTR	S-type anion channel		TraesCS1A02G127500		Bradi2g31957	AT5G24030.1&SLAC1 homologue 3&LOC_Os01g28840.1&C4-dicarboxylate transporter/malic acid transport protein, expressed	AT5G24030	SLAC1 homologue 3		7	black	0			144.152	251.67	212.719	68.2295	24.7226	156.807	142.647		-0.5327	0.2316	-1.5585	-2.9265	-0.419	-0.5485	-1.368	1.01	1.1395	2.5075		0.3446	0.7312	0.0001985	1.71e-12	0.4755	0.2461	0.006727	0.05908	0.01785	7.935e-09		M002200	F200
TraesCS1A01G127700	1AS	tr|R7W7W5|R7W7W5_AEGTA	Sentrin-specific protease 1		TraesCS1A02G127700		-	-	-	-		3	brown	1	180		10.6669	8.34618	7.34792	13.9971	16.458	15.5347	17.6812		0.5542	0.1979	0.8946	1.1174	1.0647	1.2349	0.2228	0.3403	0.1701	-0.0527		0.239	0.7585	0.01003	0.00112	0.004325	0.0002221	0.7088	0.468	0.7521	0.9259		M000111	F000
TraesCS1A01G127800	1AS	sp|Q88WS9|RL32_LACPL	50S ribosomal protein L32		TraesCS1A02G127800		-	-	-	-		46	brown4	0			39.7517	22.1984	16.2308	35.5632	33.0087	52.0826	55.4711		1.2448	0.4071	1.099	1.0066	1.6567	1.7386	-0.0924	0.6396	0.5578	0.6501		4.226e-06	0.2215	1.246e-05	0.0001027	3.707e-11	3.824e-13	0.869	0.01694	0.03724	0.01368		M101111	F000
TraesCS1A01G128400	1AS	tr|A0A151RTA0|A0A151RTA0_CAJCA	Protein FAR1-RELATED SEQUENCE 6				Bradi3g51320	AT4G38180.1&FAR1-related sequence 5&LOC_Os11g45530.1&transposon protein, putative, unclassified, expressed	AT4G15090	FRS (FAR1 Related Sequences) transcription factor family		5	green	1	791		0.19226	0.7854	0.15632	21.9872	25.5526	3.28936	7.83636		0.2897	1.1731	5.0792	5.2871	2.4292	3.6246	0.2079	-1.4546	-2.65	-2.8579		0.911	0.2342	4.234e-14	3.104e-15	0.002643	2.583e-07	0.8121	0.00451	1.233e-06	1.023e-07		M001100	F022
TraesCS1A01G128900	1AS	AT4G29100.1	basic helix-loop-helix (bHLH) DNA-binding superfamily protein		TraesCS1A02G128900		Bradi2g31870	AT4G29100.1&basic helix-loop-helix (bHLH) DNA-binding superfamily protein&LOC_Os05g14010.1&ethylene-responsive protein related, putative, expressed	AT4G29100	basic helix-loop-helix (bHLH) DNA-binding superfamily protein		1	turquoise	2	1919		124.783	132.017	166.687	72.566	60.5144	75.4131	74.2794		-0.4074	-0.3251	-1.1818	-1.456	-1.1369	-1.1502	-0.2741	0.0316	0.0449	0.3191		0.06801	0.1349	1.847e-10	2.002e-14	6.567e-09	7.303e-10	0.3995	0.9497	0.9157	0.218		M002222	F000
TraesCS1A01G129000	1AS	tr|W9RG03|W9RG03_9ROSA	Pectinesterase inhibitor		TraesCS1A02G129000		Bradi2g31750	AT3G36659.1&Plant invertase/pectin methylesterase inhibitor superfamily protein&LOC_Os05g20570.1&invertase/pectin methylesterase inhibitor family protein, putative, expressed	-	-		1	turquoise	2	2244		116.137	167.527	799.461	1.1965	0.1936	0.71804	3.06322		-2.3268	-1.8951	-6.7627	-7.2994	-6.8897	-6.0925	-0.5368	0.6702	-0.1271	0.4097		0.01446	0.0416	2.922e-16	1.957e-18	3.082e-16	1.887e-13	0.7703	0.6708	0.9512	0.7596		M002222	F000
TraesCS1A01G129700	1AS	sp|Q4K3A6|ATPD_PSEF5	ATP synthase subunit delta		TraesCS1A02G129700		Bradi3g27390	AT1G11320.1LOC_Os10g30210.1&expressed protein	-	-		35	sienna3	2	374		18.8232	19.1514	17.309	7.05102	4.32602	8.02412	7.5444		0.1179	0.1128	-1.2537	-1.9199	-1.0994	-1.1478	-0.6662	0.1059	0.1542	0.8204		0.9029	0.8934	0.0007771	4.332e-06	0.009322	0.002465	0.3391	0.9087	0.844	0.1462		M002222	F000
TraesCS1A01G132800	1AS	tr|E3UJZ2|E3UJZ2_MAIZE	Yellow stripe-like transporter 12		TraesCS1A02G132800		Bradi2g31720	AT1G65730.1&YELLOW STRIPE like 7&LOC_Os05g16280.1&transposon protein, putative, unclassified, expressed	-	-		1	turquoise	2	2665		29.8026	77.943	191.579	0.51278	0	0.65172	0.1579		-2.3844	-1.1601	-6.6988	-7.2165	-6.3363	-7.0974	-0.5178	-0.3987	0.3625	0.8803		0.002029	0.1562	4.495e-19	3.531e-20	2.142e-16	4.22e-20	0.7788	0.825	0.8146	0.4533		M202222	F000
TraesCS1A01G133200	1AS	tr|A0A0K9PGT4|A0A0K9PGT4_ZOSMR	Protein kinase		TraesCS1A02G133200		Bradi2g31620	AT3G12690.3&AGC kinase 1.5&LOC_Os05g14750.1&AGC_PVPK_like_kin82y.12 - ACG kinases include homologs to PKA, PKG and PKC, expressed	-	-		1	turquoise	2	2504		35.9305	67.4246	119.871	0	0	0.20934	0.63424		-1.6718	-0.7991	-7.5913	-7.3576	-6.856	-6.5469	0	1.0444	0.7354	0.5016		0.0006856	0.1216	3.542e-28	6.143e-26	2.576e-23	2.331e-26	1	0.4253	0.5903	0.6999		M202222	F000
TraesCS1A01G134100	1AS	tr|C1KIT1|C1KIT1_PANVG	Sucrose transporter		TraesCS1A02G134100		Bradi3g25477	AT2G02860.1&sucrose transporter 2&LOC_Os10g26470.1&sucrose transporter, putativ, expressed	-	-		1	turquoise	2	2167		29.4428	59.7592	234.203	0.649	1.14966	0	0.93522		-2.5639	-1.7051	-6.4093	-5.9557	-6.8684	-6.1306	0.4536	0.2787	-0.4592	-0.9127		0.002706	0.04748	5.512e-16	4.436e-14	1.174e-16	8.882e-15	0.8079	0.8844	0.7651	0.4341		M202222	F000
TraesCS1A01G134500	1AS	tr|A0A081D4S4|A0A081D4S4_9MOLU	tRNA pseudouridine synthase A		TraesCS1A02G134500	tRNA pseudouridine synthase [Source:UniProtKB/TrEMBL;Acc:A0A341NJE2]	Bradi3g27090	AT3G06950.1&Pseudouridine synthase family protein&LOC_Os05g19954.1&tRNA pseudouridine synthase family protein, putative, expressed	AT3G06950	Pseudouridine synthase family protein		21	darkred	0			120.062	264.284	125.702	93.7156	113.109	132.227	110.857		-0.0696	1.0597	-0.4169	-0.1562	0.0678	-0.1823	0.2607	0.2347	0.4847	0.2239		0.8011	4.034e-17	0.002645	0.3089	0.8241	0.2341	0.1866	0.2285	0.0017	0.1957		M010000	F000
TraesCS1A01G136900	1AL	tr|A0A061F0L4|A0A061F0L4_THECC	Core-2/I-branching beta-1,6-N-acetylglucosaminyltransferase family protein		TraesCS1A02G136900	Core-2/I-branching beta-1,6-N-acetylglucosaminyltransferase family protein [Source:Projected from Arabidopsis thaliana (AT3G03690) UniProtKB/TrEMBL;Acc:Q9SS69]	Bradi3g27240	AT3G03690.1&Core-2/I-branching beta-1,6-N-acetylglucosaminyltransferase family protein&LOC_Os10g30080.1&xylosyltransferase, putative, expressed	-	-		35	sienna3	2	241		142.721	158.832	168.744	82.1522	58.8792	90.0737	98.4794		-0.2387	-0.0857	-1.0307	-1.5039	-0.9105	-0.7687	-0.4732	0.2621	0.1202	0.5934		0.4484	0.8499	2.439e-06	1.066e-11	8.35e-05	0.0005867	0.1371	0.4661	0.7618	0.02772		M002200	F000
TraesCS1A01G138100	1AL	tr|B9GLC1|B9GLC1_POPTR	Kinase family protein		TraesCS1A02G138100		Bradi3g27180	AT5G56460.1&Protein kinase superfamily protein&LOC_Os10g29620.1&tyrosine protein kinase domain containing protein, putative, expressed	-	-		37	skyblue3	0			137.789	85.1812	152.346	84.1194	45.0499	91.4111	94.5631		-0.1499	-0.8381	-0.8488	-1.7377	-0.7432	-0.6805	-0.8889	0.1684	0.1056	0.9945		0.7126	0.0006485	0.0002635	1.475e-13	0.002909	0.004412	0.001427	0.6992	0.8047	0.0001826		M000200	F000
TraesCS1A01G138300	1AL	tr|B9H7I4|B9H7I4_POPTR	Cyclin family protein		TraesCS1A02G138300		-	-	-	-		2	blue	0			6.47498	12.9709	11.7238	23.2209	29.2787	7.82906	10.7328		-0.7302	0.0243	0.977	1.3057	-0.5831	-0.0784	0.3286	-1.0555	-1.5602	-1.8888		0.1156	1	0.001616	1.565e-05	0.2111	0.8643	0.4779	0.003529	3.856e-05	2.395e-07		M000100	F022
TraesCS1A01G138700	1AL	tr|A0A1E5VUQ0|A0A1E5VUQ0_9POAL	MOB kinase activator-like 1A		TraesCS1A02G138700		Bradi3g26147	AT5G45550.1&Mob1/phocein family protein&LOC_Os10g25674.2&mps one binder kinase activator-like 1A, putative, expressed	-	-		1	turquoise	2	2217		39.0592	124.858	148.461	0.17092	0	0.3518	0		-1.8535	-0.2425	-7.55	-7.614	-7.0961	-7.7877	-0.064	-0.2377	0.4539	0.5179		0.0001411	0.7438	5.281e-30	7.238e-28	3.676e-25	2.008e-29	0.9867	0.9048	0.7591	0.6879		M202222	F000
TraesCS1A01G139200	1AL	tr|G7IDH7|G7IDH7_MEDTR	Glycerol-3-phosphate acyltransferase		TraesCS1A02G139200		Bradi3g26655	AT2G38110.1&glycerol-3-phosphate acyltransferase 6&LOC_Os10g27330.1&glycerol-3-phosphate acyltransferase, putative, expressed	-	-		7	black	0			4.58038	4.30226	10.9652	1.5795	2.22882	3.50316	7.49422		-1.176	-1.2335	-2.4336	-2.0334	-1.5046	-0.5208	0.4001	1.9128	0.929	0.5288		0.1091	0.07164	0.0001493	0.001599	0.02978	0.4465	0.7891	0.01577	0.3292	0.5808		M002200	F000
TraesCS1A01G139900	1AL	tr|V5NQJ4|V5NQJ4_WHEAT	Heavy metal-associated protein		TraesCS1A02G139900		Bradi3g27550	AT5G03380.1&Heavy metal transport/detoxification superfamily protein &LOC_Os10g30450.1&heavy-metal-associated domain-containing protein, putative, expressed	-	-		9	magenta	1			830.271	1066.31	656.265	1105.83	1637.05	1719.61	1150.97		0.3349	0.6915	0.7431	1.3021	1.3719	0.8001	0.559	0.057	0.6289	0.0699		0.2198	0.001988	0.000534	2.745e-10	5.599e-11	0.0001948	0.03287	0.907	0.008552	0.8361		M000110	F000
TraesCS1A01G140700	1AL	tr|A0A059LRL9|A0A059LRL9_9CHLO	Ras family protein		TraesCS1A02G140700		-	-	-	-		21	darkred	0			19.1072	36.9643	17.4329	13.6454	16.867	14.1719	15.9012		0.1513	1.021	-0.3477	-0.0396	-0.2812	-0.1271	0.3081	0.2206	0.0664	-0.2416		0.79	0.000262	0.2827	0.9183	0.5394	0.7347	0.5546	0.6808	0.9209	0.583		M010000	F000
TraesCS1A01G141100	1AL	AT2G46300.1	Late embryogenesis abundant (LEA) hydroxyproline-rich glycoprotein family		TraesCS1A02G141100		Bradi3g09780	AT2G46300.1&Late embryogenesis abundant (LEA) hydroxyproline-rich glycoprotein family&LOC_Os02g16030.1&harpin-induced protein 1 domain containing protein, expressed	-	-		28	skyblue	0			45.5443	20.0911	49.0357	18.9651	14.6348	32.2095	35.3675		-0.1176	-1.2568	-1.339	-1.6826	-0.6131	-0.4585	-0.3436	0.8805	0.7259	1.0695		0.8976	0.0005959	8.809e-05	1.615e-06	0.1256	0.2209	0.6098	0.04378	0.09488	0.00914		M022200	F000
TraesCS1A01G141500	1AL	tr|Q8GZT6|Q8GZT6_ORYSA	Chitinase		TraesCS1A02G141500	Class III chitinase RCB4 (EC 3.2.1.14) [Source: Projected from Oryza sativa (Os10g0416100)]	Bradi3g26810	LOC_Os10g28050.1&chitinase 2, putative, expressed	-	-		3	brown	1	111		8.21252	2.54988	4.98084	27.9858	52.8361	76.7012	54.7208		0.652	-0.8135	2.3215	3.2148	3.7307	3.2622	0.8934	0.9407	1.4092	0.5158		0.2973	0.2114	2.943e-08	2.684e-15	5.354e-20	1.092e-15	0.04974	0.03616	0.0002532	0.2382		M001111	F010
TraesCS1A01G142400	1AL	sp|A7MNK6|NHAB_CROS8	Na(+)/H(+) antiporter NhaB		TraesCS1A02G142400		Bradi3g27800	AT1G02260.1&Divalent ion symporter&LOC_Os03g05390.6&Citrate transporter protein, putative, expressed	AT1G02260	Divalent ion symporter		24	darkgrey	0			661.299	265.334	540.8	354.575	319.892	420.393	407.543		0.2854	-1.0222	-0.6054	-0.7513	-0.3635	-0.4048	-0.146	0.2006	0.2419	0.3879		0.1544	4.659e-10	0.0002026	3.116e-06	0.04761	0.01781	0.631	0.4341	0.2703	0.04121		M020000	F000
TraesCS1A01G142900	1AL	tr|G7KE15|G7KE15_MEDTR	Calcium ion-binding protein		TraesCS1A02G142900		Bradi3g27870	AT2G04280.1LOC_Os10g31810.1&expressed protein	AT4G12700	calcium ion-binding protein		4	yellow	0			449.663	179.911	340.916	699.171	575.307	360.616	500.31		0.3939	-0.9213	1.0332	0.7536	0.0775	0.5518	-0.2796	-0.4814	-0.9556	-0.676		0.000147	6.681e-19	6.101e-31	1.966e-16	0.6248	3.229e-09	0.01007	6.604e-07	2.113e-24	3.527e-12		M001000	F000
TraesCS1A01G143000	1AL	tr|Q337P3|Q337P3_ORYSJ	Glutamine synthetase, putative, expressed		TraesCS1A02G143000		Bradi3g27877	AT3G53180.1&glutamate-ammonia ligases;catalytics;glutamate-ammonia ligases&LOC_Os10g31820.1&fluG, putative, expressed	AT3G53180	nodulin/glutamine synthase-like protein		3	brown	1	1403		711.311	642.632	568.707	1463.03	1467.37	1479.39	1526.61		0.32	0.1711	1.3585	1.3632	1.376	1.419	0.0047	0.0605	0.0175	0.0128		0.01332	0.2133	6.798e-37	5.024e-37	5.985e-37	8.474e-40	0.9956	0.7843	0.9453	0.9516		M001111	F000
TraesCS1A01G143100	1AL	tr|B6UBP4|B6UBP4_MAIZE	Ras-related protein Rab-18		TraesCS1A02G143100		Bradi3g27890	AT5G03530.1&RAB GTPase homolog C2A&LOC_Os10g31830.1&ras-related protein, putative, expressed	-	-		8	pink	0			84.4853	164.881	70.7817	67.1627	170.782	91.762	60.5257		0.2735	1.2108	-0.0727	1.2645	0.3745	-0.2237	1.3372	-0.151	0.4472	-0.8899		0.117	6.039e-21	0.6707	3.996e-24	0.01692	0.1653	5.536e-26	0.526	0.005243	2.277e-11		M010100	F100
TraesCS1A01G143700	1AL	tr|M7Z9Y3|M7Z9Y3_TRIUA	Shugoshin-1		TraesCS1A02G143700		Bradi3g27940	AT5G04320.2&Shugoshin C terminus&LOC_Os10g31930.1&shugoshin-1, putative, expressed	AT3G44960	shugoshin		52	salmon4	0			42.7418	45.0094	29.4341	58.2746	60.8785	42.4238	45.91		0.5024	0.584	0.9601	1.024	0.5074	0.6315	0.0639	-0.3286	-0.4527	-0.5166		0.1745	0.07904	0.0008659	0.0003728	0.1516	0.04096	0.9338	0.4564	0.2267	0.1338		M000100	F000
TraesCS1A01G144500	1AL	tr|M8A4Q5|M8A4Q5_TRIUA	Xyloglucan galactosyltransferase KATAMARI1-like protein		TraesCS1A02G144500		Bradi3g28012	AT2G20370.1&Exostosin family protein&LOC_Os03g05110.1&xyloglucan galactosyltransferase KATAMARI1, putative, expressed	-	-		43	ivory	1			7.42186	5.83886	13.4959	32.2915	27.5622	12.1492	19.4723		-0.893	-1.2166	1.2119	1.0037	-0.1715	0.5272	-0.2082	-0.6847	-1.3835	-1.1752		0.06142	0.007004	0.0003005	0.00381	0.8499	0.1718	0.7478	0.1081	0.000329	0.00316		M021100	F020
TraesCS1A01G144700	1AL	tr|A0A061EM39|A0A061EM39_THECC	F-box family protein		TraesCS1A02G144700		Bradi3g28050	LOC_Os07g07520.1&OsFBX217 - F-box domain containing protein, expressed	-	-		27	white	0			20.1044	41.9954	21.1801	14.7713	17.6889	18.8384	10.1499		-0.0885	0.959	-0.5195	-0.2643	-0.1632	-1.0459	0.2552	-0.5263	0.3563	0.1011		0.9245	0.000449	0.08619	0.4207	0.7775	0.0007437	0.6446	0.2393	0.4071	0.8354		M000002	F000
TraesCS1A01G145100	1AL	tr|A0A0K9PF69|A0A0K9PF69_ZOSMR	Cysteine--tRNA ligase		TraesCS1A02G145100		-	-	-	-		3	brown	1	121		3.39598	1.55168	1.81918	26.3472	37.3672	70.3333	21.1603		0.6965	0.0749	3.3136	3.7719	4.6251	3.0201	0.4583	-0.2935	1.3115	0.8531		0.473	1	2.926e-08	1.667e-10	4.746e-15	5.947e-07	0.6406	0.7818	0.03286	0.1803		M001111	F000
TraesCS1A01G145300	1AL	tr|M8ATY8|M8ATY8_AEGTA	GDSL esterase/lipase		TraesCS1A02G145300		Bradi3g28100	AT3G04290.1&Li-tolerant lipase 1&LOC_Os10g32580.1&GDSL-like lipase/acylhydrolase, putative, expressed	-	-		4	yellow	1	311		11.1579	3.32568	19.7208	1952.77	1814.14	318.36	1126.12		-0.6518	-1.9194	5.9353	5.8377	3.5494	5.2077	-0.0976	-0.7275	-2.3859	-2.2883		0.4556	0.004075	4.905e-26	2.614e-25	1.159e-09	4.176e-20	0.9573	0.4228	0.0001176	0.0001948		M021111	F020
TraesCS1A01G145700	1AL	tr|A0A061EN15|A0A061EN15_THECC	Adenine nucleotide alpha hydrolases-like superfamily protein, putative		TraesCS1A02G145700		Bradi3g28110	AT4G13450.1&Adenine nucleotide alpha hydrolases-like superfamily protein&LOC_Os10g32590.1&universal stress protein domain containing protein, putative, expressed	AT4G13450	Adenine nucleotide alpha hydrolases-like superfamily protein		1	turquoise	2	2203		32.0158	84.9483	96.856	0.17092	0	0.17618	0.7958		-1.4975	-0.1839	-6.6942	-6.7695	-6.3028	-5.8213	-0.0753	0.8729	0.3914	0.4667		0.02617	0.902	9.52e-21	7.113e-20	1.748e-17	6.164e-18	0.9835	0.5247	0.8018	0.7247		M002222	F000
TraesCS1A01G145800	1AL	tr|G7K9S8|G7K9S8_MEDTR	Plant/T7N9-9 protein		TraesCS1A02G145800		Bradi3g28120	AT1G07040.1LOC_Os10g32680.1&expressed protein	AT1G07040	plant/protein		8	pink	0			505.919	2604.07	324.36	356.004	2527.06	445.941	371.892		0.6313	2.9565	0.1322	2.9134	0.4509	0.1935	2.7812	0.0613	0.3187	-2.4625		0.02422	7.196e-37	0.6565	2.441e-36	0.1173	0.5182	2.673e-32	0.914	0.3476	1.896e-25		M010100	F100
TraesCS1A01G145900	1AL	AT3G11960.4	Cleavage and polyadenylation specificity factor (CPSF) A subunit protein		TraesCS1A02G145900		Bradi3g28130	LOC_Os10g32690.1&expressed protein	-	-		3	brown	1	53		9.3791	8.04632	9.03232	13.2875	19.0407	19.5503	14.6757		0.1089	-0.1624	0.5226	1.0255	1.0211	0.6528	0.5029	0.1302	0.4984	-0.0045		0.9518	0.8578	0.2219	0.009421	0.01685	0.1269	0.3872	0.8729	0.3327	1		M000100	F000
TraesCS1A01G146000	1AL	tr|M8A6F2|M8A6F2_TRIUA	Hypersensitive-induced response protein 1		TraesCS1A02G146000	HIR4 [Source:Projected from Arabidopsis thaliana (AT5G62740) UniProtKB/TrEMBL;Acc:A0A178U8N7]	-	-	-	-		4	yellow	1			1.74676	1.32526	0.31266	3.92838	10.0904	3.70844	3.46704		1.3999	1.1187	2.332	3.4858	2.2471	2.1593	1.1538	-0.1727	-0.0849	-1.2387		0.1901	0.2873	0.004873	9.402e-06	0.01185	0.01121	0.2633	0.9179	0.9638	0.1528		M000100	F000
TraesCS1A01G147200	1AL	AT5G06560.1	myosin-binding protein (Protein of unknown function, DUF593)		TraesCS1A02G147200		Bradi4g07197	AT3G54740.1&Protein of unknown function, DUF593&LOC_Os12g30500.1&DUF593 domain containing protein, expressed	AT5G06560	myosin-binding protein (Protein of unknown function%2C DUF593)		1	turquoise	2	1721		42.1661	169.423	109.216	0	0	0.20934	0.15868		-1.2428	0.5681	-6.8321	-6.625	-6.1707	-6.5007	0	0.3314	0.6614	0.4543		0.1365	0.5445	7.943e-19	1.572e-17	2.795e-15	1.741e-17	1	0.8638	0.6426	0.7342		M002222	F000
TraesCS1A01G148200	1AL	tr|G7ZV85|G7ZV85_MEDTR	FAR1-related sequence protein, putative				-	-	-	-		7	black	0			5.3178	7.52014	12.1961	4.26222	4.78212	8.87802	8.18144		-1.1516	-0.7792	-1.4677	-1.2937	-0.4189	-0.5484	0.174	0.9193	1.0488	0.8748		0.01069	0.06638	0.000174	0.001415	0.3965	0.1556	0.8732	0.08288	0.03455	0.0859		M002200	F000
TraesCS1A01G148300	1AL	tr|W9R0E5|W9R0E5_9ROSA	Zinc finger protein CONSTANS		TraesCS1A02G148300		Bradi3g28290	AT1G04500.1&CCT motif family protein&LOC_Os10g32900.1&CCT motif family protein, expressed	-	-		1	turquoise	2	903		57.3869	106.583	120.803	29.1494	42.7652	34.781	42.4867		-1.051	-0.1754	-2.0063	-1.4623	-1.756	-1.4709	0.544	0.5354	0.2503	-0.2937		0.001303	0.7069	1.369e-11	9.121e-07	1.511e-08	7.524e-07	0.2379	0.2295	0.6258	0.4989		M202222	F000
TraesCS1A01G149300	1AL	tr|D9IXC7|D9IXC7_HORVV	Cellulose synthase		TraesCS1A02G149300	Cellulose synthase [Source:UniProtKB/TrEMBL;Acc:W4ZU60]	Bradi3g28350	AT5G44030.1&cellulose synthase A4&LOC_Os10g32980.1&CESA7 - cellulose synthase, expressed	AT5G44030	cellulose synthase A4		33	darkolivegreen	0			1908.92	390.213	1894.27	1360.4	180.635	990.913	1895		0.0103	-2.231	-0.4676	-3.3143	-0.9152	0.0007	-2.8467	0.4682	-0.4477	2.399		1	3.928e-16	0.1206	6.888e-35	0.001888	1	5.547e-25	0.2388	0.2203	5.328e-18		M020200	F200
TraesCS1A01G149700	1AL	tr|B9SKP2|B9SKP2_RICCO	Receptor protein kinase, putative		TraesCS1A02G149700		Bradi3g28380	AT1G35710.1&Protein kinase family protein with leucine-rich repeat domain&LOC_Os10g33040.1&receptor-like protein kinase precursor, putative, expressed	-	-		11	greenyellow	1	568		25.2816	10.1642	9.90424	93.7308	78.5745	58.0053	54.8527		1.2787	0.0044	3.1626	2.9082	2.4768	2.3926	-0.2545	-0.77	-0.6859	-0.4314		4.993e-05	1	4.379e-35	4.281e-29	5.592e-20	1.668e-19	0.4486	0.001266	0.003974	0.09433		M101111	F000
TraesCS1A01G149800	1AL	tr|Q5ZC21|Q5ZC21_ORYSJ	Esterase/lipase/thioesterase-like protein		TraesCS1A02G149800		Bradi2g12850	AT1G54570.1&Esterase/lipase/thioesterase family protein&LOC_Os01g26039.1&expressed protein	AT1G54570	Esterase/lipase/thioesterase family protein		1	turquoise	2	459		75.9411	312.449	162.721	20.823	36.8979	27.6015	29.6054		-1.0983	0.9392	-2.918	-2.1316	-2.5191	-2.4401	0.7864	0.4779	0.399	-0.3875		8.003e-12	1.796e-11	1.978e-60	3.905e-37	4.206e-41	3.292e-47	0.001026	0.0892	0.1761	0.1437		M202222	F000
TraesCS1A01G150100	1AL	AT4G08850.1	Leucine-rich repeat receptor-like protein kinase family protein		TraesCS1A02G150100		Bradi3g28390	AT2G34930.1&disease resistance family protein / LRR family protein&LOC_Os10g33140.1&hcrVf2 protein, putative, expressed	-	-		13	salmon	1	93		118.666	58.7145	41.7739	155.186	167.981	257.022	247.555		1.4857	0.5032	1.8604	1.9728	2.5779	2.5242	0.1124	0.6638	0.7175	0.6051		2.52e-10	0.06205	1.595e-17	1.636e-19	2.033e-32	1.106e-31	0.8076	0.008375	0.002042	0.0105		M101111	F000
TraesCS1A01G150200	1AL	tr|G7I4R9|G7I4R9_MEDTR	Peptide transporter		TraesCS1A02G150200		Bradi3g28400	AT5G46050.1&peptide transporter 3&LOC_Os10g33170.1&POT domain containing peptide transporter, putative, expressed	-	-		57	lavenderblush3	0			84.1373	61.2486	77.725	109.241	73.0014	157.448	150.643		0.1121	-0.3533	0.4771	-0.0894	0.9923	0.9342	-0.5665	0.4571	0.5152	1.0817		0.8524	0.281	0.08208	0.7856	0.0001893	0.0003064	0.1	0.1925	0.09949	7.568e-05		M000000	F000
TraesCS1A01G150700	1AL	tr|A0A103XHW9|A0A103XHW9_CYNCS	Mammalian uncoordinated homology 13, domain 2		TraesCS1A02G150700		Bradi3g28437	AT2G33420.1&Protein of unknown function (DUF810)&LOC_Os10g33240.1&expressed protein	-	-		1	turquoise	2	2070		72.3291	645.502	698.245	0.3308	0	0.8279	2.9272		-2.9681	-0.104	-8.5022	-8.7153	-7.7711	-6.8589	-0.2131	1.6434	0.7311	0.9442		1.041e-05	1	4.99e-34	3.378e-33	1.946e-28	5.98e-26	0.9249	0.106	0.5528	0.3811		M202222	F000
TraesCS1A01G150800	1AL	AT1G02205.2	Fatty acid hydroxylase superfamily		TraesCS1A02G150800		Bradi3g28450	AT1G02205.2&Fatty acid hydroxylase superfamily&LOC_Os10g33250.1&WAX2, putative, expressed	-	-		1	turquoise	2	912		154.654	177.64	303.462	37.6971	84.996	63.6034	69.9933		-0.9822	-0.7577	-2.9769	-1.8239	-2.2673	-2.1021	1.153	0.8749	0.7096	-0.4434		6.485e-10	1.314e-06	9.512e-73	5.034e-32	1.922e-42	1.189e-41	1.331e-09	1.47e-05	0.0008884	0.0368		M002222	F100
TraesCS1A01G150900	1AL	tr|A0A072TKE8|A0A072TKE8_MEDTR	Fatty acid hydroxylase superfamily protein		TraesCS1A02G150900		Bradi3g28460	AT1G02205.2&Fatty acid hydroxylase superfamily&LOC_Os10g33250.1&WAX2, putative, expressed	AT1G02205	Fatty acid hydroxylase superfamily		27	white	0			4452.58	9141.89	5894.83	2446.13	6076.57	3238.27	3387.7		-0.4028	0.6302	-1.2623	0.0436	-0.8599	-0.7948	1.306	0.4675	0.4025	-0.9035		0.008465	5.559e-06	8.7e-22	0.8002	2.284e-10	3.359e-09	2.302e-22	0.00391	0.009825	4.36e-11		M002000	F100
TraesCS1A01G151000	1AL	tr|A0A1D5RYU8|A0A1D5RYU8_WHEAT	Cyanate hydratase		TraesCS1A02G151000	Cyanate hydratase [Source:UniProtKB/TrEMBL;Acc:A0A1D5RYU8]	Bradi3g28470	AT3G23490.1&cyanase&LOC_Os10g33270.1&cyanate hydratase, putative, expressed	AT3G23490	cyanase		53	palevioletred3	0			78.5446	172.9	50.3507	53.2749	92.4799	107.933	73.8062		0.6435	1.7664	0.071	0.8659	1.0758	0.547	0.7949	0.4759	1.0048	0.2099		0.001763	1.871e-24	0.7643	1.782e-06	4.877e-09	0.004227	5.121e-05	0.03812	8.743e-08	0.3586		M010010	F010
TraesCS1A01G151600	1AL	tr|A0A061DM98|A0A061DM98_THECC	PPPDE thiol peptidase family protein, putative		TraesCS1A02G151600		Bradi3g28530	AT3G07090.1&PPPDE putative thiol peptidase family protein&LOC_Os10g33350.1&endo-beta-N-acetylglucosaminidase, putative, expressed	-	-		38	plum1	0			50.3128	88.8828	91.5439	56.3524	90.4196	37.1227	54.1414		-0.8875	-0.041	-0.6891	-0.0153	-1.2652	-0.7398	0.6738	-0.0508	-0.5761	-1.2499		8.432e-06	0.9596	0.0001168	0.9479	1.886e-10	4.338e-05	0.0008737	0.9056	0.01468	9.541e-10		M000020	F000
TraesCS1A01G152100	1AL	tr|A0A1D5RYU5|A0A1D5RYU5_WHEAT	3-ketoacyl-CoA synthase		TraesCS1A02G152100	3-ketoacyl-CoA synthase [Source:UniProtKB/TrEMBL;Acc:A0A1D5RYU5]	Bradi3g28560	AT2G28630.1&3-ketoacyl-CoA synthase 12&LOC_Os10g33370.1&3-ketoacyl-CoA synthase precursor, putative, expressed	AT2G28630	3-ketoacyl-CoA synthase 12		43	ivory	1			54.4323	21.085	51.2684	108.024	83.3053	68.9673	105.838		0.0548	-1.2593	1.0496	0.6832	0.4077	1.0253	-0.3664	-0.0243	-0.6419	-0.2755		0.9923	6.137e-05	0.0001058	0.01589	0.2405	0.0001769	0.3853	0.9757	0.04664	0.4496		M021001	F000
TraesCS1A01G152400	1AL	sp|Q09353|SENP_CAEEL	Sentrin-specific protease		TraesCS1A02G152400		Bradi3g28630	LOC_Os10g33450.1&expressed protein	-	-		1	turquoise	2	1101		13.5433	13.8775	14.9773	0.96234	1.02318	1.94898	0.63346		-0.1393	-0.1318	-3.1711	-3.0714	-2.4387	-3.4529	0.0998	-0.2817	0.7325	0.6327		0.9886	0.9867	2.63e-05	5.757e-05	0.00218	7.445e-06	0.9725	0.8782	0.5545	0.5779		M002222	F000
TraesCS1A01G152600	1AL	tr|Q7GC42|Q7GC42_ORYSA	Ribonuclease		TraesCS1A02G152600		-	-	-	-		4	yellow	1	204		144.761	96.2052	136.379	528.982	427.302	245.249	470.75		0.081	-0.4863	1.8893	1.5915	0.8189	1.7271	-0.2977	-0.1621	-1.0703	-0.7726		0.9718	0.2595	3.548e-08	3.902e-06	0.03628	5.762e-07	0.6457	0.8219	0.006152	0.05604		M001101	F020
TraesCS1A01G152800	1AL	tr|Q4ADQ2|Q4ADQ2_9CARY	Ribonuclease		TraesCS1A02G152800		-	-	-	-		33	darkolivegreen	0			63.957	10.1211	34.856	223.154	21.599	14.8544	174.209		0.8055	-1.6374	2.4982	-0.6252	-1.0782	2.1645	-3.1234	-0.3336	-3.5764	-0.453		0.2065	0.003511	3.247e-07	0.2701	0.0693	1.259e-05	1.137e-09	0.7171	3.549e-12	0.5269		M021001	F220
TraesCS1A01G153000	1AL	tr|A0A1D5RPU8|A0A1D5RPU8_WHEAT	Long-chain-alcohol oxidase		TraesCS1A02G153000	Long-chain-alcohol oxidase [Source:UniProtKB/TrEMBL;Acc:A0A1D5RPU8]	Bradi3g28657	AT4G28570.1&Long-chain fatty alcohol dehydrogenase family protein&LOC_Os10g33460.1&alcohol oxidase, putative, expressed	AT3G23410	fatty alcohol oxidase 3		18	lightgreen	0			38.825	19.1956	44.1204	23.8394	14.5991	40.5602	34.149		-0.1934	-1.128	-0.8726	-1.549	-0.1311	-0.3631	-0.6764	0.5095	0.7415	1.418		0.7608	0.002871	0.01396	1.619e-05	0.896	0.3586	0.1997	0.3222	0.08153	0.0003103		M020200	F000
TraesCS1A01G153400	1AL	tr|B9H8P7|B9H8P7_POPTR	Kinase family protein		TraesCS1A02G153400	Non-specific serine/threonine protein kinase [Source:UniProtKB/TrEMBL;Acc:W4ZQ21]	Bradi3g28710	AT2G20470.1&AGC (cAMP-dependent, cGMP-dependent and protein kinase C) kinase family protein&LOC_Os10g33640.1&AGC_AGC_other_NDRh_TRCd.3 - ACG kinases include homologs to PKA, PKG and PKC, expressed	AT2G20470	AGC (cAMP-dependent%2C cGMP-dependent and protein kinase C) kinase family protein		1	turquoise	2	2544		29.7554	78.6203	160.615	0.614	1.43006	1.74396	0.77702		-2.3053	-0.9786	-6.8314	-6.0811	-5.8533	-6.6049	0.7503	0.2265	0.9781	0.2278		8.021e-06	0.07134	1.036e-28	4.627e-25	1.418e-22	1.72e-27	0.567	0.8955	0.3412	0.8448		M202222	F000
TraesCS1A01G155000	1AL	tr|A0A0K9PA75|A0A0K9PA75_ZOSMR	Chloroplast J-like domain 1-containing protein		TraesCS1A02G155000		-	-	AT1G08640	Chloroplast J-like domain 1		38	plum1	0			25.9926	41.1611	55.0242	46.7604	49.7704	31.2067	50.471		-1.0449	-0.445	-0.2377	-0.1419	-0.7944	-0.1228	0.0957	0.1148	-0.5567	-0.6524		3.213e-06	0.04422	0.2489	0.5247	0.0002819	0.5954	0.8212	0.7523	0.02415	0.00637		M200000	F000
TraesCS1A01G157700	1AL	tr|A0A118K5W9|A0A118K5W9_CYNCS	Double-stranded RNA-binding ### Double stranded RNA binding protein 3		TraesCS1A02G157700	Double-stranded RNA-binding protein 2 [Source:Projected from Arabidopsis thaliana (AT2G28380) UniProtKB/Swiss-Prot;Acc:Q9SKN2]	Bradi3g28977	AT2G28380.1&dsRNA-binding protein 2&LOC_Os10g33970.1&double-stranded RNA binding motif containing protein, expressed	AT2G28380	dsRNA-binding protein 2		4	yellow	1			145.382	76.858	113.103	236.506	192.908	182.459	193.1		0.3722	-0.5468	1.0555	0.7639	0.6786	0.7664	-0.2916	-0.2891	-0.3769	-0.0853		0.04616	0.00233	1.214e-12	6.242e-07	2.75e-05	5.559e-07	0.1615	0.1525	0.03526	0.7092		M001000	F000
TraesCS1A01G158600	1AL	tr|B7FJV5|B7FJV5_MEDTR	Transmembrane protein, putative		TraesCS1A02G158600		Bradi1g54440	AT5G18130.1LOC_Os07g10420.1&expressed protein	-	-		31	paleturquoise	0			186.578	434.402	313.7	275.64	563.636	327.018	252.822		-0.7499	0.4695	-0.1869	0.8435	0.0558	-0.3137	1.0303	-0.1268	0.2427	-0.7876		4.522e-09	0.0001197	0.1475	6.411e-14	0.8435	0.01249	3.298e-19	0.5224	0.1037	3.165e-11		M000000	F100
TraesCS1A01G159200	1AL	AT1G43020.1	electron protein, putative (Protein of unknown function, DUF547)		TraesCS1A02G159200		Bradi3g29080	AT3G11920.1&glutaredoxin-related&LOC_Os10g34170.1&glutaredoxin domain containing protein, putative, expressed	AT3G11920	glutaredoxin-like protein		10	purple	0			10.2343	19.8884	7.1864	24.6048	40.3613	23.2489	20.6523		0.4423	1.411	1.6932	2.3927	1.5723	1.4494	0.6995	-0.2438	-0.1209	-0.8203		0.4516	0.0003666	3.234e-06	1.001e-11	5.364e-05	0.0001098	0.09128	0.6821	0.8459	0.02872		M011111	F000
TraesCS1A01G159600	1AL	tr|I3VIX1|I3VIX1_HORVV	Cytokinin oxidase/dehydrogenase		TraesCS1A02G159600		Bradi3g29130	AT2G41510.1&cytokinin oxidase/dehydrogenase 1&LOC_Os10g34230.1&cytokinin dehydrogenase precursor, putative, expressed	-	-		20	royalblue	0			25.1521	18.3241	30.3614	14.5674	2.2566	22.4033	14.0305		-0.236	-0.6445	-0.973	-3.206	-0.4113	-1.0298	-2.233	-0.0567	0.5618	2.7948		0.8309	0.3174	0.07643	2.594e-08	0.6133	0.06618	0.0008032	0.9702	0.4624	6.137e-06		M000200	F200
TraesCS1A01G161400	1AL	tr|Q8W372|Q8W372_ORYSJ	Cytochrome P450 family protein, expressed		TraesCS1A02G161400		Bradi3g29310	AT5G23190.1&cytochrome P450, family 86, subfamily B, polypeptide 1&LOC_Os10g34480.1&cytochrome P450, putative, expressed	AT5G23190	cytochrome P450%2C family 86%2C subfamily B%2C polypeptide 1		16	lightcyan	0			16.5752	12.9667	25.7761	15.3765	12.4984	9.33594	16.5157		-0.6042	-0.9565	-0.7113	-0.9854	-1.3878	-0.6186	-0.2741	0.0928	-0.6765	-0.4024		0.3214	0.06514	0.1417	0.04017	0.006727	0.2217	0.779	0.9322	0.3029	0.5533		M000020	F000
TraesCS1A01G161500	1AL	tr|A0A1D1ZB07|A0A1D1ZB07_9ARAE	Histone H1		TraesCS1A02G161500		-	-	-	-		4	yellow	1	1288		0.34046	0	0	17.1508	17.1537	4.18858	8.67282		0.9243	0	5.2116	5.2195	3.2529	4.253	0.0079	-0.9586	-1.9587	-1.9666		0.4698	1	5.246e-14	5.209e-14	3.242e-05	2.451e-09	1	0.03972	5.332e-05	4.966e-05		M001100	F020
TraesCS1A01G161600	1AL	tr|N1QPU9|N1QPU9_AEGTA	Zinc finger protein 346		TraesCS1A02G161600		Bradi3g29341	LOC_Os10g34500.1&ZOS10-05 - C2H2 zinc finger protein, expressed	-	-		4	yellow	1	1114		2.3492	0.9294	0.49806	12.7382	17.4845	7.4793	11.3923		1.6367	0.4918	3.7618	4.1979	3.0968	3.6015	0.4361	-0.1604	-0.6651	-1.1012		0.04533	0.6795	5.19e-10	2.437e-12	2.117e-06	3.943e-09	0.467	0.8377	0.2156	0.01697		M001101	F000
TraesCS1A01G164600	1AL	tr|A0A072UUJ2|A0A072UUJ2_MEDTR	Plant/F9H3-4 protein		TraesCS1A02G164600		Bradi3g29840	AT1G03610.1&Protein of unknown function (DUF789)&LOC_Os10g35150.1&expressed protein	AT1G03610	plant/protein (DUF789)		9	magenta	0			90.729	114.036	70.8861	86.7342	143.279	158.605	111.752		0.3556	0.6657	0.2876	1.011	1.1672	0.6573	0.7234	0.3698	0.8796	0.1562		0.07153	7.121e-05	0.096	4.26e-11	6.474e-14	3.64e-05	1.007e-05	0.06287	3.034e-08	0.4352		M000110	F000
TraesCS1A01G164900	1AL	tr|A0A1D5RTW9|A0A1D5RTW9_WHEAT	Alpha-galactosidase		TraesCS1A02G164900	Alpha-galactosidase [Source:UniProtKB/TrEMBL;Acc:A0A1D5RTW9]	Bradi3g29797	AT5G08380.1&alpha-galactosidase 1&LOC_Os10g35070.1&alpha-galactosidase precursor, putative, expressed	AT5G08380	alpha-galactosidase 1		36	yellowgreen	0			269.907	571.771	122.459	134.614	394.041	341.966	225.058		1.1208	2.1937	0.131	1.6658	1.4595	0.8637	1.5349	0.7328	1.3285	-0.2063		3.099e-07	1.593e-27	0.6089	1.57e-16	1.824e-12	4.607e-05	1.98e-13	0.00293	3.944e-10	0.4493		M110110	F110
TraesCS1A01G165400	1AL	tr|D6BRE1|D6BRE1_JATCU	Aquaporin		TraesCS1A02G165400		Bradi3g29780	AT1G73190.1&Aquaporin-like superfamily protein&LOC_Os10g35050.1&aquaporin protein, putative, expressed	AT1G73190	Aquaporin-like superfamily protein		15	midnightblue	0			180.537	151.952	222.499	195.951	158.726	432.7	229.488		-0.2894	-0.5302	-0.1772	-0.4677	0.9197	0.0428	-0.2905	0.22	1.0968	1.3873		0.6464	0.2499	0.7035	0.2688	0.02804	0.9398	0.6949	0.7684	0.01072	0.0006509		M000000	F000
TraesCS1A01G165600	1AL	tr|B6SWV2|B6SWV2_MAIZE	Receptor kinase		TraesCS1A02G165600		Bradi3g29770	AT5G58300.1&Leucine-rich repeat protein kinase family protein&LOC_Os10g35040.1&receptor kinase like protein, putative, expressed	-	-		19	lightyellow	0			53.6155	35.6271	69.5936	70.7908	35.4557	117.545	118.098		-0.3681	-0.9381	0.0191	-0.9417	0.7278	0.7392	-0.9608	0.7201	0.7087	1.6695		0.4554	0.01264	0.9671	0.007968	0.05493	0.03813	0.02222	0.1016	0.0821	2.699e-06		M000000	F000
TraesCS1A01G165700	1AL	tr|Q7XD45|Q7XD45_ORYSJ	Chloroplast inner envelope protein, putative, expressed		TraesCS1A02G165700		-	-	-	-		1	turquoise	2	774		1749.8	2239.14	3758.69	814.246	671.421	872.703	1225.86		-1.0894	-0.7383	-2.179	-2.4541	-2.0797	-1.5959	-0.2751	0.5831	0.0993	0.3744		8.163e-07	0.0008719	1.162e-26	1.725e-33	6.193e-24	1.063e-14	0.4295	0.02843	0.7937	0.1473		M202222	F000
TraesCS1A01G166100	1AL	tr|B9GHT3|B9GHT3_POPTR	Plant basic secretory family protein		TraesCS1A02G166100		-	-	-	-		10	purple	0			212.071	299.133	70.9765	319.272	716.405	349.981	326.173		1.5396	2.0308	2.1272	3.2744	2.2545	2.1585	1.1472	0.0313	0.1274	-1.0199		3.46e-09	2.517e-16	2.065e-18	9.128e-43	4.124e-20	8.79e-19	9.362e-06	0.9624	0.7637	7.075e-05		M111111	F100
TraesCS1A01G166200	1AL	tr|B9GHT3|B9GHT3_POPTR	Plant basic secretory family protein		TraesCS1A02G166200		-	-	-	-		36	yellowgreen	0			20.2025	38.5602	4.61086	19.085	74.5277	27.2942	22.5475		1.9712	2.9043	1.9451	3.861	2.4419	2.1817	1.9159	0.2366	0.4968	-1.4191		1.413e-06	4.419e-15	2.689e-07	3.931e-28	1.505e-10	5.581e-09	5.188e-11	0.6701	0.2235	2.44e-06		M111111	F100
TraesCS1A01G166600	1AL	tr|B9GHT3|B9GHT3_POPTR	Plant basic secretory family protein		TraesCS1A02G166600		Bradi3g29710	AT2G15220.1&Plant basic secretory protein (BSP) family protein&LOC_Os10g34910.1&secretory protein, putative, expressed	AT2G15220	Plant basic secretory protein (BSP) family protein		47	bisque4	0			7.40864	216.113	1.30892	21.6068	409.477	53.602	16.2854		1.9928	6.6229	3.3958	7.5292	4.6566	2.9996	4.1334	-0.3961	1.2609	-2.8725		0.0006416	3.169e-45	3.999e-12	3.332e-59	4.599e-22	1.896e-09	4.065e-39	0.4973	0.0006859	4.195e-20		M011111	F110
TraesCS1A01G167600	1AL	AT1G55265.1	DUF538 family protein, putative (Protein of unknown function, DUF538)		TraesCS1A02G167600		Bradi4g40500	AT1G02816.1&Protein of unknown function, DUF538&LOC_Os12g09620.1&expressed protein	-	-		55	maroon	0			20.2245	28.8815	22.4907	21.7882	23.8494	67.1551	46.7247		-0.1382	0.3318	-0.0505	0.0795	1.4794	0.9952	0.13	1.0457	1.5299	1.3999		0.9316	0.6267	0.9347	0.896	0.001849	0.03903	0.9135	0.07289	0.002033	0.004925		M000010	F010
TraesCS1A01G168100	1AL	tr|A0A1D5RVQ7|A0A1D5RVQ7_WHEAT	Carboxypeptidase		TraesCS1A02G168100	Carboxypeptidase [Source:UniProtKB/TrEMBL;Acc:A0A1D5RVQ7]	Bradi1g60600	AT2G27920.1&serine carboxypeptidase-like 51&LOC_Os03g27590.1&OsSCP18 - Putative Serine Carboxypeptidase homologue, expressed	-	-		29	saddlebrown	0			242.924	315.292	111.831	237.399	233.499	408.578	428.916		1.1049	1.4729	1.0713	1.0488	1.8448	1.9167	-0.0225	0.8454	0.7735	0.796		3.07e-07	5.298e-13	1.49e-07	2.806e-07	3.082e-20	3.494e-22	0.9757	0.0001551	0.0003947	0.000221		M111111	F000
TraesCS1A01G168400	1AL	tr|A0A1D1Y2V6|A0A1D1Y2V6_9ARAE	Ribosomal RNA small subunit methyltransferase H		TraesCS1A02G168400		Bradi3g30127	AT2G21385.1LOC_Os09g36130.1&expressed protein	AT2G21385	hypothetical protein		1	turquoise	2	54		127.244	170.48	228.535	110.295	81.45	114.04	117.678		-0.8314	-0.4261	-1.0396	-1.4751	-0.9938	-0.9427	-0.4355	0.0969	0.0458	0.4813		0.0001054	0.05492	1.15e-07	9.827e-14	1.304e-06	1.891e-06	0.1235	0.818	0.9157	0.05101		M002200	F000
TraesCS1A01G168600	1AL	tr|A0A1D1XS02|A0A1D1XS02_9ARAE	Calcium uniporter protein, mitochondrial		TraesCS1A02G168600		Bradi3g30110	AT2G23790.1&Protein of unknown function (DUF607)&LOC_Os10g35770.1&E2F-related protein, putative, expressed	AT2G23790	calcium uniporter (DUF607)		1	turquoise	2	47		318.544	943.317	570.372	219.821	244.752	230.261	191.616		-0.8292	0.714	-1.354	-1.2011	-1.2897	-1.5475	0.1528	-0.1935	0.0643	-0.0886		0.001882	0.005541	1.6e-08	5.867e-07	1.662e-07	9.972e-11	0.7655	0.6651	0.8969	0.8205		M002222	F000
TraesCS1A01G169500	1AL	sp|Q0IWM5|NDX1_ORYSJ	Protein NEOXANTHIN-DEFICIENT 1		TraesCS1A02G169500		Bradi3g30027	AT1G28100.1LOC_Os10g35644.1&expressed protein	AT1G28100	hypothetical protein		54	navajowhite2	2			56.6009	109.016	41.1488	23.7393	33.7703	29.1024	28.8798		0.452	1.3909	-0.7729	-0.2759	-0.5021	-0.4957	0.497	0.2772	0.2708	-0.2262		0.1309	2.709e-09	0.002996	0.3315	0.1013	0.06959	0.1787	0.5223	0.5065	0.5419		M010000	F000
TraesCS1A01G170100	1AL	tr|G7K588|G7K588_MEDTR	RP/EB family microtubule-associated protein		TraesCS1A02G170100		Bradi3g30010	AT5G67270.1&end binding protein 1C&LOC_Os10g35580.1&ATEB1A-like microtubule associated protein, putative, expressed	AT5G67270	end binding protein 1C		2	blue	0	61		192.479	146.073	132.75	379.444	364.991	212.583	208.243		0.5255	0.1256	1.4953	1.4398	0.6724	0.6402	-0.0555	-0.8551	-0.8229	-0.7674		0.04391	0.7349	2.473e-12	1.631e-11	0.004893	0.005456	0.9243	0.0005252	0.0005359	0.001237		M001100	F000
TraesCS1A01G170600	1AL	tr|M8B3U0|M8B3U0_TRIUA	Epoxide hydrolase 2		TraesCS1A02G170600		Bradi3g29970	AT3G51000.1&alpha/beta-Hydrolases superfamily protein&LOC_Os10g35520.1&hydrolase, alpha/beta fold family domain containing protein, expressed	-	-		24	darkgrey	0			914.211	573.805	873.56	596.152	408.669	715.789	676.125		0.0664	-0.6061	-0.5485	-1.0922	-0.289	-0.3682	-0.5437	0.1803	0.2596	0.8033		0.7793	1.598e-06	7.834e-06	1.288e-19	0.03712	0.003904	7.035e-05	0.3308	0.08943	2.901e-10		M000200	F000
TraesCS1A01G171300	1AL	tr|W9RD26|W9RD26_9ROSA	Dof zinc finger protein		TraesCS1A02G171300		Bradi3g29940	AT5G60200.1&TARGET OF MONOPTEROS 6&LOC_Os10g35300.2&dof zinc finger domain containing protein, putative, expressed	-	-		6	red	0			4.5934	6.50342	11.5829	4.58954	2.96982	5.6915	3.28356		-1.1952	-0.8655	-1.2834	-1.8476	-0.986	-1.7156	-0.5643	-0.4323	0.2974	0.8617		0.04709	0.1354	0.01224	0.0007194	0.09618	0.001266	0.5805	0.6651	0.7484	0.2356		M000202	F000
TraesCS1A01G172600	1AL	AT2G29670.2	Tetratricopeptide repeat (TPR)-like superfamily protein		TraesCS1A02G172600		Bradi3g30140	AT2G29670.1&Tetratricopeptide repeat (TPR)-like superfamily protein&LOC_Os10g35800.1&expressed protein	-	-		1	turquoise	2	897		63.6168	179.751	210.237	37.2645	31.4475	21.1101	19.825		-1.6472	-0.217	-2.3648	-2.5889	-3.1233	-3.2027	-0.2241	-0.8379	-0.7585	-0.5343		0.0005691	0.7769	6.198e-08	3.194e-09	4.209e-12	3.175e-13	0.8245	0.1884	0.2107	0.3794		M202222	F000
TraesCS1A01G172800	1AL	sp|P58854|GCP3_MOUSE	Gamma-tubulin complex component 3		TraesCS1A02G172800		-	-	-	-		1	turquoise	2	958		38.3008	59.3611	98.416	15.8022	23.9915	15.1242	20.0225		-1.3431	-0.7188	-2.5814	-1.9825	-2.5922	-2.2612	0.5989	0.3202	-0.0108	-0.6097		8.56e-06	0.01791	5.083e-19	4.605e-12	1.018e-16	3.392e-15	0.1925	0.5593	0.9979	0.1371		M202222	F000
TraesCS1A01G173000	1AL	tr|G7JT84|G7JT84_MEDTR	Clavata3/ESR (CLE) gene family member		TraesCS1A02G173000		Bradi3g30158	AT1G63245.1&CLAVATA3/ESR-RELATED 14	-	-		6	red	0			17.4574	9.48734	28.8526	9.12468	10.6801	12.4432	10.7421		-0.7166	-1.5505	-1.5928	-1.3853	-1.194	-1.3993	0.2075	0.1935	0.3988	0.1913		0.04355	6.521e-06	3.481e-07	1.482e-05	0.0004502	7.425e-06	0.7828	0.7799	0.4449	0.7243		M022222	F000
TraesCS1A01G173100	1AL	tr|W5AMS1|W5AMS1_WHEAT	Glutamyl-tRNA reductase		TraesCS1A02G173100	Glutamyl-tRNA reductase [Source:UniProtKB/TrEMBL;Acc:A0A1D5RR13]	Bradi3g30160	AT1G58290.1&Glutamyl-tRNA reductase family protein&LOC_Os10g35840.1&shikimate/quinate 5-dehydrogenase, putative, expressed	AT1G58290	Glutamyl-tRNA reductase family protein		14	cyan	0			403.42	368.01	861.649	1042.66	918.987	931.115	1232.7		-1.0811	-1.2173	0.2748	0.0936	0.1129	0.5153	-0.1812	0.2405	-0.1619	0.0193		1.54e-15	4.992e-20	0.04933	0.5516	0.5795	0.0001088	0.3881	0.1881	0.3868	0.9367		M220000	F000
TraesCS1A01G173300	1AL	tr|A0A199VWZ9|A0A199VWZ9_ANACO	B3 domain-containing protein		TraesCS1A02G173300		-	-	-	-		5	green	1	364		0.17024	0.11038	0	13.8186	9.56664	0.38552	3.80266		0.6342	0.6151	4.9771	4.4607	1.0252	3.2095	-0.5164	-1.7676	-3.952	-3.4356		0.6908	0.6568	4.628e-11	5.877e-09	0.4076	7.323e-05	0.5929	0.01052	3.658e-07	1.47e-05		M001000	F020
TraesCS1A01G173400	1AL	tr|G5DXK7|G5DXK7_SILLA	Membrane steroid-binding protein		TraesCS1A02G173400		Bradi3g30180	AT3G48890.1&membrane-associated progesterone binding protein 3&LOC_Os10g35870.1&cytochrome b5-like Heme/Steroid binding domain containing protein, expressed	AT3G48890	membrane-associated progesterone binding protein 3		12	tan	0			1331.95	601.609	1490.23	1421.04	1115.08	1143.53	1432.66		-0.1606	-1.307	-0.0678	-0.4184	-0.3807	-0.0562	-0.3506	0.0116	-0.3129	0.0376		0.1106	3.788e-57	0.4778	2.781e-07	7.09e-06	0.5821	0.0001005	0.957	0.0005447	0.7688		M020000	F000
TraesCS1A01G173600	1AL	tr|I3QD69|I3QD69_ORYSA	LIM domain containing protein		TraesCS1A02G173600		Bradi3g30200	AT3G61230.1&GATA type zinc finger transcription factor family protein&LOC_Os10g35930.1&OsPLIM2c - LIM domain protein, putative actin-binding protein and transcription factor, expressed	-	-		1	turquoise	2	1706		274.986	527.653	573.713	1.79404	2.97694	5.05152	2.80148		-1.005	-0.1149	-7.4233	-6.8417	-6.2757	-6.9678	0.5816	0.4555	1.1476	0.5661		0.08008	0.9537	3.244e-43	2.938e-38	4.038e-33	4.733e-40	0.6128	0.6938	0.142	0.4907		M002222	F000
TraesCS1A01G173800	1AL	tr|A0A1E5UQE4|A0A1E5UQE4_9POAL	Benzyl alcohol O-benzoyltransferase		TraesCS1A02G173800		Bradi3g30220	AT5G17540.1&HXXXD-type acyl-transferase family protein&LOC_Os10g35950.1&transferase family protein, putative, expressed	AT5G17540	HXXXD-type acyl-transferase family protein		19	lightyellow	0			12.5655	4.4663	20.0891	11.1781	5.29556	14.2033	12.5274		-0.6763	-2.001	-0.813	-1.8596	-0.5479	-0.6678	-1.0466	0.1452	0.2651	1.3117		0.1893	2.731e-05	0.0529	2.954e-05	0.2925	0.127	0.08245	0.8718	0.7034	0.01251		M020200	F000
TraesCS1A01G174500	1AL	tr|A0A072TVY8|A0A072TVY8_MEDTR	Tetraspanin family protein		TraesCS1A02G174500		Bradi3g30240	AT1G63260.2&tetraspanin10&LOC_Os10g35980.1&tetraspanin family protein, putative, expressed	AT1G63260	tetraspanin10		53	palevioletred3	0			137.376	234.465	113.214	154.074	162.668	159.197	155.499		0.2816	1.0369	0.4438	0.5183	0.4851	0.458	0.0745	0.0142	0.0414	-0.0331		0.1692	4.337e-11	0.006674	0.001409	0.005399	0.005693	0.8325	0.9761	0.8971	0.9057		M010000	F000
TraesCS1A01G175000	1AL	tr|A0A061GCE0|A0A061GCE0_THECC	Myosin heavy chain-related protein, putative		TraesCS1A02G175000		Bradi3g30277	AT1G63300.1&Myosin heavy chain-related protein&LOC_Os10g36060.1&protein transport protein-related, putative, expressed	AT5G41140	Myosin heavy chain-related protein		12	tan	0			619.661	188.147	699.168	897.796	392.098	494.911	906.988		-0.1742	-1.8786	0.3586	-0.8283	-0.4946	0.3732	-1.1869	0.0146	-0.8532	0.3337		0.4454	5.015e-32	0.03014	1.326e-07	0.003694	0.02608	1.05e-13	0.9755	2.191e-07	0.07907		M020000	F200
TraesCS1A01G175100	1AL	tr|Q9FEK9|Q9FEK9_TRITD	Lipid transfer protein				Bradi3g30300	AT1G66850.1&Bifunctional inhibitor/lipid-transfer protein/seed storage 2S albumin superfamily protein&LOC_Os10g36170.1&LTPL160 - Protease inhibitor/seed storage/LTP family protein precursor, expressed	-	-		2	blue	0	91		1.47978	3.46822	4.26454	22.6783	24.698	3.1807	11.972		-1.1652	-0.3915	2.2687	2.3878	-0.446	1.3457	0.1192	-0.923	-2.7146	-2.8338		0.1187	0.6396	4.765e-07	1.101e-07	0.622	0.006118	0.9054	0.08274	4.11e-07	9.06e-08		M001101	F020
TraesCS1A01G175500	1AL	tr|A0A199UJ70|A0A199UJ70_ANACO	Low-temperature-induced 65 kDa protein		TraesCS1A02G175500		-	-	-	-		22	darkgreen	0			31.7937	138.5	17.6249	8.07914	38.9695	7.32014	7.63864		0.8111	2.9041	-1.0855	1.103	-1.2191	-1.1684	2.1885	-0.0829	-0.1336	-2.3221		0.0355	1.825e-21	0.003902	0.0007985	0.004448	0.002415	1.571e-09	0.931	0.8702	3.766e-09		M012122	F100
TraesCS1A01G175600	1AL	tr|A0A1E5UUQ7|A0A1E5UUQ7_9POAL	Pentatricopeptide repeat-containing protein		TraesCS1A02G175600		Bradi3g30330	AT3G60050.1&Pentatricopeptide repeat (PPR) superfamily protein&LOC_Os10g36190.1&PPR repeat domain containing protein, putative, expressed	AT1G55630	Pentatricopeptide repeat (PPR) superfamily protein		12	tan	0			29.8062	15.4869	37.268	38.7442	35.6084	39.3697	44.0706		-0.2469	-1.2171	0.0593	-0.0669	0.0741	0.231	-0.1262	0.1717	0.0148	0.1411		0.3984	6.455e-07	0.8074	0.7906	0.91	0.2922	0.7576	0.5945	0.9814	0.6378		M020000	F000
TraesCS1A01G176000	1AL	tr|M7YYM6|M7YYM6_TRIUA	Monocopper oxidase-like protein SKU5		TraesCS1A02G176000		-	-	-	-		20	royalblue	0			47.3595	23.7873	29.4911	12.1848	6.2304	30.9444	30.0775		0.6415	-0.3581	-1.2302	-2.1351	0.0467	0.0261	-0.9049	1.2563	1.2769	2.1818		0.1534	0.4789	0.00157	3.047e-07	1	0.9657	0.1314	0.005795	0.003092	7.836e-07		M002200	F011
TraesCS1A01G176300	1AL	tr|Q6VS79|Q6VS79_WHEAT	YABBY protein		TraesCS1A02G176300	YABBY family transcription factor, Leaf developmen [Source: Projected from Oryza sativa (Os10g0508300)]	Bradi3g30410	AT2G45190.1&Plant-specific transcription factor YABBY family protein&LOC_Os10g36420.1&YABBY domain containing protein, putative, expressed	-	-		20	royalblue	0			264.711	199.396	206.449	113.051	53.4758	166.881	187.35		0.3484	-0.0552	-0.8583	-1.9187	-0.3082	-0.1387	-1.0604	0.7197	0.5501	1.6105		0.2841	0.9648	0.0006465	1.645e-14	0.3463	0.6584	0.0002181	0.01879	0.07102	9.626e-10		M000200	F200
TraesCS1A01G176900	1AL	tr|A0A1D5RQ83|A0A1D5RQ83_WHEAT	Electron transfer flavoprotein-ubiquinone oxidoreductase, mitochondrial		TraesCS1A02G176900	Electron transfer flavoprotein-ubiquinone oxidoreductase, mitochondrial [Source:Projected from Arabidopsis thaliana (AT2G43400) UniProtKB/Swiss-Prot;Acc:O22854]	Bradi3g30480	AT2G43400.1&electron-transfer flavoprotein:ubiquinone oxidoreductase&LOC_Os10g37210.1&FAD dependent oxidoreductase domain containing protein, expressed	AT2G43400	electron-transfer flavoprotein:ubiquinone oxidoreductase		21	darkred	0			102.65	232.325	110.645	87.3312	137.822	102.315	100.076		-0.1021	1.0622	-0.3313	0.317	-0.1011	-0.137	0.6483	0.1943	0.2302	-0.4181		0.7045	5.596e-14	0.03561	0.04046	0.7113	0.4429	6.128e-05	0.4084	0.2732	0.01595		M010000	F000
TraesCS1A01G177000	1AL	tr|D7LY50|D7LY50_ARALL	Kinase family protein		TraesCS1A02G177000		Bradi3g30490	AT1G33260.2&Protein kinase superfamily protein&LOC_Os10g37190.1&protein kinase domain containing protein, expressed	AT1G33260	Protein kinase superfamily protein		24	darkgrey	0			114.253	51.005	94.9423	51.0146	36.9593	81.608	72.6563		0.254	-0.8725	-0.8852	-1.3315	-0.2291	-0.377	-0.4463	0.5082	0.6561	1.1024		0.5057	0.001976	0.0008214	5.67e-07	0.5601	0.1951	0.2786	0.1582	0.03679	0.0001621		M000200	F000
TraesCS1A01G177500	1AL	sp|P47865|AQP1_BOVIN	Aquaporin-1		TraesCS1A02G177500		Bradi3g30540	AT4G10380.1&NOD26-like intrinsic protein 5;1&LOC_Os10g36924.1&aquaporin protein, putative, expressed	AT4G10380	NOD26-like intrinsic protein 5%3B1		18	lightgreen	0			365.577	332.217	235.18	215.309	47.9844	534.358	387.209		0.5829	0.4555	-0.1167	-2.0687	1.0826	0.6572	-1.952	0.7739	1.1993	3.1513		0.4552	0.5463	0.868	0.0001482	0.0821	0.2933	0.001569	0.3417	0.06603	1.1e-08		M000200	F200
TraesCS1A01G177800	1AL	tr|B9MXJ3|B9MXJ3_POPTR	Cytochrome P450 family protein		TraesCS1A02G177800		Bradi3g30590	AT4G36220.1&ferulic acid 5-hydroxylase 1&LOC_Os10g36848.1&cytochrome P450, putative, expressed	AT4G36220	ferulic acid 5-hydroxylase 1		33	darkolivegreen	0			593.54	223.087	513.026	529.486	120.288	667.546	797.913		0.2033	-1.1657	0.0436	-2.0259	0.3676	0.6183	-2.0695	0.5748	0.324	2.3935		0.7277	0.000667	0.9207	2.995e-10	0.4077	0.0825	8.357e-10	0.2095	0.5052	2.949e-13		M020200	F200
TraesCS1A01G178000	1AL	tr|A0A1E5UTG5|A0A1E5UTG5_9POAL	Transmembrane and coiled-coil domain-containing protein 4		TraesCS1A02G178000		Bradi3g30610	AT4G36210.3&Protein of unknown function (DUF726)&LOC_Os10g36830.1&transmembrane and coiled-coil domain-containing protein 4, putative, expressed	-	-		1	turquoise	2	1130		2.2759	11.4877	14.3073	0.66006	0.2443	0.17618	0.4745		-2.4699	-0.3021	-3.8259	-4.4025	-4.2377	-4.0075	-0.5766	-0.1815	-0.4118	0.1648		0.0004977	0.7543	5.04e-08	6.426e-09	5.013e-08	2.863e-08	0.7465	0.9275	0.7895	0.9188		M202222	F000
TraesCS1A01G178300	1AL	tr|A0A0K9PIU0|A0A0K9PIU0_ZOSMR	Serine carboxypeptidase S28 family protein		TraesCS1A02G178300		Bradi3g30640	AT4G36195.1&Serine carboxypeptidase S28 family protein&LOC_Os10g36760.1&OsProCP3 - Putative Lysosomal Pro-x Carboxypeptidase homologue, expressed	AT4G36195	Serine carboxypeptidase S28 family protein		5	green	0	197		224.162	271.557	205.455	538.271	470.44	270.461	329.508		0.1251	0.4036	1.3894	1.1937	0.4019	0.6806	-0.1957	-0.7088	-0.9876	-0.7919		0.3793	0.0001062	8.494e-55	2.616e-39	0.0001239	4.606e-13	0.09652	2.463e-15	1.57e-26	9.517e-17		M001100	F000
TraesCS1A01G178700	1AL	tr|A0A0K9PGR6|A0A0K9PGR6_ZOSMR	SAUR-like auxin-responsive protein family		TraesCS1A02G178700		Bradi3g30660	AT2G46690.1&SAUR-like auxin-responsive protein family &LOC_Os10g36703.1&CPuORF40 - conserved peptide uORF-containing transcript, expressed	-	-		9	magenta	1	1		25.0938	28.4864	19.8911	29.4205	46.5744	38.6257	42.1072		0.3277	0.5161	0.5393	1.186	0.9271	1.0439	0.6467	0.5045	0.3878	-0.2589		0.4859	0.1649	0.1029	9.067e-05	0.005401	0.0007223	0.09564	0.2213	0.3535	0.5215		M000101	F000
TraesCS1A01G179400	1AL	tr|G7J9Q1|G7J9Q1_MEDTR	Response to low sulfur protein, putative		TraesCS1A02G179400		Bradi3g30730	AT5G24660.1&response to low sulfur 2&LOC_Os10g36610.1&UP-9A, putative, expressed	-	-		34	darkmagenta	2	500		87.3816	126.86	103.125	38.8734	37.5303	56.045	53.1673		-0.2345	0.2966	-1.3828	-1.4401	-0.8803	-0.9317	-0.0574	0.4511	0.5024	0.5598		0.5872	0.3964	5.773e-07	2.681e-07	0.003286	0.0009829	0.9476	0.278	0.1784	0.1113		M002200	F000
TraesCS1A01G181000	1AL	tr|A0A1D1YNA5|A0A1D1YNA5_9ARAE	Cystathionine gamma-lyase		TraesCS1A02G181000	Methionine gamma-lyase [Source:Projected from Arabidopsis thaliana (AT1G64660) UniProtKB/Swiss-Prot;Acc:Q9SGU9]	Bradi3g30860	AT1G64660.1&methionine gamma-lyase&LOC_Os10g37340.1&cystathionine gamma-synthase, putative, expressed	AT1G64660	methionine gamma-lyase		1	turquoise	2	471		64.0686	176.322	220.257	26.9188	52.0049	42.6662	29.2553		-1.7112	-0.3084	-2.8824	-1.9823	-2.2544	-2.7583	0.9	0.124	0.6279	-0.2721		0.0001514	0.6154	4.087e-12	2.056e-06	1.474e-07	3.825e-11	0.1267	0.9016	0.2887	0.6651		M202222	F000
TraesCS1A01G181100	1AL	sp|Q5NNY7|CLPX_ZYMMO	ATP-dependent Clp protease ATP-binding subunit ClpX		TraesCS1A02G181100		Bradi3g30870	AT4G24130.1&Protein of unknown function, DUF538&LOC_Os10g37400.1&DUF538 domain containing protein, putative, expressed	AT4G24130	DUF538 family protein (Protein of unknown function%2C DUF538)		4	yellow	1	230		60.7758	60.5928	124.29	661.078	515.431	289.185	481.497		-0.9864	-0.9888	2.3076	1.9631	1.164	1.869	-0.3445	-0.4386	-1.1436	-0.7992		0.03167	0.02271	1.398e-09	2.899e-07	0.005406	1.359e-06	0.6304	0.4839	0.009285	0.07934		M001111	F020
TraesCS1A01G183000	1AL	tr|A0A1D5RZT1|A0A1D5RZT1_WHEAT	Trehalase		TraesCS1A02G183000	Trehalase [Source:UniProtKB/TrEMBL;Acc:A0A1D5RZT1]	Bradi3g31410	AT4G24040.1&trehalase 1&LOC_Os10g37660.1&trehalase precursor, putative, expressed	AT4G24040	trehalase 1		8	pink	0			69.124	183.692	81.4481	97.8324	153.061	75.1726	68.515		-0.2322	1.1693	0.2606	0.9002	-0.1049	-0.2508	0.6396	-0.5115	-0.3656	-1.0052		0.3988	1.709e-10	0.2048	7.344e-07	0.7958	0.2532	0.001989	0.03032	0.1332	3.21e-07		M010000	F000
TraesCS1A01G183500	1AL	tr|A0A0B0MIB4|A0A0B0MIB4_GOSAR	Beta-1,3-N-acetylglucosaminyltransferase lunatic fringe		TraesCS1A02G183500		Bradi3g32032	AT5G41460.1&Protein of unknown function (DUF604)&LOC_Os10g39020.1&fringe-related protein, putative, expressed	-	-		1	turquoise	2	2856		6.67902	12.9649	38.0755	0	0	0	0.15974		-2.1773	-1.3537	-5.7226	-5.5318	-5.3588	-5.3413	0	0.3813	0	0		0.0129	0.1253	9.903e-12	4.951e-11	4.111e-10	1.646e-10	1	0.8488	1	1		M002222	F000
TraesCS1A01G184900	1AL	tr|A0A1D2A8X7|A0A1D2A8X7_AUXPR	Glutamyl-tRNA reductase		TraesCS1A02G184900	Protein SAR DEFICIENT 4 [Source:Projected from Arabidopsis thaliana (AT5G52810) UniProtKB/Swiss-Prot;Acc:Q9FLY0]	Bradi3g31980	AT5G52810.1&NAD(P)-binding Rossmann-fold superfamily protein&LOC_Os10g38930.1&shikimate/quinate 5-dehydrogenase, putative, expressed	AT5G52810	NAD(P)-binding Rossmann-fold superfamily protein		29	saddlebrown	0			60.3986	75.1263	40.9611	63.4927	65.9264	120.975	98.4301		0.5287	0.828	0.596	0.6523	1.4854	1.2062	0.0564	0.6102	0.8894	0.833		0.3366	0.06851	0.1768	0.1356	0.0003774	0.003663	0.9665	0.2956	0.06369	0.07499		M000011	F000
TraesCS1A01G185100	1AL	tr|G7JG55|G7JG55_MEDTR	Receptor-like kinase		TraesCS1A02G185100		Bradi3g31967	AT1G01540.2&Protein kinase superfamily protein&LOC_Os10g38920.1&protein kinase domain containing protein, expressed	-	-		20	royalblue	0			18.5852	15.0199	33.4374	5.7011	1.74618	12.2808	12.0012		-0.7782	-1.0771	-2.3673	-3.7602	-1.3691	-1.3813	-1.3929	0.986	0.9982	2.3911		0.2166	0.05222	3.597e-06	8.193e-11	0.01275	0.007395	0.0903	0.1776	0.1423	0.000265		M002202	F000
TraesCS1A01G185700	1AL	tr|A0A072TW71|A0A072TW71_MEDTR	Heavy metal transport/detoxification superfamily protein		TraesCS1A02G185700		Bradi3g31920	AT1G01490.1&Heavy metal transport/detoxification superfamily protein &LOC_Os10g38870.1&heavy metal-associated domain containing protein, expressed	-	-		26	darkorange	0			47.9873	42.7352	14.5641	26.3734	28.9465	31.2005	28.7644		1.6534	1.5049	0.8109	0.9379	1.0296	0.9293	0.127	0.1183	0.2186	0.0916		1.172e-06	7.101e-06	0.01855	0.006083	0.00423	0.006953	0.8666	0.862	0.6745	0.8637		M110010	F000
TraesCS1A01G186000	1AL	tr|D6MJW2|D6MJW2_9ASPA	Transcription factor		TraesCS1A02G186000		Bradi3g31890	AT4G38900.3&Basic-leucine zipper (bZIP) transcription factor family protein&LOC_Os10g38820.1&bZIP family transcription factor, putative, expressed	-	-		23	darkturquoise	0			9.6975	11.2256	5.68876	4.87438	6.35736	10.8043	13.1128		0.7797	0.9157	-0.2379	0.1563	0.8069	1.1548	0.3941	1.3927	1.0448	0.6507		0.1678	0.0694	0.6783	0.7907	0.1339	0.01039	0.6602	0.007846	0.05897	0.2561		M000000	F001
TraesCS1A01G186100	1AL	tr|Q6WSC2|Q6WSC2_ORYSI	Glutathione S-transferase		TraesCS1A02G186100		Bradi3g31880	AT1G59700.1&glutathione S-transferase TAU 16&LOC_Os10g38740.1&glutathione S-transferase, putative, expressed	-	-		25	orange	1	54		214.2	116.476	49.6776	216.824	388.268	507.914	516.001		1.9927	1.1575	2.0093	2.8102	3.1791	3.2013	0.801	1.1921	1.1699	0.3689		4.811e-06	0.009973	1.042e-06	2.813e-12	4.313e-15	1.687e-15	0.1591	0.01761	0.01214	0.5036		M111111	F000
TraesCS1A01G186300	1AL	tr|Q6WSC2|Q6WSC2_ORYSI	Glutathione S-transferase		TraesCS1A02G186300		Bradi3g31860	AT1G10370.1&Glutathione S-transferase family protein&LOC_Os10g38700.1&glutathione S-transferase, putative, expressed	-	-		9	magenta	0			10.8399	17.6815	2.5838	13.5811	26.8765	29.4751	27.9587		1.8284	2.4297	2.1039	3.0513	3.1743	3.1047	0.9474	1.0008	1.0704	0.123		0.0009015	1.264e-06	1.765e-05	8.471e-11	3.444e-11	3.752e-11	0.06506	0.04578	0.02098	0.8456		M111111	F000
TraesCS1A01G186400	1AL	tr|A0A173GPJ4|A0A173GPJ4_9ASPA	Glutathione S-transferase		TraesCS1A02G186400		Bradi3g31841	AT1G10370.1&Glutathione S-transferase family protein&LOC_Os10g38700.1&glutathione S-transferase, putative, expressed	-	-		9	magenta	0	1		20.9753	27.2275	0.78164	29.4606	126.939	81.1987	96.6797		3.4441	3.7781	3.8835	5.7922	5.2035	5.4336	1.9087	1.5501	1.32	-0.5887		7.311e-07	1.43e-08	2.321e-09	5.879e-20	7.099e-16	1.767e-17	0.004187	0.03173	0.05701	0.4365		M111111	F100
TraesCS1A01G186500	1AL	tr|Q6WSC2|Q6WSC2_ORYSI	Glutathione S-transferase		TraesCS1A02G186500		Bradi3g31820	AT1G10360.1&glutathione S-transferase TAU 18&LOC_Os10g38590.1&glutathione S-transferase, N-terminal domain containing protein, expressed	-	-		13	salmon	0	12		87.1616	37.0032	25.9783	57.7918	133.636	153.824	203.529		1.6159	0.4667	1.0607	2.1961	2.384	2.7655	1.1354	1.7049	1.3233	0.1879		0.002012	0.4713	0.03506	2.969e-06	6.73e-07	2.973e-09	0.05913	0.001717	0.0138	0.7948		M100111	F001
TraesCS1A01G186600	1AL	tr|Q9FUE4|Q9FUE4_ORYSJ	Glutathione S-transferase		TraesCS1A02G186600		Bradi3g31777	AT1G10360.1&glutathione S-transferase TAU 18&LOC_Os10g38160.1&glutathione S-transferase, putative, expressed	-	-		9	magenta	0			36.6299	50.9313	2.22568	39.0265	190.309	223.681	80.7425		3.059	3.4622	3.1346	5.1085	5.313	4.0311	1.9739	0.8965	2.1784	0.2045		4.157e-05	1.1e-06	7.465e-06	4.575e-14	8.581e-15	4.989e-09	0.01448	0.3879	0.003632	0.851		M111111	F010
TraesCS1A01G186700	1AL	tr|Q6WSC2|Q6WSC2_ORYSI	Glutathione S-transferase		TraesCS1A02G186700		Bradi3g31727	AT1G10360.1&glutathione S-transferase TAU 18&LOC_Os10g38470.1&glutathione S-transferase, putative, expressed	-	-		9	magenta	0			93.9671	84.983	6.48378	123.799	177.91	227.116	195.451		3.594	3.4509	3.9761	4.4812	4.8201	4.6108	0.5051	0.6347	0.844	0.3389		4.795e-18	3.398e-17	2.019e-23	1.248e-29	1.252e-33	4.492e-31	0.3798	0.2147	0.05189	0.487		M111111	F000
TraesCS1A01G186800	1AL	tr|Q6WSC2|Q6WSC2_ORYSI	Glutathione S-transferase		TraesCS1A02G186800		Bradi3g31737	AT1G10370.1&Glutathione S-transferase family protein&LOC_Os10g38470.1&glutathione S-transferase, putative, expressed	-	-		9	magenta	0			10.0361	35.1132	1.83604	23.7078	54.1821	61.3465	40.9656		2.0444	3.7945	3.2546	4.4054	4.5722	4.0184	1.1508	0.7638	1.3176	0.1668		0.0002447	2.962e-15	9.139e-12	2.502e-21	2.057e-22	1.161e-17	0.004831	0.1027	0.0005898	0.7466		M111111	F110
TraesCS1A01G187000	1AL	tr|B9S2E7|B9S2E7_RICCO	Glutathione s-transferase, putative		TraesCS1A02G187000		Bradi3g31704	AT1G10360.1&glutathione S-transferase TAU 18&LOC_Os10g38140.1&glutathione S-transferase, putative, expressed	AT1G10370	Glutathione S-transferase family protein		10	purple	0			14.4142	19.3658	5.82414	8.10776	28.2917	20.8848	23.0691		1.1694	1.5687	0.3865	2.0709	1.647	1.7964	1.6845	1.41	1.2606	-0.4239		0.06445	0.00535	0.5445	6.441e-05	0.003381	0.000718	0.004136	0.02552	0.03874	0.5317		M010111	F100
TraesCS1A01G187100	1AL	tr|Q8S7S6|Q8S7S6_ORYSJ	Cytochrome P450 family protein, expressed		TraesCS1A02G187100		-	-	-	-		5	green	1	553		0.58058	0.48796	0.62532	22.6329	31.2616	1.83064	6.74328		0.0969	-0.1729	4.3522	4.8077	1.1874	2.6539	0.4556	-1.6983	-3.1648	-3.6204		1	0.9718	2.316e-12	5.561e-15	0.1863	6.925e-05	0.5381	0.001762	1.389e-07	6.176e-10		M001100	F022
TraesCS1A01G187700	1AL	tr|A0A061G7P2|A0A061G7P2_THECC	Peptidoglycan-binding LysM domain-containing protein		TraesCS1A02G187700		Bradi3g31620	AT5G62150.1&peptidoglycan-binding LysM domain-containing protein&LOC_Os03g02685.1&lysM domain containing protein, putative, expressed	-	-		53	palevioletred3	0			11.1906	44.7978	6.16168	6.01712	16.9827	25.6911	11.5974		0.8418	2.6895	-0.0443	1.3586	1.9056	0.8643	1.403	0.9087	1.9499	0.547		0.1495	8.784e-10	0.946	0.003397	3.736e-05	0.08552	0.008709	0.1435	4.375e-05	0.3057		M010110	F110
TraesCS1A01G188400	1AL	AT1G52570.3	phospholipase D alpha 2		TraesCS1A02G188400		Bradi3g31560	LOC_Os10g37860.1&expressed protein	-	-		32	violet	0	24		33.6302	41.8241	71.7181	22.5316	34.6709	24.8246	22.6316		-1.0971	-0.8214	-1.6613	-1.0279	-1.5227	-1.6179	0.6334	0.0434	0.1386	-0.4948		1.615e-06	0.0002098	6.358e-15	1.066e-06	5.105e-11	5.647e-14	0.03075	0.9431	0.7524	0.09498		M202222	F000
TraesCS1A01G189000	1AL	tr|R9Q9C7|R9Q9C7_FRAVE	Protein kinase		TraesCS1A02G189000		Bradi3g31480	AT4G00720.1&shaggy-like protein kinase 32&LOC_Os10g37740.1&CGMC_GSK.9 - CGMC includes CDA, MAPK, GSK3, and CLKC kinases, expressed	AT4G00720	shaggy-like protein kinase 32		1	turquoise	0	32		137.639	291.328	279.254	136.883	146.936	126.102	119.327		-1.0079	0.07	-1.018	-0.9198	-1.1399	-1.2182	0.0981	-0.2002	-0.1219	-0.22		1.909e-11	0.7782	3.504e-13	9.184e-11	1.07e-14	7.779e-18	0.7504	0.3881	0.6173	0.261		M202022	F000
TraesCS1A01G189200	1AL	tr|A0A061ETT5|A0A061ETT5_THECC	Alpha/beta-Hydrolases superfamily protein		TraesCS1A02G189200		Bradi3g31450	AT2G36290.1&alpha/beta-Hydrolases superfamily protein&LOC_Os10g37720.1&hydrolase, alpha/beta fold family protein, putative, expressed	-	-		18	lightgreen	0			80.6769	55.9685	44.9601	47.1986	17.2037	66.5191	71.2138		0.8037	0.298	0.0616	-1.3139	0.5351	0.6315	-1.3755	0.5699	0.4735	1.849		0.1054	0.6269	0.9103	0.002549	0.3144	0.1674	0.005793	0.3557	0.4213	3.806e-05		M000200	F200
TraesCS1A01G189300	1AL	tr|A0A061ETT5|A0A061ETT5_THECC	Alpha/beta-Hydrolases superfamily protein		TraesCS1A02G189300		Bradi3g31440	AT2G36290.1&alpha/beta-Hydrolases superfamily protein&LOC_Os10g37710.1&hydrolase, alpha/beta fold family protein, putative, expressed	-	-		18	lightgreen	0			39.1215	23.4655	18.0251	30.1098	15.3467	55.1177	51.3075		1.1048	0.3541	0.7153	-0.2073	1.5596	1.4694	-0.9226	0.7541	0.8443	1.7669		0.001044	0.3984	0.02667	0.604	4.007e-07	8.76e-07	0.01686	0.03648	0.0109	4.63e-08		M100011	F000
TraesCS1A01G189700	1AL	tr|M8BIQ5|M8BIQ5_AEGTA	Mitochondrial inner membrane protein OXA1		TraesCS1A02G189700		-	-	-	-		1	turquoise	2	222		8.12564	18.9538	15.6686	8.27622	6.77592	6.99076	8.2084		-0.9264	0.2321	-0.8611	-1.0866	-1.0807	-0.8586	-0.2255	0.0025	-0.2196	0.0059		0.0506	0.6823	0.03114	0.008856	0.01821	0.0367	0.8061	1	0.7722	1		M000200	F000
TraesCS1A01G189900	1AL	tr|G7JGH1|G7JGH1_MEDTR	Aluminum activated malate transporter family protein		TraesCS1A02G189900		Bradi3g33980	AT4G17970.1&aluminum-activated, malate transporter 12&LOC_Os10g42180.1&aluminum-activated malate transporter, putative, expressed	AT4G17970	aluminum-activated%2C malate transporter 12		22	darkgreen	0			46.5995	71.6186	20.5574	14.9796	44.682	12.5841	18.9662		1.1458	1.7282	-0.4345	1.0725	-0.635	-0.099	1.5071	0.3356	-0.2005	-1.7076		0.009494	1.415e-05	0.347	0.007899	0.2302	0.8587	0.0007051	0.6461	0.7931	0.0001111		M110100	F100
TraesCS1A01G190100	1AL	tr|A0A059ZXI6|A0A059ZXI6_BOENI	NAC domain-containing protein		TraesCS1A02G190100		Bradi3g33957	AT4G17980.1&NAC domain containing protein 71&LOC_Os10g42130.1&no apical meristem protein, putative, expressed	AT4G17980	NAC domain containing protein 71		26	darkorange	0			19.2518	16.5787	7.70692	15.768	10.5803	11.7187	15.567		1.2899	1.0672	0.9683	0.4206	0.589	0.9602	-0.5477	-0.0081	-0.3793	0.1684		0.005736	0.0215	0.02639	0.3994	0.2967	0.03148	0.4067	0.9994	0.5486	0.8036		M100000	F000
TraesCS1A01G190200	1AL	tr|D7MRC6|D7MRC6_ARALL	Kinase family protein		TraesCS1A02G190200	Serine/threonine-protein kinase BSK2 [Source:Projected from Arabidopsis thaliana (AT5G46570) UniProtKB/Swiss-Prot;Acc:Q9LS26]	Bradi3g33950	AT5G46570.1&BR-signaling kinase 2&LOC_Os10g42110.1&protein kinase family protein, putative, expressed	AT5G46570	BR-signaling kinase 2		37	skyblue3	0			160.197	94.4996	101.625	72.5897	48.8021	100.693	101.659		0.6491	-0.1197	-0.4766	-1.0493	-0.0128	0.0088	-0.5727	0.4855	0.4638	1.0365		0.0005217	0.6643	0.009647	1.738e-08	1	0.9795	0.0133	0.02885	0.03078	2.044e-07		M000200	F000
TraesCS1A01G191500	1AL	AT5G03700.1	D-mannose binding lectin protein with Apple-like carbohydrate-binding domain-containing protein		TraesCS1A02G191500		Bradi3g34060	LOC_Os10g42260.1&expressed protein	-	-		21	darkred	0			7.14368	18.8811	4.37214	5.91154	4.3901	6.06784	6.22186		0.7115	1.9682	0.3871	0.0159	0.4739	0.4883	-0.3712	0.1012	0.0868	0.4581		0.2375	6.068e-06	0.467	0.9809	0.4932	0.3639	0.6827	0.9206	0.9319	0.4912		M010000	F000
TraesCS1A01G191700	1AL	tr|G7IB92|G7IB92_MEDTR	Abscisic acid receptor		TraesCS1A02G191700		Bradi3g34070	AT4G17870.1&Polyketide cyclase/dehydrase and lipid transport superfamily protein&LOC_Os10g42280.1&cyclase/dehydrase family protein, putative, expressed	AT4G17870	Polyketide cyclase/dehydrase and lipid transport superfamily protein		18	lightgreen	0			49.5864	30.5284	51.9193	38.151	27.5689	80.3436	67.999		-0.0704	-0.7265	-0.419	-0.848	0.5827	0.3654	-0.429	0.7844	1.0017	1.4306		1	0.2046	0.4461	0.09912	0.3489	0.5275	0.6304	0.2476	0.08353	0.007128		M000000	F000
TraesCS1A01G191800	1AL	tr|B1N662|B1N662_SOLLC	Mitochondrial carrier protein		TraesCS1A02G191800		Bradi3g34077	AT5G46800.1&Mitochondrial substrate carrier family protein&LOC_Os10g42299.1&mitochondrial carrier protein, putative, expressed	-	-		7	black	2			99.9504	80.1355	128.308	50.2958	29.8883	54.0586	77.2341		-0.3497	-0.6572	-1.302	-2.0199	-1.2022	-0.7026	-0.7179	0.5994	0.0998	0.8177		0.5331	0.1256	0.0005491	6.666e-08	0.002593	0.08211	0.1897	0.2701	0.8959	0.07351		M002220	F000
TraesCS1A01G192600	1AL	AT2G35420.1	RING/U-box superfamily protein		TraesCS1A02G192600		-	-	-	-		33	darkolivegreen	0			34.9987	11.9662	41.459	41.1649	15.3828	29.2088	40.405		-0.2617	-1.7957	-0.0126	-1.3772	-0.5189	-0.0309	-1.3646	-0.0183	-0.5063	0.8583		0.5784	2.012e-07	0.9749	1.614e-05	0.1606	0.9444	9.308e-05	0.9853	0.2053	0.02492		M020200	F200
TraesCS1A01G192900	1AL	tr|A0A072UHZ2|A0A072UHZ2_MEDTR	Ubiquitin carboxyl-terminal hydrolase-like protein		TraesCS1A02G192900		Bradi3g34174	AT5G57990.1&ubiquitin-specific protease 23&LOC_Os02g55180.1&ubiquitin carboxyl-terminal hydrolase domain containing protein, expressed	-	-		2	blue	0	230		0	1.09172	0.49772	25.7704	23.6954	0.17618	3.439		-0.6073	0.8383	4.7659	4.6483	-0.2023	1.9277	-0.1177	-2.8382	-4.9682	-4.8506		0.6897	0.4267	1.608e-12	6.166e-12	0.9874	0.01333	0.932	2.18e-06	3.945e-11	9.822e-11		M001100	F022
TraesCS1A01G193400	1AL	tr|B9GZI9|B9GZI9_POPTR	Homeobox-leucine zipper family protein		TraesCS1A02G193400		Bradi3g34410	AT5G46880.1&homeobox-7&LOC_Os10g42490.1&homeobox and START domains containing protein, putative, expressed	AT5G46880	homeobox-7		5	green	1	418		138.545	138.188	170.477	403.637	415.137	212.388	260.691		-0.295	-0.2999	1.2306	1.2727	0.3166	0.6069	0.0422	-0.6237	-0.914	-0.9562		0.2269	0.181	3.327e-12	5.547e-13	0.1567	0.001244	0.9325	0.003127	1.592e-06	3.553e-07		M001100	F000
TraesCS1A01G193700	1AL	tr|B6UHC3|B6UHC3_MAIZE	Calmodulin		TraesCS1A02G193700		Bradi3g34380	AT1G32250.1&Calcium-binding EF-hand family protein&LOC_Os01g32120.1&OsCML11 - Calmodulin-related calcium sensor protein, expressed	AT1G32250	Calcium-binding EF-hand family protein		32	violet	0			8.81612	14.7176	23.4612	10.3636	14.224	10.5875	10.9744		-1.4012	-0.6364	-1.1279	-0.6925	-1.0992	-1.0314	0.4355	0.0966	0.0288	-0.4067		0.009186	0.2553	0.01814	0.1635	0.03822	0.03546	0.6135	0.9325	0.9874	0.5426		M200000	F000
TraesCS1A01G194200	1AL	AT4G17940.1	Tetratricopeptide repeat (TPR)-like superfamily protein		TraesCS1A02G194200		Bradi3g34320	AT4G17940.1&Tetratricopeptide repeat (TPR)-like superfamily protein&LOC_Os10g42610.1&expressed protein	AT4G17940	Tetratricopeptide repeat (TPR)-like superfamily protein		47	bisque4	0			5.3008	25.84	3.6551	12.8851	39.4814	15.3269	5.9853		0.4314	2.4526	1.5494	3.0232	1.7739	0.6002	1.4739	-0.9492	0.2245	-1.2494		0.7063	0.0001155	0.01636	5.04e-07	0.008578	0.4294	0.04325	0.2823	0.8381	0.06776		M010110	F000
TraesCS1A01G194900	1AL	tr|G7KDR3|G7KDR3_MEDTR	Cinnamoyl-CoA reductase-like protein		TraesCS1A02G194900		Bradi3g34280	AT2G23910.1&NAD(P)-binding Rossmann-fold superfamily protein&LOC_Os10g42620.1&dihydroflavonol-4-reductase, putative, expressed	AT2G23910	NAD(P)-binding Rossmann-fold superfamily protein		27	white	0			82.4369	143.821	100.792	54.7664	124.274	88.3222	81.1988		-0.297	0.502	-0.877	0.2953	-0.1961	-0.304	1.1723	0.5729	0.6808	-0.4915		0.3086	0.03115	6.111e-05	0.2042	0.546	0.2104	2.658e-07	0.03954	0.007107	0.05179		M000000	F100
TraesCS1A01G195700	1AL	tr|A0A199VZ18|A0A199VZ18_ANACO	Lysine-specific demethylase		TraesCS1A02G195700	H3K9 demethylase, Floral organ developmen [Source: Projected from Oryza sativa (Os10g0577600)]	Bradi3g34240	AT5G46910.1&Transcription factor jumonji (jmj) family protein / zinc finger (C5HC2 type) family protein&LOC_Os10g42690.1&jmjC domain containing protein, expressed	-	-		17	grey60	2	16		137.988	160.324	236.989	76.5673	92.5611	134.576	94.8198		-0.771	-0.555	-1.6019	-1.3354	-0.8015	-1.3033	0.2665	0.2986	0.8004	0.5339		0.003345	0.03376	7.168e-12	1.402e-08	0.001471	3.09e-08	0.5317	0.4422	0.003342	0.06257		M002202	F000
TraesCS1A01G195900	1AL	tr|W4ZNR8|W4ZNR8_WHEAT	Xyloglucan endotransglucosylase/hydrolase		TraesCS1A02G195900	Xyloglucan endotransglucosylase/hydrolase [Source:UniProtKB/TrEMBL;Acc:W4ZNR8]	Bradi3g34227	AT1G14720.1&xyloglucan endotransglucosylase/hydrolase 28&LOC_Os10g42670.1&glycosyl hydrolases family 16, putative, expressed	-	-		6	red	2	769		101.78	88.3979	129.062	57.3533	66.2014	64.2569	66.5427		-0.3557	-0.545	-1.161	-0.9567	-1.0002	-0.9456	0.2043	0.2154	0.1608	-0.0434		0.1379	0.01002	1.745e-09	1.025e-06	1.119e-06	1.137e-06	0.5799	0.5236	0.6318	0.9066		M002020	F000
TraesCS1A01G196000	1AL	tr|A0A0K9PPV6|A0A0K9PPV6_ZOSMR	Chalcone-flavanone isomerase family protein		TraesCS1A02G196000		Bradi3g34220	AT5G66230.1&Chalcone-flavanone isomerase family protein&LOC_Os10g42660.1&expressed protein	AT5G66230	Chalcone-flavanone isomerase family protein		5	green	1	45		45.1724	31.7694	43.6915	95.6319	88.1937	61.8774	53.0484		0.0629	-0.4545	1.101	0.9878	0.4885	0.2759	-0.1132	-0.8251	-0.6125	-0.4993		0.9878	0.237	0.0002491	0.001149	0.1911	0.4495	0.8723	0.02461	0.09568	0.1726		M001000	F000
TraesCS1A01G196500	1AL	tr|A0A151QWI6|A0A151QWI6_CAJCA	Antiholin-like protein lrgB		TraesCS1A02G196500	Plastidal glycolate/glycerate translocator 1, chloroplastic [Source:Projected from Arabidopsis thaliana (AT1G32080) UniProtKB/Swiss-Prot;Acc:Q9FVQ4]	Bradi3g34517	AT1G32080.1&membrane protein, putative&LOC_Os10g42780.1&lrgB-like family protein, expressed	AT1G32080	membrane protein		6	red	2	405		352.378	411.079	686.321	261.44	248.499	190.193	267.944		-0.9498	-0.7301	-1.3731	-1.4451	-1.8255	-1.3364	-0.072	0.0367	-0.4524	-0.3804		0.0001048	0.002574	9.883e-10	1.152e-10	9.848e-16	3.139e-09	0.903	0.9504	0.1224	0.1858		M002222	F000
TraesCS1A01G196700	1AL	tr|B9GZT7|B9GZT7_POPTR	4-coumarate--CoA ligase family protein		TraesCS1A02G196700	4-coumarate--CoA ligase-like 6 [Source:Projected from Arabidopsis thaliana (AT4G19010) UniProtKB/Swiss-Prot;Acc:Q84P24]	Bradi3g34531	AT4G19010.1&AMP-dependent synthetase and ligase family protein&LOC_Os08g04770.1&AMP-binding domain containing protein, expressed	AT4G19010	AMP-dependent synthetase and ligase family protein		2	blue	0	346		5.60578	6.29224	7.8516	42.8128	40.8186	3.88836	3.69336		-0.4508	-0.3694	2.3423	2.2759	-0.9014	-0.9578	-0.0664	-3.3001	-3.2438	-3.1773		0.5448	0.6002	8.723e-09	2.631e-08	0.1442	0.07337	0.9545	6.405e-13	3.609e-11	8.435e-11		M001100	F022
TraesCS1A01G196800	1AL	tr|G7K880|G7K880_MEDTR	ERD (Early-responsive to dehydration stress) family protein		TraesCS1A02G196800		Bradi3g34540	AT1G32090.1&early-responsive to dehydration stress protein (ERD4)&LOC_Os10g42820.1&early-responsive to dehydration protein-related, putative, expressed	AT1G32090	early-responsive to dehydration stress protein (ERD4)		11	greenyellow	1	260		985.836	710.054	631.591	1635.79	1562.45	1362.46	1753.11		0.638	0.1657	1.3653	1.2995	1.1037	1.4649	-0.0658	0.0997	-0.2616	-0.1958		1.906e-05	0.3583	3.698e-24	5.567e-22	1.084e-15	1.793e-27	0.8333	0.7	0.1361	0.2628		M001111	F000
TraesCS1A01G197100	1AL	tr|B9GRL1|B9GRL1_POPTR	Cytochrome P450 family protein		TraesCS1A02G197100	Cytochrome P450, family 722, subfamily A, polypeptide 1 [Source:Projected from Arabidopsis thaliana (AT1G19630) UniProtKB/TrEMBL;Acc:F4HP86]	Bradi1g09917	AT1G19630.1&cytochrome P450, family 722, subfamily A, polypeptide 1&LOC_Os05g01120.1&cytochrome P450, putative, expressed	AT1G19630	cytochrome P450%2C family 722%2C subfamily A%2C polypeptide 1		26	darkorange	0			134.907	192.809	72.3263	96.5962	79.7204	102.725	120.276		0.865	1.3474	0.3978	0.1328	0.4803	0.6977	-0.2651	0.2999	0.0825	0.3476		0.07779	0.001754	0.3984	0.7985	0.3859	0.1241	0.7544	0.6912	0.9256	0.5379		M010000	F000
TraesCS1A01G197200	1AL	tr|D7LWW1|D7LWW1_ARALL	Sugar transporter family protein		TraesCS1A02G197200		Bradi3g34550	AT5G17010.3&Major facilitator superfamily protein&LOC_Os10g42830.1&transporter family protein, putative, expressed	AT5G17010	Major facilitator superfamily protein		29	saddlebrown	0			221.327	288.828	84.811	236.919	269.388	203.491	237.612		1.3785	1.7545	1.4673	1.6489	1.2481	1.4695	0.1816	0.0022	-0.2192	-0.4008		1.666e-12	6.403e-21	2.256e-15	3.804e-19	8.765e-11	2.736e-15	0.5799	1	0.4114	0.06718		M111111	F000
TraesCS1A01G197400	1AL	tr|A0A072V519|A0A072V519_MEDTR	WRKY family transcription factor		TraesCS1A02G197400		Bradi3g34567	AT2G34830.1&WRKY DNA-binding protein 35&LOC_Os02g47060.1&WRKY66, expressed	-	-		33	darkolivegreen	0			86.4705	77.7718	43.4078	79.7506	20.008	47.2705	102.323		0.9508	0.7981	0.8302	-1.0503	0.1178	1.1721	-1.8805	0.3419	-0.7124	1.168		0.06096	0.1046	0.06897	0.02324	0.9647	0.008712	8.496e-05	0.6531	0.2034	0.02105		M000001	F200
TraesCS1A01G198300	1AL	tr|A0A1E5UIH3|A0A1E5UIH3_9POAL	Urea-proton symporter DUR3		TraesCS1A02G198300		Bradi3g21640	AT5G45380.1&solute:sodium symporters;urea transmembrane transporters&LOC_Os10g42960.1&urea active transporter, putative, expressed	AT5G45380	urea-proton symporter DEGRADATION OF UREA 3 (DUR3)		13	salmon	1	56		55.6684	41.1001	42.262	70.9033	68.6125	91.2714	93.9298		0.3669	-0.0269	0.7097	0.6692	1.0593	1.1035	-0.0405	0.3938	0.3496	0.3901		0.5267	1	0.0802	0.1013	0.01012	0.004945	0.9766	0.5245	0.5399	0.4336		M000001	F000
TraesCS1A01G198600	1AL	AT4G19120.2	S-adenosyl-L-methionine-dependent methyltransferases superfamily protein		TraesCS1A02G198600		Bradi3g21597	AT1G31850.2&S-adenosyl-L-methionine-dependent methyltransferases superfamily protein&LOC_Os02g45310.1&dehydration response related protein, putative, expressed	AT4G19120	S-adenosyl-L-methionine-dependent methyltransferases superfamily protein		48	darkslateblue	0			288.482	167.737	515.773	787.49	587.073	413.687	724.302		-0.8327	-1.6045	0.6038	0.1846	-0.3155	0.4848	-0.4192	-0.1191	-0.9193	-0.5002		7.671e-05	4.274e-16	0.002373	0.4095	0.1874	0.01857	0.1076	0.7524	7.969e-06	0.02536		M020000	F000
TraesCS1A01G198800	1AL	tr|W4ZM68|W4ZM68_WHEAT	CASP-like protein		TraesCS1A02G198800	CASP-like protein [Source:UniProtKB/TrEMBL;Acc:W4ZM68]	Bradi2g30390	AT2G38480.1&Uncharacterised protein family (UPF0497)&LOC_Os05g27790.1&membrane associated DUF588 domain containing protein, putative, expressed	AT2G38480	Uncharacterized protein family (UPF0497)		38	plum1	0			33.0283	43.8772	65.8022	41.673	59.7815	19.1266	37.2309		-0.9999	-0.5328	-0.6621	-0.1387	-1.7124	-0.82	0.5234	-0.1579	-1.0503	-1.5737		5.406e-06	0.01362	0.000656	0.5351	1.586e-13	3.143e-05	0.03166	0.6697	4.594e-05	6.501e-11		M000020	F020
TraesCS1A01G198900	1AL	tr|A0A0K9P5H6|A0A0K9P5H6_ZOSMR	Phosphatidylinositol transfer protein		TraesCS1A02G198900	Patellin-6 [Source:Projected from Arabidopsis thaliana (AT3G51670) UniProtKB/Swiss-Prot;Acc:Q9SCU1]	Bradi1g70750	AT3G51670.1&SEC14 cytosolic factor family protein / phosphoglyceride transfer family protein&LOC_Os05g27820.1&patellin protein, putative, expressed	AT3G51670	SEC14 cytosolic factor family protein / phosphoglyceride transfer family protein		55	maroon	0			23.8311	18.6939	9.53216	15.3598	6.65668	30.3797	28.6942		1.1638	0.8457	0.6002	-0.4644	1.4965	1.4362	-1.0646	0.836	0.8963	1.9609		0.08518	0.2124	0.3486	0.4992	0.01455	0.01456	0.1958	0.3014	0.2141	0.001723		M000000	F000
TraesCS1A01G199200	1AL	tr|A0A061G5Y4|A0A061G5Y4_THECC	PLAC8 family protein		TraesCS1A02G199200		Bradi3g32060	AT1G63830.2&PLAC8 family protein&LOC_Os10g39100.1&uncharacterized Cys-rich domain containing protein, putative, expressed	-	-		23	darkturquoise	0			16.3768	29.2077	15.4769	11.2906	13.918	33.675	25.6835		0.0882	0.8524	-0.4417	-0.1413	1.0597	0.7098	0.3004	1.1515	1.5014	1.201		0.9813	0.05577	0.3443	0.7851	0.01436	0.1016	0.7193	0.02011	0.0006345	0.007624		M000000	F010
TraesCS1A01G200000	1AL	tr|A0A061QRL8|A0A061QRL8_9CHLO	Protein curvature thylakoid chloroplastic-like		TraesCS1A02G200000		Bradi3g32100	AT2G46820.2&photosystem I P subunit&LOC_Os10g39150.1&expressed protein	-	-		1	turquoise	2	978		1085.78	1691.7	1568.69	647.046	676.367	785.6	825.069		-0.5246	0.1071	-1.2622	-1.1992	-0.9862	-0.9151	0.063	0.3471	0.276	0.2131		0.03092	0.7672	9.825e-10	6.165e-09	4.178e-06	1.434e-05	0.9082	0.2543	0.3477	0.4481		M002200	F000
TraesCS1A01G200400	1AL	tr|Q1RU99|Q1RU99_MEDTR	Albumin-2 protein		TraesCS1A02G200400		-	-	-	-		51	thistle1	0			307.416	101.339	59.2704	25.921	8.59066	76.8147	41.1488		2.2991	0.7487	-1.1477	-2.6043	0.3691	-0.506	-1.4566	0.6417	1.5168	2.9734		8.871e-11	0.05869	0.002026	2.877e-11	0.4618	0.2145	0.001782	0.2164	0.0001039	1.162e-13		M102200	F210
TraesCS1A01G200600	1AL	sp|Q8VBX4|CLC4K_MOUSE	C-type lectin domain family 4 member K		TraesCS1A02G200600		-	-	-	-		41	lightsteelblue1	0			29.8196	12.4108	29.3393	24.8702	18.0477	21.1449	24.8549		0.0253	-1.1089	-0.2125	-0.6667	-0.4434	-0.2053	-0.4542	0.0072	-0.2309	0.2233		1	8.211e-05	0.4181	0.009572	0.1385	0.4579	0.2088	0.9956	0.5516	0.5534		M020000	F000
TraesCS1A01G201100	1AL	tr|A0A072VEW3|A0A072VEW3_MEDTR	Myb transcription factor		TraesCS1A02G201100		Bradi3g32170	AT5G57620.1&myb domain protein 36&LOC_Os10g35660.1&MYB family transcription factor, putative, expressed	-	-		10	purple	0			1.97346	7.2579	2.81534	9.27878	10.7414	3.27458	4.10218		-0.398	1.0868	1.5829	1.7894	0.1606	0.4864	0.2065	-1.0965	-1.4223	-1.6288		0.7147	0.06869	0.001829	0.0003856	0.9619	0.4512	0.8288	0.07192	0.01873	0.005133		M000100	F000
TraesCS1A01G201200	1AL	tr|G7KFU4|G7KFU4_MEDTR	Pmr5/Cas1p GDSL/SGNH-like acyl-esterase family protein		TraesCS1A02G201200		Bradi3g32180	AT3G03210.1LOC_Os10g39400.1&expressed protein	AT3G03210	Pmr5/Cas1p GDSL/SGNH-like acyl-esterase family protein		41	lightsteelblue1	0			57.7878	23.7235	61.14	50.0432	35.1695	44.7859	50.8304		-0.091	-1.354	-0.2869	-0.7888	-0.457	-0.261	-0.502	0.0259	-0.1701	0.3319		0.8944	1.356e-06	0.3049	0.002857	0.1377	0.3748	0.1709	0.972	0.6922	0.3405		M020000	F000
TraesCS1A01G202100	1AL	tr|A0A1D5RYD5|A0A1D5RYD5_WHEAT	Carboxypeptidase		TraesCS1A02G202100	Carboxypeptidase [Source:UniProtKB/TrEMBL;Acc:A0A1D5RYD5]	Bradi3g32247	AT5G23210.1&serine carboxypeptidase-like 34&LOC_Os10g39560.1&OsSCP47 - Putative Serine Carboxypeptidase homologue, expressed	-	-		21	darkred	0			5.57312	11.5297	5.62896	2.6465	5.67132	4.9721	10.9439		-0.0247	0.9899	-0.9856	-0.0079	-0.2892	0.8834	0.9778	1.869	0.6964	-0.2813		1	0.05112	0.07437	0.9907	0.7754	0.0683	0.1913	0.0009385	0.3692	0.7171		M000000	F001
TraesCS1A01G203200	1AL	tr|A0A0K9PMR6|A0A0K9PMR6_ZOSMR	Expansin-like protein		TraesCS1A02G203200		Bradi3g32297	AT3G45970.1&expansin-like A1&LOC_Os10g39640.1&expansin precursor, putative, expressed	-	-		31	paleturquoise	0			15.4675	46.5094	14.0753	17.0438	48.5896	28.5762	19.3556		0.1423	1.6396	0.2548	1.7257	0.9621	0.4419	1.471	0.1871	0.7073	-0.7637		0.8861	5.721e-06	0.5585	6.32e-07	0.0161	0.2956	8.535e-05	0.7962	0.1119	0.05585		M010100	F100
TraesCS1A01G203600	1AL	tr|D2CVR3|D2CVR3_HORVV	Chitinase		TraesCS1A02G203600		-	-	-	-		9	magenta	1	122		39.5193	73.781	7.92172	294.482	617.577	733.427	982.944		2.1126	2.9411	4.8534	5.8752	6.1117	6.5173	1.0218	1.6639	1.2583	0.2365		7.677e-06	2.281e-11	6.201e-31	4.171e-45	4.192e-48	1.019e-54	0.04276	0.0002067	0.005085	0.6864		M111111	F011
TraesCS1A01G203700	1AL	tr|Q43764|Q43764_HORVU	Chitinase		TraesCS1A02G203700		Bradi3g32340	AT3G12500.1&basic chitinase&LOC_Os10g39680.1&CHIT14 - Chitinase family protein precursor, expressed	-	-		7	black	0			116.781	160.892	391.88	69.2801	75.0897	199.581	133.236		-1.6634	-1.2204	-2.38	-2.2636	-0.9291	-1.4811	0.1164	0.8989	1.4509	1.3345		0.0001816	0.005702	5.513e-09	2.912e-08	0.0459	0.0004359	0.9163	0.1055	0.001581	0.003651		M222202	F010
TraesCS1A01G204200	1AL	tr|A0A0K9P963|A0A0K9P963_ZOSMR	DDB1-and CUL4-associated factor		TraesCS1A02G204200		Bradi3g32380	AT4G35140.1&Transducin/WD40 repeat-like superfamily protein&LOC_Os10g39760.1&WD domain, G-beta repeat domain containing protein, expressed	AT4G35140	Transducin/WD40 repeat-like superfamily protein		8	pink	0			242.539	481.636	218.027	197.738	349.671	197.992	182.019		0.1634	1.1428	-0.1368	0.6814	-0.1328	-0.257	0.8182	-0.1201	0.004	-0.8142		0.2563	2.801e-29	0.2585	4.124e-11	0.3833	0.02852	1.384e-14	0.5071	0.9965	1.879e-13		M010000	F000
TraesCS1A01G204300	1AL	tr|M8BQX9|M8BQX9_AEGTA	Hippocampus abundant transcript 1 protein		TraesCS1A02G204300		Bradi3g32390	AT2G16990.1&Major facilitator superfamily protein&LOC_Os11g05390.1&transporter, major facilitator family, putative, expressed	AT5G42210	Major facilitator superfamily protein		1	turquoise	2	819		54.8681	74.5126	102.572	23.056	34.365	17.9876	31.0345		-0.8722	-0.454	-2.0829	-1.5287	-2.4256	-1.6658	0.5542	0.4171	-0.3426	-0.8969		0.02401	0.266	6.766e-10	6.436e-06	1.449e-11	8.525e-07	0.3072	0.4652	0.5531	0.0378		M002222	F000
TraesCS1A01G205200	1AL	tr|A0A1E5VTV7|A0A1E5VTV7_9POAL	T-complex protein 1 subunit alpha		TraesCS1A02G205200		-	-	-	-		43	ivory	0			2.69846	1.51798	7.2169	13.2641	11.3046	3.64146	12.8939		-1.169	-1.6002	0.8264	0.6049	-0.9226	0.7741	-0.2215	-0.0523	-1.7489	-1.5275		0.1006	0.01649	0.1298	0.2927	0.1932	0.1726	0.8452	0.9704	0.005837	0.01845		M000000	F020
TraesCS1A01G206100	1AL	tr|A0A061EGA0|A0A061EGA0_THECC	RING/FYVE/PHD zinc finger superfamily protein		TraesCS1A02G206100		Bradi2g11577	AT1G02610.1&RING/FYVE/PHD zinc finger superfamily protein&LOC_Os01g19800.1&zinc finger, C3HC4 type, putative, expressed	AT1G02610	RING/FYVE/PHD zinc finger superfamily protein		21	darkred	0			9.49186	31.8024	10.9443	7.23938	13.8925	10.2516	5.672		-0.2352	1.5062	-0.5358	0.3555	-0.164	-0.9016	0.8913	-0.3658	0.3718	-0.5195		0.7157	1.88e-06	0.1665	0.3479	0.8542	0.02398	0.04392	0.5853	0.5152	0.252		M010000	F000
TraesCS1A01G206200	1AL	tr|A0A199W6N3|A0A199W6N3_ANACO	Cytochrome c-type biogenesis protein CcmE		TraesCS1A02G206200	Cytochrome c-type biogenesis protein CcmE homolog, mitochondrial [Source:Projected from Arabidopsis thaliana (AT3G51790) UniProtKB/Swiss-Prot;Acc:Q96326]	Bradi3g32560	AT3G51790.1&transmembrane protein G1P-related 1&LOC_Os10g39870.1&ATG1, putative, expressed	AT3G51790	transmembrane protein G1P-related 1		15	midnightblue	0	15		22.1548	20.6719	17.6628	29.033	29.6483	49.4728	34.793		0.2967	0.2	0.6775	0.712	1.4368	0.946	0.0345	0.2685	0.7593	0.7248		0.5858	0.7243	0.05343	0.04352	1.956e-05	0.005686	0.9766	0.6313	0.04332	0.05179		M000010	F000
TraesCS1A01G207100	1AL	tr|A0A061G1Z1|A0A061G1Z1_THECC	Myosin heavy chain-related protein, putative isoform 1		TraesCS1A02G207100		Bradi3g32703	AT5G41140.1&Myosin heavy chain-related protein&LOC_Os03g01710.1&expressed protein	-	-		1	turquoise	2	603		35.7051	65.4951	173.834	14.8977	11.0552	24.8195	13.8604		-2.1536	-1.3285	-3.3467	-3.7455	-2.6553	-3.4331	-0.3989	-0.0865	0.6914	1.0903		3.153e-06	0.004116	1.519e-14	4.83e-17	2.737e-09	5.368e-15	0.6615	0.9407	0.2695	0.05028		M222222	F000
TraesCS1A01G207300	1AL	tr|C6KYS0|C6KYS0_HORVU	Silicon transporter		TraesCS1A02G207300	Divalent ion symporter domain containing protein [Source: Projected from Oryza sativa (Os10g0547500)]	-	-	-	-		20	royalblue	0			243.258	156.499	159.238	124.23	59.3521	361.061	142.633		0.5121	-0.019	-0.296	-1.161	0.9911	-0.1314	-0.865	0.1646	1.2871	2.1521		0.6779	1	0.7409	0.1359	0.2767	0.8967	0.4713	0.9222	0.1587	0.006894		M000000	F000
TraesCS1A01G207500	1AL	tr|D7M948|D7M948_ARALL	Short-chain dehydrogenase/reductase family protein		TraesCS1A02G207500		-	-	-	-		35	sienna3	2	425		25.3986	24.8306	27.5055	7.32784	5.11996	8.9412	11.0342		-0.1085	-0.1689	-1.8598	-2.3569	-1.5191	-1.3158	-0.4971	0.5441	0.3407	0.8378		0.8667	0.6889	1.134e-09	2.168e-11	4.963e-06	6.524e-06	0.4556	0.2742	0.548	0.08661		M002222	F000
TraesCS1A01G207600	1AL	AT5G52420.1	transmembrane protein		TraesCS1A02G207600		Bradi3g32770	AT5G52420.1LOC_Os10g40040.1&expressed protein	AT5G52420	transmembrane protein		8	pink	0			1.75518	10.8505	0.66342	0	7.64918	0.75554	0.15868		1.1328	3.4269	-1.2578	2.9612	0.1441	-0.8377	4.219	0.4201	1.4019	-2.8171		0.2867	4.416e-06	0.1975	5.795e-05	1	0.4242	5.09e-07	0.8271	0.2407	0.000607		M010000	F000
TraesCS1A01G207900	1AL	tr|B9GQ99|B9GQ99_POPTR	U-box domain-containing family protein		TraesCS1A02G207900		Bradi3g32787	AT2G45910.1&U-box domain-containing protein kinase family protein&LOC_Os10g40490.1&U-box domain containing protein, expressed	-	-		36	yellowgreen	0			8.70602	11.6189	2.18144	5.76558	8.63788	5.53464	7.05074		1.8133	2.2084	1.2839	1.7905	1.2366	1.4859	0.5066	0.202	-0.0472	-0.5538		0.001366	2.23e-05	0.01774	0.0005524	0.04402	0.005684	0.4944	0.8263	0.9712	0.362		M010000	F000
TraesCS1A01G208100	1AL	tr|D7LDA2|D7LDA2_ARALL	Kinase family protein		TraesCS1A02G208100		Bradi3g32800	AT2G45910.1&U-box domain-containing protein kinase family protein&LOC_Os10g40100.2&protein kinase, putative, expressed	-	-		5	green	1	100		1.72412	4.25512	7.8444	40.9235	34.7794	10.1156	19.9323		-1.9801	-0.752	2.2615	2.0324	0.3305	1.2551	-0.2291	-1.0063	-1.931	-1.7019		0.002648	0.2301	1.708e-07	3.403e-06	0.6885	0.007367	0.7909	0.05606	4.604e-05	0.0004046		M001101	F020
TraesCS1A01G208200	1AL	tr|C3TX81|C3TX81_BRASY	Expansin protein		TraesCS1A02G208200		Bradi3g32810	AT1G65680.1&expansin B2&LOC_Os10g40090.1&expansin precursor, putative, expressed	-	-		30	steelblue	0			0	0.25354	165.432	0.34186	0	0.29938	1.1816		-4.1545	-4.0558	-4.0438	-4.1632	-4.0416	-3.7875	-0.1194	0.2563	0.0022	0.1216		1.141e-05	9.571e-06	6.851e-06	2.91e-06	1.029e-05	2.966e-05	0.9686	0.901	1	0.941		M222222	F000
TraesCS1A01G208700	1AL	tr|B9RDS3|B9RDS3_RICCO	Rop guanine nucleotide exchange factor, putative		TraesCS1A02G208700		Bradi3g32850	AT4G00460.2&RHO guanyl-nucleotide exchange factor 3&LOC_Os10g40270.1&ATROPGEF7/ROPGEF7, putative, expressed	AT4G00460	RHO guanyl-nucleotide exchange factor 3		4	yellow	1	133		1.74656	4.27834	3.53198	12.8664	9.5664	7.44034	11.9891		-0.6717	0.2046	1.7627	1.3383	1.0113	1.6616	-0.4244	-0.1012	-0.7514	-0.327		0.4011	0.842	3.583e-05	0.003325	0.05884	0.0001359	0.4961	0.8986	0.1325	0.5739		M001001	F000
TraesCS1A01G208900	1AL	tr|A0A1D6RD60|A0A1D6RD60_WHEAT	Pectin acetylesterase		TraesCS1A02G208900	Pectin acetylesterase [Source:UniProtKB/TrEMBL;Acc:A0A1D6RD60]	Bradi3g32865	AT5G23870.3&Pectinacetylesterase family protein&LOC_Os10g40290.1&pectinacetylesterase domain containing protein, expressed	AT5G23870	Pectinacetylesterase family protein		5	green	1			7.0457	18.4897	11.2861	29.7147	30.5473	16.5648	25.2624		-0.6739	0.6646	1.3419	1.3789	0.5346	1.1163	0.037	-0.2257	-0.8073	-0.8442		0.2325	0.1477	0.000381	0.000272	0.2956	0.0044	0.9773	0.7388	0.07654	0.05479		M001101	F000
TraesCS1A01G209400	1AL	tr|A0A060D6K6|A0A060D6K6_MAIZE	GRAS transcription factor		TraesCS1A02G209400		Bradi3g32890	AT4G00150.1&GRAS family transcription factor&LOC_Os10g40390.1&scarecrow, putative, expressed	AT4G00150	GRAS family transcription factor		55	maroon	0			21.2902	19.2165	16.9501	20.2035	14.6414	35.7835	27.7465		0.3156	0.1881	0.2328	-0.1931	1.0074	0.6785	-0.4259	0.4457	0.7746	1.2006		0.6021	0.7809	0.6014	0.6833	0.01217	0.09147	0.513	0.4342	0.08113	0.003993		M000000	F000
TraesCS1A01G210200	1AL	tr|A0A1D1ZCD9|A0A1D1ZCD9_9ARAE	Altered inheritance of mitochondria protein 32		TraesCS1A02G210200		Bradi3g56460	AT4G26620.1&Sucrase/ferredoxin-like family protein&LOC_Os02g49320.1&sucrase-related, putative, expressed	AT4G26620	Sucrase/ferredoxin-like family protein		40	mediumpurple3	1	133		602.623	477.439	419.977	782.235	869.884	628.649	747.292		0.5301	0.1903	0.8975	1.0493	0.5805	0.8292	0.1518	-0.0683	-0.317	-0.4688		1.001e-11	0.02761	7.103e-37	1.618e-49	1.644e-14	5.026e-31	0.1144	0.5747	5.897e-05	4.084e-10		M000100	F000
TraesCS1A01G210400	1AL	tr|W4ZPX1|W4ZPX1_WHEAT	Trehalose 6-phosphate phosphatase		TraesCS1A02G210400	Trehalose 6-phosphate phosphatase [Source:UniProtKB/TrEMBL;Acc:W4ZPX1]	Bradi3g32970	AT4G22590.1&Haloacid dehalogenase-like hydrolase (HAD) superfamily protein&LOC_Os10g40550.1&CPuORF23 - conserved peptide uORF-containing transcript, expressed	AT4G22590	Haloacid dehalogenase-like hydrolase (HAD) superfamily protein		1	turquoise	2	954		63.6372	121.903	94.942	37.3922	32.1421	43.2737	37.7578		-0.5704	0.3453	-1.3161	-1.5457	-1.1098	-1.3112	-0.2296	0.0049	0.2063	0.4359		0.0377	0.2041	2.061e-08	1.614e-10	9.238e-06	3.03e-08	0.6326	0.9999	0.608	0.1775		M002222	F000
TraesCS1A01G210600	1AL	tr|M7YZS8|M7YZS8_TRIUA	Flavin-containing monooxygenase		TraesCS1A02G210600	Flavin-containing monooxygenase [Source:UniProtKB/TrEMBL;Acc:A0A341NLI5]	Bradi3g32990	AT1G63370.1&Flavin-binding monooxygenase family protein&LOC_Os10g40570.1&flavin-containing monooxygenase family protein, putative, expressed	-	-		8	pink	0			134.101	181.331	72.067	93.1664	140.641	101.424	104.888		0.8766	1.3266	0.3679	0.9641	0.5025	0.5419	0.5962	0.174	0.1346	-0.4616		1.664e-13	1.001e-33	0.00228	4.02e-18	9.541e-05	3.427e-06	1.366e-07	0.2798	0.4316	0.0001799		M010000	F000
TraesCS1A01G210800	1AL	tr|Q9AV10|Q9AV10_ORYSJ	Oxysterol-binding protein, expressed		TraesCS1A02G210800		Bradi3g33020	AT4G22540.1&OSBP(oxysterol binding protein)-related protein 2A&LOC_Os10g40590.1&oxysterol-binding protein, putative, expressed	-	-		8	pink	0			166.681	370.407	151.684	116.321	276.473	130.52	124.765		0.1375	1.2781	-0.3785	0.8614	-0.2093	-0.2849	1.2398	0.0935	0.1692	-1.0706		0.6098	9.981e-16	0.03152	7.245e-08	0.3553	0.1246	5.417e-14	0.7819	0.5135	2.625e-10		M010000	F100
TraesCS1A01G211000	1AL	tr|A0A0B2PKB3|A0A0B2PKB3_GLYSO	Nitrate transporter 1.1		TraesCS1A02G211000		Bradi3g33040	AT1G12110.1&nitrate transporter 1.1&LOC_Os10g40600.1&peptide transporter PTR2, putative, expressed	AT1G12110	nitrate transporter 1.1		28	skyblue	0			19.4935	5.96028	45.703	14.8863	1.44006	23.1161	14.1854		-1.2929	-2.8067	-1.5721	-4.4486	-0.9812	-1.6218	-2.8766	-0.0497	0.5909	3.4674		0.001603	5.412e-11	2.004e-05	5.859e-18	0.01541	1.358e-05	5.345e-07	0.9629	0.2537	3.035e-10		M222202	F200
TraesCS1A01G211100	1AL	tr|A0A1D5RPS7|A0A1D5RPS7_WHEAT	Flavin-containing monooxygenase		TraesCS1A02G211100	Flavin-containing monooxygenase [Source:UniProtKB/TrEMBL;Acc:A0A1D5RPS7]	Bradi3g33047	AT1G12160.1&Flavin-binding monooxygenase family protein&LOC_Os10g40610.1&flavin-containing monooxygenase family protein, putative, expressed	-	-		23	darkturquoise	0			28.6622	48.4337	19.7954	20.6625	29.5676	47.1938	47.4943		0.5152	1.2185	0.0431	0.5589	1.2044	1.2315	0.5158	1.1884	1.1613	0.6455		0.1376	9.37e-06	0.9077	0.05621	1.287e-05	2.636e-06	0.1816	2.848e-05	4.451e-05	0.03294		M010011	F011
TraesCS1A01G211200	1AL	tr|A0A1E5WIH5|A0A1E5WIH5_9POAL	14 kDa proline-rich protein DC2.15		TraesCS1A02G211200		Bradi3g33060	AT4G12520.1&Bifunctional inhibitor/lipid-transfer protein/seed storage 2S albumin superfamily protein&LOC_Os10g40614.1&LTPL147 - Protease inhibitor/seed storage/LTP family protein precursor, expressed	-	-		4	yellow	1	1039		1.3354	0.11038	0	12.4409	10.2651	7.4002	5.84046		1.805	0.5945	4.7249	4.4498	4.0007	3.6906	-0.2751	-1.0343	-0.7242	-0.4491		0.06543	0.6594	1.489e-11	3.227e-10	7.232e-08	4.201e-07	0.7218	0.04618	0.1806	0.437		M001100	F000
TraesCS1A01G211300	1AL	AT4G25190.1	QWRF motif protein (DUF566)		TraesCS1A02G211300		Bradi3g33070	AT4G25190.1&Family of unknown function (DUF566) &LOC_Os10g40620.1&expressed protein	-	-		37	skyblue3	0			118.1	59.9095	87.361	43.9535	8.24874	67.155	79.0656		0.4146	-0.5472	-0.9611	-3.2413	-0.3718	-0.1361	-2.2802	0.825	0.5893	2.8694		0.3759	0.1785	0.006659	1.378e-17	0.4348	0.7634	3.183e-08	0.06273	0.1916	4.557e-13		M000200	F200
TraesCS1A01G211500	1AL	tr|A0A0D3AJS2|A0A0D3AJS2_BRAOL	Hexosyltransferase		TraesCS1A02G211500		Bradi3g33080	AT4G16600.1&Nucleotide-diphospho-sugar transferases superfamily protein&LOC_Os10g40640.1&glycosyl transferase 8 domain containing protein, putative, expressed	-	-		9	magenta	1	9		24.9932	45.8715	10.9408	72.5496	90.7969	112.544	64.4584		1.1561	1.9777	2.6161	2.9274	3.2267	2.4432	0.3113	-0.1729	0.6106	0.2993		0.005036	4.796e-08	1.859e-14	6.319e-18	3.665e-21	1.376e-12	0.5792	0.7848	0.1194	0.4776		M111111	F000
TraesCS1A01G211800	1AL	tr|A0A0K9P973|A0A0K9P973_ZOSMR	Zinc finger family protein		TraesCS1A02G211800		Bradi3g33100	AT3G60580.1&C2H2-like zinc finger protein&LOC_Os10g40660.1&ZOS10-07 - C2H2 zinc finger protein, expressed	AT3G60580	C2H2-like zinc finger protein		6	red	2	392		9.29114	11.3625	18.4457	7.88758	6.55928	6.60226	7.13716		-0.9133	-0.7328	-1.1889	-1.4226	-1.3986	-1.3179	-0.2337	-0.129	-0.2096	0.024		0.04396	0.09217	0.002084	0.0004565	0.001475	0.0008709	0.8014	0.8906	0.7881	0.9836		M002222	F000
TraesCS1A01G212000	1AL	tr|Q14F61|Q14F61_WHEAT	Expansin protein		TraesCS1A02G212000		Bradi3g33106	AT1G65680.1&expansin B2&LOC_Os10g40700.1&expansin precursor, putative, expressed	-	-		14	cyan	0			61.503	40.4431	110.167	141.046	94.7883	133.367	172.708		-0.8191	-1.4141	0.346	-0.212	0.2659	0.6324	-0.558	0.2864	-0.0801	0.4779		0.02239	1.63e-05	0.3141	0.5631	0.5688	0.05455	0.2031	0.581	0.896	0.2095		M020000	F000
TraesCS1A01G212300	1AL	tr|Q14F61|Q14F61_WHEAT	Expansin protein		TraesCS1A02G212300		Bradi3g33112	AT1G65680.1&expansin B2&LOC_Os10g40710.1&expansin precursor, putative, expressed	-	-		32	violet	0			51.709	57.6117	240.668	50.8245	32.7646	19.2833	34.8621		-2.1597	-1.9898	-2.1681	-2.769	-3.4994	-2.6764	-0.6008	-0.5082	-1.3313	-0.7305		1.007e-08	6.216e-08	1.107e-09	1.237e-14	1.517e-20	7.526e-14	0.2906	0.3758	0.002268	0.1291		M222222	F020
TraesCS1A01G212400	1AL	tr|Q14F61|Q14F61_WHEAT	Expansin protein		TraesCS1A02G212400		Bradi3g33150	AT1G65680.1&expansin B2&LOC_Os10g40720.1&expansin precursor, putative, expressed	-	-		43	ivory	0			909.074	335.121	613.11	2156.4	947.823	984.957	1814.49		0.5617	-0.8615	1.7917	0.6201	0.6754	1.5459	-1.1716	-0.2458	-1.1163	0.0553		0.02208	0.0001206	3.792e-18	0.004714	0.003093	1.129e-13	1.37e-07	0.4741	4.616e-07	0.8769		M001001	F220
TraesCS1A01G212600	1AL	tr|Q14F61|Q14F61_WHEAT	Expansin protein		TraesCS1A02G212600	Expansin EXPB2 [Source:UniProtKB/TrEMBL;Acc:Q6QFA2]	Bradi3g33160	AT1G65680.1&expansin B2&LOC_Os10g40730.1&expansin precursor, putative, expressed	-	-		16	lightcyan	0			744.87	696.868	1509.8	1121.96	841.603	820.505	1103.27		-0.9997	-1.0933	-0.4201	-0.8264	-0.8628	-0.4436	-0.4063	-0.0235	-0.4427	-0.0364		0.0006148	8.369e-05	0.1528	0.002597	0.002584	0.1388	0.3271	0.9776	0.2082	0.9416		M020000	F000
TraesCS1A01G212700	1AL	tr|A0A0H3YB30|A0A0H3YB30_SALMI	Basic helix-loop-helix transcription factor		TraesCS1A02G212700		Bradi3g33170	AT4G00050.1&basic helix-loop-helix (bHLH) DNA-binding superfamily protein&LOC_Os10g40740.1&helix-loop-helix DNA-binding domain containing protein, expressed	AT4G00050	basic helix-loop-helix (bHLH) DNA-binding superfamily protein		1	turquoise	0			20.2492	32.5295	11.2323	6.71284	9.64112	3.52308	11.9758		0.7601	1.4704	-0.7138	-0.2122	-1.5249	0.112	0.5017	0.8259	-0.811	-1.3127		0.1251	0.0003149	0.1251	0.6834	0.004672	0.8416	0.5055	0.1575	0.236	0.02483		M010020	F000
TraesCS1A01G212900	1AL	tr|A0A1D5S7U6|A0A1D5S7U6_WHEAT	Lipoxygenase		TraesCS1A02G212900	Lipoxygenase [Source:UniProtKB/TrEMBL;Acc:A0A1D5RYL8]	Bradi3g59710	AT3G22400.1&PLAT/LH2 domain-containing lipoxygenase family protein&LOC_Os05g23880.1&lipoxygenase, putative, expressed	-	-		7	black	2	3		81.5537	90.4639	117.54	42.9069	31.3035	61.252	61.1575		-0.5428	-0.3833	-1.4454	-1.8716	-0.9388	-0.9274	-0.4262	0.5179	0.5066	0.9328		0.04213	0.1495	2.186e-10	2.9e-15	0.0001075	5.513e-05	0.2586	0.1029	0.09299	0.0007552		M002200	F000
TraesCS1A01G214100	1AL	tr|Q0R4X6|Q0R4X6_9MARC	Maturase-like protein		TraesCS1A02G214100	Nuclear intron maturase 2, mitochondrial [Source:Projected from Arabidopsis thaliana (AT5G46920) UniProtKB/Swiss-Prot;Acc:Q9FJR9]	-	-	AT5G46920	Intron maturase%2C type II family protein		19	lightyellow	0			41.9671	20.6901	47.7521	47.8554	39.9871	62.6042	50.0042		-0.1732	-1.1631	-0.0009	-0.2505	0.3699	0.0693	-0.2497	0.0702	0.3708	0.6205		0.5591	1.633e-07	0.9983	0.2338	0.08106	0.7732	0.4118	0.8554	0.09944	0.003392		M020000	F000
TraesCS1A01G214300	1AL	tr|B9H7C1|B9H7C1_POPTR	Camphor resistance CrcB family protein		TraesCS1A02G214300		Bradi3g33810	AT2G41705.1&camphor resistance CrcB family protein&LOC_Os10g41749.3&crcB-like protein, expressed	AT2G41705	camphor resistance CrcB family protein		54	navajowhite2	2			223.601	409.213	194.694	111.555	156.72	167.625	152.983		0.2001	1.0607	-0.793	-0.31	-0.2178	-0.3454	0.483	0.4476	0.5752	0.0922		0.4371	1.881e-09	1.326e-05	0.1131	0.3726	0.08006	0.03658	0.05809	0.006076	0.7397		M010000	F000
TraesCS1A01G214700	1AL	tr|A0A0B5L7E6|A0A0B5L7E6_LILDA	Cell wall invertase		TraesCS1A02G214700		-	-	-	-		5	green	1			2.62476	1.08214	7.159	24.6681	24.3175	5.7038	18.2635		-1.173	-2.1581	1.7083	1.6834	-0.2855	1.2751	-0.0249	-0.4332	-1.9938	-1.9688		0.06169	0.0006676	3.363e-05	5.017e-05	0.7567	0.003273	0.9887	0.4786	2.967e-05	3.665e-05		M001101	F020
TraesCS1A01G214800	1AL	sp|Q5FWP2|SMAG1_XENLA	Protein Smaug homolog 1		TraesCS1A02G214800		-	-	-	-		4	yellow	1	1248		0	0	0	812.518	847.01	36.7768	84.9698		0	0	9.7639	9.8215	5.4694	6.6147	0.0576	-3.1491	-4.2945	-4.3521		1	1	7.941e-57	1.365e-57	1.072e-17	3.68e-26	0.9621	3.731e-17	9.609e-30	1.068e-30		M001111	F022
TraesCS1A01G214900	1AL	AT4G37080.4	ternary complex factor MIP1 leucine-zipper protein (Protein of unknown function, DUF547)		TraesCS1A02G214900		-	-	-	-		2	blue	0	1115		0	0	0	17.7682	16.5709	0.84596	1.53222		0	0	5.5266	5.407	1.6179	2.0875	-0.1196	-3.4392	-3.9088	-3.7891		1	1	4.711e-15	2.245e-14	0.1125	0.01508	0.8977	8.987e-10	3.448e-09	1.067e-08		M001100	F022
TraesCS1A01G215500	1AL	tr|A0A1D5RW46|A0A1D5RW46_WHEAT	Beta-amylase		TraesCS1A02G215500	Beta-amylase [Source:UniProtKB/TrEMBL;Acc:A0A1D5RW46]	Bradi3g33730	AT4G17090.1&chloroplast beta-amylase&LOC_Os10g41550.1&beta-amylase, putative, expressed	AT4G17090	chloroplast beta-amylase		22	darkgreen	0			242.979	441.758	163.588	108.88	264.387	177.729	167.987		0.5519	1.3975	-0.5748	0.6746	0.1133	0.0383	1.2494	0.6132	0.6882	-0.5612		0.1441	5.952e-06	0.08009	0.03457	0.9064	0.9321	0.0001963	0.1402	0.06403	0.1244		M010000	F100
TraesCS1A01G215900	1AL	tr|B9N888|B9N888_POPTR	Kinase family protein		TraesCS1A02G215900	Serine/threonine protein kinase, Hyperosmotic stress respons [Source: Projected from Oryza sativa (Os10g0564500)]	Bradi3g33690	AT1G10940.1&Protein kinase superfamily protein&LOC_Os10g41490.1&CAMK_CAMK_like.41 - CAMK includes calcium/calmodulin depedent protein kinases, expressed	-	-		31	paleturquoise	0			17.0427	52.2086	13.0265	10.7232	51.4632	22.2601	21.8267		0.3344	1.9379	-0.258	1.9174	0.7125	0.6967	2.1753	0.9547	0.9705	-1.2049		0.5317	2.207e-09	0.5386	1.116e-09	0.07273	0.0546	5.771e-11	0.02346	0.01604	0.000404		M010100	F100
TraesCS1A01G216200	1AL	tr|A0A0K9NQX9|A0A0K9NQX9_ZOSMR	Polyadenylate-binding protein family protein		TraesCS1A02G216200	Polyadenylate-binding protein 1 [Source:Projected from Arabidopsis thaliana (AT5G51120) UniProtKB/TrEMBL;Acc:F4KBV3]	-	-	-	-		5	green	1	221		17.8491	11.8776	22.1615	83.8472	85.1378	26.792	36.8583		-0.3617	-0.9381	1.8972	1.9203	0.2921	0.7215	0.0231	-1.1757	-1.6052	-1.6282		0.3086	0.002133	2.2e-20	1.939e-20	0.3798	0.002045	0.971	7.626e-09	3.815e-13	2.176e-13		M001100	F022
TraesCS1A01G217600	1AL	tr|A0A061F4Z5|A0A061F4Z5_THECC	Inositol-1,4,5-trisphosphate 5-phosphatase 4 isoform 1		TraesCS1A02G217600		Bradi3g36160	AT1G70160.1LOC_Os08g32910.1&expressed protein	-	-		4	yellow	1	577		20.2369	20.1062	15.6658	56.8911	49.8063	33.972	47.1089		0.4309	0.2702	1.8341	1.6524	1.0656	1.5638	-0.1817	-0.2703	-0.7686	-0.5868		0.1685	0.4147	2.359e-19	4.851e-15	8.578e-06	1.001e-13	0.547	0.2733	0.0002324	0.008803		M001111	F000
TraesCS1A01G218000	1AL	tr|B4FKB8|B4FKB8_MAIZE	Palmitoyl-protein thioesterase 1		TraesCS1A02G218000		Bradi3g33500	AT3G60340.1&alpha/beta-Hydrolases superfamily protein&LOC_Os10g41340.1&palmitoyl-protein thioesterase 1 precursor, putative, expressed	AT3G60340	alpha/beta-Hydrolases superfamily protein		5	green	1	455		162.169	196.572	192.688	435.471	371.245	240.449	317.469		-0.2249	0.0231	1.1746	0.9422	0.3251	0.7186	-0.2324	-0.456	-0.8495	-0.617		0.06853	0.9627	2.17e-41	9.761e-26	0.002074	2.76e-15	0.03109	7.393e-07	2.362e-20	1.357e-10		M001000	F000
TraesCS1A01G218100	1AL	tr|B9SZQ5|B9SZQ5_RICCO	Ethylene-responsive transcription factor, putative		TraesCS1A02G218100		-	-	-	-		15	midnightblue	0			3.36552	1.66046	2.84084	6.11478	6.39046	29.0833	5.33974		0.1563	-0.6166	0.9351	0.9844	3.0135	0.8111	0.0493	-0.124	2.0784	2.0291		0.9689	0.5265	0.1722	0.1522	7.769e-07	0.2629	0.9843	0.9315	0.0008484	0.001198		M000010	F010
TraesCS1A01G219100	1AL	tr|A0A118K5B4|A0A118K5B4_CYNCS	Aminotransferase-like, plant mobile domain-containing protein				Bradi3g34481	LOC_Os02g16220.1&expressed protein	-	-		6	red	2	55		16.9774	16.4997	22.777	10.8745	11.112	8.34216	15.6191		-0.4379	-0.4775	-1.0356	-1.0319	-1.3802	-0.5416	0.0037	0.494	-0.3446	-0.3482		0.2824	0.1949	0.001023	0.001662	0.0001625	0.09852	1	0.297	0.5444	0.5031		M002220	F000
TraesCS1A01G219200	1AL	tr|G7JHP9|G7JHP9_MEDTR	Homeobox associated leucine zipper protein		TraesCS1A02G219200		Bradi3g33410	AT4G17460.1&Homeobox-leucine zipper protein 4 (HB-4) / HD-ZIP protein&LOC_Os10g41230.1&homeobox associated leucine zipper, putative, expressed	AT3G60390	homeobox-leucine zipper protein 3		47	bisque4	0			9.49188	22.0078	9.8781	11.9232	24.9002	22.8977	14.2945		0.0234	1.1763	0.2357	1.2986	1.1762	0.4936	1.0629	0.2579	0.9405	-0.1224		1	0.0007117	0.5627	6.354e-05	0.000789	0.1959	0.003291	0.6632	0.01062	0.7962		M010110	F100
TraesCS1A01G219700	1AL	sp|Q5R405|SPT5H_PONAB	Transcription elongation factor SPT5		TraesCS1A02G219700		Bradi3g33373	AT3G45200.1LOC_Os10g41160.1&expressed protein	AT5G11220	hypothetical protein		2	blue	0	1205		0	0	0	78.2359	85.7333	1.86732	5.51494		0	0	7.1071	7.233	2.017	3.3639	0.1259	-3.7432	-5.0902	-5.2161		1	1	1.693e-24	2.089e-25	0.02659	8.569e-06	0.9053	2.923e-15	4.944e-18	4.577e-19		M001100	F022
TraesCS1A01G219800	1AL	tr|B6TFA9|B6TFA9_MAIZE	8-amino-7-oxononanoate synthase		TraesCS1A02G219800		Bradi3g33370	AT5G04620.2&biotin F&LOC_Os10g41150.1&aminotransferase, classes I and II, domain containing protein, expressed	AT5G04620	biotin F		10	purple	0			69.018	119.648	75.5295	115.229	149.174	74.2345	86.1172		-0.122	0.6646	0.604	0.9773	-0.03	0.1835	0.3733	-0.4205	-0.634	-1.0073		0.5879	5.598e-07	1.417e-06	1.017e-15	0.993	0.2205	0.006949	0.004095	9.564e-06	8.349e-14		M000000	F000
TraesCS1A01G219900	1AL	tr|W9R0H2|W9R0H2_9ROSA	Leucine--tRNA ligase		TraesCS1A02G219900		-	-	-	-		15	midnightblue	0			15.4537	12.8866	14.6419	14.1518	16.2856	31.1131	20.1966		0.0895	-0.1315	-0.0499	0.1402	1.0792	0.4448	0.1901	0.4946	1.1291	0.939		0.9409	0.8424	0.902	0.714	0.0004401	0.1823	0.7684	0.2409	0.0003745	0.004216		M000010	F010
TraesCS1A01G220000	1AL	AT5G07580.1	ethylene-responsive transcription factor		TraesCS1A02G220000		Bradi3g33355	AT2G44940.1&Integrase-type DNA-binding superfamily protein&LOC_Os10g41130.1&AP2 domain containing protein, expressed	-	-		19	lightyellow	0			17.7189	4.76288	18.4628	19.6859	7.51596	14.6729	20.7243		-0.0762	-1.7574	0.0788	-1.2297	-0.3368	0.1681	-1.3085	0.0892	-0.4156	0.8929		0.9785	4.769e-05	0.8547	0.001546	0.5228	0.6962	0.002663	0.9066	0.4159	0.05728		M020200	F200
TraesCS1A01G221000	1AL	tr|A0A1D5SSH8|A0A1D5SSH8_WHEAT	D-3-phosphoglycerate dehydrogenase		TraesCS1A02G221000		-	-	-	-		7	black	2			146.436	99.1154	153.742	44.0642	16.1852	72.2754	67.9272		-0.0694	-0.6207	-1.7569	-3.1382	-1.0629	-1.1464	-1.3814	0.6104	0.694	2.0754		0.9748	0.07781	1.426e-08	1.069e-21	0.001354	0.0002918	0.0003445	0.1649	0.07764	3.956e-09		M002222	F200
TraesCS1A01G221200	1AL	tr|Q9SB33|Q9SB33_ARATH	2-oxoglutarate (2OG) and Fe(II)-dependent oxygenase superfamily protein		TraesCS1A02G221200		Bradi3g33230	AT1G17020.1&senescence-related gene 1&LOC_Os10g41020.1&flavonol synthase/flavanone 3-hydroxylase, putative, expressed	-	-		28	skyblue	0			80.6414	54.5131	83.814	47.9307	37.2073	57.8946	71.9334		-0.054	-0.6315	-0.8032	-1.161	-0.5414	-0.2164	-0.3578	0.5868	0.2618	0.6196		0.93	0.001494	9.998e-06	1.095e-09	0.007866	0.2887	0.2217	0.008215	0.334	0.007408		M000200	F000
TraesCS1A01G221300	1AL	tr|B6TBE4|B6TBE4_MAIZE	F-box domain containing protein		TraesCS1A02G221300		-	-	-	-		38	plum1	0			8.45468	13.9446	34.4991	11.0022	14.8512	8.18788	9.50716		-1.9529	-1.2207	-1.6109	-1.1764	-2.0164	-1.7999	0.4345	-0.189	-0.4055	-0.84		1.068e-06	0.001154	4.229e-06	0.0008751	3.474e-07	4.983e-07	0.4957	0.8128	0.5162	0.08571		M222222	F000
TraesCS1A01G221400	1AL	tr|B9T8P6|B9T8P6_RICCO	Metalloendoproteinase 1, putative		TraesCS1A02G221400		Bradi3g33217	AT4G16640.1&Matrixin family protein&LOC_Os10g40830.1&metalloendoproteinase 1 precursor, putative, expressed	AT4G16640	Matrixin family protein		11	greenyellow	0			2.5104	2.76106	6.76536	4.1669	7.68002	14.5215	6.9513		-1.4021	-1.2344	-0.6726	0.149	1.0499	0.048	0.8216	0.7205	1.7225	0.9009		0.02281	0.03196	0.1763	0.7834	0.01993	0.9401	0.2116	0.2724	0.0002632	0.06281		M000000	F010
TraesCS1A01G222600	1AL	tr|A0A0K9PS41|A0A0K9PS41_ZOSMR	Glutaredoxin family protein		TraesCS1A02G222600		Bradi2g29330	AT5G58530.1&Glutaredoxin family protein&LOC_Os05g28530.1&glutaredoxin, putative, expressed	AT5G58530	Glutaredoxin family protein		1	turquoise	2	2831		5.04824	14.1852	20.8223	0	0	0.17618	0.14384		-2.0685	-0.6288	-5.7475	-5.5138	-4.9645	-5.3253	0	0.4222	0.783	0.5493		3.607e-05	0.1953	5.568e-16	7.265e-15	3.041e-12	2.04e-14	1	0.823	0.5771	0.6782		M202222	F000
TraesCS1A01G222700	1AL	tr|Q2QYV0|Q2QYV0_ORYSJ	Protein kinase family protein, putative, expressed		TraesCS1A02G222700		-	-	AT3G56050	Protein kinase family protein		33	darkolivegreen	0			124.052	66.8505	142.89	138.972	60.8345	95.8661	145.674		-0.2096	-1.0728	-0.0413	-1.2108	-0.5719	0.0282	-1.1695	0.0695	-0.5307	0.6388		0.6283	0.0001354	0.9055	6.393e-06	0.06091	0.9434	6.837e-05	0.9087	0.1106	0.04566		M020200	F200
TraesCS1A01G223300	1AL	tr|Q1PBH3|Q1PBH3_WHEAT	Tocopherol cyclase		TraesCS1A02G223300	Tocopherol cyclase, chloroplastic [Source:Projected from Arabidopsis thaliana (AT4G32770) UniProtKB/Swiss-Prot;Acc:Q94FY7]	Bradi3g10250	AT4G32770.1&tocopherol cyclase, chloroplast / vitamin E deficient 1 (VTE1) / sucrose export defective 1 (SXD1)&LOC_Os02g17650.1&tocopherol cyclase, chloroplast precursor, putative, expressed	AT4G32770	tocopherol cyclase%2C chloroplast / vitamin E deficient 1 (VTE1) / sucrose export defective 1 (SXD1)		50	thistle2	0			94.0065	231.31	103.993	91.6652	161.103	49.0159	54.687		-0.1348	1.1453	-0.1794	0.6264	-1.0508	-0.9326	0.8058	-0.7532	-0.8714	-1.6773		0.6448	3.583e-12	0.3579	0.0002022	4.49e-08	1.752e-07	7.392e-06	0.0002023	1.814e-05	1.828e-19		M010020	F000
TraesCS1A01G225300	1AL	tr|A0A199W2Z0|A0A199W2Z0_ANACO	Protein FAM91A1		TraesCS1A02G225300		Bradi3g38460	AT1G35220.1LOC_Os05g28690.1&expressed protein	AT1G35220	FAM91 carboxy-terminus protein		42	lightcyan1	0	3		27.1115	31.6033	61.5307	25.4043	17.7576	18.5746	23.6255		-1.1865	-0.9415	-1.2438	-1.737	-1.6781	-1.3631	-0.4932	-0.1193	-0.4343	0.0589		9.837e-05	0.001484	6.066e-06	1.612e-09	2.795e-08	9.667e-07	0.2844	0.8499	0.311	0.92		M202222	F000
TraesCS1A01G225700	1AL	AT1G02610.1	RING/FYVE/PHD zinc finger superfamily protein		TraesCS1A02G225700		Bradi2g28380	AT1G02610.1&RING/FYVE/PHD zinc finger superfamily protein&LOC_Os05g28730.1&zinc finger, C3HC4 type domain containing protein, expressed	-	-		38	plum1	0			43.502	55.1769	106.338	94.2672	72.2974	47.1854	72.1502		-1.2813	-0.9423	-0.1725	-0.5511	-1.1505	-0.5503	-0.3786	-0.3778	-0.978	-0.5994		1.068e-06	0.000249	0.5357	0.02859	7.102e-06	0.03086	0.2992	0.2782	0.0003356	0.04337		M200020	F000
TraesCS1A01G225800	1AL	tr|Q84L50|Q84L50_HORVV	Metallothionein-like protein		TraesCS1A02G225800		-	-	-	-		24	darkgrey	0			11.9205	3.08198	21.2109	7.54384	3.49024	13.651	6.5973		-0.7936	-2.4914	-1.3889	-2.3585	-0.6021	-1.5486	-0.9696	-0.1597	0.7868	1.7564		0.2495	3.943e-05	0.01153	3.654e-05	0.3995	0.005545	0.2703	0.8998	0.2865	0.007183		M020202	F000
TraesCS1A01G226700	1AL	tr|G7K771|G7K771_MEDTR	Trichome birefringence-like protein		TraesCS1A02G226700		Bradi2g28100	AT2G40320.1&TRICHOME BIREFRINGENCE-LIKE 33&LOC_Os05g28830.1&PMR5, putative, expressed	-	-		33	darkolivegreen	0			61.9309	23.6475	53.8901	61.8703	3.94412	57.4123	102.59		0.1874	-1.1186	0.1855	-3.3708	0.081	0.8792	-3.5563	0.6938	-0.1045	3.4518		0.8609	0.02781	0.7403	1.715e-11	1	0.07105	7.557e-12	0.2884	0.911	2.643e-11		M000200	F200
TraesCS1A01G227100	1AL	tr|J7G5B5|J7G5B5_ROSRU	Ubiquitin		TraesCS1A02G227100		Bradi2g28050	AT2G36170.1&Ubiquitin supergroup;Ribosomal protein L40e&LOC_Os09g31019.1&ubiquitin fusion protein, putative, expressed	-	-		32	violet	0	168		5.75136	10.2289	21.6745	2.23194	5.10414	1.48852	2.89656		-1.8206	-1.051	-3.0048	-1.9889	-3.3833	-2.6911	1.0159	0.3137	-0.3785	-1.3944		0.001879	0.06698	7.25e-08	0.0002049	1.044e-07	1.04e-06	0.26	0.8077	0.7509	0.07704		M202222	F000
TraesCS1A01G227400	1AL	AT1G49610.1	F-box family protein		TraesCS1A02G227400		-	-	-	-		28	skyblue	0			9.55932	7.06232	15.1077	7.89072	5.94902	7.73838	12.0478		-0.621	-0.9632	-0.9164	-1.309	-0.929	-0.3375	-0.3926	0.5789	-0.0126	0.38		0.2064	0.02869	0.01954	0.001619	0.04069	0.434	0.6192	0.3088	0.9985	0.5425		M000200	F000
TraesCS1A01G227500	1AL	AT3G44090.1	F-box family protein		TraesCS1A02G227500		-	-	-	-		32	violet	0			4.09678	12.2501	25.6067	6.8157	4.87588	5.75108	3.33764		-2.3118	-0.992	-1.7657	-2.194	-1.9915	-2.6298	-0.4283	-0.8641	-0.2259	0.2024		0.0002054	0.1112	0.00152	0.0001164	0.000925	4.749e-06	0.7152	0.3358	0.8372	0.8374		M202222	F000
TraesCS1A01G228000	1AL	tr|U5GD52|U5GD52_POPTR	Phosphatase 2C family protein		TraesCS1A02G228000		-	-	AT3G05640	Protein phosphatase 2C family protein		6	red	0			14.0248	19.7305	40.2794	10.2391	12.0377	15.6687	15.314		-1.4217	-0.9714	-1.8535	-1.6213	-1.2872	-1.3131	0.2322	0.5404	0.5663	0.3341		0.01038	0.07741	0.0001798	0.001173	0.01722	0.009675	0.843	0.5152	0.4455	0.6508		M002202	F000
TraesCS1A01G228100	1AL	tr|U5GD52|U5GD52_POPTR	Phosphatase 2C family protein		TraesCS1A02G228100		-	-	-	-		1	turquoise	2	328		9.75862	22.3268	18.4873	2.11146	5.7038	4.91176	5.05884		-0.868	0.242	-2.7779	-1.5589	-1.7073	-1.7126	1.219	1.0653	1.0706	-0.1484		0.219	0.8055	2.996e-06	0.007133	0.006174	0.003164	0.1658	0.2328	0.2	0.8856		M002222	F000
TraesCS1A01G228200	1AL	tr|U5GD52|U5GD52_POPTR	Phosphatase 2C family protein		TraesCS1A02G228200		Bradi2g27970	AT3G05640.2&Protein phosphatase 2C family protein&LOC_Os05g29030.2&protein phosphatase 2C, putative, expressed	-	-		32	violet	0			32.6664	51.0196	68.6166	44.1249	45.0701	46.0553	35.5684		-1.0736	-0.4364	-0.6361	-0.5994	-0.5831	-0.9378	0.0367	-0.3018	0.0529	0.0163		0.0004095	0.1738	0.02322	0.03531	0.06326	0.0007579	0.9687	0.5072	0.9316	0.9808		M200000	F000
TraesCS1A01G228500	1AL	tr|A0A061FLH6|A0A061FLH6_THECC	RING/U-box superfamily protein, putative		TraesCS1A02G228500		-	-	-	-		18	lightgreen	0			28.8914	8.97978	9.64228	22.7315	6.40046	48.4012	33.5919		1.4219	-0.0773	1.1128	-0.5151	2.1152	1.6399	-1.6279	0.5271	1.0024	2.6303		0.02207	1	0.05279	0.4351	0.0001463	0.003267	0.01538	0.5504	0.127	5.005e-06		M000011	F000
TraesCS1A01G228800	1AL	tr|I3SHA6|I3SHA6_MEDTR	Histone H3		TraesCS1A02G228800		-	-	-	-		13	salmon	1	36		24.5214	17.6432	19.4819	41.9372	31.1917	42.9733	44.6848		0.3345	-0.179	1.0719	0.6549	1.0854	1.1636	-0.417	0.0917	0.0135	0.4305		0.4825	0.7536	0.0005374	0.04906	0.00097	0.0001728	0.3771	0.8879	0.9925	0.2613		M001011	F000
TraesCS1A01G229300	1AL	tr|B9SAQ1|B9SAQ1_RICCO	Beta-glucosidase, putative		TraesCS1A02G229300		Bradi2g27770	AT1G02850.2&beta glucosidase 11&LOC_Os05g30350.1&Os5bglu22 - beta-glucosidase homologue, similar to G. max isohydroxyurate hydrolase, expressed	AT1G02850	beta glucosidase 11		1	turquoise	2	742		1.46758	6.83368	13.913	0.51432	0	0.80796	0.53774		-3.1397	-1.0358	-4.1932	-4.9342	-3.7359	-4.1311	-0.741	0.0621	0.4574	1.1984		3.216e-06	0.06778	6.061e-10	1.594e-11	1.454e-07	1.387e-09	0.6566	0.9822	0.7546	0.2858		M202222	F000
TraesCS1A01G229600	1AL	tr|A0A0B0NVN0|A0A0B0NVN0_GOSAR	Elongation factor 4		TraesCS1A02G229600		Bradi2g27800	AT4G37440.1LOC_Os05g30210.1&expressed protein	AT4G37440	hypothetical protein		28	skyblue	0			10.9459	10.0683	15.1409	9.46292	6.00024	12.7842	12.3341		-0.4885	-0.621	-0.6353	-1.28	-0.1767	-0.3032	-0.6447	0.3321	0.4586	1.1033		0.2406	0.09567	0.04913	0.0003421	0.7735	0.3867	0.2312	0.523	0.3068	0.008497		M000200	F000
TraesCS1A01G230300	1AL	tr|F4JD69|F4JD69_ARATH	Transducin/WD40 repeat-like superfamily protein		TraesCS1A02G230300		Bradi2g27847	AT3G06880.2&Transducin/WD40 repeat-like superfamily protein&LOC_Os05g30010.1&WD domain, G-beta repeat domain containing protein, expressed	AT3G06880	Transducin/WD40 repeat-like superfamily protein		20	royalblue	0			118.9	81.5006	134.72	60.6558	71.2081	116.548	112.428		-0.1822	-0.7148	-1.1303	-0.9032	-0.1988	-0.2548	0.2271	0.8754	0.9315	0.7044		0.6133	0.003187	4.704e-07	7.18e-05	0.5557	0.3237	0.5899	0.0007949	0.0001761	0.00615		M002000	F000
TraesCS1A01G230500	1AL	tr|O22248|O22248_ARATH	Alpha/beta-Hydrolases superfamily protein		TraesCS1A02G230500		Bradi2g27880	AT3G62860.1&alpha/beta-Hydrolases superfamily protein&LOC_Os05g29974.1&lipase, putative, expressed	-	-		39	orangered4	0			6.75518	5.72764	1.15568	3.53118	11.6853	2.31954	2.62726		2.0504	1.9017	1.2526	2.8386	0.8113	0.8629	1.5861	-0.3897	-0.4413	-2.0273		0.005845	0.008582	0.08413	1.004e-05	0.4089	0.2814	0.02465	0.7502	0.6831	0.003414		M000100	F000
TraesCS1A01G230800	1AL	tr|E3W6T3|E3W6T3_SESPO	Late embryogenesis abundant protein		TraesCS1A02G230800		Bradi2g27890	AT4G02380.1&senescence-associated gene 21&LOC_Os05g29930.1&late embryogenesis abundant protein, putative, expressed	AT1G02820	Late embryogenesis abundant 3 (LEA3) family protein		1	turquoise	2	2327		94.4552	227.539	329.871	0.17092	0.1936	0.59862	0.79032		-1.7117	-0.5082	-8.3413	-8.0929	-7.6264	-7.5195	0.2485	0.8219	0.7149	0.4664		0.001436	0.427	6.276e-37	4.476e-34	4.376e-31	4.225e-35	0.9075	0.5292	0.5719	0.7012		M202222	F000
TraesCS1A01G231200	1AL	tr|W9S5U5|W9S5U5_9ROSA	Ethylene-responsive transcription factor		TraesCS1A02G231200	Ethylene-responsive transcription factor RAP2-3 [Source:Projected from Arabidopsis thaliana (AT3G16770) UniProtKB/Swiss-Prot;Acc:P42736]	Bradi2g27920	AT3G16770.1&ethylene-responsive element binding protein&LOC_Os05g29810.1&AP2 domain containing protein, expressed	-	-		9	magenta	0			58.5626	58.0745	18.2913	76.8106	51.6562	64.1977	83.6511		1.5934	1.5662	1.972	1.4175	1.7243	2.0938	-0.5545	0.1218	-0.2476	0.3069		8.612e-05	6.616e-05	1.044e-07	0.0002039	8.634e-06	1.549e-08	0.3172	0.8779	0.6745	0.5427		M111111	F000
TraesCS1A01G231500	1AL	tr|A0A1D5RQM9|A0A1D5RQM9_WHEAT	Pectinesterase		TraesCS1A02G231500	Pectinesterase [Source:UniProtKB/TrEMBL;Acc:A0A1D5RQM9]	Bradi2g27930	AT4G02330.1&Plant invertase/pectin methylesterase inhibitor superfamily&LOC_Os05g29790.1&pectinesterase, putative, expressed	-	-		28	skyblue	0			4.05046	0	11.4968	0.33852	0	2.84684	0.60504		-1.4244	-4.262	-3.9436	-4.4081	-1.8755	-3.4211	-0.4644	0.5225	2.0681	2.5326		0.1038	3.294e-07	9.68e-07	7.434e-08	0.02211	1.569e-05	0.8196	0.7659	0.04152	0.009474		M022202	F000
TraesCS1A01G231600	1AL	tr|M8BUR2|M8BUR2_AEGTA	Pectinesterase inhibitor		TraesCS1A02G231600		-	-	-	-		1	turquoise	2	2252		30.0788	80.9918	90.9832	0	0	0.66548	0.1579		-1.5488	-0.1655	-7.2133	-6.982	-5.9556	-6.8482	0	0.3651	1.2577	1.0264		0.002963	0.8747	5.369e-25	5.416e-23	1.548e-19	8.662e-24	1	0.8451	0.2737	0.3552		M202222	F000
TraesCS1A01G232500	1AL	sp|A5FMZ7|RL2_FLAJ1	50S ribosomal protein L2		TraesCS1A02G232500		Bradi2g27680	LOC_Os05g30500.1&expressed protein	-	-		24	darkgrey	0			12.9322	2.0387	10.212	1.61836	0.21474	10.1224	4.16382		0.2711	-1.8516	-2.1741	-3.4772	-0.0571	-1.1063	-1.3031	1.0678	2.117	3.42		0.867	0.01907	0.003042	1.029e-05	1	0.149	0.3001	0.3315	0.01015	4.889e-05		M002200	F000
TraesCS1A01G233100	1AL	tr|N1QZU3|N1QZU3_AEGTA	Subtilisin-like protease		TraesCS1A02G233100		Bradi4g11640	AT1G04110.1&Subtilase family protein&LOC_Os07g48650.1&OsSub54 - Putative Subtilisin homologue, expressed	-	-		22	darkgreen	0			28.2925	44.84	22.2508	17.9116	23.4547	17.7702	18.467		0.327	1.0553	-0.3063	0.0846	-0.2938	-0.2831	0.3908	0.0232	0.0125	-0.3783		0.3512	2.23e-05	0.2929	0.7951	0.4512	0.3563	0.3376	0.9776	0.993	0.289		M010000	F000
TraesCS1A01G233200	1AL	tr|W5A2D2|W5A2D2_WHEAT	Signal peptidase I		TraesCS1A02G233200	Signal peptidase I [Source:UniProtKB/TrEMBL;Acc:W5A2D2]	-	-	AT1G52600	Peptidase S24/S26A/S26B/S26C family protein		2	blue	0	437		267.841	260.554	218.177	554.181	583.1	265.358	289.473		0.3073	0.2417	1.3377	1.4111	0.2836	0.4032	0.0733	-0.9345	-1.0541	-1.1275		0.06423	0.1389	6.063e-25	1.598e-27	0.08036	0.004869	0.7947	4.581e-12	9.415e-15	6.984e-17		M001100	F020
TraesCS1A01G233800	1AL	tr|F2FB37|F2FB37_MAIZE	Tryptophan aminotransferase		TraesCS1A02G233800		-	-	-	-		3	brown	1	519		26.5067	15.3848	15.1154	52.3623	46.7671	55.3331	59.3355		0.7464	0.025	1.7052	1.5496	1.7743	1.8855	-0.1556	0.1803	0.0691	0.2247		0.127	1	8.143e-06	5.959e-05	6.804e-06	7.142e-07	0.8558	0.8089	0.9321	0.6778		M001111	F000
TraesCS1A01G234500	1AL	tr|Q67UR6|Q67UR6_ORYSJ	Methyladenine glycosylase protein-like		TraesCS1A02G234500		-	-	-	-		27	white	0			20.1869	51.4045	42.5768	29.2204	38.0471	30.3121	29.8809		-1.0355	0.2671	-0.5389	-0.1671	-0.4975	-0.5015	0.3718	0.0374	0.0414	-0.3305		6.995e-05	0.3162	0.01772	0.5139	0.05944	0.03233	0.2651	0.9479	0.9393	0.2698		M200000	F000
TraesCS1A01G234600	1AL	tr|Q75K72|Q75K72_ORYSJ	'putative beta-1,3-glucanase		TraesCS1A02G234600	(1,31,4) beta glucanase [Source:UniProtKB/TrEMBL;Acc:Q7DLM1]	Bradi2g27140	AT4G16260.1&Glycosyl hydrolase superfamily protein&LOC_Os05g31140.1&glycosyl hydrolases family 17, putative, expressed	-	-		31	paleturquoise	0			177.809	2287.4	859.808	223.374	3645.47	1410.09	332.817		-2.2496	1.3928	-1.9173	2.0565	0.7037	-1.3509	3.9738	0.5664	2.6211	-1.3528		5.465e-24	1.96e-10	6.159e-19	2.389e-22	0.002707	6.33e-10	4.497e-78	0.04845	1.089e-33	1.08e-09		M212102	F110
TraesCS1A01G234700	1AL	tr|A0A1D5RP03|A0A1D5RP03_WHEAT	Phosphotransferase		TraesCS1A02G234700	Phosphotransferase [Source:UniProtKB/TrEMBL;Acc:A0A1D5RP03]	Bradi2g27150	AT1G50460.1&hexokinase-like 1&LOC_Os05g31110.1&hexokinase, putative, expressed	-	-		5	green	1	1322		0	0	0	31.3005	30.3439	4.27036	7.37574		0	0	6.0847	6.0447	3.1844	3.9715	-0.04	-2.1132	-2.9003	-2.8604		1	1	7.304e-20	1.397e-19	3.759e-05	1.788e-08	0.959	2.223e-11	1.43e-12	3.599e-12		M001100	F022
TraesCS1A01G234800	1AL	tr|I3VIX5|I3VIX5_HORVV	Cytokinin oxidase/dehydrogenase		TraesCS1A02G234800		Bradi2g27170	AT2G41510.1&cytokinin oxidase/dehydrogenase 1&LOC_Os05g31040.1&cytokinin dehydrogenase precursor, putative, expressed	AT2G41510	cytokinin oxidase/dehydrogenase 1		32	violet	0			5.45882	17.3959	24.5068	4.20972	16.6953	4.57312	3.4327		-1.8994	-0.4475	-2.2852	-0.5084	-2.1817	-2.5661	1.7768	-0.2809	0.1035	-1.6733		0.002348	0.5514	5.169e-05	0.4047	0.0003242	8.547e-06	0.008299	0.8263	0.9417	0.01136		M202022	F100
TraesCS1A01G235000	1AL	tr|A0A0A9T2J7|A0A0A9T2J7_ARUDO	Eukaryotic peptide chain release factor subunit 1-1		TraesCS1A02G235000		Bradi2g27180	AT1G12920.1&eukaryotic release factor 1-2&LOC_Os05g31020.1&eukaryotic peptide chain release factor subunit 1-1, putative, expressed	-	-		36	yellowgreen	0			26.5692	136.005	5.6098	15.9582	100.774	6.08132	16.0696		2.1363	4.4042	1.3931	3.9738	0.1154	1.3874	2.5808	-0.0057	-1.2777	-3.8585		2.841e-07	9.265e-33	0.0006827	3.172e-27	0.9796	0.0008477	1.338e-14	1	0.008045	2.933e-22		M111101	F120
TraesCS1A01G235100	1AL	tr|W4ZQF9|W4ZQF9_WHEAT	Diacylglycerol kinase		TraesCS1A02G235100	Diacylglycerol kinase [Source:UniProtKB/TrEMBL;Acc:A0A341NNZ7]	-	-	AT5G07920	diacylglycerol kinase1		22	darkgreen	0			64.2743	160.668	41.0806	22.5508	102.493	25.2707	25.8786		0.6335	1.9674	-0.8502	1.3097	-0.6679	-0.6625	2.1599	0.1877	0.1823	-1.9776		0.005393	5.622e-26	0.0001459	5.394e-12	0.008624	0.003714	1.307e-25	0.6572	0.6465	2.986e-19		M010100	F100
TraesCS1A01G235200	1AL	tr|A0A0K9P8B9|A0A0K9P8B9_ZOSMR	Threonine--tRNA ligase		TraesCS1A02G235200		-	-	-	-		3	brown	1	61		33.1217	29.2419	13.059	64.1262	92.8139	251.78	97.7103		1.2632	1.095	2.1793	2.6917	4.0805	2.7645	0.5124	0.5852	1.9012	1.3888		0.004914	0.01289	1.838e-08	1.675e-12	2.161e-27	4.494e-13	0.3793	0.2725	4.971e-07	0.0003511		M101111	F010
TraesCS1A01G235700	1AL	tr|M8BH54|M8BH54_AEGTA	Subtilisin-like protease		TraesCS1A02G235700		-	-	-	-		27	white	0			49.5506	88.5065	28.8801	12.2596	34.7731	18.5977	17.0143		0.7897	1.5986	-1.1893	0.2593	-0.5978	-0.7418	1.4486	0.4475	0.5916	-0.8571		0.02062	4.802e-08	0.0002964	0.4616	0.1213	0.02815	3.756e-05	0.3919	0.1883	0.0209		M012000	F100
TraesCS1A01G235800	1AL	sp|B0T7X2|LLDD_CAUSK	L-lactate dehydrogenase		TraesCS1A02G235800		-	-	-	-		47	bisque4	0			10.4389	25.3201	12.8411	6.92874	46.0603	21.2252	29.2635		-0.3227	0.8975	-0.852	1.7974	0.6711	1.1501	2.6494	2.0021	1.5231	-1.1263		0.5818	0.01428	0.02979	1.071e-08	0.09427	0.0005386	2.857e-14	5.442e-08	0.0001253	0.00105		M000101	F111
TraesCS1A01G235900	1AL	tr|Q5JLQ2|Q5JLQ2_ORYSJ	Hydroxyproline-rich glycoprotein-like		TraesCS1A02G235900		Bradi2g27250	AT3G56590.1&hydroxyproline-rich glycoprotein family protein&LOC_Os01g71220.1&zinc finger protein, putative, expressed	AT3G56590	hydroxyproline-rich glycoprotein family protein		2	blue	0	211		56.3451	42.2646	57.5798	137.261	130.021	64.1712	75.9101		-0.0125	-0.4981	1.2421	1.1659	0.1617	0.393	-0.0762	-0.8491	-1.0804	-1.0042		1	0.02495	3.092e-13	1.581e-11	0.5852	0.04533	0.8404	3.48e-06	5.493e-09	8.74e-08		M001100	F020
TraesCS1A01G236300	1AL	sp|P0CA70|VF169_ASFK5	Transmembrane protein B169L		TraesCS1A02G236300		Bradi2g27326	-	-	-		4	yellow	1	1047		158.065	151.164	149.946	351.615	397.349	276.418	278.69		0.0705	0.0153	1.2069	1.3817	0.8664	0.8781	0.1748	-0.3288	-0.3405	-0.5153		0.9429	1	9.732e-07	1.406e-08	0.0009944	0.000556	0.7217	0.3863	0.3145	0.0764		M001100	F000
TraesCS1A01G236400	1AL	tr|G7JJ28|G7JJ28_MEDTR	F-box-like protein		TraesCS1A02G236400		Bradi2g27330	AT4G15563.1LOC_Os05g30920.1&OsFBX167 - F-box domain containing protein, expressed	AT4G15563	F-box-like protein		8	pink	0			20.6461	51.1154	18.2244	13.3508	33.5574	17.0226	15.2431		0.2066	1.4361	-0.415	0.8749	-0.1074	-0.2205	1.2899	0.1944	0.3075	-0.9823		0.6363	1.604e-09	0.1571	0.0003786	0.8974	0.4949	1.585e-06	0.705	0.4688	0.0006312		M010000	F100
TraesCS1A01G237400	1AL	tr|K7WJX9|K7WJX9_SOLTU	Defensin-like protein		TraesCS1A02G237400		-	-	-	-		45	darkorange2	0			3.95676	6.0057	4.9082	10.2694	11.7611	2.97072	4.18394		-0.3039	0.2907	1.011	1.188	-0.6321	-0.2424	0.177	-1.2534	-1.6431	-1.8201		0.7678	0.7307	0.04456	0.01707	0.4208	0.7215	0.8677	0.04221	0.007411	0.002275		M000000	F020
TraesCS1A01G237500	1AL	tr|W5FHQ6|W5FHQ6_WHEAT	Defensin		TraesCS1A02G237500		Bradi1g17020	-	-	-		2	blue	0	583		21.1102	25.8637	28.4665	102.465	117.337	29.5483	30.6304		-0.3713	-0.1272	1.7839	1.9729	0.0561	0.0953	0.1889	-1.6887	-1.7279	-1.9168		0.5141	0.8888	3.929e-07	1.504e-08	1	0.8503	0.7987	1.078e-05	5.554e-06	2.497e-07		M001100	F022
TraesCS1A01G237600	1AL	tr|W5FHQ6|W5FHQ6_WHEAT	Defensin		TraesCS1A02G237600		-	-	-	-		2	blue	0	3		0.61604	2.91768	4.3576	26.2974	27.0806	3.85222	5.29842		-1.8972	-0.5093	2.4743	2.5137	-0.1495	0.2627	0.0393	-2.2117	-2.6238	-2.6631		0.01235	0.5078	2.683e-08	1.73e-08	0.9635	0.6835	0.9781	2.499e-06	2.793e-07	1.548e-07		M001100	F022
TraesCS1A01G237700	1AL	AT4G22212.1	defensin-like protein		TraesCS1A02G237700		-	-	-	-		45	darkorange2	0			4.16228	10.5854	15.5913	20.5839	24.7875	4.49776	6.78662		-1.7265	-0.5084	0.3871	0.6358	-1.6622	-1.1222	0.2487	-1.5093	-2.0492	-2.298		0.001969	0.3928	0.4387	0.1792	0.002191	0.02325	0.7822	0.005844	0.0001654	1.414e-05		M200020	F022
TraesCS1A01G237900	1AL	tr|M8AWK7|M8AWK7_AEGTA	Subtilisin-like protease		TraesCS1A02G237900		Bradi2g27640	AT5G67360.1&Subtilase family protein&LOC_Os05g30580.1&OsSub46 - Putative Subtilisin homologue, expressed	-	-		6	red	0			18.9331	9.386	367.563	2.44386	1.4233	8.30698	11.1802		-3.5378	-4.313	-5.6319	-6.0176	-4.4425	-4.1204	-0.3857	1.5115	1.1894	1.5751		3.874e-05	1.453e-07	1.962e-12	7.872e-14	5.753e-08	3.025e-07	0.8419	0.1897	0.2915	0.1167		M222222	F000
TraesCS1A01G238100	1AL	AT3G16510.1	Calcium-dependent lipid-binding (CaLB domain) family protein		TraesCS1A02G238100		Bradi2g27410	AT3G16510.1&Calcium-dependent lipid-binding (CaLB domain) family protein&LOC_Os05g30740.1&C2 domain containing protein, putative, expressed	-	-		10	purple	0			0.87318	5.25414	1.17146	2.19766	11.4741	7.7897	4.60976		-0.051	1.8129	0.6297	2.7927	2.2385	1.6015	2.163	0.9719	1.6088	-0.5542		1	0.01617	0.4486	2.717e-05	0.002039	0.0291	0.002702	0.314	0.03489	0.4867		M000100	F100
TraesCS1A01G238200	1AL	tr|W5FHQ6|W5FHQ6_WHEAT	Defensin		TraesCS1A02G238200		-	-	-	-		2	blue	0	946		9.02044	11.7711	11.9439	95.752	115.737	17.4196	24.0027		-0.3368	-0.0481	2.8576	3.1184	0.5342	0.9282	0.2608	-1.9295	-2.3234	-2.5842		0.6674	1	1.324e-12	6.929e-15	0.3619	0.04326	0.7387	7.346e-06	5.222e-08	6.269e-10		M001100	F022
TraesCS1A01G238300	1AL	AT4G22212.1	defensin-like protein		TraesCS1A02G238300		-	-	-	-		45	darkorange2	0			3.5424	9.03716	12.721	17.9703	23.5365	6.5756	6.37036		-1.6615	-0.528	0.4798	0.8392	-0.8417	-1.0023	0.3595	-1.4821	-1.3215	-1.6809		0.002977	0.3607	0.3051	0.0563	0.131	0.04003	0.6324	0.005116	0.01219	0.0007118		M200000	F002
TraesCS1A01G238600	1AL	tr|N1QZU3|N1QZU3_AEGTA	Subtilisin-like protease		TraesCS1A02G238600		-	-	-	-		27	white	0			145.631	167.546	52.9774	22.3036	62.5944	24.9923	27.5049		1.4277	1.6221	-1.1924	0.2315	-1.043	-0.9205	1.4239	0.2719	0.1494	-1.2745		2.253e-05	4.352e-07	0.0004452	0.5471	0.004675	0.008286	9.881e-05	0.6634	0.8166	0.000571		M112020	F100
TraesCS1A01G238700	1AL	sp|B0T7X2|LLDD_CAUSK	L-lactate dehydrogenase		TraesCS1A02G238700		Bradi3g38730	AT5G64250.2&Aldolase-type TIM barrel family protein&LOC_Os08g37874.1&2-nitropropane dioxygenase family, putative, expressed	AT5G64250	Aldolase-type TIM barrel family protein		21	darkred	0			287.301	416.755	234.336	136.346	339.997	277.858	238.172		0.2914	0.8196	-0.771	0.529	0.2418	0.0215	1.3	0.7925	1.0128	-0.2873		0.3151	0.0002303	0.0004705	0.01775	0.4141	0.9482	5.891e-09	0.001754	1.106e-05	0.2917		M000000	F110
TraesCS1A01G238800	1AL	tr|Q93YA8|Q93YA8_SESRO	Calcium binding protein		TraesCS1A02G238800		Bradi2g27050	AT1G24620.1&EF hand calcium-binding protein family&LOC_Os01g72100.1&OsCML10 - Calmodulin-related calcium sensor protein, expressed	-	-		35	sienna3	2	732		71.6198	83.2305	83.9859	18.699	25.0029	36.5863	29.1004		-0.2352	-0.0098	-2.0853	-1.6907	-1.1806	-1.4729	0.3947	0.6124	0.9047	0.51		0.702	1	5.406e-09	2.508e-06	0.001964	4.129e-05	0.5545	0.2567	0.04355	0.2828		M002222	F000
TraesCS1A01G239200	1AL	tr|A0A103XC62|A0A103XC62_CYNCS	Arf GTPase activating protein		TraesCS1A02G239200	Probable ADP-ribosylation factor GTPase-activating protein AGD11 [Source:Projected from Arabidopsis thaliana (AT3G07940) UniProtKB/Swiss-Prot;Acc:Q8L7A4]	Bradi2g27007	AT3G07940.1&Calcium-dependent ARF-type GTPase activating protein family&LOC_Os05g31720.1&stromal membrane-associated protein, putative, expressed	AT3G07940	Calcium-dependent ARF-type GTPase activating protein family		1	turquoise	2	2569		44.1237	151.27	198.509	1.1821	1.01182	1.08912	1.82136		-2.068	-0.374	-6.659	-6.6683	-6.602	-6.1654	-0.0093	0.4936	0.057	0.0663		1.711e-05	0.5514	1.384e-32	5.45e-30	2.007e-27	2.028e-30	1	0.691	0.9795	0.9653		M202222	F000
TraesCS1A01G239300	1AL	tr|A0A0K9NMD6|A0A0K9NMD6_ZOSMR	Cation/H(+) antiporter		TraesCS1A02G239300		Bradi2g26740	AT4G23700.1&cation/H+ exchanger 17&LOC_Os05g31730.1&transporter, monovalent cation:proton antiporter-2 family, putative, expressed	-	-		23	darkturquoise	0			159.112	51.144	5.50718	34.5014	4.93212	59.18	54.5295		4.2384	2.7598	2.2545	-0.0874	2.9465	2.8436	-2.3419	0.5891	0.692	3.0339		2.327e-11	1.798e-05	0.0003976	0.9202	3.939e-06	5.784e-06	0.001078	0.5683	0.4293	4.09e-06		M111011	F200
TraesCS1A01G239400	1AL	tr|R4WCH5|R4WCH5_9POAL	Cytochrome P450		TraesCS1A02G239400		Bradi2g26752	AT3G56630.1&cytochrome P450, family 94, subfamily D, polypeptide 2&LOC_Os05g31740.1&cytochrome P450 86A2, putative, expressed	-	-		9	magenta	1	84		10.356	10.6888	3.55566	18.9377	34.6722	47.0518	33.5317		1.4317	1.4379	2.2342	3.0768	3.4964	3.0396	0.8426	0.8054	1.2623	0.4196		0.005783	0.003772	2.599e-07	2.293e-13	1.083e-16	4.727e-13	0.0619	0.07583	0.0009513	0.3387		M111111	F010
TraesCS1A01G239500	1AL	tr|A0A1D5SE53|A0A1D5SE53_WHEAT	Serine/threonine-protein kinase		TraesCS1A02G239500		-	-	-	-		3	brown	1	172		5.3342	6.23796	4.58238	11.8195	13.5932	17.3446	14.9186		0.1822	0.4225	1.3167	1.4836	1.8124	1.6178	0.1669	0.301	0.4957	0.3288		0.8828	0.5101	0.002192	0.0005299	3.052e-05	0.0001218	0.8445	0.6399	0.3311	0.5197		M001111	F000
TraesCS1A01G239600	1AL	tr|A0A096PJX5|A0A096PJX5_MAIZE	Annexin		TraesCS1A02G239600		Bradi2g26760	AT2G38750.1&annexin 4&LOC_Os05g31750.1&annexin, putative, expressed	AT2G38750	annexin 4		15	midnightblue	0			174.672	135.273	219.803	157.451	128.123	306.756	252.316		-0.3228	-0.6772	-0.4651	-0.7506	0.4609	0.1901	-0.2855	0.6552	0.926	1.2115		0.5682	0.1052	0.2506	0.05156	0.3301	0.6832	0.6865	0.1966	0.0295	0.002335		M000000	F000
TraesCS1A01G240500	1AL	tr|A0A0K9Q2T2|A0A0K9Q2T2_ZOSMR	ABC transporter G family member		TraesCS1A02G240500		Bradi2g26800	AT5G19410.1&ABC-2 type transporter family protein&LOC_Os05g31910.1&white-brown complex homolog protein 16, putative, expressed	AT5G19410	ABC-2 type transporter family protein		6	red	2	1189		3.92974	3.30878	10.0631	0.29456	0.52638	0.50872	0.47816		-1.2929	-1.4676	-3.9265	-3.4183	-3.4878	-3.5902	0.5082	0.3363	0.4387	-0.0694		0.07604	0.03149	1.105e-07	2.844e-06	6.599e-06	7.788e-07	0.7829	0.8578	0.778	0.9701		M002222	F000
TraesCS1A01G241600	1AL	sp|O60016|CLR4_SCHPO	Histone-lysine N-methyltransferase, H3 lysine-9 specific		TraesCS1A02G241600		Bradi2g26840	AT5G13960.1&SU(VAR)3-9 homolog 4&LOC_Os01g70220.1&histone-lysine N-methyltransferase, putative, expressed	-	-		8	pink	0			57.4718	109.353	53.775	64.7232	72.0876	52.6743	47.7275		0.0829	1.012	0.2635	0.4224	-0.0134	-0.1761	0.1588	-0.4396	-0.277	-0.4358		0.8265	6.701e-10	0.1463	0.01594	1	0.3934	0.5906	0.03999	0.2349	0.0336		M010000	F000
TraesCS1A01G242000	1AL	tr|A5LFV4|A5LFV4_LOLRI	Cytochrome P450		TraesCS1A02G242000		-	-	-	-		13	salmon	0			8.93396	4.14796	3.2754	10.3555	7.37824	8.46224	8.8817		1.3156	0.1687	1.5174	1.0139	1.2475	1.3103	-0.5035	-0.2072	-0.27	0.2336		0.01276	0.8986	0.0008042	0.04166	0.01647	0.005587	0.4491	0.7866	0.6853	0.7179		M001000	F000
TraesCS1A01G242400	1AL	tr|B5TWD1|B5TWD1_HORVV	Late embryogenesis abundant protein		TraesCS1A02G242400		Bradi2g18095	AT3G15670.1&Late embryogenesis abundant protein (LEA) family protein&LOC_Os05g46480.2&late embryogenesis abundant protein, group 3, putative, expressed	-	-		21	darkred	0			25.5145	189.181	30.4346	5.82222	56.1613	29.6433	16.3538		-0.2797	2.6039	-2.3173	0.8673	-0.0904	-0.8807	3.1846	1.4365	2.2268	-0.9577		0.4909	5.674e-29	7.714e-13	0.0006422	0.9306	0.002225	2.154e-23	0.0002254	1.323e-10	0.0008124		M012000	F111
TraesCS1A01G242800	1AL	tr|R7W2V9|R7W2V9_AEGTA	AP2-like ethylene-responsive transcription factor		TraesCS1A02G242800		Bradi2g26987	AT2G41710.1&Integrase-type DNA-binding superfamily protein&LOC_Os05g32270.1&AP2 domain containing protein, expressed	AT2G41710	Integrase-type DNA-binding superfamily protein		2	blue	0	141		11.9057	8.4368	11.5915	25.0953	25.7637	13.7286	17.0082		-0.0324	-0.4512	1.0876	1.1264	0.2981	0.5335	0.0388	-0.554	-0.7895	-0.8283		1	0.343	0.0007163	0.000519	0.5802	0.1459	0.969	0.1864	0.04099	0.02838		M001100	F000
TraesCS1A01G244200	1AL	tr|A0A0K9Q1D5|A0A0K9Q1D5_ZOSMR	RNA polymerase II C-terminal domain phosphatase-like protein		TraesCS1A02G244200		-	-	-	-		9	magenta	0			27.9384	38.0778	14.8255	36.9015	31.3001	49.191	35.8436		0.8961	1.3038	1.282	1.0475	1.6826	1.2319	-0.2345	-0.0501	0.4006	0.6351		0.01718	0.0001028	5.881e-05	0.001498	1.847e-07	0.0001405	0.6892	0.9466	0.3278	0.07634		M011111	F000
TraesCS1A01G244900	1AL	tr|B6SYB6|B6SYB6_MAIZE	Glycosyltransferase		TraesCS1A02G244900		Bradi2g26590	AT2G41640.1&Glycosyltransferase family 61 protein&LOC_Os05g32544.2&glycosyltransferase, putative, expressed	-	-		14	cyan	0			64.2109	51.8131	117.535	87.3688	106.238	91.4167	100.699		-0.8603	-1.158	-0.4232	-0.1431	-0.3627	-0.2189	0.28	0.2043	0.0605	-0.2195		0.004907	5.662e-05	0.148	0.6621	0.3	0.503	0.5552	0.6795	0.9157	0.5613		M020000	F000
TraesCS1A01G245800	1AL	tr|M7Z5X2|M7Z5X2_TRIUA	Protein RRP5-like protein		TraesCS1A02G245800		-	-	-	-		2	blue	0	200		4.71836	5.98202	8.2969	19.2677	20.6826	9.90566	10.6016		-0.6157	-0.5393	1.1891	1.2646	0.3175	0.351	0.0755	-0.8381	-0.8717	-0.9471		0.2854	0.3147	0.0008868	0.0004401	0.6099	0.433	0.9331	0.0536	0.04259	0.02325		M001100	F000
TraesCS1A01G246600	1AL	tr|K7TZ51|K7TZ51_MAIZE	Argininosuccinate synthase		TraesCS1A02G246600		Bradi4g01920	AT4G24830.1&arginosuccinate synthase family&LOC_Os12g13320.1&argininosuccinate synthase, chloroplast precursor, putative, expressed	AT4G24830	arginosuccinate synthase family		13	salmon	1	75		1338.19	756.499	894.345	1796.77	1841.82	1990.63	1991.28		0.5818	-0.2446	1.0037	1.04	1.1514	1.1513	0.0363	0.1476	0.1478	0.1115		5.811e-10	0.01639	8.915e-31	7.419e-33	2.615e-39	7.084e-40	0.8654	0.2525	0.2084	0.3353		M001111	F000
TraesCS1A01G247100	1AL	tr|C1MWW4|C1MWW4_MICPC	Isoamylase-like glucan debranching enzyme		TraesCS1A02G247100	ISA2 [Source:Projected from Arabidopsis thaliana (AT1G03310) UniProtKB/TrEMBL;Acc:A0A178WGA8]	Bradi2g26170	AT1G03310.1&debranching enzyme 1&LOC_Os05g32710.1&Alpha amylase, catalytic domain containing protein, expressed	AT1G03310	debranching enzyme 1		52	salmon4	0			384.868	360.61	205.088	371.847	475.12	336.331	326.547		0.9114	0.8187	0.8584	1.2098	0.7173	0.67	0.3514	-0.1884	-0.1412	-0.4926		4.926e-16	2.112e-13	1.084e-15	2.608e-30	2.112e-10	9.731e-10	0.004348	0.2132	0.3562	1.734e-05		M000100	F000
TraesCS1A01G247300	1AL	tr|A0A061DXU0|A0A061DXU0_THECC	ERD (Early-responsive to dehydration stress) family protein		TraesCS1A02G247300		Bradi2g26180	AT4G02900.1&ERD (early-responsive to dehydration stress) family protein&LOC_Os05g32720.1&early-responsive to dehydration protein-related, putative, expressed	AT4G02900	ERD (early-responsive to dehydration stress) family protein		1	turquoise	2	2339		44.575	141.149	144.972	0.75194	0.80846	1.44472	1.40944		-1.6521	-0.0419	-6.6344	-6.5035	-5.954	-6.0386	0.1309	0.5958	0.6803	0.5495		0.000176	1	4.727e-32	5.22e-29	6.949e-26	2.253e-30	0.9541	0.6246	0.5298	0.5899		M202222	F000
TraesCS1A01G248100	1AL	tr|Q9M8K3|Q9M8K3_ARATH	Cytochrome P450 family protein		TraesCS1A02G248100		Bradi2g26277	AT3G06150.1LOC_Os05g32960.1&expressed protein	AT3G06150	cytochrome P450 family protein		1	turquoise	2	710		53.0845	97.063	228.598	24.2579	25.3385	31.0314	34.1228		-2.0614	-1.2095	-3.1569	-3.0811	-2.8169	-2.6829	0.0758	0.474	0.34	0.2642		3.492e-11	9.351e-05	9.456e-26	5.86e-24	1.024e-19	2.704e-19	0.9363	0.3358	0.4983	0.577		M222222	F000
TraesCS1A01G248700	1AL	tr|W4ZRP3|W4ZRP3_WHEAT	CASP-like protein		TraesCS1A02G248700	CASP-like protein [Source:UniProtKB/TrEMBL;Acc:W4ZRP3]	Bradi1g29070	AT4G15610.1&Uncharacterised protein family (UPF0497)&LOC_Os07g26110.1&membrane associated DUF588 domain containing protein, putative, expressed	AT3G06390	Uncharacterized protein family (UPF0497)		10	purple	0			15.7262	27.2491	4.77056	11.3022	51.7272	27.603	30.9651		1.6092	2.3303	1.1322	3.2455	2.3496	2.5151	2.1133	1.3829	1.2174	-0.8959		0.0005488	2.761e-08	0.01101	1.192e-16	2.053e-08	4.021e-10	1.255e-08	0.000962	0.00355	0.02321		M110111	F111
TraesCS1A01G249100	1AL	tr|A0A1D5RYH2|A0A1D5RYH2_WHEAT	Kinesin-like protein		TraesCS1A02G249100	Kinesin-like protein [Source:UniProtKB/TrEMBL;Acc:A0A1D5RYH2]	Bradi2g26100	AT5G27550.1&P-loop containing nucleoside triphosphate hydrolases superfamily protein&LOC_Os05g33030.1&kinesin motor domain containing protein, putative, expressed	AT5G27550	P-loop containing nucleoside triphosphate hydrolases superfamily protein		2	blue	0	51		160.587	103.175	123.265	370.451	335.896	165.039	168.004		0.3712	-0.2577	1.567	1.4267	0.4154	0.4414	-0.1403	-1.1255	-1.1516	-1.0113		0.1875	0.3748	1.127e-13	1.721e-11	0.1121	0.06531	0.7484	8.45e-07	3.399e-07	8.959e-06		M001100	F022
TraesCS1A01G249500	1AL	tr|C6ZRT6|C6ZRT6_SOYBN	Protein kinase		TraesCS1A02G249500		Bradi2g26063	AT1G54820.1&Protein kinase superfamily protein&LOC_Os05g33080.1&serine/threonine-protein kinase, putative, expressed	AT1G54820	Protein kinase superfamily protein		11	greenyellow	1	424		19.6079	12.8486	9.7634	76.315	65.5282	46.3027	83.0481		0.899	0.3564	2.8459	2.6343	2.1414	2.9704	-0.2116	0.1246	-0.7045	-0.4929		0.03966	0.5032	1.99e-17	6.914e-15	1.597e-09	8.737e-19	0.7302	0.8469	0.06179	0.2054		M001111	F000
TraesCS1A01G250100	1AL	tr|M8C0I4|M8C0I4_AEGTA	Endo-1,31,4-beta-D-glucanase		TraesCS1A02G250100		Bradi2g25990	AT3G23570.1&alpha/beta-Hydrolases superfamily protein&LOC_Os05g33200.1&endo-1,3;1,4-beta-D-glucanase precursor, putative, expressed	-	-		1	turquoise	2			103.648	279.178	115.917	38.8522	87.0451	36.4427	39.9531		-0.1659	1.2478	-1.5475	-0.4085	-1.6537	-1.5057	1.1389	0.0418	-0.1063	-1.2452		0.6878	7.611e-08	1.204e-10	0.111	9.747e-11	4.881e-10	2.198e-05	0.9491	0.8298	4.527e-06		M012022	F100
TraesCS1A01G250600	1AL	tr|M8B6R3|M8B6R3_AEGTA	GDSL esterase/lipase		TraesCS1A02G250600		-	-	-	-		2	blue	0	41		0.61604	1.06692	4.16456	33.8592	34.1	2.20012	8.38524		-1.8814	-1.5186	2.9278	2.9333	-0.783	0.9037	0.0056	-2.0241	-3.7108	-3.7163		0.01043	0.0238	1.487e-14	1.974e-14	0.2731	0.05362	1	1.455e-08	1.416e-13	1.18e-13		M001100	F022
TraesCS1A01G250700	1AL	tr|A0A096UJX3|A0A096UJX3_WHEAT	Sulfotransferase		TraesCS1A02G250700	Sulfotransferase [Source:UniProtKB/TrEMBL;Acc:A0A096UJX3]	Bradi1g61700	AT2G15730.1&P-loop containing nucleoside triphosphate hydrolases superfamily protein&LOC_Os03g24910.1&nodulation protein-related, putative, expressed	-	-		7	black	2			77.5107	76.8748	98.965	59.9547	27.0345	52.8667	49.1905		-0.3367	-0.3883	-0.7118	-1.844	-0.8743	-0.9865	-1.1323	-0.2748	-0.1626	0.9697		0.2252	0.12	0.001052	8.746e-16	0.0001631	5.741e-06	1.176e-05	0.4344	0.6594	0.0002906		M000200	F200
TraesCS1A01G251900	1AL	tr|A0A061ELJ0|A0A061ELJ0_THECC	Eukaryotic aspartyl protease family protein, putative		TraesCS1A02G251900		Bradi2g25850	AT1G03220.1&Eukaryotic aspartyl protease family protein&LOC_Os05g33400.1&basic 7S globulin precursor, putative, expressed	AT1G03220	Eukaryotic aspartyl protease family protein		3	brown	1	54		1.23968	2.12276	0.84436	3.53568	7.1809	10.258	5.92842		0.4423	0.9272	1.5456	2.4666	2.9198	2.2243	0.9209	0.6786	1.3742	0.4533		0.7671	0.3376	0.04483	0.0006241	6.792e-05	0.002601	0.3554	0.5205	0.07508	0.6013		M000010	F000
TraesCS1A01G253100	1AL	tr|A9PE20|A9PE20_POPTR	Methyl-CpG-binding domain-containing family protein		TraesCS1A02G253100		-	-	-	-		2	blue	0	640		0	0.20074	0	23.439	22.688	0	0.23416		0	0.6536	5.7062	5.6582	0	0.3689	-0.048	-5.3374	-5.3554	-5.3073		1	0.6345	1.57e-13	2.478e-13	1	0.7645	0.984	2.295e-11	2.424e-11	2.881e-11		M001100	F022
TraesCS1A01G253200	1AL	tr|A0A1D5RX09|A0A1D5RX09_WHEAT	Pyruvate, phosphate dikinase		TraesCS1A02G253200	Pyruvate, phosphate dikinase [Source:UniProtKB/TrEMBL;Acc:A0A341NPL0]	-	-	-	-		2	blue	0	577		49.7114	91.3281	64.772	1796.36	1913.29	54.2331	114.132		-0.3626	0.4864	4.7056	4.7952	-0.2412	0.7909	0.0895	-3.9147	-4.9469	-5.0364		0.341	0.1215	3.98e-80	2.976e-83	0.5715	0.004475	0.8855	6.431e-57	9.776e-82	5.768e-85		M001100	F022
TraesCS1A01G253400	1AL	tr|A0A1D5RX10|A0A1D5RX10_WHEAT	Pyruvate, phosphate dikinase		TraesCS1A02G253400	Pyruvate, phosphate dikinase [Source:UniProtKB/TrEMBL;Acc:A0A1D5RX10]	Bradi2g25745	AT4G15530.5&pyruvate orthophosphate dikinase&LOC_Os05g33570.1&pyruvate, phosphate dikinase, chloroplast precursor, putative, expressed	AT4G15530	pyruvate orthophosphate dikinase		45	darkorange2	0			1243.36	2623.01	1321.67	2737.74	3459.43	1009.26	1122.31		-0.0887	0.9843	1.0458	1.3819	-0.3865	-0.2343	0.3361	-1.2801	-1.4323	-1.7684		0.7044	3.262e-14	2.323e-16	5.799e-28	0.007179	0.1093	0.04137	3.763e-23	1.6e-28	1.904e-43		M001100	F022
TraesCS1A01G253700	1AL	tr|Q8H2A8|Q8H2A8_ANACO	PRAS-rich protein		TraesCS1A02G253700		Bradi4g05995	AT3G21570.1LOC_Os05g33580.1&expressed protein	-	-		1	turquoise	2	2610		5.37648	18.1833	30.0397	0.14728	0	0.52798	0.63396		-2.4013	-0.6982	-5.6065	-5.7209	-4.8698	-4.7762	-0.1144	0.8303	0.7366	0.851		5.019e-05	0.2608	4.775e-15	8.518e-15	1.444e-11	6.247e-13	0.9709	0.5665	0.5923	0.4803		M202222	F000
TraesCS1A01G254500	1AL	tr|A0A0K9NJU0|A0A0K9NJU0_ZOSMR	Pyrimidine-specific ribonucleoside hydrolase		TraesCS1A02G254500		Bradi2g25630	AT5G18860.1&inosine-uridine preferring nucleoside hydrolase family protein&LOC_Os05g33630.1&inosine-uridine preferring nucleoside hydrolase family protein, putative, expressed	-	-		9	magenta	1	64		27.2804	24.8121	17.3217	30.1291	34.4624	35.3327	37.3998		0.6185	0.5813	0.7811	0.9602	1.0279	1.076	0.1791	0.2949	0.2468	0.0677		0.09713	0.1009	0.01107	0.00154	0.001264	0.0003185	0.7602	0.5208	0.578	0.8903		M000011	F000
TraesCS1A01G254600	1AL	tr|A0A0K9NJU0|A0A0K9NJU0_ZOSMR	Pyrimidine-specific ribonucleoside hydrolase		TraesCS1A02G254600		-	-	-	-		37	skyblue3	0			20.825	20.1792	22.1906	20.5121	8.68642	19.9339	25.2223		-0.1324	-0.2263	-0.1175	-1.356	-0.1449	0.1727	-1.2385	0.2902	-0.0274	1.2111		0.7996	0.5379	0.6964	7.834e-06	0.7874	0.5632	0.0002424	0.4507	0.9697	0.0004466		M000200	F200
TraesCS1A01G254800	1AL	tr|A0A0K9PKL2|A0A0K9PKL2_ZOSMR	Leucine-rich repeat receptor-like kinase		TraesCS1A02G254800		Bradi2g25620	AT1G03440.1&Leucine-rich repeat (LRR) family protein&LOC_Os05g33690.3&receptor-like protein kinase precursor, putative, expressed	AT1G03440	Leucine-rich repeat (LRR) family protein		7	black	2	7		35.6927	20.888	30.193	5.13746	4.99246	16.5219	14.8329		0.2101	-0.5584	-2.4135	-2.4475	-0.859	-0.9742	-0.034	1.4393	1.5545	1.5885		0.7906	0.272	5.571e-08	1.005e-07	0.07754	0.0271	0.9887	0.01018	0.002962	0.002888		M002200	F010
TraesCS1A01G255100	1AL	tr|A0A142IKH6|A0A142IKH6_9ASPA	Gibberellin receptor GID1a		TraesCS1A02G255100	GID1 protein [Source:UniProtKB/TrEMBL;Acc:I7HQ39]	Bradi2g25600	AT5G27320.1&alpha/beta-Hydrolases superfamily protein&LOC_Os05g33730.1&gibberellin receptor GID1L2, putative, expressed	AT5G27320	alpha/beta-Hydrolases superfamily protein		31	paleturquoise	0			89.8237	207.519	173.838	124.301	255.553	157.601	113.631		-0.9356	0.2572	-0.4747	0.543	-0.1433	-0.5987	1.0178	-0.124	0.3314	-0.6864		0.004037	0.5165	0.1307	0.07637	0.824	0.05676	0.001951	0.8415	0.4303	0.03952		M000000	F100
TraesCS1A01G255200	1AL	tr|A0A1E5VZU8|A0A1E5VZU8_9POAL	Pentatricopeptide repeat-containing protein		TraesCS1A02G255200		Bradi2g25590	AT2G30780.1&Tetratricopeptide repeat (TPR)-like superfamily protein&LOC_Os05g33760.1&PPR repeat domain containing protein, putative, expressed	AT2G30780	Tetratricopeptide repeat (TPR)-like superfamily protein		19	lightyellow	0			32.265	15.6422	34.1414	33.8469	25.3285	36.7679	30.6295		-0.0676	-1.0758	-0.0056	-0.4156	0.1082	-0.1766	-0.41	-0.171	0.1137	0.5238		0.927	3.596e-05	0.9852	0.08507	0.8249	0.4981	0.2004	0.6548	0.7635	0.05479		M020000	F000
TraesCS1A01G255400	1AL	tr|B6UAB9|B6UAB9_MAIZE	Lipase		TraesCS1A02G255400		Bradi2g25570	AT1G10740.4&alpha/beta-Hydrolases superfamily protein&LOC_Os05g33820.1&lipase, putative, expressed	AT1G10740	alpha/beta-Hydrolases superfamily protein		1	turquoise	2	179		177.918	287.055	265.367	96.8814	155.321	105.383	102.219		-0.5899	0.1096	-1.4389	-0.7651	-1.3104	-1.363	0.6738	0.0759	0.1285	-0.5453		0.001261	0.6623	1.589e-18	3.986e-06	1.939e-14	1.429e-16	0.0005111	0.8399	0.6599	0.005915		M002022	F000
TraesCS1A01G256500	1AL	AT5G44090.2	Calcium-binding EF-hand family protein		TraesCS1A02G256500		Bradi3g44430	LOC_Os02g32080.1&LEML2 - Anther-specific LEM1 family protein precursor, expressed	-	-		42	lightcyan1	0	37		29.7097	4.94118	272.48	0.34186	0	0.29938	2.05514		-1.954	-2.9091	-3.3212	-3.3583	-3.3184	-3.1418	-0.0371	0.1795	0.0028	0.0399		0.07286	0.002552	0.0003201	0.0002466	0.0004908	0.0007719	0.9961	0.9355	1	0.9876		M022222	F000
TraesCS1A01G257000	1AL	tr|A0A061FQK7|A0A061FQK7_THECC	Alpha/beta-Hydrolases superfamily protein		TraesCS1A02G257000		-	-	-	-		19	lightyellow	0			40.6155	13.2452	42.5045	30.2802	20.4015	64.3078	39.4197		-0.0842	-1.6202	-0.4743	-1.018	0.5691	-0.1068	-0.5437	0.3675	1.0434	1.5871		0.9621	2.463e-05	0.207	0.004961	0.1592	0.8162	0.3212	0.5142	0.006494	1.747e-05		M020200	F010
TraesCS1A01G257300	1AL	tr|Q5QPZ4|Q5QPZ4_WHEAT	Glycosyltransferase		TraesCS1A02G257300		Bradi2g25450	AT3G18170.1&Glycosyltransferase family 61 protein&LOC_Os03g37010.3&glycosyltransferase, putative, expressed	-	-		10	purple	0			476.531	584.548	432.943	479.275	938.067	602.097	602.453		0.1324	0.4318	0.1442	1.1072	0.4694	0.4733	0.963	0.3291	0.3252	-0.6378		0.6266	0.01667	0.4544	4.76e-12	0.009088	0.006055	1.404e-08	0.1418	0.1154	0.0002904		M000100	F000
TraesCS1A01G257400	1AL	sp|Q8LPL2|PTR32_ARATH	Protein NRT1/ PTR FAMILY 1.1		TraesCS1A02G257400		Bradi2g25460	AT1G68570.1&Major facilitator superfamily protein&LOC_Os05g33960.1&peptide transporter PTR2, putative, expressed	-	-		1	turquoise	2	1		38.546	133.632	164.978	1.4861	31.9679	5.38904	6.07776		-1.9759	-0.2887	-6.0058	-2.2234	-4.5002	-4.4091	3.7824	1.5968	1.5056	-2.2768		0.0001396	0.702	2.079e-27	3.7e-06	8.8e-18	1.224e-18	2.227e-10	0.0382	0.04332	7.769e-05		M202222	F100
TraesCS1A01G257500	1AL	tr|A0A061FQK7|A0A061FQK7_THECC	Alpha/beta-Hydrolases superfamily protein		TraesCS1A02G257500		Bradi2g25470	AT5G16080.1&carboxyesterase 17&LOC_Os05g33940.1&alpha/beta hydrolase fold, putative, expressed	-	-		11	greenyellow	1	60		1.07906	1.13818	1.85528	5.6135	6.0111	9.65466	12.9381		-0.4455	-0.5227	1.3144	1.3633	1.9347	2.342	0.0489	1.0276	0.6203	0.5714		0.7665	0.67	0.09291	0.08149	0.01505	0.00147	0.9879	0.3064	0.5585	0.5515		M000001	F000
TraesCS1A01G257700	1AL	AT3G16210.1	F-box family protein		TraesCS1A02G257700		Bradi2g25440	LOC_Os09g17190.1&OsFBX320 - F-box domain containing protein, expressed	-	-		3	brown	1	33		1.13932	0.7087	0.31266	3.57988	15.2198	15.1168	4.94866		0.8709	0.5843	2.0395	3.7683	3.7357	2.393	1.7288	0.3534	1.6961	-0.0326		0.5046	0.6665	0.02014	4.035e-06	9.589e-06	0.006065	0.08596	0.8282	0.06791	0.9877		M000110	F000
TraesCS1A01G258400	1AL	tr|W9S6Z7|W9S6Z7_9ROSA	Two-component response regulator		TraesCS1A02G258400		Bradi2g25380	AT3G10760.1&Homeodomain-like superfamily protein&LOC_Os05g34110.1&homeodomain-related, putative, expressed	AT3G10760	Homeodomain-like superfamily protein		27	white	0			36.967	49.1855	45.5254	26.6257	57.2152	46.0481	31.4528		-0.2874	0.1245	-0.7551	0.3184	-0.0046	-0.5233	1.0735	0.2318	0.7505	-0.323		0.5391	0.8368	0.01799	0.3448	1	0.12	0.002037	0.6869	0.04288	0.4191		M000000	F100
TraesCS1A01G258700	1AL	tr|A0A061DY70|A0A061DY70_THECC	Mitochondrial transcription termination factor family protein		TraesCS1A02G258700		Bradi2g25374	AT5G07900.1&Mitochondrial transcription termination factor family protein&LOC_Os05g34160.1&mTERF domain containing protein, expressed	-	-		41	lightsteelblue1	0			29.6574	11.2277	37.1544	21.8934	12.4015	17.5677	23.7095		-0.3175	-1.6992	-0.7489	-1.5366	-1.047	-0.643	-0.7877	0.106	-0.298	0.4897		0.4649	7.996e-07	0.01533	1.889e-06	0.001996	0.04406	0.07007	0.8757	0.5531	0.2732		M020220	F000
TraesCS1A01G258800	1AL	tr|A0A1D5RW77|A0A1D5RW77_WHEAT	Tubulin beta chain		TraesCS1A02G258800	Tubulin beta chain [Source:UniProtKB/TrEMBL;Acc:A0A1D5RW77]	Bradi2g10970	AT5G12250.1&beta-6 tubulin&LOC_Os01g18050.1&tubulin/FtsZ domain containing protein, putative, expressed	AT5G12250	beta-6 tubulin		41	lightsteelblue1	0			8241.75	1255.78	4187.03	5107	1734.99	3474.4	4798.48		0.966	-1.7191	0.2833	-1.2567	-0.2664	0.1945	-1.5401	-0.0888	-0.5497	0.9903		4.268e-06	2.159e-18	0.2002	1.369e-10	0.3025	0.4165	1.741e-14	0.8336	0.01741	1.818e-06		M020200	F200
TraesCS1A01G259800	1AL	tr|W4ZQX2|W4ZQX2_WHEAT	Beta-hexosaminidase		TraesCS1A02G259800	Beta-hexosaminidase [Source:UniProtKB/TrEMBL;Acc:W4ZQX2]	Bradi2g25310	AT1G65590.1&beta-hexosaminidase 3&LOC_Os05g34320.2&beta-hexosaminidase precursor, putative, expressed	AT1G65590	beta-hexosaminidase 3		4	yellow	1	1204		450.881	310.982	261.399	1515.15	1347.45	811.114	1083.97		0.7806	0.2391	2.5192	2.3511	1.6255	2.0393	-0.1681	-0.4799	-0.8937	-0.7256		1.104e-06	0.1962	1.369e-69	1.597e-60	1.726e-28	3.519e-45	0.4996	0.006261	3.173e-09	2.158e-06		M001111	F000
TraesCS1A01G259900	1AL	tr|I1HJD9|I1HJD9_BRADI	Serine/threonine-protein kinase		TraesCS1A02G259900		Bradi2g25280	AT2G19130.1&S-locus lectin protein kinase family protein&LOC_Os01g66640.1&S-domain receptor-like protein kinase, putative, expressed	AT2G19130	S-locus lectin protein kinase family protein		3	brown	1			16.8749	37.8742	21.6116	44.1835	66.3167	59.8759	67.2282		-0.3525	0.8129	1.0108	1.5924	1.4439	1.6216	0.5816	0.6108	0.4331	-0.1485		0.3871	0.003909	7.263e-05	7.772e-11	1.784e-08	2.763e-11	0.04835	0.03445	0.1513	0.6633		M001111	F000
TraesCS1A01G260000	1AL	AT1G06280.1	LOB domain-containing protein 2		TraesCS1A02G260000		Bradi2g25270	AT1G65620.3&Lateral organ boundaries (LOB) domain family protein&LOC_Os01g66590.3&DUF260 domain containing protein, putative, expressed	-	-		7	black	0			12.7467	13.0768	20.4739	6.20248	4.56344	9.79502	11.5367		-0.6339	-0.6003	-1.5949	-2.0049	-1.0026	-0.7566	-0.41	0.8383	0.5923	1.0024		0.339	0.3262	0.001715	0.00014	0.08267	0.1603	0.7057	0.2529	0.4372	0.1305		M002200	F000
TraesCS1A01G261800	1AL	tr|A0A059ZXI2|A0A059ZXI2_BOENI	NAC domain-containing protein		TraesCS1A02G261800		Bradi2g25150	AT2G02450.2&NAC domain containing protein 35&LOC_Os01g66490.1&no apical meristem protein, putative, expressed	-	-		26	darkorange	0			17.9624	15.0628	7.72878	6.71676	11.7037	13.8368	8.90946		1.1681	0.9712	-0.2264	0.5873	0.749	0.203	0.8137	0.4294	0.9754	0.1617		0.00733	0.02501	0.6543	0.1802	0.1151	0.698	0.1455	0.5275	0.04522	0.7903		M100000	F000
TraesCS1A01G262000	1AL	tr|K7VQC2|K7VQC2_MAIZE	Histone H4				-	-	-	-		49	plum2	0	1		110.577	86.8051	71.661	156.973	112.21	191.289	189.544		0.5873	0.2495	1.067	0.6091	1.3374	1.3256	-0.4579	0.2586	0.2704	0.7283		0.3123	0.7234	0.01766	0.2002	0.003668	0.002936	0.5398	0.7577	0.7039	0.1625		M000011	F000
TraesCS1A01G263600	1AL	tr|M8CC01|M8CC01_AEGTA	Gibberellin 20 oxidase 2		TraesCS1A02G263600		Bradi2g24980	AT4G25420.1&2-oxoglutarate (2OG) and Fe(II)-dependent oxygenase superfamily protein&LOC_Os05g34854.1&gibberellin 20 oxidase 2, putative, expressed	-	-		1	turquoise	2	9		52.9063	105.234	130.27	19.1668	54.3006	22.1244	22.4901		-1.2469	-0.2925	-2.671	-1.2266	-2.4697	-2.4313	1.4445	0.2397	0.2013	-1.2431		0.001022	0.5402	1.875e-14	0.0004484	1.007e-11	3.218e-12	0.0003696	0.7415	0.7632	0.002362		M202222	F100
TraesCS1A01G264300	1AL	tr|G8DUQ3|G8DUQ3_9ORYZ	PISTILLATA-like MADS-box transcription factor		TraesCS1A02G264300	MIKC-type MADS-box transcription factor WM14 [Source:UniProtKB/TrEMBL;Acc:A9J1Y7]	Bradi2g24940	AT5G20240.1&K-box region and MADS-box transcription factor family protein &LOC_Os05g34940.2&OsMADS4 - MADS-box family gene with MIKCc type-box, expressed	AT5G20240	K-box region and MADS-box transcription factor family protein		6	red	2	686		440.936	687.725	1074.01	334.09	241.66	292.047	367.129		-1.2741	-0.6402	-1.6711	-2.1348	-1.8643	-1.5362	-0.4637	0.1349	-0.1932	0.2705		9.189e-14	0.0002547	1.089e-24	1.079e-38	3.386e-29	7.175e-21	0.03177	0.6653	0.4452	0.2149		M202222	F000
TraesCS1A01G264400	1AL	tr|A7VM41|A7VM41_MARPO	Receptor-like kinase		TraesCS1A02G264400		Bradi2g24930	AT1G11050.1&Protein kinase superfamily protein&LOC_Os05g34950.1&cysteine-rich receptor-like protein kinase 6 precursor, putative, expressed	AT1G11050	Protein kinase superfamily protein		13	salmon	0			39.414	20.8665	37.2904	43.5516	39.5679	78.5496	46.0518		0.0661	-0.7749	0.2261	0.0829	1.0756	0.3034	-0.1432	0.0773	0.8495	0.9927		0.9178	0.001306	0.2976	0.7405	1.556e-08	0.1612	0.7133	0.848	1.309e-05	6.27e-07		M000010	F000
TraesCS1A01G264800	1AL	AT1G21740.1	DUF630 family protein, putative (DUF630 and DUF632)		TraesCS1A02G264800		Bradi2g24870	AT1G21740.1&Protein of unknown function (DUF630 and DUF632)&LOC_Os05g35070.1&DUF630/DUF632 domains containing protein, putative, expressed	AT1G21740	DUF630 family protein%2C putative (DUF630 and DUF632)		20	royalblue	0			97.2757	51.7918	82.3327	16.7121	7.46708	49.8745	42.4722		0.222	-0.6633	-2.2509	-3.3664	-0.7127	-0.9315	-1.1155	1.3194	1.5382	2.6538		0.4455	0.003574	4.841e-23	1.575e-31	0.001836	1.003e-05	0.002939	3.674e-07	1.639e-09	5.272e-18		M002200	F211
TraesCS1A01G264900	1AL	tr|B9H7L8|B9H7L8_POPTR	F-box family protein		TraesCS1A02G264900		Bradi2g24860	AT1G21410.1&F-box/RNI-like superfamily protein&LOC_Os05g35110.1&OsFBL22 - F-box domain and LRR containing protein, expressed	-	-		1	turquoise	2	359		111.972	173.286	150.987	66.0223	84.4572	90.8481	79.4599		-0.4273	0.1966	-1.1884	-0.836	-0.7259	-0.9177	0.3524	0.2707	0.4625	0.1101		0.002195	0.1658	2.51e-21	4.375e-11	5.444e-08	1.67e-13	0.0494	0.1538	0.004015	0.5825		M002000	F000
TraesCS1A01G265200	1AL	tr|W4ZLL9|W4ZLL9_WHEAT	Bidirectional sugar transporter SWEET		TraesCS1A02G265200	Bidirectional sugar transporter SWEET [Source:UniProtKB/TrEMBL;Acc:W4ZLL9]	Bradi2g24850	AT1G21460.1&Nodulin MtN3 family protein&LOC_Os05g35140.1&nodulin MtN3 family protein, putative, expressed	-	-		26	darkorange	0			53.2239	72.9568	15.0774	30.5513	45.7776	46.2113	25.4442		1.7524	2.227	0.9787	1.5739	1.5731	0.7195	0.5952	-0.2592	0.5944	-0.0007		6.217e-11	1.345e-18	0.0002859	9.844e-10	3.886e-09	0.01232	0.04926	0.5316	0.0389	1		M110110	F000
TraesCS1A01G265600	1AL	tr|Q93VC0|Q93VC0_ZEAMP	Wound-induced protease inhibitor		TraesCS1A02G265600		-	-	-	-		10	purple	0			513.741	3467.02	51.7832	689.879	7211.76	2113.48	1710.92		2.9875	5.5247	3.3765	6.5059	4.8639	4.5823	3.1293	1.2058	1.4874	-1.642		2.51e-08	4.05e-28	3.065e-11	2.543e-39	5.224e-22	8.96e-20	3.676e-09	0.07257	0.0116	0.003779		M111111	F100
TraesCS1A01G265700	1AL	tr|Q5YF94|Q5YF94_ZEADI	Wound-induced protease inhibitor		TraesCS1A02G265700		-	-	-	-		10	purple	0			131.436	1917.61	10.4155	164.587	2655.4	795.765	489.134		3.387	7.0901	3.6932	7.5418	5.8713	5.198	3.8486	1.5048	2.1781	-1.6705		4.118e-16	6.995e-73	2.646e-20	8.595e-83	9.766e-50	3.105e-39	1.266e-24	0.0005957	3.499e-08	2.994e-05		M111111	F111
TraesCS1A01G265800	1AL	tr|Q5YF94|Q5YF94_ZEADI	Wound-induced protease inhibitor		TraesCS1A02G265800		Bradi2g24810	LOC_Os01g04040.1&BBTI11 - Bowman-Birk type bran trypsin inhibitor precursor, putative, expressed	-	-		36	yellowgreen	0			238.744	1506	74.352	181.797	2264.43	670.443	629.739		1.555	4.0348	1.1878	4.5871	2.9415	2.8573	3.3993	1.6695	1.7537	-1.6456		0.003453	7.549e-18	0.01816	2.376e-23	7.129e-10	1.442e-09	1.644e-12	0.003022	0.0007825	0.001472		M110111	F111
TraesCS1A01G265900	1AL	tr|Q5YF94|Q5YF94_ZEADI	Wound-induced protease inhibitor		TraesCS1A02G265900		Bradi2g24820	LOC_Os01g04040.1&BBTI11 - Bowman-Birk type bran trypsin inhibitor precursor, putative, expressed	-	-		10	purple	0			13.3526	354.88	0.16458	26.2265	588.505	121.357	77.4503		3.6238	8.0634	4.4835	8.7634	6.5805	5.9682	4.2799	1.4847	2.097	-2.1829		2.184e-08	1.507e-43	6.543e-14	5.667e-52	5.418e-29	3.836e-24	1.287e-25	0.002792	1.99e-06	1.89e-07		M111111	F111
TraesCS1A01G266000	1AL	tr|G7IKB6|G7IKB6_MEDTR	Phospholipase A1		TraesCS1A02G266000		-	-	-	-		20	royalblue	0			358.109	252.696	315.333	159.718	139.827	361.418	223.446		0.1768	-0.3119	-0.9512	-1.1355	0.1892	-0.481	-0.1844	0.4701	1.1403	1.3247		0.7852	0.4905	0.005842	0.0008236	0.7727	0.2038	0.8007	0.3556	0.002072	0.0002126		M000200	F010
TraesCS1A01G266100	1AL	tr|G7IKB6|G7IKB6_MEDTR	Phospholipase A1		TraesCS1A02G266100		Bradi3g36540	AT4G18550.1&alpha/beta-Hydrolases superfamily protein&LOC_Os05g49840.1&phospholipase, putative, expressed	-	-		46	brown4	0			237.271	80.5393	32.175	269.595	166.777	448.55	445.935		2.7414	1.245	2.9182	2.2539	3.6228	3.6158	-0.6642	0.6976	0.7046	1.3689		4.684e-12	0.003079	1.468e-14	4.345e-09	1.243e-21	9.571e-22	0.2316	0.1863	0.1419	0.0008788		M111111	F000
TraesCS1A01G266200	1AL	tr|B9MTM0|B9MTM0_POPTR	Clathrin assembly family protein		TraesCS1A02G266200		Bradi2g24800	AT1G03050.1&ENTH/ANTH/VHS superfamily protein&LOC_Os05g35160.1&clathrin assembly protein, putative, expressed	AT1G03050	ENTH/ANTH/VHS superfamily protein		1	turquoise	2	2225		10.2054	34.4241	36.373	1.14262	0.73288	1.01728	1.56114		-1.8506	-0.0977	-4.5196	-4.9223	-4.5136	-4.1838	-0.4027	0.3358	0.0061	0.4088		0.000279	0.9652	2.954e-15	7.898e-15	1.04e-12	6e-14	0.807	0.8145	1	0.7294		M202222	F000
TraesCS1A01G266600	1AL	tr|A0A1D5RP74|A0A1D5RP74_WHEAT	Hexosyltransferase		TraesCS1A02G266600	Hexosyltransferase [Source:UniProtKB/TrEMBL;Acc:A0A1D5RP74]	Bradi2g24737	AT3G18660.1&plant glycogenin-like starch initiation protein 1&LOC_Os01g65780.1&glycosyl transferase, putative, expressed	-	-		32	violet	0	198		564.555	551.743	1144	360.623	355.794	220.384	333.765		-1.008	-1.0384	-1.6459	-1.6658	-2.3485	-1.7567	-0.0199	-0.1108	-0.7026	-0.6826		2.919e-06	6.086e-07	1.534e-16	6.917e-17	3.815e-31	1.605e-18	0.9803	0.7918	0.002755	0.003347		M222222	F000
TraesCS1A01G266700	1AL	tr|A0A0B0MAA3|A0A0B0MAA3_GOSAR	Multidrug resistance 3		TraesCS1A02G266700		Bradi2g24730	AT1G09812.1LOC_Os05g35230.1&expressed protein	AT1G09812	multidrug resistance protein		9	magenta	0			8.76726	11.6648	7.54088	7.81832	11.6327	19.6236	15.202		0.2138	0.5822	0.047	0.6229	1.2729	0.9698	0.5759	0.9228	1.2259	0.65		0.8028	0.2441	0.9328	0.1576	0.002425	0.01894	0.3566	0.06283	0.005122	0.1617		M000010	F010
TraesCS1A01G266900	1AL	tr|A0A072V8Y3|A0A072V8Y3_MEDTR	Octicosapeptide/phox/Bem1p domain kinase superfamily protein		TraesCS1A02G266900		Bradi2g24710	AT4G05150.1&Octicosapeptide/Phox/Bem1p family protein&LOC_Os05g35260.1&PB1 domain containing protein, expressed	AT5G49920	Octicosapeptide/Phox/Bem1p family protein		1	turquoise	0			125.374	352.363	296.182	106.987	123.745	172.967	142.79		-1.1897	0.2375	-1.4025	-1.2017	-0.7437	-1.0046	0.2008	0.3979	0.6588	0.458		0.008596	0.7109	0.0006042	0.003546	0.1168	0.01851	0.8238	0.5626	0.2138	0.3852		M202200	F000
TraesCS1A01G267600	1AL	tr|A0A0K9NML3|A0A0K9NML3_ZOSMR	Chaperone protein dnaJ		TraesCS1A02G267600		Bradi2g24680	AT3G08910.1&DNAJ heat shock family protein&LOC_Os01g65480.1&dnaJ domain containing protein, expressed	-	-		17	grey60	0			17.125	13.1343	66.5423	9.66546	2.27806	10.5767	9.66212		-1.8203	-2.1944	-2.597	-4.3376	-2.4793	-2.5716	-1.7406	0.0253	0.1177	1.8583		0.001217	4.606e-05	4.546e-07	3.292e-14	4.397e-06	6.81e-07	0.01823	0.9904	0.9196	0.006704		M222222	F000
TraesCS1A01G267700	1AL	tr|A0A1D5SSR4|A0A1D5SSR4_WHEAT	Beta-galactosidase		TraesCS1A02G267700	Beta-galactosidase [Source:UniProtKB/TrEMBL;Acc:A0A1D5RUG9]	Bradi2g24670	AT1G77410.1&beta-galactosidase 16&LOC_Os03g06940.1&beta-galactosidase, putative, expressed	AT1G77410	beta-galactosidase 16		2	blue	0			32.3571	60.9354	53.0219	88.3071	84.4595	43.1664	76.0097		-0.6718	0.1968	0.7265	0.6612	-0.2927	0.5097	-0.0653	-0.2167	-1.0192	-0.9539		0.03345	0.6053	0.004939	0.0117	0.429	0.06387	0.9217	0.6177	0.0003273	0.000836		M000000	F020
TraesCS1A01G267800	1AL	tr|A0A0K9NND3|A0A0K9NND3_ZOSMR	Adenine nucleotide alpha hydrolases-like superfamily		TraesCS1A02G267800		Bradi2g24460	AT1G44760.1&Adenine nucleotide alpha hydrolases-like superfamily protein&LOC_Os05g35380.1&universal stress protein domain containing protein, putative, expressed	-	-		10	purple	0			229.081	358.836	171.839	419.354	466.313	351.169	435.127		0.4059	1.0464	1.2705	1.4221	1.0174	1.324	0.1515	0.0535	-0.2532	-0.4047		0.1158	7.754e-07	4.319e-10	1.952e-12	1.64e-06	7.901e-11	0.7078	0.9102	0.3848	0.09835		M011111	F000
TraesCS1A01G267900	1AL	tr|O24538|O24538_VICFA	Potassium channel		TraesCS1A02G267900	Potassium channel AKT2/3 [Source:Projected from Arabidopsis thaliana (AT4G22200) UniProtKB/Swiss-Prot;Acc:Q38898]	Bradi2g24450	AT4G22200.1&potassium transport 2/3&LOC_Os05g35410.1&potassium channel AKT2/3, putative, expressed	AT4G22200	potassium transport 2/3		1	turquoise	2			262.28	401.869	333.132	67.4037	184.961	134.558	89.9065		-0.3422	0.2746	-2.2928	-0.8454	-1.316	-1.8787	1.4473	0.414	0.9768	-0.4705		0.05093	0.1022	3.229e-51	1.03e-08	6.885e-18	8.196e-36	4.675e-19	0.0575	2.028e-08	0.008748		M002022	F100
TraesCS1A01G268000	1AL	tr|B9SI44|B9SI44_RICCO	Tonoplast intrinsic protein, putative		TraesCS1A02G268000		-	-	-	-		2	blue	0	1054		0.34046	0.35434	0	22.4772	24.2857	0.96918	3.03998		0.9435	0.6325	5.6648	5.7645	1.5634	2.845	0.0997	-2.8198	-4.1014	-4.2012		0.4652	0.6382	1.143e-15	3.355e-16	0.1253	0.0003239	0.9218	1.795e-08	2.925e-10	7.588e-11		M001100	F022
TraesCS1A01G268100	1AL	AT2G25810.1	tonoplast intrinsic protein 4;1		TraesCS1A02G268100		Bradi4g40903	LOC_Os05g16395.1&expressed protein	-	-		5	green	1	207		5.70636	7.0569	1.98344	81.6237	86.659	23.5782	18.6374		1.2494	1.4247	4.9806	5.0618	3.246	2.8596	0.0811	-2.1211	-1.7346	-1.8157		0.03793	0.009382	1.31e-31	1.46e-32	1.184e-12	2.68e-10	0.9077	1.859e-12	2.288e-08	3.451e-09		M001111	F022
TraesCS1A01G268200	1AL	tr|A0A1J3H0Y7|A0A1J3H0Y7_NOCCA	External alternative NAD(P)H-ubiquinone oxidoreductase B1, mitochondrial		TraesCS1A02G268200		Bradi3g22595	LOC_Os10g08780.1&expressed protein	-	-		20	royalblue	0			32.9427	14.9902	21.8566	8.57382	4.82812	23.2803	20.6728		0.5549	-0.5587	-1.3178	-2.0619	0.045	-0.0869	-0.7441	1.2309	1.3628	2.1068		0.1616	0.1676	0.0001958	2.152e-07	1	0.8436	0.2344	0.002992	0.0005071	6.803e-07		M002200	F011
TraesCS1A01G268400	1AL	tr|Q8VYH7|Q8VYH7_ORYSA	Isoflavone reductase-like protein		TraesCS1A02G268400		-	-	-	-		37	skyblue3	0			1622.68	768.367	915.73	653.488	242.18	686.937	898.092		0.8079	-0.249	-0.4768	-1.8797	-0.4063	-0.0274	-1.4028	0.4494	0.0705	1.4733		0.008188	0.5044	0.1063	2.21e-12	0.2333	0.948	1.427e-06	0.2544	0.8984	1.862e-07		M000200	F200
TraesCS1A01G268500	1AL	tr|A0A0K9P5H6|A0A0K9P5H6_ZOSMR	Phosphatidylinositol transfer protein		TraesCS1A02G268500		Bradi2g24440	AT4G09160.1&SEC14 cytosolic factor family protein / phosphoglyceride transfer family protein&LOC_Os05g35460.1&patellin protein, putative, expressed	AT4G09160	SEC14 cytosolic factor family protein / phosphoglyceride transfer family protein		5	green	1			82.0643	59.5156	80.4662	192.598	146.15	84.6011	121.118		0.0236	-0.4156	1.2369	0.8462	0.0562	0.5748	-0.3907	-0.662	-1.1807	-0.79		1	0.1534	9.004e-08	0.0003902	0.9894	0.02266	0.2501	0.02051	2.19e-06	0.002768		M001000	F020
TraesCS1A01G268600	1AL	tr|B4FHX7|B4FHX7_MAIZE	1,4-beta-D-glucanase		TraesCS1A02G268600		Bradi2g24420	AT1G35420.1&alpha/beta-Hydrolases superfamily protein&LOC_Os05g35470.1&dienelactone hydrolase family protein, expressed	AT1G35420	alpha/beta-Hydrolases superfamily protein		17	grey60	0			68.1372	106.059	146.788	60.2944	70.1044	96.0342	80.3221		-1.091	-0.4528	-1.2594	-1.0466	-0.6125	-0.8483	0.2128	0.4111	0.6469	0.4341		0.0004961	0.1791	1.086e-05	0.0002967	0.06095	0.004146	0.715	0.3495	0.06761	0.2335		M202200	F000
TraesCS1A01G268700	1AL	tr|A0A072TGP1|A0A072TGP1_MEDTR	C2 calcium/lipid-binding and GRAM domain protein		TraesCS1A02G268700		Bradi2g24410	AT1G22610.1&C2 calcium/lipid-binding plant phosphoribosyltransferase family protein&LOC_Os05g35480.1&anthranilate phosphoribosyltransferase, putative, expressed	-	-		43	ivory	0			213.826	60.9219	118.818	304.572	191.527	201.576	270.025		0.843	-1.0209	1.3501	0.6797	0.7501	1.1787	-0.6705	-0.1714	-0.6001	0.0704		8.704e-08	3.573e-09	2.548e-21	6.603e-06	1.402e-06	3.427e-16	1.647e-05	0.4468	0.0001375	0.7573		M021001	F000
TraesCS1A01G268800	1AL	tr|Q5TKI8|Q5TKI8_ORYSJ	Myb transcription factor		TraesCS1A02G268800		Bradi2g24400	AT4G09460.1&myb domain protein 6&LOC_Os05g35500.1&MYB family transcription factor, putative, expressed	-	-		1	turquoise	2	1113		32.0992	41.0658	53.2934	23.5544	19.8754	23.3062	24.7877		-0.743	-0.3702	-1.1522	-1.3791	-1.1888	-1.0764	-0.2269	0.0758	-0.0367	0.1903		0.06099	0.3833	0.0006437	5.65e-05	0.001074	0.001707	0.7568	0.926	0.9698	0.7265		M002222	F000
TraesCS1A01G268900	1AL	tr|A0A061ETT5|A0A061ETT5_THECC	Alpha/beta-Hydrolases superfamily protein		TraesCS1A02G268900		-	-	-	-		2	blue	0			2.08662	2.56098	4.48968	13.2778	8.47084	2.65758	3.74846		-1.0833	-0.694	1.447	0.838	-0.653	-0.2575	-0.6091	-1.7046	-2.1001	-1.491		0.1748	0.3738	0.006491	0.1501	0.446	0.728	0.4572	0.006948	0.0009445	0.02908		M001000	F022
TraesCS1A01G269600	1AL	sp|O80436|PTR29_ARATH	Protein NRT1/ PTR FAMILY 5.5		TraesCS1A02G269600		Bradi2g24327	AT1G22540.1&Major facilitator superfamily protein&LOC_Os05g35650.1&peptide transporter PTR2, putative, expressed	-	-		11	greenyellow	1	217		23.3066	12.2333	16.6363	65.7397	52.5371	43.5361	51.5548		0.4984	-0.3515	1.9578	1.644	1.3854	1.6103	-0.3138	-0.3475	-0.5724	-0.2586		0.09936	0.3138	3.252e-21	2.37e-14	1.826e-09	5.158e-14	0.2288	0.1469	0.007981	0.3059		M001111	F000
TraesCS1A01G270000	1AL	tr|A0A1E5UT15|A0A1E5UT15_9POAL	Benzyl alcohol O-benzoyltransferase		TraesCS1A02G270000	Transferase family protein [Source: Projected from Oryza sativa (Os10g0195600)]	Bradi3g23010	AT5G17540.1&HXXXD-type acyl-transferase family protein&LOC_Os10g11980.1&transferase family protein, putative, expressed	-	-		28	skyblue	0			58.1766	41.6197	91.5175	35.7019	28.1341	49.4161	73.7438		-0.6547	-1.1304	-1.3523	-1.6666	-0.8983	-0.3118	-0.3143	1.0406	0.4541	0.7683		0.01144	2.971e-06	2.783e-09	2.057e-12	0.0002316	0.215	0.4585	5.38e-05	0.1467	0.007534		M022200	F001
TraesCS1A01G270100	1AL	tr|B6SKV6|B6SKV6_MAIZE	Gibberellin-regulated protein 2		TraesCS1A02G270100		Bradi2g24320	AT4G09600.1&GAST1 protein homolog 3&LOC_Os05g35690.1&GASR6 - Gibberellin-regulated GASA/GAST/Snakin family protein precursor, expressed	AT4G09600	GAST1 protein homolog 3		6	red	2	284		14.2937	7.97554	227.164	0.17092	0	0.17618	1.73776		-2.687	-3.1261	-4.3688	-4.4133	-4.3319	-3.9402	-0.0445	0.4287	0.0369	0.0815		0.01217	0.001765	3.781e-06	2.547e-06	7.185e-06	3.731e-05	0.994	0.8295	0.9951	0.9667		M022222	F000
TraesCS1A01G270300	1AL	tr|A0A0K9P6L8|A0A0K9P6L8_ZOSMR	Aminotransferase		TraesCS1A02G270300	Bifunctional aspartate aminotransferase and glutamate/aspartate-prephenate aminotransferase [Source:Projected from Arabidopsis thaliana (AT2G22250) UniProtKB/Swiss-Prot;Acc:Q9SIE1]	Bradi2g24300	AT2G22250.3&aspartate aminotransferase&LOC_Os01g65090.1&aminotransferase, classes I and II, domain containing protein, expressed	AT2G22250	aspartate aminotransferase		29	saddlebrown	0			694.532	556.435	308.051	653.543	604.757	840.327	797.295		1.1686	0.8433	1.0789	0.9665	1.4391	1.3636	-0.1124	0.2847	0.3602	0.4726		3.079e-16	4.626e-09	5.803e-15	3.76e-12	2.218e-25	3.049e-23	0.6784	0.1318	0.02831	0.002135		M101011	F000
TraesCS1A01G270900	1AL	AT5G17210.1	transmembrane protein, putative (DUF1218)		TraesCS1A02G270900		-	-	-	-		13	salmon	1	110		50.116	22.6418	17.4628	85.0259	95.4533	173.361	128.923		1.4344	0.3316	2.1869	2.3454	3.178	2.7659	0.1585	0.579	0.9911	0.8326		0.0003777	0.5416	1.157e-09	5.286e-11	3.714e-19	6.434e-15	0.8409	0.2392	0.01167	0.03555		M101111	F000
TraesCS1A01G271700	1AL	AT5G17210.1	transmembrane protein, putative (DUF1218)		TraesCS1A02G271700		-	-	-	-		12	tan	0			47.1714	22.499	52.3668	52.1355	51.8223	47.0701	65.2178		-0.1647	-1.1919	0.0014	-0.0258	-0.1578	0.3172	-0.0272	0.3158	-0.1592	-0.132		0.628	4.602e-07	0.9968	0.924	0.6458	0.1442	0.968	0.259	0.6318	0.6714		M020000	F000
TraesCS1A01G272100	1AL	tr|A0A0K9NVX2|A0A0K9NVX2_ZOSMR	Protein kinase family protein		TraesCS1A02G272100		Bradi2g24197	AT4G01330.1&Protein kinase superfamily protein&LOC_Os05g36050.1&serine/threonine-protein kinase, putative, expressed	-	-		43	ivory	0			38.5803	36.3342	100.836	153.094	104.911	66.4788	82.6788		-1.3652	-1.4735	0.5933	0.0521	-0.5958	-0.2828	-0.5412	-0.8762	-1.1891	-0.6479		1.017e-07	4.233e-09	0.01097	0.8612	0.02354	0.2877	0.0634	0.0007276	1.198e-06	0.01637		M220000	F020
TraesCS1A01G272300	1AL	tr|W9RA19|W9RA19_9ROSA	Ethylene-responsive transcription factor		TraesCS1A02G272300		Bradi2g24175	AT5G61890.1&Integrase-type DNA-binding superfamily protein&LOC_Os05g36100.1&AP2 domain containing protein, expressed	-	-		9	magenta	0			3.01688	8.16712	1.11056	5.58732	8.10648	13.3437	8.44938		1.1362	2.2551	1.8296	2.2981	2.9353	2.3505	0.4685	0.5209	1.1057	0.6373		0.2015	0.00124	0.007405	0.0005373	1.027e-05	0.0004116	0.6707	0.5978	0.1195	0.3871		M000010	F000
TraesCS1A01G272600	1AL	tr|A0A1D5RRR1|A0A1D5RRR1_WHEAT	Protein YIPF		TraesCS1A02G272600	Protein YIPF [Source:UniProtKB/TrEMBL;Acc:A0A1D5RRR1]	Bradi2g24130	AT2G18840.1&Integral membrane Yip1 family protein&LOC_Os01g64760.1&Yip1 domain containing protein, expressed	AT2G18840	Integral membrane Yip1 family protein		16	lightcyan	0			8.33968	7.24012	26.4066	13.575	11.3416	10.8817	15.3616		-1.5991	-1.8642	-0.9327	-1.2186	-1.3151	-0.772	-0.2859	0.1607	-0.3824	-0.0965		1.274e-05	3.405e-07	0.002404	0.0001618	0.0001845	0.01423	0.655	0.8042	0.4617	0.8768		M220220	F000
TraesCS1A01G273500	1AL	tr|A0A199W3X9|A0A199W3X9_ANACO	Soluble inorganic pyrophosphatase		TraesCS1A02G273500		Bradi2g24100	AT2G46860.1&pyrophosphorylase 3&LOC_Os05g36260.1&soluble inorganic pyrophosphatase, putative, expressed	-	-		17	grey60	2	694		186.479	348.01	536.225	47.828	44.6723	95.52	94.7153		-1.4792	-0.6055	-3.3718	-3.4631	-2.4078	-2.4215	-0.0913	0.9503	0.964	1.0553		3.877e-05	0.1187	2.559e-24	3.402e-25	9.768e-13	3.02e-13	0.9249	0.02963	0.01738	0.007463		M202222	F000
TraesCS1A01G273600	1AL	sp|P93194|RPK1_IPONI	Receptor-like protein kinase		TraesCS1A02G273600		Bradi1g12377	AT4G23180.1&cysteine-rich RLK (RECEPTOR-like protein kinase) 10&LOC_Os05g41370.1&TKL_IRAK_DUF26-la.1 - DUF26 kinases have homology to DUF26 containing loci, expressed	AT4G05200	cysteine-rich RLK (RECEPTOR-like protein kinase) 25		9	magenta	1	280		50.708	47.2394	13.8001	108.132	136.668	137.941	130.418		1.8284	1.6799	2.8917	3.2273	3.2388	3.1581	0.3355	0.2664	0.3471	0.0116		1.309e-10	2.482e-09	1.419e-29	1.167e-36	5.385e-36	5.536e-35	0.3236	0.4479	0.2399	0.9837		M111111	F000
TraesCS1A01G274800	1AL	tr|B9MZA3|B9MZA3_POPTR	U-box domain-containing family protein		TraesCS1A02G274800		Bradi2g24050	AT3G18710.1&plant U-box 29&LOC_Os05g36360.1&U-box domain containing protein, expressed	-	-		15	midnightblue	0			25.1812	23.7575	23.6472	28.7048	38.0133	72.2902	43.4691		0.0727	-0.0402	0.2578	0.6588	1.5533	0.8442	0.401	0.5864	1.2954	0.8945		0.985	1	0.518	0.06659	4.136e-06	0.01664	0.4712	0.2035	0.0002426	0.01505		M000010	F010
TraesCS1A01G275000	1AL	tr|R7W555|R7W555_AEGTA	Dof zinc finger protein		TraesCS1A02G275000		Bradi2g24040	AT3G52440.1&Dof-type zinc finger DNA-binding family protein&LOC_Os05g36900.1&dof zinc finger domain containing protein, putative, expressed	-	-		42	lightcyan1	0			28.7285	36.3106	65.6718	26.2801	21.8944	26.3009	37.5568		-1.1628	-0.8393	-1.2923	-1.5385	-1.2931	-0.7758	-0.2462	0.5165	-0.0008	0.2454		0.002897	0.0292	0.0002357	1.466e-05	0.0005583	0.03526	0.7418	0.3303	1	0.6504		M202220	F000
TraesCS1A01G275300	1AL	tr|B9HPV0|B9HPV0_POPTR	Histone deacetylase family protein		TraesCS1A02G275300	Histone deacetylase [Source:UniProtKB/TrEMBL;Acc:A0A1D5RWJ5]	Bradi2g24020	AT1G08460.1&histone deacetylase 8&LOC_Os05g36920.1&histone deacetylase, putative, expressed	AT1G08460	histone deacetylase 8		11	greenyellow	1	173		231.559	152.069	169.544	334.876	377.904	306.53	319.524		0.4546	-0.1458	0.9781	1.1528	0.8491	0.9041	0.1747	-0.0739	-0.1289	-0.3036		0.0001293	0.3168	5.358e-22	7.189e-30	1.926e-15	1.428e-18	0.2304	0.69	0.3754	0.008951		M000100	F000
TraesCS1A01G275400	1AL	tr|A0A0K9PI42|A0A0K9PI42_ZOSMR	Kinase		TraesCS1A02G275400	Serine/threonine-protein kinase Nek5 [Source:Projected from Arabidopsis thaliana (AT3G44200) UniProtKB/Swiss-Prot;Acc:Q0WPH8]	Bradi2g24010	AT3G44200.1&NIMA (never in mitosis, gene A)-related 6&LOC_Os05g36960.1&protein kinase, putative, expressed	-	-		24	darkgrey	0			223.447	139.813	260.766	158.077	86.852	160.023	196.781		-0.2167	-0.8736	-0.7065	-1.5515	-0.6866	-0.398	-0.845	0.3085	0.0199	0.8648		0.6179	0.002298	0.01116	6.781e-09	0.02129	0.1877	0.009498	0.4791	0.9816	0.004641		M000200	F000
TraesCS1A01G276200	1AL	tr|B9SCU1|B9SCU1_RICCO	Glucan endo-1,3-beta-glucosidase, putative		TraesCS1A02G276200		Bradi2g23940	AT2G27500.2&Glycosyl hydrolase superfamily protein&LOC_Os01g64170.1&glycosyl hydrolases family 17, putative, expressed	-	-		18	lightgreen	0			31.3819	13.3669	24.8159	24.3389	9.42106	36.348	36.4716		0.3333	-0.8931	-0.0377	-1.337	0.5183	0.5418	-1.2993	0.5795	0.556	1.8553		0.4689	0.01812	0.929	0.0001821	0.1727	0.1089	0.001206	0.1684	0.1651	4.072e-07		M000200	F200
TraesCS1A01G276300	1AL	tr|Q8S3J5|Q8S3J5_WHEAT	Ferredoxin		TraesCS1A02G276300	Ferredoxin [Source:UniProtKB/TrEMBL;Acc:A0A1D5RSP6]	Bradi2g23931	AT2G27510.1&ferredoxin 3&LOC_Os05g37140.2&2Fe-2S iron-sulfur cluster binding domain containing protein, expressed	AT2G27510	ferredoxin 3		13	salmon	1	62		331.489	187.99	198.948	427.731	411.378	484.841	445.563		0.7357	-0.0704	1.0976	1.0414	1.2771	1.1547	-0.0562	0.0571	0.1795	0.2357		1.09e-08	0.7467	1.041e-20	1.818e-18	1.062e-26	1.334e-22	0.8333	0.8142	0.2577	0.09769		M001111	F000
TraesCS1A01G276600	1AL	AT1G58330.1	transcription factor-like protein		TraesCS1A02G276600		Bradi2g23890	AT1G08320.1&bZIP transcription factor family protein&LOC_Os05g37170.1&transcription factor, putative, expressed	-	-		32	violet	0			5.06044	20.3727	64.0878	6.59782	3.65732	7.14026	4.82102		-3.4945	-1.5812	-3.1681	-3.9343	-3.0675	-3.6102	-0.7663	-0.4421	0.1006	0.8669		7.024e-16	1.846e-05	5.239e-17	1.121e-19	5.92e-14	2.908e-19	0.3068	0.5757	0.9175	0.163		M222222	F000
TraesCS1A01G276800	1AL	tr|D7KI09|D7KI09_ARALL	Zinc finger protein		TraesCS1A02G276800		Bradi2g23870	AT1G08290.1&WIP domain protein 3&LOC_Os05g37190.1&ZOS5-08 - C2H2 zinc finger protein, expressed	-	-		13	salmon	1			16.4377	6.12022	6.96302	30.4677	14.3697	31.9804	38.3244		1.1557	-0.146	2.0302	0.9883	2.0893	2.3493	-1.0418	0.3192	0.0591	1.101		0.008908	0.8935	2.611e-08	0.0155	3.402e-08	7.288e-11	0.01123	0.5472	0.9354	0.004696		M101011	F000
TraesCS1A01G277100	1AL	tr|G7KWQ4|G7KWQ4_MEDTR	Solute carrier family 35 protein		TraesCS1A02G277100		-	-	-	-		6	red	0			97.6979	146.349	165.807	125.858	76.0384	65.1996	111.858		-0.7725	-0.1804	-0.3934	-1.1128	-1.3238	-0.5673	-0.7193	-0.1739	-0.9303	-0.211		5.123e-06	0.364	0.01347	2.285e-12	2.584e-15	0.0003226	5.805e-05	0.498	1.862e-07	0.3701		M000220	F000
TraesCS1A01G277400	1AL	tr|A0A0F7J2F5|A0A0F7J2F5_GOSBA	Cytochrome P450		TraesCS1A02G277400		Bradi2g23837	AT2G27690.1&cytochrome P450, family 94, subfamily C, polypeptide 1&LOC_Os05g37250.1&cytochrome P450, putative, expressed	-	-		7	black	0			14.9215	24.9705	58.0002	8.48136	8.27486	40.0549	12.3609		-1.831	-1.1432	-2.5879	-2.5882	-0.5133	-2.0816	-0.0002	0.5063	2.0746	2.0748		0.0008	0.03602	2.456e-07	3.351e-07	0.4523	3.455e-05	1	0.5714	0.000168	0.0001765		M202202	F010
TraesCS1A01G277800	1AL	AT1G71320.1	F-box family protein		TraesCS1A02G277800		-	-	-	-		2	blue	0	643		5.87238	4.83412	6.21104	30.5341	30.7215	5.77068	9.51142		-0.2026	-0.1982	2.2185	2.2156	-0.0383	0.5776	-0.0029	-1.6409	-2.2568	-2.2539		0.8459	0.8244	2.533e-09	3.407e-09	1	0.2169	1	2.371e-05	1.012e-07	1.023e-07		M001100	F022
TraesCS1A01G277900	1AL	tr|W4ZRN0|W4ZRN0_WHEAT	rRNA N-glycosidase		TraesCS1A02G277900	rRNA N-glycosidase [Source:UniProtKB/TrEMBL;Acc:W4ZRN0]	-	-	-	-		55	maroon	0			39.7671	18.1788	3.0863	19.3445	14.9043	54.8692	58.8271		3.3881	2.2398	2.3809	2.0236	3.8326	3.9355	-0.3573	1.5545	1.4516	1.809		4.184e-14	1.832e-06	8.995e-08	1.038e-05	6.502e-19	2.114e-20	0.6048	5.795e-05	0.0001452	2.314e-06		M111111	F011
TraesCS1A01G278000	1AL	tr|A0A103YIA8|A0A103YIA8_CYNCS	DNA glycosylase		TraesCS1A02G278000		Bradi2g23797	AT2G36490.1&demeter-like 1&LOC_Os05g37350.1&hhH-GPD superfamily base excision DNA repair protein, expressed	-	-		14	cyan	0			712.685	451.279	1250.76	1287.15	869.66	1017.53	1206.37		-0.8097	-1.4577	0.0416	-0.5215	-0.2944	-0.0515	-0.5632	-0.0931	-0.336	0.2271		3.015e-10	4.28e-32	0.7921	2.894e-05	0.03566	0.756	2.977e-05	0.6844	0.02051	0.1342		M020000	F000
TraesCS1A01G278200	1AL	tr|A0A1J3F7D5|A0A1J3F7D5_NOCCA	Phosphoglucan, water dikinase, chloroplastic		TraesCS1A02G278200		Bradi2g23780	AT5G01260.2&Carbohydrate-binding-like fold&LOC_Os05g37450.1&starch binding domain containing protein, putative, expressed	AT5G01260	Carbohydrate-binding-like fold		2	blue	0			261.657	160.117	154.581	475.34	394.08	230.572	246.604		0.7555	0.0485	1.6147	1.3454	0.5723	0.672	-0.2693	-0.9427	-1.0424	-0.7731		1.999e-10	0.8481	7.206e-53	8.083e-36	1.925e-06	2.487e-09	0.04031	3.008e-19	9.794e-22	6.831e-12		M001100	F020
TraesCS1A01G278400	1AL	tr|G7L6K2|G7L6K2_MEDTR	Auxin influx transporter		TraesCS1A02G278400		-	-	AT2G38120	Transmembrane amino acid transporter family protein		11	greenyellow	1	133		10.177	7.4185	16.3458	60.9415	59.0725	49.8559	65.3957		-0.5964	-1.0407	1.7498	1.709	1.4754	1.8465	-0.0408	0.0967	-0.2744	-0.2337		0.4397	0.09791	0.0007273	0.000955	0.007883	0.0003782	0.9845	0.9366	0.7498	0.7588		M001111	F000
TraesCS1A01G278900	1AL	tr|B7ZY89|B7ZY89_MAIZE	MYB transcription factor		TraesCS1A02G278900		Bradi2g23710	AT2G38090.1&Duplicated homeodomain-like superfamily protein&LOC_Os05g37730.1&MYB family transcription factor, putative, expressed	AT2G38090	Duplicated homeodomain-like superfamily protein		29	saddlebrown	0			90.4988	74.0883	50.7265	72.0589	76.6755	94.0236	108.623		0.8153	0.5399	0.4916	0.5838	0.8753	1.0794	0.0921	0.5878	0.3837	0.2916		0.001748	0.04372	0.04965	0.01843	0.00043	3.466e-06	0.8692	0.04167	0.2067	0.3328		M000001	F000
TraesCS1A01G279200	1AL	tr|A0A199UN58|A0A199UN58_ANACO	UPF0503 protein, chloroplastic		TraesCS1A02G279200		Bradi2g23700	AT3G09070.1&Protein of unknown function (DUF740)&LOC_Os05g37800.1&DUF740 domain containing protein, expressed	AT3G09070	LOW protein: UPF0503-like protein%2C putative (DUF740)		20	royalblue	0			15.3692	12.1597	18.0778	8.79684	5.02038	14.3324	12.7254		-0.2425	-0.5209	-1.0014	-1.688	-0.3342	-0.4693	-0.6866	0.5322	0.6673	1.3539		0.7766	0.3687	0.03514	0.0005817	0.6524	0.3672	0.3906	0.4714	0.2924	0.01683		M000200	F000
TraesCS1A01G279500	1AL	tr|F8RP38|F8RP38_PEA	Zinc finger protein LSD1		TraesCS1A02G279500	LSD1-type zinc finger protein [Source:UniProtKB/TrEMBL;Acc:A5HSI2]	Bradi3g16400	AT1G32540.1&lsd one like 1&LOC_Os08g06280.8&LSD1 zinc finger domain containing protein, expressed	AT1G32540	lsd one like 1		16	lightcyan	0			141.37	223.873	371.069	210.919	154.231	226.241	255.918		-1.3723	-0.7347	-0.8099	-1.2576	-0.7119	-0.5323	-0.4477	0.2776	0.098	0.5458		3.308e-18	2.981e-06	6.802e-08	7.824e-17	6.273e-06	0.0005792	0.02022	0.1965	0.7074	0.001868		M200200	F000
TraesCS1A01G279800	1AL	tr|Q9SH89|Q9SH89_ARATH	O-fucosyltransferase family protein		TraesCS1A02G279800		Bradi2g23650	AT2G37980.1&O-fucosyltransferase family protein&LOC_Os05g37880.1&growth regulator related protein, putative, expressed	AT2G37980	O-fucosyltransferase family protein		27	white	0			104.449	338.734	210.423	32.3909	178.098	112.917	54.5058		-0.9907	0.6824	-2.6587	-0.2386	-0.8894	-1.9327	2.4201	0.7261	1.7694	-0.6507		6.781e-07	0.0003194	1.291e-41	0.2455	5.036e-06	2.421e-24	4.031e-33	0.005305	6.932e-17	0.002052		M002002	F110
TraesCS1A01G279900	1AL	tr|A0A0B0PUS7|A0A0B0PUS7_GOSAR	Immediate early response 3-interacting 1		TraesCS1A02G279900		-	-	-	-		17	grey60	2	7		30.5782	27.1562	40.6798	13.5402	16.7634	23.2675	19.9269		-0.408	-0.5584	-1.5446	-1.2777	-0.7957	-1.0053	0.2669	0.5393	0.7489	0.482		0.1513	0.0292	1.534e-10	2.043e-07	0.002008	1.659e-05	0.5985	0.1325	0.01794	0.1498		M002202	F000
TraesCS1A01G280300	1AL	tr|A0A061EYJ3|A0A061EYJ3_THECC	RING/FYVE/PHD zinc finger superfamily protein		TraesCS1A02G280300		Bradi2g23610	AT5G05830.1&RING/FYVE/PHD zinc finger superfamily protein&LOC_Os05g37900.1&zinc finger, C3HC4 type domain containing protein, expressed	-	-		4	yellow	1	392		107.907	82.322	63.2874	195.458	262.377	169.551	188.294		0.7641	0.361	1.608	2.0299	1.406	1.5565	0.4219	-0.0515	-0.202	-0.6239		0.0006477	0.1417	7.292e-17	1.857e-26	2.073e-12	1.083e-15	0.08989	0.9059	0.4765	0.003072		M001111	F000
TraesCS1A01G280700	1AL	tr|A0A061GWU4|A0A061GWU4_THECC	Adenine nucleotide alpha hydrolases-like superfamily protein		TraesCS1A02G280700		Bradi2g23560	AT3G53990.1&Adenine nucleotide alpha hydrolases-like superfamily protein&LOC_Os05g37970.3&universal stress protein domain containing protein, putative, expressed	AT3G53990	Adenine nucleotide alpha hydrolases-like superfamily protein		9	magenta	0			929.201	1326.2	691.851	1292.86	1177.23	1222.27	1598.7		0.4172	0.9229	0.8874	0.7545	0.8076	1.1895	-0.1329	0.3021	-0.0799	0.0531		0.1579	0.0001591	0.0001954	0.001666	0.00118	3.815e-07	0.7924	0.4119	0.8584	0.8955		M000001	F000
TraesCS1A01G281000	1AL	tr|G7L5L1|G7L5L1_MEDTR	Plant/T7H20-70 protein		TraesCS1A02G281000		Bradi2g23540	AT5G02020.1LOC_Os05g38040.2&expressed protein	-	-		11	greenyellow	0			152.59	145.063	361.353	236.884	203.945	740.412	294.431		-1.219	-1.3038	-0.6052	-0.8168	1.0287	-0.2958	-0.2116	0.3094	1.6339	1.8455		1.205e-12	8.682e-15	0.00026	6.358e-07	1.345e-10	0.1002	0.4422	0.1748	1.277e-24	1.24e-30		M220010	F010
TraesCS1A01G281200	1AL	tr|A6YTD5|A6YTD5_CUCME	Microtubule binding protein		TraesCS1A02G281200		Bradi1g55317	AT3G05330.1&cyclin family&LOC_Os02g26140.1&microtubule-binding protein TANGLED1, putative, expressed	AT3G05330	cyclin family		4	yellow	1	269		32.4211	29.2152	23.8638	69.8675	63.3204	39.0106	57.4797		0.4143	0.2624	1.4872	1.3555	0.6807	1.216	-0.1317	-0.2712	-0.8065	-0.6748		0.441	0.6457	4.041e-05	0.0002064	0.1217	0.001112	0.8773	0.6713	0.06363	0.1193		M001101	F000
TraesCS1A01G281900	1AL	tr|B8AC38|B8AC38_ORYSI	Aldo-keto reductase		TraesCS1A02G281900		-	-	-	-		4	yellow	1	376		1.45798	1.4741	0.51902	12.3404	11.2059	3.36118	8.07348		0.9114	1.1497	3.7911	3.6607	1.9193	3.2149	-0.1304	-0.5762	-1.8718	-1.7414		0.3852	0.1876	6.826e-10	3.643e-09	0.01195	3.804e-07	0.8898	0.313	0.0004861	0.001472		M001100	F020
TraesCS1A01G282700	1AL	tr|A0A1D5RYQ5|A0A1D5RYQ5_WHEAT	CASP-like protein		TraesCS1A02G282700	CASP-like protein [Source:UniProtKB/TrEMBL;Acc:A0A1D5RYQ5]	Bradi2g23450	AT3G53850.1&Uncharacterised protein family (UPF0497)&LOC_Os05g38250.1&membrane associated DUF588 domain containing protein, putative, expressed	AT3G53850	Uncharacterized protein family (UPF0497)		18	lightgreen	0			95.6169	64.4039	68.4584	63.301	43.6625	93.4146	74.2528		0.4786	-0.0912	-0.1122	-0.6494	0.4334	0.1259	-0.5372	0.238	0.5456	1.0828		0.01488	0.7734	0.5902	0.0005973	0.0255	0.5554	0.01818	0.3663	0.005677	1.699e-08		M000000	F000
TraesCS1A01G282800	1AL	tr|K9N5V5|K9N5V5_9FABA	Legume-specific protein		TraesCS1A02G282800		Bradi2g23445	AT5G02090.1LOC_Os05g38264.1&expressed protein	AT5G02090	hypothetical protein		31	paleturquoise	0			7.48922	34.3106	13.3029	7.10908	44.668	44.1357	9.70908		-0.7509	1.3331	-0.9165	1.6993	1.6652	-0.4614	2.6158	0.4551	2.5817	-0.0341		0.09988	3.398e-05	0.01444	1.249e-08	7.965e-08	0.244	6.024e-15	0.4426	2.607e-14	0.9482		M010110	F110
TraesCS1A01G283100	1AL	tr|G7KGS4|G7KGS4_MEDTR	Glycerol-3-phosphate acyltransferase		TraesCS1A02G283100		Bradi2g23420	AT3G11430.1&glycerol-3-phosphate acyltransferase 5&LOC_Os05g38350.1&glycerol-3-phosphate acyltransferase 8, putative, expressed	AT3G11430	glycerol-3-phosphate acyltransferase 5		47	bisque4	0			1.93882	10.0633	1.42792	3.95172	10.0231	5.09678	4.40036		0.4224	2.4059	1.1204	2.3412	1.4628	1.2723	1.2208	0.1519	0.3424	-0.8783		0.7497	0.0004314	0.1244	0.000365	0.05937	0.08317	0.1372	0.916	0.7521	0.2487		M010100	F000
TraesCS1A01G283200	1AL	tr|A0A1D5RWH6|A0A1D5RWH6_WHEAT	S-acyltransferase		TraesCS1A02G283200	S-acyltransferase [Source:UniProtKB/TrEMBL;Acc:A0A1D5RWH5]	-	-	-	-		1	turquoise	2	858		155.699	244.354	191.74	87.8321	99.0265	94.3907	93.1031		-0.2998	0.3472	-1.1121	-0.9437	-1.0035	-1.0279	0.1683	0.0842	0.1085	-0.0598		0.2623	0.1369	4.11e-08	4.148e-06	2.525e-06	4.836e-07	0.6807	0.8533	0.7726	0.8674		M002022	F000
TraesCS1A01G283400	1AL	tr|M8ALT2|M8ALT2_AEGTA	Laccase		TraesCS1A02G283400	Laccase [Source:UniProtKB/TrEMBL;Acc:A0A1D5RS64]	Bradi2g23370	AT5G60020.1&laccase 17&LOC_Os05g38390.1&laccase precursor protein, putative, expressed	-	-		12	tan	0			14.1115	3.86642	23.8103	38.4758	8.47878	10.2601	69.0421		-0.6948	-2.3009	0.6349	-1.3421	-1.1215	1.4223	-1.977	0.7874	-1.7564	0.2206		0.3619	0.0002068	0.2926	0.02215	0.08594	0.01131	0.001866	0.3183	0.005224	0.8093		M020000	F220
TraesCS1A01G283600	1AL	AT5G02600.2	Heavy metal transport/detoxification superfamily protein		TraesCS1A02G283600		Bradi3g35490	AT2G28660.1&Chloroplast-targeted copper chaperone protein&LOC_Os08g31340.1&heavy metal-associated domain containing protein, expressed	-	-		4	yellow	1	237		9.8886	4.86842	9.50762	62.6838	54.9649	20.5332	46.1275		0.0376	-0.9137	2.6684	2.4671	1.0617	2.229	-0.2014	-0.4394	-1.6068	-1.4054		1	0.03353	4.828e-26	1.161e-21	0.0007693	1.063e-17	0.5675	0.09296	4.273e-11	2.108e-08		M001111	F020
TraesCS1A01G283900	1AL	tr|F2D9J2|F2D9J2_HORVV	Laccase		TraesCS1A02G283900	Laccase [Source:UniProtKB/TrEMBL;Acc:A0A341NQN8]	Bradi2g23350	AT5G60020.1&laccase 17&LOC_Os05g38420.1&laccase precursor protein, putative, expressed	-	-		33	darkolivegreen	0			136.656	16.6534	118.411	116.946	5.97944	58.9114	239.187		0.192	-2.6472	-0.019	-3.9318	-0.952	0.9579	-3.9129	0.9769	-0.933	2.9799		0.8584	3.995e-08	0.9761	7.048e-16	0.07327	0.05203	7.829e-15	0.1079	0.1029	7.678e-09		M020200	F200
TraesCS1A01G284100	1AL	tr|A0A1D1Y2V2|A0A1D1Y2V2_9ARAE	Microneme/rhoptry antigen		TraesCS1A02G284100		Bradi2g23300	AT3G55420.1LOC_Os05g38470.1&expressed protein	AT3G55420	hypothetical protein		1	turquoise	2	1216		8.5416	28.4212	31.2863	1.76474	2.1598	1.59782	0.71048		-1.8686	-0.1387	-3.8011	-3.5129	-3.8969	-4.6845	0.2882	-0.8834	-0.0958	-0.384		0.000556	0.9142	7.143e-12	3.332e-10	2.699e-10	6.397e-14	0.8511	0.437	0.9549	0.7131		M202222	F000
TraesCS1A01G284300	1AL	tr|W4ZNW4|W4ZNW4_WHEAT	Kinesin-like protein		TraesCS1A02G284300	Kinesin-like protein [Source:UniProtKB/TrEMBL;Acc:W4ZNW4]	Bradi2g23290	AT5G02370.1&ATP binding microtubule motor family protein&LOC_Os05g38480.1&kinesin motor domain containing protein, putative, expressed	AT5G02370	ATP binding microtubule motor family protein		2	blue	0	277		104.236	87.5144	84.4975	237.378	229.721	112.97	117.12		0.2981	0.0433	1.474	1.425	0.4219	0.4665	-0.0491	-1.0075	-1.0522	-1.0031		0.3004	0.9815	2.655e-13	1.95e-12	0.09192	0.0403	0.9298	4.474e-06	1.29e-06	3.915e-06		M001100	F022
TraesCS1A01G284900	1AL	tr|A0A059PZ93|A0A059PZ93_9POAL	Chitinase		TraesCS1A02G284900		Bradi3g26840	LOC_Os10g28120.1&glycosyl hydrolase, putative, expressed	-	-		10	purple	0			248.422	388.793	226.712	321.942	993.46	663.825	391.383		0.1247	0.7573	0.491	2.0782	1.5095	0.7668	1.5872	0.2757	1.0185	-0.5687		0.8608	0.0199	0.1298	5.822e-13	5.08e-07	0.01488	3.14e-07	0.5908	0.001896	0.1058		M000110	F110
TraesCS1A01G285000	1AL	tr|Q943K7|Q943K7_ORYSJ	70 kDa heat shock protein		TraesCS1A02G285000		Bradi2g23250	AT3G12580.1&heat shock protein 70&LOC_Os05g38530.1&DnaK family protein, putative, expressed	AT3G12580	heat shock protein 70		2	blue	0			1868.69	1023.81	1396.19	3137.62	2554.82	1361.31	1820.4		0.4147	-0.4418	1.1535	0.8609	-0.0362	0.3778	-0.2927	-0.7758	-1.1897	-0.8971		0.1058	0.06259	2.736e-08	4.187e-05	1	0.1042	0.3802	0.001486	4.148e-08	5.344e-05		M001000	F020
TraesCS1A01G285300	1AL	tr|M7YQF7|M7YQF7_TRIUA	Histone H2B		TraesCS1A02G285300	Histone H2B [Source:UniProtKB/TrEMBL;Acc:A0A341NP02]	-	-	-	-		43	ivory	0			19.1166	15.842	69.5159	92.4734	78.0095	27.1836	64.2386		-1.6302	-1.8721	0.3674	0.1478	-1.206	-0.1045	-0.2196	-0.4719	-1.5735	-1.3538		0.02006	0.004379	0.6133	0.8503	0.08893	0.9034	0.8823	0.6676	0.02758	0.05735		M020000	F000
TraesCS1A01G285400	1AL	tr|D6RUS9|D6RUS9_NICBE	GTP cyclohydrolase II/3,4-dihydroxy-2-butanone 4-phosphate synthase		TraesCS1A02G285400		Bradi2g23220	AT5G59750.1&DHBP synthase RibB-like alpha/beta domain;GTP cyclohydrolase II&LOC_Os05g38570.1&riboflavin biosynthesis protein ribAB, chloroplast precursor, putative, expressed	AT5G59750	monofunctional riboflavin biosynthesis protein RIBA 3		27	white	0			233.573	655.214	345.079	144.563	241.57	219.984	163.919		-0.5611	0.9183	-1.2472	-0.5113	-0.6468	-1.0661	0.736	0.1811	0.6004	-0.1356		0.0007526	5.293e-10	6.047e-17	0.0008986	4.64e-05	1.195e-12	1.135e-05	0.48	0.0005123	0.5272		M002002	F000
TraesCS1A01G286400	1AL	tr|A0A1B1X422|A0A1B1X422_9LILI	HXXXD-type acyl-transferase family protein		TraesCS1A02G286400		-	-	-	-		44	floralwhite	0			5.02122	4.89596	2.61346	4.14358	6.11672	10.165	4.88244		0.8194	0.5967	0.5478	1.0609	1.7088	0.7417	0.5131	0.1939	1.161	0.6479		0.2932	0.4512	0.4095	0.08196	0.004344	0.26	0.6007	0.8714	0.07088	0.3338		M000010	F000
TraesCS1A01G287000	1AL	tr|A0A061EIE5|A0A061EIE5_THECC	SacI domain-containing protein / WW domain-containing protein isoform 4		TraesCS1A02G287000		Bradi2g23080	LOC_Os05g38660.1&expressed protein	-	-		1	turquoise	0			31.5858	75.7069	62.1811	13.3344	50.297	20.0725	25.4588		-0.947	0.2675	-2.1151	-0.2977	-1.5743	-1.222	1.8174	0.8931	0.5408	-1.2767		0.04802	0.6593	3.058e-07	0.5289	0.0003133	0.003747	6.905e-05	0.1183	0.3824	0.006464		M002022	F100
TraesCS1A01G287100	1AL	tr|D7RJ71|D7RJ71_CARPA	Metal tolerance protein		TraesCS1A02G287100		Bradi2g23070	AT2G39450.1&Cation efflux family protein&LOC_Os01g62070.1&cation efflux family protein, putative, expressed	-	-		1	turquoise	0			50.6001	66.6695	76.3534	36.7152	47.002	51.14	48.1768		-0.5904	-0.2182	-1.0621	-0.6887	-0.5671	-0.6673	0.3733	0.3947	0.495	0.1217		0.0008764	0.2507	1.911e-11	1.861e-05	0.001132	2.095e-05	0.1168	0.07706	0.01672	0.6338		M002000	F000
TraesCS1A01G287200	1AL	tr|A0A061EZD3|A0A061EZD3_THECC	Plant protein 1589 of Uncharacterized protein function		TraesCS1A02G287200		Bradi2g23060	AT3G55240.1&Plant protein 1589 of unknown function&LOC_Os05g38680.1&plant-specific domain TIGR01589 family protein, expressed	AT5G02580	argininosuccinate lyase		14	cyan	0			12.2158	0.97178	119.596	187.175	42.9604	75.3704	171.07		-3.1446	-5.879	0.6287	-1.4317	-0.6446	0.5038	-2.0605	-0.1249	-1.2734	0.7871		5.496e-17	3.935e-29	0.07356	2.371e-05	0.1002	0.1731	3.138e-09	0.8605	0.0004513	0.05002		M220200	F220
TraesCS1A01G287500	1AL	tr|A0A0K9Q5C8|A0A0K9Q5C8_ZOSMR	Lung seven transmembrane receptor family protein		TraesCS1A02G287500		Bradi2g23027	AT5G18520.1&Lung seven transmembrane receptor family protein&LOC_Os05g38720.1&Lung seven transmembrane receptor domain containing protein, putative, expressed	AT5G18520	Lung seven transmembrane receptor family protein		12	tan	0			96.9084	43.9069	116.449	113.709	82.7782	100.849	132.484		-0.2604	-1.432	-0.0386	-0.4949	-0.2147	0.1832	-0.4563	0.2217	-0.1762	0.2801		0.2105	1.362e-15	0.8475	0.002915	0.309	0.3079	0.02138	0.3397	0.4594	0.1773		M020000	F000
TraesCS1A01G287800	1AL	tr|K7VQC2|K7VQC2_MAIZE	Histone H4				-	-	-	-		55	maroon	0			200.371	192.534	126.404	214.829	165.72	337.11	283.014		0.6194	0.5645	0.7156	0.3649	1.3261	1.0903	-0.3507	0.3747	0.6105	0.9612		0.316	0.3262	0.1533	0.4983	0.007343	0.0257	0.6956	0.6479	0.3336	0.07385		M000010	F000
TraesCS1A01G287900	1AL	tr|U5GUL9|U5GUL9_POPTR	Kinase family protein		TraesCS1A02G287900		Bradi2g22967	AT3G07070.1&Protein kinase superfamily protein&LOC_Os05g38770.1&protein kinase APK1B, chloroplast precursor, putative, expressed	-	-		1	turquoise	2	2211		172.584	463.582	526.628	1.59392	1.45964	3.16574	4.32042		-1.5364	-0.1764	-7.5462	-7.5565	-6.7872	-6.4366	-0.0104	1.1095	0.7589	0.7693		0.001919	0.8504	5.486e-46	1.205e-42	1.164e-37	1.024e-39	1	0.1858	0.4028	0.3643		M202222	F000
TraesCS1A01G288100	1AL	tr|M7Z1W5|M7Z1W5_TRIUA	Protein IQ-DOMAIN 1		TraesCS1A02G288100		Bradi2g22963	AT3G52290.1&IQ-domain 3&LOC_Os01g61720.4&IQ calmodulin-binding motif domain containing protein, expressed	-	-		1	turquoise	2	2820		7.7266	19.4006	57.5724	0.14728	0	0.29938	0.15868		-2.6229	-1.4334	-6.1287	-6.2482	-5.7118	-6.0702	-0.1195	0.0585	0.4169	0.5364		0.000302	0.05017	1.837e-15	2.522e-15	5.379e-13	4.812e-15	0.9694	0.9848	0.7961	0.6913		M202222	F000
TraesCS1A01G288300	1AL	tr|M8D830|M8D830_AEGTA	Bifunctional purine biosynthesis protein purH		TraesCS1A02G288300		Bradi3g17836	AT2G35040.1&AICARFT/IMPCHase bienzyme family protein&LOC_Os08g10570.1&bifunctional purine biosynthesis protein purH, putative, expressed	AT2G35040	AICARFT/IMPCHase bienzyme family protein		18	lightgreen	0			42.2998	28.9136	37.9826	29.5469	20.2397	45.7612	54.3021		0.1791	-0.3542	-0.3576	-0.8749	0.2508	0.5057	-0.5172	0.8633	0.6084	1.1256		0.6555	0.2436	0.1723	0.0008212	0.4564	0.0394	0.1566	0.001351	0.03423	4.813e-05		M000000	F000
TraesCS1A01G288500	1AL	tr|R7WD11|R7WD11_AEGTA	Nuclear transcription factor Y subunit B		TraesCS1A02G288500	CCAAT-binding transcription factor A [Source:UniProtKB/TrEMBL;Acc:A0A0A7LU96]	Bradi2g22940	AT2G37060.1&nuclear factor Y, subunit B8&LOC_Os05g38820.4&histone-like transcription factor and archaeal histone, putative, expressed	AT2G38880	nuclear factor Y%2C subunit B1		2	blue	0			83.17	117.958	112.524	151.783	187.794	90.641	85.7801		-0.4523	0.0702	0.4298	0.7358	-0.3204	-0.39	0.306	-0.8198	-0.7502	-1.0561		0.008987	0.7937	0.002837	1.057e-07	0.06966	0.01233	0.0913	5.523e-08	1.842e-06	2.318e-12		M000000	F000
TraesCS1A01G289300	1AL	tr|A0A1J3IGS9|A0A1J3IGS9_NOCCA	Telomere repeat-binding factor 1		TraesCS1A02G289300		Bradi2g22880	LOC_Os05g38940.1&expressed protein	-	-		47	bisque4	0			0.60642	25.6169	10.5326	15.5568	70.7087	28.0926	13.7008		-2.9244	1.2364	0.5385	2.6819	1.3709	0.3592	2.1433	-0.1793	0.8324	-1.311		1.718e-06	0.000297	0.135	1.055e-19	4.641e-05	0.3678	8.786e-14	0.7789	0.01989	8.116e-06		M210110	F100
TraesCS1A01G289600	1AL	sp|C6DKD0|PLSB_PECCP	Glycerol-3-phosphate acyltransferase		TraesCS1A02G289600		-	-	-	-		47	bisque4	0			9.51922	48.4311	27.3757	21.0727	59.8888	52.8413	30.6406		-1.4725	0.8081	-0.3623	1.1039	0.9338	0.1506	1.4662	0.5129	1.2962	-0.17		3.069e-05	0.005123	0.2454	2.663e-05	0.0009795	0.6659	1.822e-07	0.1836	7.112e-06	0.6464		M200100	F110
TraesCS1A01G289700	1AL	sp|O13504|TRPF_PICPA	N-(5'-phosphoribosyl)anthranilate isomerase		TraesCS1A02G289700		-	-	-	-		2	blue	0			0.21808	1.71238	1.03344	5.67624	20.0127	1.90206	3.46696		-0.8449	0.6943	2.1135	3.8263	0.7207	1.4517	1.7129	-0.6617	-1.3927	-3.1056		0.4865	0.4819	0.001598	6.264e-10	0.4987	0.04735	0.003542	0.468	0.07511	1.187e-06		M000100	F100
TraesCS1A01G289800	1AL	sp|A2STA7|TRPD_METLZ	Anthranilate phosphoribosyltransferase		TraesCS1A02G289800		-	-	-	-		3	brown	1			3.85018	3.99982	8.38728	15.7298	19.5833	34.4779	13.316		-0.9895	-0.9911	0.8488	1.1685	1.9239	0.625	0.3196	-0.2238	1.0751	0.7555		0.07758	0.05896	0.03137	0.00223	1.983e-07	0.1418	0.6182	0.7458	0.004872	0.05747		M000110	F010
TraesCS1A01G289900	1AL	sp|Q6QHK4|FIGLA_HUMAN	Factor in the germline alpha		TraesCS1A02G289900		-	-	-	-		3	brown	1	84		2.13008	4.16458	1.78924	9.60636	7.98896	17.1817	10.3684		0.3391	1.1641	2.135	1.882	2.9015	2.2417	-0.253	0.1067	0.7665	1.0195		0.7747	0.07289	5.27e-05	0.0005669	3.234e-08	2.21e-05	0.7826	0.9113	0.1386	0.03984		M000011	F000
TraesCS1A01G290100	1AL	AT2G32970.4	G1/S-specific cyclin-E protein		TraesCS1A02G290100		-	-	-	-		13	salmon	1			5.47946	4.33852	11.3624	39.8575	19.6463	52.4221	51.1911		-0.9538	-1.3598	1.7306	0.7433	2.1051	2.0857	-0.9873	0.3551	0.3746	1.3618		0.07299	0.006828	1.892e-06	0.06801	1.031e-08	5.744e-09	0.02244	0.5198	0.4454	0.000355		M021011	F000
TraesCS1A01G290200	1AL	AT1G74540.1	cytochrome P450, family 98, subfamily A, polypeptide 8		TraesCS1A02G290200		Bradi2g22862	LOC_Os05g38940.1&expressed protein	-	-		3	brown	1	88		0.79004	3.50818	0.4982	19.0316	34.768	33.8762	21.9238		0.5083	1.7507	4.1514	4.9897	4.9374	4.3386	0.8383	0.1873	0.786	-0.0522		0.7022	0.01889	4.732e-12	2.946e-17	1.938e-16	4.759e-13	0.1051	0.818	0.1042	0.9412		M001111	F000
TraesCS1A01G290700	1AL	tr|G7L3G1|G7L3G1_MEDTR	Respiratory burst oxidase-like protein		TraesCS1A02G290700		Bradi2g22820	AT5G60010.1&ferric reductase-like transmembrane component family protein&LOC_Os05g38980.1&respiratory burst oxidase, putative, expressed	AT5G60010	ferric reductase-like transmembrane component family protein		6	red	2	939		74.8419	138.664	413.95	36.8305	27.1989	30.4796	32.7598		-2.3397	-1.4971	-3.304	-3.7122	-3.5555	-3.4588	-0.4082	-0.1548	-0.2515	0.1567		2.573e-07	0.001021	1.009e-14	6.118e-18	4.472e-16	7.792e-16	0.6265	0.8767	0.7468	0.8316		M222222	F000
TraesCS1A01G290900	1AL	tr|M8AWC6|M8AWC6_TRIUA	Zinc finger protein CONSTANS		TraesCS1A02G290900		Bradi2g22800	AT5G41380.1&CCT motif family protein&LOC_Os05g38990.1&CCT motif family protein, expressed	AT5G41380	CCT motif family protein		6	red	2	1733		2.11324	4.26926	10.6241	0.14728	0	0.17618	0.5518		-2.1376	-1.1667	-4.2149	-4.3447	-3.8315	-3.5357	-0.1298	0.6792	0.3834	0.5133		0.01171	0.165	2.665e-07	1.165e-07	5.697e-06	1.019e-05	0.967	0.6852	0.8206	0.7097		M002222	F000
TraesCS1A01G291000	1AL	AT2G22560.1	Kinase interacting (KIP1-like) family protein		TraesCS1A02G291000		Bradi3g39120	AT2G22560.1&Kinase interacting (KIP1-like) family protein&LOC_Os05g39000.1&KIP1, putative, expressed	-	-		1	turquoise	2	2936		45.9342	108.023	324.72	2.49474	2.14774	3.49964	2.9555		-2.6169	-1.4748	-6.284	-6.4331	-5.8078	-6.0559	-0.1491	0.2281	0.4762	0.6253		4.679e-06	0.01132	8.457e-28	3.007e-27	5.458e-23	4.543e-26	0.9378	0.874	0.6542	0.4951		M202222	F000
TraesCS1A01G291200	1AL	tr|U5FHW7|U5FHW7_POPTR	Aminotransferase-related family protein		TraesCS1A02G291200	Nicotianamine aminotransferase 2 [Source:UniProtKB/TrEMBL;Acc:A0A1D5RWZ6]	-	-	-	-		45	darkorange2	0			50.799	53.7197	119.807	115.549	112.386	30.1981	46.4754		-1.1932	-1.1289	-0.0505	-0.0881	-1.9124	-1.3319	-0.0376	-1.2814	-1.8619	-1.8243		0.0004541	0.0006016	0.9003	0.8211	4.221e-09	2.133e-05	0.9719	0.0002592	2.804e-08	4.661e-08		M220022	F022
TraesCS1A01G291700	1AL	tr|K7VQC2|K7VQC2_MAIZE	Histone H4		TraesCS1A02G291700	Histone H4 [Source:UniProtKB/TrEMBL;Acc:A0A077RYQ1]	-	-	-	-		25	orange	1	27		78.8249	84.5449	56.5032	158.736	99.007	169.604	176.014		0.4387	0.5304	1.3792	0.7466	1.4665	1.519	-0.6326	0.1398	0.0873	0.7199		0.5705	0.4112	0.006814	0.1673	0.00574	0.002938	0.4299	0.9011	0.937	0.2403		M001011	F000
TraesCS1A01G291800	1AL	sp|Q2SJP9|MSRB_HAHCH	Peptide methionine sulfoxide reductase MsrB		TraesCS1A02G291800		Bradi2g22780	AT4G08330.1LOC_Os05g39060.1&expressed protein	AT4G08330	hypothetical protein		9	magenta	0			3.06414	5.31558	1.34654	4.08844	11.5005	11.1958	8.04952		0.9204	1.7765	1.3285	2.7557	2.684	2.2477	1.4271	0.9192	1.3555	-0.0717		0.2629	0.004414	0.03017	3.954e-07	2.295e-06	6.359e-05	0.007124	0.1395	0.009951	0.9238		M000110	F110
TraesCS1A01G292000	1AL	tr|B6T395|B6T395_MAIZE	CTD small phosphatase-like protein		TraesCS1A02G292000		-	-	-	-		26	darkorange	0			41.1659	57.4136	32.3588	23.6832	39.6316	48.8787	42.2902		0.3591	0.8063	-0.4439	0.2987	0.5746	0.3869	0.7426	0.8308	1.0185	0.276		0.2776	0.001772	0.1073	0.2824	0.03946	0.1556	0.01549	0.00527	0.0002106	0.3946		M000000	F010
TraesCS1A01G292200	1AL	tr|B2KTA8|B2KTA8_WHEAT	Calcium-dependent protein kinase		TraesCS1A02G292200		Bradi2g22750	AT3G51850.1&calcium-dependent protein kinase 13&LOC_Os05g39090.1&CAMK_CAMK_like.29 - CAMK includes calcium/calmodulin depedent protein kinases, expressed	-	-		37	skyblue3	0			86.4553	40.8094	62.3148	44.83	15.199	59.6654	48.6149		0.4707	-0.5818	-0.4626	-1.9915	-0.0614	-0.3515	-1.5289	0.1111	0.4012	1.93		0.1591	0.06468	0.1146	2.369e-11	0.993	0.2588	3.055e-06	0.8507	0.2833	8.049e-10		M000200	F200
TraesCS1A01G292700	1AL	tr|M8D8E3|M8D8E3_AEGTA	Zinc finger CCCH domain-containing protein 4		TraesCS1A02G292700		-	-	-	-		23	darkturquoise	0			26.578	18.3327	14.2127	15.4683	10.5934	26.3625	19.2841		0.8659	0.3658	0.1168	-0.3742	0.8373	0.4456	-0.491	0.3288	0.7205	1.2115		0.009227	0.3509	0.7575	0.3119	0.009994	0.1814	0.3229	0.4851	0.03815	0.0004415		M000000	F000
TraesCS1A01G293000	1AL	sp|A1CZJ3|GMT1_NEOFI	GDP-mannose transporter 1		TraesCS1A02G293000		-	-	-	-		2	blue	0	769		2.2134	0.86554	1.13162	340.042	255.728	10.7344	13.511		0.7505	-0.2359	7.2035	6.8154	2.5224	2.8384	-0.3881	-4.3651	-4.6811	-4.293		0.4501	0.9015	4.53e-35	1.564e-31	0.0001333	5.678e-06	0.6823	6.164e-18	2.369e-19	1.78e-16		M001111	F022
TraesCS1A01G294400	1AL	AT1G49990.1	F-box family protein		TraesCS1A02G294400		Bradi4g01110	AT3G18330.1&F-box family protein&LOC_Os07g03100.1&OsFBX212 - F-box domain containing protein, expressed	-	-		2	blue	0			0.2315	0.25354	4.48888	11.8906	13.1527	1.0553	2.93232		-2.4823	-2.4678	1.2463	1.3818	-1.5009	-0.5179	0.1355	-1.7642	-2.7473	-2.8827		0.006083	0.004176	0.08254	0.05179	0.09388	0.5533	0.9421	0.04204	0.0008318	0.0003493		M000000	F020
TraesCS1A01G294500	1AL	AT1G12170.1	F-box family protein		TraesCS1A02G294500		-	-	-	-		2	blue	0			1.58132	3.39302	11.0319	12.2357	12.8386	3.23358	7.7867		-2.3718	-1.6784	0.139	0.2106	-1.4981	-0.4673	0.0716	-0.6063	-1.6371	-1.7086		0.000437	0.007138	0.8288	0.7374	0.01817	0.4514	0.9662	0.4592	0.01264	0.007904		M220000	F000
TraesCS1A01G294900	1AL	AT5G12440.9	CCCH-type zinc fingerfamily protein with RNA-binding domain-containing protein		TraesCS1A02G294900		Bradi1g27100	LOC_Os05g39210.1&expressed protein	-	-		7	black	0			10.1721	10.505	13.5259	5.90698	2.9767	8.20124	7.35124		-0.349	-0.362	-1.1413	-1.9514	-0.6603	-0.8076	-0.8101	0.3338	0.4811	1.2911		0.51	0.4402	0.00235	8.371e-06	0.1388	0.03399	0.2392	0.6314	0.4122	0.01642		M002200	F000
TraesCS1A01G295200	1AL	tr|A0A0B2SC43|A0A0B2SC43_GLYSO	UDP-sugar pyrophosphorylase 1		TraesCS1A02G295200	UTP--glucose-1-phosphate uridylyltransferase 3, chloroplastic [Source:Projected from Arabidopsis thaliana (AT3G56040) UniProtKB/Swiss-Prot;Acc:F4IY62]	Bradi2g22680	AT3G56040.1&UDP-glucose pyrophosphorylase 3&LOC_Os05g39230.1&low photochemical bleaching 1 protein, putative, expressed	AT3G56040	UDP-glucose pyrophosphorylase 3		1	turquoise	2	1005		324.576	448.333	433.057	165.323	149.275	194.26	222.224		-0.4113	0.0478	-1.3744	-1.523	-1.1421	-0.952	-0.1485	0.4224	0.2323	0.3808		0.0525	0.9356	6.454e-15	1.04e-17	3.896e-10	9.919e-08	0.6822	0.07926	0.3787	0.08939		M002220	F000
TraesCS1A01G295300	1AL	tr|A0A1D5SUT1|A0A1D5SUT1_WHEAT	Ammonium transporter		TraesCS1A02G295300	Ammonium transporter [Source:UniProtKB/TrEMBL;Acc:W4ZRK3]	Bradi2g22670	AT2G38290.1&ammonium transporter 2&LOC_Os05g39240.1&ammonium transporter protein, putative, expressed	-	-		3	brown	1			6.62382	7.70664	11.238	15.3232	20.6293	34.4533	22.8982		-0.7107	-0.53	0.4026	0.8159	1.5137	0.9656	0.4133	0.563	1.1111	0.6978		0.2898	0.4173	0.4569	0.1017	0.001837	0.05182	0.6226	0.4276	0.03683	0.208		M000010	F000
TraesCS1A01G295600	1AL	tr|A0A0K9NQJ7|A0A0K9NQJ7_ZOSMR	Chaperone DnaK		TraesCS1A02G295600		Bradi1g77637	AT5G09590.1&mitochondrial HSO70 2&LOC_Os02g53420.1&DnaK family protein, putative, expressed	AT5G09590	mitochondrial HSO70 2		5	green	1	524		20.387	23.7139	21.2066	56.819	66.777	27.9176	37.2948		-0.0331	0.2289	1.3996	1.6345	0.3392	0.7979	0.2349	-0.6016	-1.0604	-1.2953		1	0.4663	1.31e-12	1.052e-16	0.2512	0.0002119	0.3959	0.005891	1.156e-06	1.095e-09		M001100	F020
TraesCS1A01G295800	1AL	tr|A0A072UGX9|A0A072UGX9_MEDTR	Phosphatidylethanolamine-binding protein		TraesCS1A02G295800		Bradi2g22660	AT5G01300.1&PEBP (phosphatidylethanolamine-binding protein) family protein&LOC_Os05g39250.1&phosphatidylethanolamine-binding protein, putative, expressed	AT5G01300	PEBP (phosphatidylethanolamine-binding protein) family protein		8	pink	0			6.3998	211.162	1.97654	2.33316	202.537	6.18576	2.10568		1.4379	6.3942	0.1646	6.3389	1.3519	-0.0874	6.1743	-0.252	1.1872	-4.9871		0.01144	7.38e-54	0.813	1.592e-53	0.01636	0.9146	8.027e-56	0.8267	0.04339	1.927e-45		M010100	F100
TraesCS1A01G295900	1AL	tr|B9SDD7|B9SDD7_RICCO	Ring finger protein, putative		TraesCS1A02G295900		Bradi2g22650	AT1G20823.1&RING/U-box superfamily protein&LOC_Os05g39260.1&zinc finger, C3HC4 type domain containing protein, expressed	-	-		11	greenyellow	1	46		18.8132	17.6401	36.8108	109.133	90.7896	72.2964	101.769		-0.8928	-0.9947	1.503	1.2477	0.9236	1.4073	-0.2553	-0.0956	-0.5794	-0.3241		0.06322	0.02636	8.286e-05	0.001267	0.03133	0.0002742	0.7358	0.912	0.2477	0.5317		M001101	F000
TraesCS1A01G296300	1AL	tr|B9T7R3|B9T7R3_RICCO	Receptor protein kinase, putative		TraesCS1A02G296300		Bradi2g22610	AT5G45840.2&Leucine-rich repeat protein kinase family protein&LOC_Os05g39410.2&expressed protein	-	-		55	maroon	0			278.219	248.324	215.368	236.105	189.704	402.778	297.49		0.3704	0.2056	0.1351	-0.1811	0.8992	0.4638	-0.3162	0.3287	0.7641	1.0803		0.04063	0.2853	0.45	0.3045	4.237e-09	0.003493	0.1405	0.1048	1.612e-06	3.604e-12		M000000	F000
TraesCS1A01G296500	1AL	tr|Q941V7|Q941V7_ORYSJ	Glutaredoxin-like		TraesCS1A02G296500		-	-	-	-		9	magenta	0			7.40138	8.83888	4.30208	8.91148	10.6738	17.2856	16.4506		0.6975	0.9099	0.9443	1.2041	1.8427	1.7917	0.2598	0.8474	0.8984	0.6386		0.296	0.1092	0.06377	0.01561	0.0001642	0.0001327	0.7816	0.1419	0.09284	0.241		M000011	F000
TraesCS1A01G296800	1AL	AT3G07830.1	Pectin lyase-like superfamily protein		TraesCS1A02G296800		-	-	-	-		45	darkorange2	0			9.12224	10.6961	16.0307	14.6622	21.5153	8.45434	11.7448		-0.7478	-0.5877	-0.1256	0.4232	-0.8709	-0.409	0.5488	-0.2834	-0.7453	-1.2941		0.1071	0.1872	0.7729	0.2648	0.04977	0.3229	0.2835	0.6589	0.1315	0.002356		M000000	F000
TraesCS1A01G296900	1AL	AT1G07090.1	LIGHT-DEPENDENT SHORT HYPOCOTYLS-like protein (DUF640)		TraesCS1A02G296900		-	-	-	-		3	brown	1	308		4.25316	2.9818	2.00586	8.75948	11.1659	14.8634	14.0386		0.9334	0.4917	1.8946	2.2563	2.5893	2.5612	0.3617	0.6666	0.6947	0.3331		0.1892	0.5492	0.0002096	7.042e-06	3.743e-07	1.757e-07	0.6248	0.2225	0.176	0.5435		M000111	F000
TraesCS1A01G297500	1AL	tr|A5BDR3|A5BDR3_VITVI	Zinc transporter protein		TraesCS1A02G297500		Bradi2g22520	AT1G05300.1&zinc transporter 5 precursor&LOC_Os05g39560.1&metal cation transporter, putative, expressed	-	-		55	maroon	0			20.1313	23.3455	15.7809	20.1586	12.7132	35.1509	31.1347		0.2985	0.5361	0.3204	-0.2834	1.071	0.9179	-0.6039	0.5975	0.7506	1.3544		0.7219	0.3685	0.5606	0.6222	0.03818	0.06516	0.4326	0.3933	0.2066	0.009971		M000000	F000
TraesCS1A01G297700	1AL	tr|A0A0K9NPK0|A0A0K9NPK0_ZOSMR	Cation/H(+) antiporter		TraesCS1A02G297700		Bradi2g22500	AT2G13620.1&cation/hydrogen exchanger 15&LOC_Os05g39600.1&ATCHX15, putative, expressed	-	-		6	red	2	314		2.15814	2.1563	17.2898	0.14728	0	0.29938	0		-2.381	-2.347	-4.2316	-4.3602	-3.8881	-4.4969	-0.1285	-0.2653	0.3435	0.4721		0.02105	0.01664	3.985e-06	1.771e-06	4.031e-05	9.822e-07	0.968	0.9036	0.8469	0.7401		M002222	F000
TraesCS1A01G298400	1AL	sp|Q0HZ29|GCSH_SHESR	Glycine cleavage system H protein		TraesCS1A02G298400		-	-	-	-		38	plum1	0			8.21968	36.7469	58.2387	17.4205	19.8792	3.48376	3.06196		-2.6041	-0.634	-1.6547	-1.4776	-3.7289	-3.9235	0.1771	-2.2689	-2.0742	-2.2513		9.904e-08	0.2249	0.0001883	0.0009517	7.504e-13	2.116e-15	0.8715	7.927e-05	0.0003831	8.043e-05		M202222	F022
TraesCS1A01G298600	1AL	tr|A0A191XX53|A0A191XX53_WHEAT	WRKY transcription factor		TraesCS1A02G298600		Bradi2g22440	AT2G38470.1&WRKY DNA-binding protein 33&LOC_Os05g39720.1&WRKY70, expressed	-	-		3	brown	1	113		4.452	8.57258	2.17914	22.0847	35.1921	50.2107	33.5426		0.8659	1.6795	3.0098	3.6551	4.1473	3.5897	0.6453	0.58	1.1375	0.4922		0.2277	0.002549	3.442e-10	8.633e-15	1.707e-18	3.05e-14	0.2321	0.2822	0.006195	0.2856		M001111	F010
TraesCS1A01G299100	1AL	tr|A0A0K9P7B1|A0A0K9P7B1_ZOSMR	Aminotransferase like protein		TraesCS1A02G299100		Bradi2g22410	AT3G08860.1&PYRIMIDINE 4&LOC_Os05g39770.1&aminotransferase, putative, expressed	AT3G08860	PYRIMIDINE 4		54	navajowhite2	0			1585.34	2973.17	824.848	446.305	907.203	995.461	656.33		0.9327	1.8301	-0.8759	0.1361	0.2676	-0.326	1.012	0.5498	1.1434	0.1314		5.39e-06	4.355e-22	7.936e-06	0.5589	0.2847	0.135	1.026e-06	0.02468	1.432e-08	0.6387		M010000	F110
TraesCS1A01G299200	1AL	tr|A0A0K9Q0P2|A0A0K9Q0P2_ZOSMR	Nodulin-like / Major Facilitator Superfamily protein		TraesCS1A02G299200		Bradi2g22400	AT2G30300.1&Major facilitator superfamily protein&LOC_Os05g39800.1&NFD4, putative, expressed	-	-		37	skyblue3	0			169.451	121.385	193.27	92.6294	50.8713	106.55	118.515		-0.1818	-0.647	-1.0399	-1.8807	-0.8425	-0.6905	-0.8407	0.3495	0.1974	1.0382		0.7208	0.04245	0.0003294	5.541e-11	0.006777	0.02296	0.02021	0.4466	0.6787	0.001424		M002200	F000
TraesCS1A01G299600	1AL	tr|W4ZRB5|W4ZRB5_WHEAT	Non-specific serine/threonine protein kinase		TraesCS1A02G299600	Non-specific serine/threonine protein kinase [Source:UniProtKB/TrEMBL;Acc:W4ZRB5]	Bradi2g22350	AT5G58380.1&SOS3-interacting protein 1&LOC_Os05g39870.1&CAMK_KIN1/SNF1/Nim1_like.24 - CAMK includes calcium/calmodulin depedent protein kinases, expressed	-	-		1	turquoise	2	1065		38.1432	38.718	56.8808	16.8461	19.5826	13.2562	17.9554		-0.5692	-0.5583	-1.7493	-1.5033	-2.065	-1.626	0.2459	0.1233	-0.3157	-0.5616		0.05507	0.04688	1.581e-11	1.174e-08	2.732e-12	4.196e-10	0.6592	0.8425	0.5138	0.1527		M002222	F000
TraesCS1A01G301100	1AL	tr|A0A072V0I2|A0A072V0I2_MEDTR	WRKY family transcription factor		TraesCS1A02G301100		Bradi2g22241	AT2G40750.1&WRKY DNA-binding protein 54&LOC_Os05g40060.1&WRKY48, expressed	-	-		23	darkturquoise	0			38.5151	9.99166	7.82994	2.90958	5.79446	26.1213	7.91002		2.192	0.3981	-1.274	-0.399	1.6504	0.0451	0.875	1.3191	2.9244	2.0494		9.447e-08	0.5019	0.01133	0.4526	8.135e-05	0.9452	0.2374	0.02906	4.464e-10	5.286e-06		M100010	F010
TraesCS1A01G301500	1AL	tr|D8L5E3|D8L5E3_MEDTR	Thioredoxin		TraesCS1A02G301500		Bradi2g22205	AT3G08710.2&thioredoxin H-type 9&LOC_Os05g40190.1&thioredoxin, putative, expressed	-	-		1	turquoise	2	1278		15.2768	73.2698	59.1925	2.58996	2.46864	3.44292	1.64938		-1.9892	0.293	-4.3033	-4.3016	-3.8089	-4.8296	0.0017	-0.5263	0.4944	0.4927		1.326e-11	0.3294	1.915e-29	1.849e-25	1.298e-21	3.201e-28	1	0.5776	0.5263	0.5001		M202222	F000
TraesCS1A01G301800	1AL	tr|G7K0V8|G7K0V8_MEDTR	Receptor-like kinase		TraesCS1A02G301800		Bradi2g22180	AT5G58300.1&Leucine-rich repeat protein kinase family protein&LOC_Os05g40200.1&inactive receptor kinase At2g26730 precursor, putative, expressed	-	-		28	skyblue	0			44.3846	26.0362	75.9876	27.1459	19.2254	25.969	33.7478		-0.7814	-1.5442	-1.4582	-1.9599	-1.5323	-1.1489	-0.5017	0.3093	-0.0741	0.4276		0.006445	1.729e-08	1.078e-08	3.932e-13	2.568e-08	7.191e-06	0.2402	0.4811	0.8988	0.2648		M022222	F000
TraesCS1A01G302000	1AL	tr|B6SWV7|B6SWV7_MAIZE	Transposon protein CACTA, En/Spm sub-class				Bradi2g22170	AT3G08670.1LOC_Os05g40220.2&transposon protein, putative, unclassified, expressed	-	-		41	lightsteelblue1	0			184.342	73.4646	178.246	140.909	80.8159	112.577	148.131		0.0383	-1.2872	-0.3376	-1.1354	-0.6616	-0.2651	-0.7978	0.0724	-0.324	0.4738		0.9652	4.434e-14	0.04379	3.546e-12	0.0001159	0.1321	1.024e-05	0.8288	0.1212	0.01756		M020200	F000
TraesCS1A01G302100	1AL	tr|A0A1D5S0G4|A0A1D5S0G4_WHEAT	Sulfotransferase		TraesCS1A02G302100	Sulfotransferase [Source:UniProtKB/TrEMBL;Acc:A0A1D5S0G4]	-	-	AT2G03770	P-loop containing nucleoside triphosphate hydrolases superfamily protein		24	darkgrey	0			37.5147	3.69996	15.4477	10.5248	0.3691	12.8343	13.1827		1.2103	-2.032	-0.5262	-3.7957	-0.2715	-0.2202	-3.2695	0.3061	0.2548	3.5242		0.02371	0.0004748	0.337	7.555e-09	0.7837	0.7261	5.376e-06	0.7458	0.7697	4.711e-07		M020200	F200
TraesCS1A01G302200	1AL	tr|M7ZVU0|M7ZVU0_TRIUA	V-type proton ATPase subunit E		TraesCS1A02G302200	VHA-E2 [Source:Projected from Arabidopsis thaliana (AT3G08560) UniProtKB/TrEMBL;Acc:A0A178VP35]	Bradi2g22160	AT3G08560.1&vacuolar H+-ATPase subunit E isoform 2&LOC_Os05g40230.1&vacuolar ATP synthase subunit E, putative, expressed	-	-		1	turquoise	2	2691		18.5951	43.6411	135.454	0.17092	0.15582	0	0.94744		-2.3396	-1.3565	-5.9063	-5.7973	-5.8889	-5.1549	0.1089	0.7513	0.0173	-0.0916		0.01697	0.1813	1.046e-11	2.697e-11	3.768e-11	2.689e-09	0.9734	0.6447	1	0.9605		M002222	F000
TraesCS1A01G303000	1AL	AT5G01970.1	heat-inducible transcription repressor		TraesCS1A02G303000		Bradi2g22060	AT5G01970.1LOC_Os05g40310.1&expressed protein	-	-		1	turquoise	2	2749		30.3676	77.6559	124.322	0.29456	0.4379	0.94664	0.69536		-1.9717	-0.6557	-7.0777	-6.8005	-6.1691	-6.5872	0.2772	0.4905	0.9087	0.6314		9.903e-06	0.1774	1.023e-29	5.29e-27	3.71e-24	1.323e-28	0.8914	0.7471	0.4246	0.5658		M202222	F000
TraesCS1A01G303100	1AL	tr|A1KXL0|A1KXL0_ORYSA	Cytochrome P450-like protein		TraesCS1A02G303100		Bradi2g22050	AT5G24910.1&cytochrome P450, family 714, subfamily A, polypeptide 1&LOC_Os05g40384.1&cytochrome P450, putative, expressed	-	-		3	brown	0			41.8597	34.7249	45.2126	38.048	92.6846	73.6134	98.0302		-0.1269	-0.3542	-0.2364	0.9922	0.6679	1.0709	1.2286	1.3073	0.9043	-0.3243		0.9131	0.503	0.6058	0.01053	0.1383	0.006118	0.005106	0.00312	0.04564	0.5261		M000001	F101
TraesCS1A01G303500	1AL	AT4G16950.6	Disease resistance protein (TIR-NBS-LRR class) family		TraesCS1A02G303500		-	-	-	-		4	yellow	1	970		0	0	0	233.185	284.599	36.9808	34.2031		0	0	8.3814	8.6651	5.7764	5.6252	0.2836	-2.7562	-2.605	-2.8886		1	1	1.905e-43	1.749e-46	2.916e-20	1.527e-19	0.4869	2.569e-27	3.925e-23	1.66e-28		M001111	F022
TraesCS1A01G303600	1AL	tr|G7II68|G7II68_MEDTR	LURP-one-like protein		TraesCS1A02G303600		Bradi2g22030	AT2G38640.1&Protein of unknown function (DUF567)&LOC_Os05g40630.1&DUF567 domain containing protein, putative, expressed	-	-		26	darkorange	0			24.2877	24.6248	8.48866	11.8941	7.49868	18.3513	16.6248		1.4326	1.4559	0.447	-0.1749	1.0164	0.9172	-0.6219	0.4702	0.5693	1.1912		0.001109	0.0005529	0.3388	0.7499	0.0267	0.03431	0.3503	0.4487	0.2928	0.0135		M110000	F000
TraesCS1A01G303700	1AL	sp|Q0HZU8|GCH1_SHESR	GTP cyclohydrolase 1		TraesCS1A02G303700		-	-	-	-		21	darkred	0			8.89402	19.9809	7.64664	7.91518	5.86466	7.19	7.9175		0.1545	1.2571	0.0126	-0.3733	-0.0179	0.0672	-0.3859	0.0546	-0.0305	0.3554		0.8809	0.001151	0.9815	0.4438	1	0.9036	0.6134	0.9574	0.9814	0.5625		M010000	F000
TraesCS1A01G303800	1AL	tr|A0A0K9NPK0|A0A0K9NPK0_ZOSMR	Cation/H(+) antiporter		TraesCS1A02G303800		Bradi2g22020	AT2G13620.1&cation/hydrogen exchanger 15&LOC_Os05g40650.1&ATCHX, putative, expressed	AT2G13620	cation/hydrogen exchanger 15		6	red	2	414		5.8487	9.5972	45.6738	1.64272	2.58804	1.40656	2.72082		-2.6135	-2.0093	-4.101	-3.6109	-4.2322	-3.5166	0.49	0.5843	-0.1313	-0.6213		0.0003558	0.004762	3.535e-09	1.723e-07	1.059e-08	2.849e-07	0.7537	0.6669	0.9423	0.5677		M222222	F000
TraesCS1A01G303900	1AL	tr|Q7XEB4|Q7XEB4_ORYSJ	BTB/POZ domain containing protein, expressed		TraesCS1A02G303900		-	-	-	-		5	green	1	671		15.0664	17.5088	12.2225	110.15	95.2688	24.2164	36.4154		0.3145	0.462	3.1207	2.9177	0.9946	1.5235	-0.2029	-1.5972	-2.1261	-1.9231		0.4706	0.1834	1.378e-40	8.623e-35	0.0007387	2.471e-09	0.5279	1.853e-15	2.953e-21	4.069e-17		M001101	F022
TraesCS1A01G304100	1AL	tr|A0A1E5V557|A0A1E5V557_9POAL	L-ascorbate oxidase-like protein		TraesCS1A02G304100		Bradi2g22000	AT3G13400.1&SKU5 similar 13&LOC_Os05g40740.1&monocopper oxidase, putative, expressed	AT3G13400	SKU5 similar 13		1	turquoise	2	2211		156.292	261.633	729.845	0.53796	0	1.27918	3.63112		-2.009	-1.3402	-8.2761	-8.6813	-7.539	-6.6391	-0.4052	1.6371	0.7371	1.1423		0.005556	0.06681	1.834e-32	1.432e-32	6.155e-27	6.392e-24	0.826	0.1033	0.5407	0.2687		M202222	F000
TraesCS1A01G304200	1AL	tr|A0A0K9NJI5|A0A0K9NJI5_ZOSMR	Protein kinase-like protein		TraesCS1A02G304200		Bradi2g21990	AT1G79620.1&Leucine-rich repeat protein kinase family protein&LOC_Os05g40770.1&leucine-rich repeat family protein, putative, expressed	-	-		11	greenyellow	1	94		46.8248	69.8474	60.4834	134.403	126.012	152.483	135.597		-0.3656	0.2158	1.14	1.0456	1.3195	1.1479	-0.0944	0.0079	0.1794	0.2738		0.1885	0.4397	5.897e-09	1.358e-07	3.938e-11	5.342e-09	0.8263	0.9922	0.5402	0.2631		M001111	F000
TraesCS1A01G304400	1AL	tr|B6SVB8|B6SVB8_MAIZE	CCR4-NOT transcription complex subunit 2		TraesCS1A02G304400		Bradi2g21970	AT1G07705.2&NOT2 / NOT3 / NOT5 family&LOC_Os02g54120.1&CCR4-NOT transcription factor, putative, expressed	-	-		2	blue	0	573		223.957	249.825	250.919	594.453	547.685	243.324	302.597		-0.16	-0.0093	1.2399	1.1229	-0.0406	0.2662	-0.117	-0.9738	-1.2805	-1.1634		0.3166	1	1.719e-31	1.404e-25	0.9236	0.02892	0.5293	2.491e-19	1.613e-30	5.835e-25		M001100	F020
TraesCS1A01G304700	1AL	tr|R7W1A3|R7W1A3_AEGTA	Protein BREAST CANCER SUSCEPTIBILITY 1-like protein		TraesCS1A02G304700		-	-	-	-		2	blue	0	181		43.6883	59.0468	41.9838	153.275	139.353	69.943	68.9815		0.0527	0.4595	1.8502	1.7135	0.7299	0.7048	-0.1367	-1.1454	-1.1203	-0.9836		0.9647	0.05239	5.574e-23	1.928e-19	0.0008944	0.0006913	0.6974	2.247e-09	1.342e-08	9.6e-07		M001100	F022
TraesCS1A01G304900	1AL	tr|A0A1E5W892|A0A1E5W892_9POAL	Xyloglucan galactosyltransferase KATAMARI1-like protein		TraesCS1A02G304900		-	-	-	-		48	darkslateblue	0			32.7295	15.0798	56.1901	73.6162	74.3548	52.5666	57.9837		-0.7733	-1.8198	0.376	0.392	-0.1031	0.0424	0.016	-0.3336	-0.479	-0.495		0.04607	3.812e-07	0.2879	0.2674	0.9395	0.9273	0.993	0.5227	0.2649	0.2142		M020000	F000
TraesCS1A01G305000	1AL	tr|A0A151QNJ8|A0A151QNJ8_CAJCA	Gag polyprotein				-	-	-	-		12	tan	0			27.6602	9.04646	35.2353	38.5985	26.7038	18.1733	29.9425		-0.3407	-1.7444	0.1262	-0.3989	-0.9486	-0.2382	-0.5251	-0.3644	-1.0747	-0.5497		0.3198	1.158e-08	0.6599	0.1442	0.001103	0.4108	0.1179	0.3038	0.0002754	0.1077		M020000	F020
TraesCS1A01G305200	1AL	tr|W4ZRS6|W4ZRS6_WHEAT	Protein DETOXIFICATION		TraesCS1A02G305200	Protein DETOXIFICATION [Source:UniProtKB/TrEMBL;Acc:W4ZRS6]	Bradi3g23150	AT1G51340.2&MATE efflux family protein&LOC_Os10g13940.1&MATE efflux protein, putative, expressed	-	-		34	darkmagenta	2	1		46.3791	96.6029	48.3514	16.2619	22.5791	25.5627	18.144		-0.0363	0.9899	-1.5299	-1.0739	-0.9052	-1.3831	0.456	0.1468	0.6248	0.1687		1	0.0001373	2.867e-08	0.0001099	0.002378	5.768e-07	0.3223	0.8136	0.09375	0.7038		M002202	F000
TraesCS1A01G305300	1AL	AT3G24840.7	Sec14p-like phosphatidylinositol transfer family protein		TraesCS1A02G305300		Bradi2g21910	LOC_Os05g40890.2&expressed protein	-	-		39	orangered4	0			57.847	76.7864	36.876	61.2055	86.9292	38.1318	37.7408		0.6192	1.0123	0.6961	1.1863	0.0322	0.0308	0.4902	-0.6654	-0.6639	-1.1541		0.202	0.01337	0.0853	0.001916	1	0.9603	0.4128	0.2099	0.1768	0.006359		M000100	F000
TraesCS1A01G305800	1AL	tr|G7IDM2|G7IDM2_MEDTR	Type I inositol-1,4,5-trisphosphate 5-phosphatase		TraesCS1A02G305800		Bradi2g21850	AT5G04980.2&DNAse I-like superfamily protein&LOC_Os05g41000.1&endonuclease/exonuclease/phosphatase family domain containing protein, expressed	-	-		35	sienna3	2	119		46.2287	74.7644	60.3923	21.2938	19.7897	35.9695	30.4198		-0.3733	0.3254	-1.4745	-1.5636	-0.7113	-0.9704	-0.0891	0.5041	0.7632	0.8523		0.2264	0.2448	1.805e-09	8.847e-10	0.007799	6.957e-05	0.8999	0.1602	0.01243	0.00552		M002200	F000
TraesCS1A01G306000	1AL	tr|B6TD92|B6TD92_MAIZE	Lipid-transfer protein		TraesCS1A02G306000		Bradi2g21830	AT3G43720.1&Bifunctional inhibitor/lipid-transfer protein/seed storage 2S albumin superfamily protein&LOC_Os05g41030.1&LTPL67 - Protease inhibitor/seed storage/LTP family protein precursor, expressed	AT3G43720	Bifunctional inhibitor/lipid-transfer protein/seed storage 2S albumin superfamily protein		5	green	1	173		8.60626	15.7621	11.6918	47.0214	53.061	24.8604	22.794		-0.4631	0.4158	1.9137	2.0832	1.0037	0.907	0.1694	-1.0067	-0.9101	-1.0795		0.479	0.4589	9.687e-07	7.93e-08	0.02772	0.03638	0.8395	0.03375	0.04726	0.01269		M001100	F000
TraesCS1A01G306600	1AL	tr|M7YTH1|M7YTH1_TRIUA	Chlorophyll a-b binding protein, chloroplastic		TraesCS1A02G306600	Chlorophyll a-b binding protein, chloroplastic [Source:UniProtKB/TrEMBL;Acc:A0A341NPP5]	-	-	-	-		14	cyan	0			230.246	92.5363	609.384	1256.47	855.472	577.098	1061.83		-1.3893	-2.6745	1.0324	0.4839	-0.0789	0.7926	-0.5485	-0.2399	-1.1113	-0.5628		1.541e-11	2.036e-39	1.362e-07	0.01936	0.8909	7.622e-05	0.02361	0.4453	5.968e-08	0.01192		M221000	F020
TraesCS1A01G306700	1AL	AT1G49610.1	F-box family protein		TraesCS1A02G306700		-	-	-	-		9	magenta	1	162		25.4577	26.2646	16.7418	37.9464	42.7756	41.6698	35.9953		0.5627	0.6813	1.1599	1.3189	1.2893	1.0781	0.159	-0.0818	0.1293	-0.0297		0.03143	0.003895	3.9e-09	3.053e-11	6.807e-10	8.565e-08	0.6038	0.814	0.6471	0.9266		M001111	F000
TraesCS1A01G307200	1AL	AT1G49180.2	protein kinase family protein		TraesCS1A02G307200		Bradi2g21790	AT3G10660.1&calmodulin-domain protein kinase cdpk isoform 2&LOC_Os05g41090.1&CAMK_CAMK_like_CG18020d.1 - CAMK includes calcium/calmodulin depedent protein kinases, expressed	-	-		5	green	0	1		12.1709	16.4758	11.2942	29.8736	21.1529	14.8803	17.7295		0.1339	0.5096	1.38	0.8953	0.3989	0.607	-0.4847	-0.773	-0.9812	-0.4964		0.8678	0.1752	1.289e-06	0.003821	0.3558	0.06606	0.2043	0.01907	0.002543	0.1885		M001000	F000
TraesCS1A01G307500	1AL	tr|A0A072VGY6|A0A072VGY6_MEDTR	Beta-1,3-N-acetylglucosaminyltransferase family protein		TraesCS1A02G307500		-	-	-	-		2	blue	0	1074		0.17024	0.77906	0	362.732	360.014	5.08544	13.2941		0.5495	1.0371	8.7033	8.6923	3.0063	4.1681	-0.011	-4.5352	-5.697	-5.686		0.715	0.3096	3.304e-38	3.429e-38	9.811e-05	3.858e-09	1	1.562e-20	6.678e-27	5.949e-27		M001101	F022
TraesCS1A01G307600	1AL	tr|A0A072VGY6|A0A072VGY6_MEDTR	Beta-1,3-N-acetylglucosaminyltransferase family protein		TraesCS1A02G307600		-	-	-	-		5	green	1	313		0.91242	2.28676	0	34.9321	39.5713	7.92038	10.7703		1.4766	2.0628	5.9304	6.0966	3.8786	4.2638	0.1662	-1.6667	-2.0519	-2.218		0.1383	0.01335	1.117e-19	8.958e-21	4.872e-08	3.402e-10	0.8049	6.628e-06	2.238e-07	1.363e-08		M001101	F022
TraesCS1A01G307900	1AL	AT1G07330.2	dentin sialophosphoprotein		TraesCS1A02G307900		Bradi2g21737	AT5G17910.1LOC_Os01g59670.1&expressed protein	-	-		28	skyblue	0			106.183	61.4887	180.775	75.7601	49.8284	64.7433	82.0495		-0.7718	-1.5227	-1.2396	-1.8431	-1.467	-1.1246	-0.6035	0.115	-0.2273	0.3762		3.603e-06	4.179e-20	5.512e-16	3.681e-29	9.149e-19	2.735e-13	0.003558	0.713	0.3606	0.09476		M022222	F000
TraesCS1A01G308300	1AL	sp|O60016|CLR4_SCHPO	Histone-lysine N-methyltransferase, H3 lysine-9 specific		TraesCS1A02G308300		-	-	-	-		2	blue	0			3.5775	4.57924	11.1548	21.2669	22.7726	6.1281	7.81788		-1.3875	-1.2953	0.8906	0.9867	-0.8159	-0.4478	0.0961	-1.3384	-1.7065	-1.8026		0.01336	0.01502	0.03649	0.02	0.1472	0.3836	0.9284	0.007535	0.0005749	0.0002227		M000000	F022
TraesCS1A01G308700	1AL	tr|A0A1D1Z8K9|A0A1D1Z8K9_9ARAE	Calmodulin		TraesCS1A02G308700	Calmodulin-like protein 9 [Source:Projected from Arabidopsis thaliana (AT3G51920) UniProtKB/Swiss-Prot;Acc:Q9S744]	Bradi2g21470	AT3G43810.1&calmodulin 7&LOC_Os05g41200.1&OsCML9 - Calmodulin-related calcium sensor protein, expressed	-	-		15	midnightblue	0			23.4313	14.6292	19.0437	13.3879	20.7236	34.9316	16.3488		0.2821	-0.3072	-0.5153	0.1131	0.8381	-0.2246	0.6284	0.2906	1.3534	0.725		0.5675	0.5	0.1444	0.776	0.01272	0.5712	0.1712	0.6142	7e-05	0.04444		M000000	F010
TraesCS1A01G308900	1AL	tr|M8ALH3|M8ALH3_TRIUA	SNF1-related protein kinase regulatory subunit beta-1		TraesCS1A02G308900		Bradi2g21420	AT5G21170.1&5\'-AMP-activated protein kinase beta-2 subunit protein&LOC_Os05g41220.1&SNF1-related protein kinase regulatory subunit beta-1, putative, expressed	-	-		10	purple	0			203.012	293.297	226.493	321.339	475.508	509.576	275.525		-0.1498	0.3651	0.5055	1.0676	1.1649	0.2783	0.5621	-0.2272	0.6594	0.0973		0.3315	0.001767	2.035e-06	1.167e-25	1.896e-29	0.01514	2.021e-07	0.1066	4.764e-10	0.4849		M000110	F000
TraesCS1A01G309000	1AL	tr|A0A0K9PTM3|A0A0K9PTM3_ZOSMR	Leucine-rich repeat receptor-like protein kinase family		TraesCS1A02G309000		-	-	-	-		25	orange	1	56		1546.53	1192.53	633.996	2039.93	2015.67	2010.01	2587.2		1.2574	0.8898	1.6486	1.6317	1.6277	1.9842	-0.0169	0.3356	-0.0209	-0.004		1.953e-05	0.002545	1.623e-09	2.052e-09	4.607e-09	2.682e-13	0.9901	0.4481	0.9808	1		M101111	F000
TraesCS1A01G309100	1AL	tr|A0A0K9PTM3|A0A0K9PTM3_ZOSMR	Leucine-rich repeat receptor-like protein kinase family		TraesCS1A02G309100		-	-	-	-		29	saddlebrown	0			35.5568	47.5151	6.09346	39.1518	27.5211	34.4359	49.2497		2.4571	2.78	2.5564	2.046	2.3747	2.879	-0.5103	0.3227	-0.1816	0.3287		2.413e-12	1.442e-16	8.75e-15	2.268e-09	5.736e-12	1.443e-18	0.2006	0.4393	0.6925	0.386		M111111	F000
TraesCS1A01G309400	1AL	tr|A0A059PYZ9|A0A059PYZ9_9POAL	Calcium-dependent protein kinase		TraesCS1A02G309400		-	-	-	-		1	turquoise	2	2582		11.6526	74.6349	122.608	0	0	0	0.15868		-3.2585	-0.6878	-7.7722	-7.5421	-7.3532	-7.3916	0	0.3806	0	0		9.645e-12	0.1824	1.015e-28	1.209e-26	5.474e-25	1.534e-27	1	0.8395	1	1		M202222	F000
TraesCS1A01G309500	1AL	tr|A0A061FEU3|A0A061FEU3_THECC	Nbs-lrr resistance protein, putative		TraesCS1A02G309500		Bradi2g21360	AT3G14470.1&NB-ARC domain-containing disease resistance protein&LOC_Os05g41290.1&disease resistance RPP13-like protein 1, putative, expressed	AT3G14470	NB-ARC domain-containing disease resistance protein		3	brown	1			17.5467	19.3369	9.54134	23.144	26.8644	59.9031	31.5173		0.8592	1.0558	1.2149	1.43	2.5723	1.6635	0.2151	0.4486	1.3574	1.1423		0.04268	0.006014	0.0005225	3.683e-05	6.972e-15	9.305e-07	0.7367	0.3327	2.562e-05	0.0005216		M011111	F010
TraesCS1A01G309600	1AL	sp|Q61550|RAD21_MOUSE	Double-strand-break repair protein rad21 homolog		TraesCS1A02G309600		Bradi2g21350	LOC_Os03g03440.1&expressed protein	-	-		18	lightgreen	0			24.406	16.3237	26.9741	13.5163	6.08602	27.999	23.9344		-0.1457	-0.7412	-0.9796	-2.0277	0.0293	-0.1769	-1.0481	0.8027	1.009	2.0571		0.8472	0.05796	0.005097	1.4e-07	1	0.6715	0.03926	0.07085	0.01107	5.223e-07		M000200	F000
TraesCS1A01G309700	1AL	tr|N1R4U9|N1R4U9_AEGTA	Tubulin beta chain		TraesCS1A02G309700	Tubulin beta-5 chain [Source:UniProtKB/Swiss-Prot;Acc:Q9ZRA8]	-	-	-	-		12	tan	0			2851.8	1034.53	2245.71	3760.51	2410.43	2602.38	3421.81		0.3418	-1.1134	0.739	0.1014	0.211	0.6038	-0.6377	-0.1352	-0.528	0.1097		0.05386	8.95e-14	7.062e-07	0.5726	0.2688	6.891e-05	9.937e-05	0.605	0.001407	0.6038		M020000	F000
TraesCS1A01G309800	1AL	tr|Q9LKC6|Q9LKC6_CICAR	Cyclin		TraesCS1A02G309800		Bradi2g21330	AT5G06150.1&Cyclin family protein&LOC_Os05g41390.1&cyclin, putative, expressed	AT3G11520	CYCLIN B1%3B3		2	blue	0	14		48.1039	38.8529	29.1296	134.493	164.662	52.78	44.6114		0.6734	0.3774	2.1355	2.4196	0.8367	0.5975	0.2841	-1.538	-1.2988	-1.5829		0.1068	0.4018	4.536e-11	5.362e-14	0.02787	0.1117	0.6293	1.382e-05	0.0002535	3.408e-06		M001100	F022
TraesCS1A01G310300	1AL	tr|W4ZLR0|W4ZLR0_WHEAT	WAT1-related protein		TraesCS1A02G310300	WAT1-related protein [Source:UniProtKB/TrEMBL;Acc:W4ZLR0]	Bradi2g21310	AT5G07050.1&nodulin MtN21 /EamA-like transporter family protein&LOC_Os05g41420.1&auxin-induced protein 5NG4, putative, expressed	AT5G07050	nodulin MtN21 /EamA-like transporter family protein		1	turquoise	2	2477		29.5767	102.055	274.59	0.59856	2.17948	2.3384	1.68332		-3.0977	-1.3688	-7.6304	-6.4374	-6.3829	-6.6912	1.193	0.9392	1.2476	0.0545		6.97e-13	0.001713	4.385e-40	7.312e-36	9.159e-33	2.188e-38	0.2359	0.3743	0.164	0.968		M222222	F000
TraesCS1A01G312000	1AL	tr|A0A1I9LSP2|A0A1I9LSP2_ARATH	Adenine phosphoribosyltransferase-like protein, putative (DUF2358)		TraesCS1A02G312000		Bradi1g54380	AT3G04890.1&Uncharacterized conserved protein (DUF2358)&LOC_Os07g10495.1&expressed protein	AT3G04890	adenine phosphoribosyltransferase-like protein%2C putative (DUF2358)		1	turquoise	2			20.1835	46.7931	20.5109	7.72886	13.9043	6.06866	10.417		-0.0598	1.1575	-1.3587	-0.5474	-1.5898	-0.9742	0.8113	0.3845	-0.231	-1.0423		1	0.0005284	0.0002176	0.1492	0.0001547	0.008633	0.1151	0.556	0.7576	0.03053		M012020	F000
TraesCS1A01G312300	1AL	tr|A0A1D5S8Q5|A0A1D5S8Q5_WHEAT	Calcium-transporting ATPase		TraesCS1A02G312300	Calcium-transporting ATPase [Source:UniProtKB/TrEMBL;Acc:A0A341NPV7]	Bradi2g21180	AT2G41560.1&autoinhibited Ca(2+)-ATPase, isoform 4&LOC_Os05g41580.1&calcium-transporting ATPase, plasma membrane-type, putative, expressed	-	-		9	magenta	0			23.718	23.0078	10.4565	21.909	37.6338	64.3653	56.4095		1.099	1.0658	1.0241	1.7704	2.549	2.3513	0.7463	1.3272	1.525	0.7787		0.003787	0.003643	0.002833	4.278e-08	8.963e-16	5.767e-14	0.05191	3.513e-05	7.169e-07	0.01734		M111111	F011
TraesCS1A01G312400	1AL	tr|A0A1D5RUN3|A0A1D5RUN3_WHEAT	Glycerol-3-phosphate dehydrogenase [NAD(+)]		TraesCS1A02G312400	Glycerol-3-phosphate dehydrogenase [NAD(+)] [Source:UniProtKB/TrEMBL;Acc:A0A1D5RUN3]	Bradi2g21150	AT2G41540.2&6-phosphogluconate dehydrogenase family protein&LOC_Os05g41590.1&glycerol-3-phosphate dehydrogenase, putative, expressed	-	-		39	orangered4	0			29.0389	62.3168	22.3475	49.7712	37.0035	19.785	13.8788		0.3013	1.4271	1.128	0.7004	-0.2153	-0.6894	-0.4276	-1.8174	-1.3433	-0.9157		0.463	8.903e-08	1.656e-05	0.01274	0.6675	0.02965	0.2526	2.435e-10	6.289e-06	0.004435		M011000	F022
TraesCS1A01G312600	1AL	tr|L0ASJ1|L0ASJ1_POPTO	Cellulose synthase-like protein		TraesCS1A02G312600		Bradi1g57552	AT4G07960.1&Cellulose-synthase-like C12&LOC_Os07g03260.1&CSLC10 - cellulose synthase-like family C, expressed	-	-		6	red	2	1881		3.12738	5.52448	22.5708	0	0	0	0.1579		-1.7453	-1.3157	-3.0533	-3.0196	-2.9869	-2.9087	0	0.1446	0	0		0.1302	0.2468	0.001351	0.001403	0.002482	0.002616	1	0.9517	1	1		M002222	F000
TraesCS1A01G312700	1AL	tr|Q65X69|Q65X69_ORYSJ	'putative beta-1,3-glucanase		TraesCS1A02G312700		Bradi2g21142	AT5G20340.1&beta-1,3-glucanase 5&LOC_Os05g41610.1&glycosyl hydrolases family 17, putative, expressed	AT5G20340	beta-1%2C3-glucanase 5		17	grey60	0			8.47444	16.6244	13.6247	6.01728	6.10606	17.2555	8.39408		-0.6352	0.2539	-1.1496	-1.1072	0.3126	-0.6635	0.0424	0.4861	1.4622	1.4199		0.2463	0.6764	0.008148	0.01374	0.6171	0.1425	0.9815	0.4957	0.001852	0.003199		M002000	F010
TraesCS1A01G312800	1AL	sp|Q1QJD6|THIG_NITHX	Thiazole synthase		TraesCS1A02G312800		Bradi2g21136	AT5G04000.2LOC_Os05g41620.1&expressed protein	AT5G04000	hypothetical protein		22	darkgreen	0			49.403	75.9824	34.9651	38.6162	57.7318	37.4352	33.5228		0.481	1.1226	0.1372	0.719	0.0757	-0.0478	0.5818	-0.185	-0.0615	-0.6432		0.05402	3.848e-08	0.5829	0.0005197	0.9243	0.8715	0.01692	0.6151	0.8871	0.007285		M010000	F000
TraesCS1A01G313300	1AL	tr|I1HI26|I1HI26_BRADI	Phosphoglycerate kinase		TraesCS1A02G313300	Phosphoglycerate kinase [Source:UniProtKB/TrEMBL;Acc:A0A341NQQ5]	Bradi2g21120	AT1G56190.1&Phosphoglycerate kinase family protein&LOC_Os05g41640.3&phosphoglycerate kinase protein, putative, expressed	AT1G56190	Phosphoglycerate kinase family protein		16	lightcyan	0			4351.87	3407.51	8656.35	4414.4	3320.19	3400.78	4696.44		-0.9851	-1.3355	-0.9646	-1.3727	-1.3383	-0.8758	-0.4081	0.0888	-0.3736	0.0345		1.792e-09	1.435e-17	7.784e-10	5.554e-19	1.027e-17	2.951e-08	0.04339	0.7814	0.05139	0.9009		M020220	F000
TraesCS1A01G313400	1AL	tr|A0A061DY70|A0A061DY70_THECC	Mitochondrial transcription termination factor family protein		TraesCS1A02G313400		Bradi1g16160	AT5G07900.1&Mitochondrial transcription termination factor family protein&LOC_Os07g24090.1&mTERF domain containing protein, expressed	-	-		48	darkslateblue	0			47.336	25.7775	58.9601	70.6396	62.9502	63.1168	68.4055		-0.3336	-1.1679	0.2475	0.0819	0.1078	0.2017	-0.1656	-0.0458	-0.1397	0.0258		0.125	4.889e-09	0.1547	0.6882	0.7286	0.2776	0.5634	0.8981	0.59	0.9345		M020000	F000
TraesCS1A01G313900	1AL	tr|A0A059Q2Q7|A0A059Q2Q7_9POAL	Metacaspase		TraesCS1A02G313900		Bradi2g21100	AT1G79330.1&metacaspase 5&LOC_Os05g41670.1&ICE-like protease p20 domain containing protein, putative, expressed	AT1G79330	metacaspase 5		4	yellow	1	325		29.7992	44.1009	32.6355	158.254	136.435	89.9809	69.1905		-0.1209	0.4391	2.2334	2.0246	1.4226	1.058	-0.2088	-1.1754	-0.8108	-0.6021		0.8471	0.1615	1.188e-20	6.315e-17	3.186e-08	3.81e-05	0.6265	3.728e-06	0.002109	0.02848		M001111	F002
TraesCS1A01G315500	1AL	tr|M7YRB7|M7YRB7_TRIUA	Ribosomal protein L11 methyltransferase		TraesCS1A02G315500		Bradi2g21030	AT5G53920.1&ribosomal protein L11 methyltransferase-related&LOC_Os05g41800.1&ribosomal protein L11 methyltransferase-related, putative, expressed	AT5G53920	ribosomal protein L11 methyltransferase-like protein		12	tan	0			60.0523	31.2388	66.3564	68.4362	57.4966	52.9903	67.8161		-0.1338	-1.0797	0.044	-0.2113	-0.3376	0.0259	-0.2553	-0.0181	-0.3816	-0.1263		0.6593	9.406e-08	0.8408	0.2899	0.124	0.9167	0.355	0.9707	0.09214	0.6467		M020000	F000
TraesCS1A01G317200	1AL	tr|B7FJI3|B7FJI3_MEDTR	DCD (Development and cell death) domain protein		TraesCS1A02G317200	B2 protein [Source:UniProtKB/TrEMBL;Acc:W4ZN93]	Bradi2g20890	AT3G27090.1&DCD (Development and Cell Death) domain protein&LOC_Os05g41930.3&N-rich protein, putative, expressed	AT3G27090	DCD (Development and Cell Death) domain protein		16	lightcyan	0			2232.71	1527.81	3880.08	2087.28	2188.04	2592.35	2003.06		-0.7949	-1.3381	-0.8915	-0.8239	-0.5802	-0.9509	0.0676	-0.0594	0.3113	0.2437		3.47e-14	3.414e-40	6.926e-19	2.756e-16	2.736e-08	3.732e-21	0.7544	0.7752	0.00871	0.04414		M020000	F000
TraesCS1A01G317300	1AL	tr|H9XH68|H9XH68_TRIUA	Protein kinase		TraesCS1A02G317300		Bradi2g20881	AT5G13160.1&Protein kinase superfamily protein&LOC_Os05g41950.1&protein kinase, putative, expressed	-	-		1	turquoise	2	2474		10.0945	40.4284	70.6056	0.4716	0	0	0.31764		-2.6191	-0.7558	-6.0026	-6.6078	-6.4239	-6.1769	-0.6052	-0.1743	-0.4213	0		2.146e-05	0.268	3.136e-18	9.515e-19	2.035e-17	3.209e-18	0.7318	0.9317	0.7849	1		M202222	F000
TraesCS1A01G317500	1AL	tr|A0A0E4G9A4|A0A0E4G9A4_TRITD	High molecular weight glutenin subunit				Bradi2g20860	LOC_Os05g41970.1&SSA1 - 2S albumin seed storage family protein precursor, expressed	-	-		47	bisque4	0			4.24692	15.0162	26.9975	14.2488	36.8794	43.194	12.5544		-2.4014	-0.8822	-0.9118	0.4455	0.6273	-1.0875	1.3573	-0.1757	1.5391	0.1818		9.885e-09	0.01452	0.005231	0.1707	0.06707	0.001093	7.074e-05	0.7994	3.315e-06	0.6742		M200002	F110
TraesCS1A01G317900	1AL	tr|A0A0C4BIQ5|A0A0C4BIQ5_WHEAT	Peroxidase		TraesCS1A02G317900	Peroxidase [Source:UniProtKB/TrEMBL;Acc:A0A341NSU5]	Bradi2g20850	AT3G21770.1&Peroxidase superfamily protein&LOC_Os05g41990.1&peroxidase precursor, putative, expressed	-	-		30	steelblue	0			12.6483	10.1658	206.523	4.50552	2.8345	2.28584	7.41182		-3.7261	-4.049	-5.0466	-5.5627	-5.7811	-4.4081	-0.5161	0.6385	-0.7345	-0.2184		8.712e-11	7.807e-13	2.468e-19	3.449e-21	9.085e-21	1.613e-15	0.6801	0.5287	0.453	0.8464		M222222	F000
TraesCS1A01G318900	1AL	tr|C5H4Q0|C5H4Q0_WHEAT	Peroxidase		TraesCS1A02G318900	Peroxidase [Source:UniProtKB/TrEMBL;Acc:A0A341NQX7]	-	-	-	-		55	maroon	0			26.1278	17.697	11.456	9.2517	16.1355	34.9609	21.4385		1.1065	0.5697	-0.3049	0.4596	1.5302	0.8589	0.7645	1.1638	1.835	1.0706		0.01253	0.2442	0.5299	0.3079	0.0001351	0.04013	0.1834	0.01644	9.42e-06	0.01278		M000010	F010
TraesCS1A01G320200	1AL	tr|B9SG28|B9SG28_RICCO	Indole-3-acetic acid-amido synthetase GH3.3, putative		TraesCS1A02G320200		Bradi2g20740	AT5G54510.1&Auxin-responsive GH3 family protein&LOC_Os05g42150.1&OsGH3.4 - Probable indole-3-acetic acid-amido synthetase, expressed	-	-		11	greenyellow	0			27.0575	45.744	84.3959	52.0076	49.8533	85.755	112.239		-1.5641	-0.8542	-0.6783	-0.734	0.017	0.3987	-0.0556	1.077	0.6954	0.751		6.214e-05	0.03033	0.07174	0.0506	1	0.3266	0.9619	0.01159	0.116	0.07365		M200000	F000
TraesCS1A01G320300	1AL	AT1G61660.3	basic helix-loop-helix (bHLH) DNA-binding superfamily protein		TraesCS1A02G320300		Bradi2g20720	AT1G61660.1&basic helix-loop-helix (bHLH) DNA-binding superfamily protein&LOC_Os05g42180.1&ethylene-responsive protein related, putative, expressed	-	-		9	magenta	0			19.1425	36.4611	14.2632	31.001	19.7315	28.9368	28.9702		0.4498	1.324	1.069	0.4442	0.9702	0.9781	-0.6249	-0.091	-0.0989	0.526		0.3975	0.0005259	0.004052	0.2916	0.01742	0.01052	0.23	0.9095	0.8879	0.253		M011000	F000
TraesCS1A01G321100	1AL	tr|A0A1E5UJS7|A0A1E5UJS7_9POAL	GDSL esterase/lipase		TraesCS1A02G321100		Bradi2g32540	AT5G45910.1&GDSL-like Lipase/Acylhydrolase superfamily protein&LOC_Os05g11910.1&GDSL-like lipase/acylhydrolase, putative, expressed	-	-		1	turquoise	2	255		61.8474	81.1711	103.867	32.916	42.5239	49.7296	50.6201		-0.7614	-0.3408	-1.6287	-1.2611	-1.0548	-1.0271	0.3676	0.6017	0.574	0.2063		0.01232	0.3012	1.201e-09	3.042e-06	0.0002106	0.0001504	0.4286	0.1068	0.1059	0.6086		M002222	F000
TraesCS1A01G321400	1AL	sp|A5ILV6|PTH_THEP1	Peptidyl-tRNA hydrolase		TraesCS1A02G321400		-	-	-	-		11	greenyellow	1	340		0	0.37758	0.16904	15.0946	15.7236	6.6219	16.3728		-0.0495	0.3028	4.3133	4.3593	3.1811	4.4111	0.0461	0.0979	-1.1321	-1.1782		1	0.8857	1.11e-08	7.19e-09	9.537e-05	5.292e-09	0.9861	0.9489	0.1632	0.1233		M001101	F000
TraesCS1A01G321500	1AL	AT4G28840.2	mediator of RNA polymerase II transcription subunit		TraesCS1A02G321500		-	-	-	-		4	yellow	1	588		0	0	0	16.3422	13.4704	4.12172	10.9993		0	0	5.1336	4.8245	3.1945	4.5635	-0.3091	-0.5701	-1.9391	-1.63		1	1	5.489e-13	1.789e-11	7.042e-05	2.899e-10	0.7041	0.3666	0.0003584	0.003864		M001101	F020
TraesCS1A01G322900	1AL	AT3G14470.2	NB-ARC domain-containing disease resistance protein		TraesCS1A02G322900		-	-	-	-		9	magenta	1	9		19.604	22.3628	5.98764	25.817	42.7378	60.5422	40.9048		1.6289	1.7472	1.9952	2.6909	3.175	2.6305	0.6957	0.6353	1.1798	0.4841		0.0001098	1.374e-05	1.068e-07	1.697e-13	3.571e-18	6.328e-13	0.1023	0.1395	0.0006339	0.2091		M111111	F010
TraesCS1A01G323000	1AL	AT3G14470.2	NB-ARC domain-containing disease resistance protein		TraesCS1A02G323000		Bradi4g42839	AT3G21640.1&FKBP-type peptidyl-prolyl cis-trans isomerase family protein&LOC_Os10g04540.1&expressed protein	-	-		36	yellowgreen	0			101.615	165.756	43.0642	94.11	153.335	125.082	110.712		1.2088	1.9094	1.1017	1.7949	1.505	1.331	0.6931	0.2293	0.4032	-0.2899		5.082e-06	5.517e-15	9.845e-06	8.324e-14	1.739e-09	6.482e-08	0.0158	0.5751	0.1985	0.3471		M111111	F000
TraesCS1A01G323600	1AL	tr|B7UBD5|B7UBD5_SETIT	NBS-LRR disease resistance protein		TraesCS1A02G323600		-	-	-	-		34	darkmagenta	2	881		221.076	294.072	246.161	121.891	130.453	147.8	122.005		-0.1526	0.2548	-0.9992	-0.9089	-0.7239	-1.0021	0.0903	-0.0029	0.2753	0.185		0.648	0.3018	5.803e-07	6.44e-06	0.0007068	6.126e-07	0.8505	1	0.337	0.5144		M000002	F000
TraesCS1A01G323800	1AL	tr|Q6EP30|Q6EP30_ORYSJ	Ferredoxin-like		TraesCS1A02G323800		Bradi3g60910	AT1G02180.1&ferredoxin-related&LOC_Os02g58740.1&expressed protein	AT1G02180	ferredoxin-like protein		20	royalblue	0			8.42478	7.0042	13.7932	5.0983	6.94274	14.8116	9.52494		-0.6891	-0.9663	-1.3648	-0.9163	0.0626	-0.5057	0.4485	0.8591	1.4275	0.979		0.1143	0.01685	0.0002175	0.01428	0.9948	0.1731	0.5213	0.08506	0.0005461	0.02139		M002000	F010
TraesCS1A01G324000	1AL	tr|A0A0K9PGL9|A0A0K9PGL9_ZOSMR	Tetratricopeptide repeat (TPR)-like superfamily protein		TraesCS1A02G324000		Bradi2g20540	AT1G04770.1&Tetratricopeptide repeat (TPR)-like superfamily protein&LOC_Os05g43040.1&tetratricopeptide repeat domain containing protein, expressed	AT1G04770	Tetratricopeptide repeat (TPR)-like superfamily protein		1	turquoise	2			84.9333	103.381	87.7864	37.2573	67.9349	34.4035	39.5905		-0.0426	0.2423	-1.2259	-0.3737	-1.3318	-1.1417	0.8522	0.0842	-0.1059	-0.9581		0.9714	0.2781	9.14e-11	0.05822	1.519e-10	2.056e-09	8.937e-05	0.8499	0.7872	2.178e-05		M002022	F000
TraesCS1A01G325400	1AL	tr|B9H4H0|B9H4H0_POPTR	Cysteine protease family protein		TraesCS1A02G325400	At1g09850 [Source:Projected from Arabidopsis thaliana (AT1G09850) UniProtKB/TrEMBL;Acc:Q0WVJ5]	Bradi2g20460	AT1G09850.1&xylem bark cysteine peptidase 3&LOC_Os05g43230.1&oryzain alpha chain precursor, putative, expressed	AT1G09850	xylem bark cysteine peptidase 3		31	paleturquoise	0			266.517	847.38	168.548	230.435	1587.33	271.597	249.739		0.66	2.3239	0.4491	3.2177	0.6833	0.5624	2.7686	0.1134	0.2343	-2.5344		3.047e-05	1.083e-63	0.003079	1.256e-124	7.519e-06	0.0001767	1.042e-94	0.6688	0.2271	1.287e-76		M010100	F100
TraesCS1A01G325500	1AL	tr|D7KI52|D7KI52_ARALL	Jacalin lectin family protein		TraesCS1A02G325500		Bradi2g20447	AT1G19715.1&Mannose-binding lectin superfamily protein&LOC_Os05g43240.3&jacalin-like lectin domain containing protein, expressed	AT1G19715	Mannose-binding lectin superfamily protein		18	lightgreen	0			259.695	197.849	189.908	201.046	82.9032	251.035	258.592		0.4443	0.0636	0.0794	-1.1685	0.3908	0.436	-1.2479	0.3566	0.3114	1.5593		0.2169	0.9632	0.825	4.206e-05	0.2728	0.1644	5.637e-05	0.4141	0.444	9.826e-08		M000200	F200
TraesCS1A01G325800	1AL	tr|A0A061DNZ8|A0A061DNZ8_THECC	p-loop containing nucleoside triphosphate hydrolases superfamily protein		TraesCS1A02G325800		Bradi2g20400	AT1G06750.2&P-loop containing nucleoside triphosphate hydrolases superfamily protein&LOC_Os05g43300.1&expressed protein	AT1G06750	P-loop containing nucleoside triphosphate hydrolases superfamily protein		3	brown	1			22.4092	45.3272	27.1707	47.0275	59.4089	68.4843	75.1718		-0.2773	0.7164	0.7751	1.102	1.3025	1.4438	0.3269	0.6687	0.5274	0.2005		0.5561	0.02303	0.007567	8.741e-05	5.618e-06	1.312e-07	0.4677	0.04789	0.119	0.5978		M000111	F000
TraesCS1A01G327300	1AL	tr|G7JGX1|G7JGX1_MEDTR	Signal recognition particle 54 kDa protein		TraesCS1A02G327300	Signal recognition particle 54 kDa protein [Source:UniProtKB/TrEMBL;Acc:A0A1D5RT63]	-	-	-	-		1	turquoise	2	2900		8.44664	17.8726	38.0098	0.29456	0	0.29938	0.47526		-2.0001	-1.0142	-5.4544	-5.8462	-5.306	-5.1471	-0.3918	0.3074	0.1485	0.5402		0.002827	0.1391	5.895e-14	2.007e-14	4.005e-12	6.347e-13	0.8503	0.8704	0.9417	0.6866		M202222	F000
TraesCS1A01G328000	1AL	tr|A0A096UJY5|A0A096UJY5_WHEAT	Poly [ADP-ribose] polymerase		TraesCS1A02G328000	Poly [ADP-ribose] polymerase [Source:UniProtKB/TrEMBL;Acc:A0A096UJY5]	Bradi3g44840	AT5G22470.1&NAD+ ADP-ribosyltransferases;NAD+ ADP-ribosyltransferases&LOC_Os02g32860.1&poly synthetase 3, putative, expressed	AT5G22470	poly ADP-ribose polymerase 3		1	turquoise	2	350		17.1685	25.2549	21.0939	9.8509	13.2469	11.1288	9.46744		-0.3612	0.3082	-1.0734	-0.6499	-0.9872	-1.0936	0.4235	-0.0202	0.0862	-0.3373		0.418	0.4314	0.001018	0.05422	0.007951	0.001052	0.457	0.9868	0.9095	0.4937		M002002	F000
TraesCS1A01G328100	1AL	tr|B7FGI9|B7FGI9_MEDTR	LURP-one-like protein		TraesCS1A02G328100		Bradi2g20302	AT3G15810.1&Protein of unknown function (DUF567)&LOC_Os05g43460.1&DUF567 domain containing protein, putative, expressed	-	-		20	royalblue	0			32.067	27.3588	43.0623	20.9871	6.54846	31.6564	35.6849		-0.4225	-0.6449	-0.9926	-2.528	-0.436	-0.256	-1.5354	0.7366	0.5566	2.092		0.5142	0.2166	0.0289	5.217e-08	0.4801	0.6356	0.006297	0.2347	0.3681	3.384e-05		M000200	F200
TraesCS1A01G328200	1AL	tr|A0A199VXL2|A0A199VXL2_ANACO	Outer envelope protein 80, chloroplastic		TraesCS1A02G328200		Bradi2g20290	AT3G44160.1&Outer membrane OMP85 family protein&LOC_Os05g43470.1&outer membrane protein, OMP85 family, putative, expressed	AT3G44160	Outer membrane OMP85 family protein		6	red	2			37.5521	37.6478	53.437	33.4491	23.6624	24.7528	34.1773		-0.5012	-0.5016	-0.6629	-1.1432	-1.0696	-0.6183	-0.4803	0.0446	-0.4067	0.0736		0.1201	0.09638	0.01321	2.526e-05	0.0002106	0.02447	0.2385	0.9468	0.2909	0.8832		M000220	F000
TraesCS1A01G328300	1AL	tr|N1QWJ7|N1QWJ7_AEGTA	E3 ubiquitin-protein ligase MARCH6		TraesCS1A02G328300		-	-	-	-		6	red	0			6.0388	4.7622	10.7847	3.62384	3.95004	6.26456	3.95766		-0.9182	-1.0999	-1.4554	-1.3574	-0.7832	-1.3969	0.098	0.0585	0.6723	0.5742		0.1127	0.04083	0.002786	0.006973	0.1715	0.004877	0.952	0.9687	0.3526	0.4109		M002202	F000
TraesCS1A01G330200	1AL	sp|A7HBU9|LIPA_ANADF	Lipoyl synthase		TraesCS1A02G330200	Lipoyl synthase, chloroplastic [Source:UniProtKB/TrEMBL;Acc:A0A1D5RPT1]	Bradi2g20230	AT5G08415.1&Radical SAM superfamily protein&LOC_Os05g43576.1&radical SAM enzyme, putative, expressed	AT5G08415	Radical SAM superfamily protein		8	pink	0			111.656	210.657	81.5608	121.743	153.048	93.7496	111.73		0.4556	1.3752	0.5712	0.902	0.1987	0.4501	0.3308	-0.1211	-0.3725	-0.7033		0.005721	7.962e-24	6.208e-05	7.595e-11	0.3159	0.002462	0.05747	0.6162	0.03062	3.94e-06		M010000	F000
TraesCS1A01G330900	1AL	tr|A0A1D5RXV2|A0A1D5RXV2_WHEAT	Inositol-tetrakisphosphate 1-kinase		TraesCS1A02G330900	Inositol-tetrakisphosphate 1-kinase [Source:UniProtKB/TrEMBL;Acc:A0A341NRB4]	Bradi3g43150	AT5G16760.1&Inositol 1,3,4-trisphosphate 5/6-kinase family protein&LOC_Os10g42550.1&Inositol 1, 3, 4-trisphosphate 5/6-kinase, putative, expressed	-	-		18	lightgreen	0			141.331	40.7423	75.7044	108.079	36.3729	117.71	132.216		0.8949	-0.9332	0.5065	-1.0542	0.6211	0.7985	-1.5607	0.292	0.1146	1.6753		7.702e-05	0.0001168	0.02218	4.592e-06	0.007449	0.0001834	1.496e-11	0.3499	0.752	3.852e-13		M000200	F200
TraesCS1A01G331000	1AL	tr|M1C1C7|M1C1C7_SOLTU	RNA helicase		TraesCS1A02G331000		-	-	-	-		1	turquoise	2	268		25.4977	45.2277	34.4729	22.3192	16.7264	21.8289	22.5552		-0.4001	0.3518	-0.6287	-1.0345	-0.6793	-0.6057	-0.4057	0.023	-0.0506	0.3551		0.1752	0.1697	0.007245	3.168e-05	0.0115	0.01171	0.302	0.9746	0.9279	0.3141		M000200	F000
TraesCS1A01G331100	1AL	tr|A0A1D5RZS5|A0A1D5RZS5_WHEAT	Carboxypeptidase		TraesCS1A02G331100	Carboxypeptidase [Source:UniProtKB/TrEMBL;Acc:A0A1D5RZS5]	Bradi1g60610	AT2G27920.1&serine carboxypeptidase-like 51&LOC_Os03g27480.1&OsSCP14 - Putative Serine Carboxypeptidase homologue, expressed	AT2G27920	serine carboxypeptidase-like 51		20	royalblue	0			8.05446	4.80384	8.83272	1.65754	0.67084	14.7995	12.667		-0.0483	-0.9154	-2.0827	-2.9194	0.6906	0.4972	-0.8367	2.5799	2.7733	3.61		1	0.1595	0.0004776	1.368e-05	0.2829	0.4002	0.5025	5.461e-05	6.755e-06	1.609e-07		M000000	F011
TraesCS1A01G331400	1AL	AT1G78550.1	2-oxoglutarate (2OG) and Fe(II)-dependent oxygenase superfamily protein		TraesCS1A02G331400		-	-	-	-		18	lightgreen	0			8.28182	2.9258	5.49126	4.25246	0.40688	10.8123	5.94954		0.4902	-0.6405	-0.393	-2.6504	0.9088	0.0825	-2.2575	0.4755	1.3017	3.5592		0.4608	0.3237	0.4783	9.363e-05	0.07714	0.8984	0.004677	0.5489	0.01368	2.097e-07		M000000	F000
TraesCS1A01G331500	1AL	AT1G78550.1	2-oxoglutarate (2OG) and Fe(II)-dependent oxygenase superfamily protein		TraesCS1A02G331500		-	-	-	-		7	black	2			20.6324	17.8365	16.3381	10.9936	5.34168	9.88966	12.625		0.3136	0.1077	-0.5612	-1.5337	-0.671	-0.3593	-0.9726	0.2019	-0.1099	0.8627		0.6032	0.9263	0.1851	0.0004708	0.1763	0.4329	0.1007	0.8011	0.896	0.121		M000200	F000
TraesCS1A01G331600	1AL	tr|Q9SB32|Q9SB32_ARATH	2-oxoglutarate (2OG) and Fe(II)-dependent oxygenase superfamily protein		TraesCS1A02G331600		-	-	-	-		37	skyblue3	0			19.701	13.759	12.9067	8.63056	3.52298	8.96184	14.3106		0.5602	0.0123	-0.5623	-1.7108	-0.5038	0.1266	-1.1485	0.6889	0.0585	1.207		0.2131	1	0.1629	0.0001242	0.3235	0.7892	0.04682	0.1718	0.9514	0.02576		M000200	F000
TraesCS1A01G332500	1AL	tr|B6TW10|B6TW10_MAIZE	Glucan endo-1,3-beta-glucosidase 1		TraesCS1A02G332500		Bradi2g20070	AT1G69295.1&plasmodesmata callose-binding protein 4&LOC_Os05g43690.1&glucan endo-1,3-beta-glucosidase-like protein 3 precursor, putative, expressed	-	-		20	royalblue	0			519.33	279.772	391.806	177.11	115.36	385.547	335.654		0.3971	-0.4803	-1.1247	-1.7301	-0.0252	-0.2185	-0.6055	0.9062	1.0994	1.7049		0.2466	0.1149	2.236e-05	3.642e-11	1	0.4966	0.09032	0.003926	0.0001148	3.155e-10		M002200	F010
TraesCS1A01G332600	1AL	tr|C0HEC8|C0HEC8_MAIZE	TCP transcription factor		TraesCS1A02G332600		Bradi2g20060	AT5G60970.1&TEOSINTE BRANCHED 1, cycloidea and PCF transcription factor 5&LOC_Os05g43760.1&TCP family transcription factor, putative, expressed	-	-		7	black	2			41.4491	28.9946	47.4848	17.7989	18.2826	24.5513	31.0778		-0.2009	-0.6922	-1.4033	-1.3677	-0.9733	-0.5996	0.0355	0.8037	0.43	0.3945		0.6527	0.02196	3.897e-07	1.505e-06	0.001188	0.03529	0.9743	0.02398	0.2989	0.3224		M002200	F000
TraesCS1A01G332800	1AL	tr|A0A1D5RWA6|A0A1D5RWA6_WHEAT	Calcium-transporting ATPase		TraesCS1A02G332800	Calcium-transporting ATPase [Source:UniProtKB/TrEMBL;Acc:A0A1D5RWA6]	Bradi3g26890	AT3G22910.1&ATPase E1-E2 type family protein / haloacid dehalogenase-like hydrolase family protein&LOC_Os10g28240.1&calcium-transporting ATPase, plasma membrane-type, putative, expressed	AT3G22910	ATPase E1-E2 type family protein / haloacid dehalogenase-like hydrolase family protein		52	salmon4	0			23.5038	11.9579	5.84464	18.7945	22.6652	13.4907	14.6062		1.8492	0.9963	1.5464	1.8094	1.0835	1.2001	0.263	-0.3463	-0.4629	-0.7259		0.0001511	0.06063	0.0007656	6.512e-05	0.04138	0.01311	0.7601	0.6458	0.4699	0.1726		M101100	F000
TraesCS1A01G332900	1AL	tr|A0A0K9NZG9|A0A0K9NZG9_ZOSMR	Mitochondrial import inner membrane translocase subunit TIM50		TraesCS1A02G332900		Bradi2g20050	AT1G55900.1&Haloacid dehalogenase-like hydrolase (HAD) superfamily protein&LOC_Os05g43770.1&NLI interacting factor-like phosphatase, putative, expressed	-	-		20	royalblue	0			51.8656	43.4652	48.6246	30.9602	23.6298	50.9296	42.8715		0.0826	-0.2132	-0.6375	-1.0358	0.0748	-0.1825	-0.3982	0.4551	0.7123	1.1105		0.8089	0.3274	0.0002286	4.642e-08	0.8596	0.3421	0.157	0.03907	0.0002498	5.934e-08		M000200	F000
TraesCS1A01G333800	1AL	tr|A0A1D5RXG7|A0A1D5RXG7_WHEAT	Non-specific serine/threonine protein kinase		TraesCS1A02G333800	Non-specific serine/threonine protein kinase [Source:UniProtKB/TrEMBL;Acc:A0A1D5RXG7]	Bradi2g19970	AT4G18700.1&CBL-interacting protein kinase 12&LOC_Os05g43840.1&CAMK_KIN1/SNF1/Nim1_like.25 - CAMK includes calcium/calmodulin depedent protein kinases, expressed	-	-		7	black	2			91.4314	82.0437	141.552	55.1593	41.9101	64.8005	66.161		-0.64	-0.7893	-1.3455	-1.7474	-1.1413	-1.0834	-0.402	0.262	0.2042	0.6062		0.0001917	1.727e-06	8.82e-18	3.161e-25	8.712e-12	4.11e-12	0.1076	0.3008	0.4329	0.004257		M002222	F000
TraesCS1A01G334900	1AL	tr|A0A1D5SYL7|A0A1D5SYL7_WHEAT	Auxin response factor		TraesCS1A02G334900	Auxin response factor [Source:UniProtKB/TrEMBL;Acc:A0A341NQM1]	Bradi2g19867	AT2G33860.1&Transcriptional factor B3 family protein / auxin-responsive factor AUX/IAA-related&LOC_Os05g43920.1&auxin response factor 14, putative, expressed	-	-		48	darkslateblue	0			36.093	22.0819	39.8733	56.4426	35.5172	23.4146	33.9562		-0.1468	-0.8293	0.4862	-0.1682	-0.7859	-0.2239	-0.6544	-0.7101	-1.2721	-0.6177		0.7823	0.007787	0.08079	0.6068	0.01335	0.494	0.0539	0.03111	2.704e-05	0.07638		M000000	F020
TraesCS1A01G335200	1AL	tr|D0VBJ2|D0VBJ2_9POAL	O-methyltransferase-like protein		TraesCS1A02G335200		-	-	-	-		45	darkorange2	0			0.78628	19.778	91.3141	3.08886	207.7	4.13478	11.3567		-4.8911	-1.8805	-3.9536	1.0296	-3.6232	-2.515	4.9832	1.4386	0.3304	-4.6529		1.165e-09	0.01936	1.086e-07	0.2002	2.514e-06	0.0009092	7.131e-11	0.171	0.8148	1.167e-09		M202022	F100
TraesCS1A01G335600	1AL	tr|D0VBJ2|D0VBJ2_9POAL	O-methyltransferase-like protein		TraesCS1A02G335600		-	-	-	-		30	steelblue	0			0.46302	0	38.8082	0	0	0	0.31582		-2.0338	-2.1323	-2.1393	-2.136	-2.1324	-2.0675	0	0.0718	0	0		0.01632	0.007522	0.005505	0.005231	0.008034	0.008243	1	0.9746	1	1		M022222	F000
TraesCS1A01G336100	1AL	tr|B9S940|B9S940_RICCO	28 kDa heat-and acid-stable phosphoprotein, putative		TraesCS1A02G336100		Bradi2g19810	AT5G46020.1LOC_Os01g54920.1&heat- and acid-stable phosphoprotein, putative, expressed	-	-		20	royalblue	0	2		72.6057	90.2242	85.2324	38.9648	43.3057	102.341	79.2517		-0.241	0.0731	-1.1186	-0.9651	0.2613	-0.11	0.1535	1.0086	1.3799	1.2264		0.2372	0.7912	2.095e-12	4.003e-09	0.1501	0.552	0.6533	2.872e-09	6.252e-17	5.554e-13		M002000	F011
TraesCS1A01G338000	1AL	sp|Q9CQF0|RM11_MOUSE	39S ribosomal protein L11, mitochondrial		TraesCS1A02G338000		Bradi2g19726	LOC_Os06g48665.1&expressed protein	-	-		29	saddlebrown	0			70.2383	84.8059	8.22782	52.5747	55.6192	78.7305	92.9707		3.001	3.2263	2.5695	2.646	3.1524	3.3841	0.0765	0.8146	0.5829	0.5064		2.031e-21	1.399e-25	7.879e-17	1.234e-17	2.014e-24	5.199e-29	0.9103	0.00774	0.06356	0.105		M111111	F000
TraesCS1A01G338700	1AL	tr|A0A061GF90|A0A061GF90_THECC	VQ motif-containing protein		TraesCS1A02G338700		-	-	-	-		13	salmon	1			18.0652	5.3316	10.9299	24.7699	21.1576	46.2135	36.0111		0.6829	-0.9255	1.1263	0.9029	1.9923	1.653	-0.2234	0.5268	0.866	1.0894		0.1583	0.06565	0.003041	0.02251	6.956e-08	6.255e-06	0.7627	0.2938	0.03197	0.005229		M001011	F000
TraesCS1A01G338800	1AL	tr|I0Z525|I0Z525_COCSC	Dak1-domain-containing protein		TraesCS1A02G338800		-	-	-	-		2	blue	0	596		0	0	0	65.076	51.8192	0	0		0	0	7.0649	6.7492	0	0	-0.3157	-7.0608	-6.7086	-6.3929		1	1	3.537e-21	2.047e-19	1	1	0.7693	2.328e-20	1.745e-18	6.246e-17		M001100	F022
TraesCS1A01G339100	1AL	AT1G29640.1	senescence regulator (Protein of unknown function, DUF584)		TraesCS1A02G339100		Bradi2g19620	AT4G21970.1&Protein of unknown function, DUF584&LOC_Os05g44260.1&DUF584 domain containing protein, putative, expressed	AT1G29640	senescence regulator (Protein of unknown function%2C DUF584)		2	blue	0	770		0	0	0.16904	65.3361	61.2448	0	1.80316		-0.0672	-0.0524	6.5472	6.4569	0.0041	1.6314	-0.0903	-4.9158	-6.5432	-6.4529		1	1	1.301e-19	3.919e-19	1	0.06741	0.9552	7.065e-15	7.977e-18	1.725e-17		M001100	F022
TraesCS1A01G339400	1AL	tr|A0A1E5V5E1|A0A1E5V5E1_9POAL	GDSL esterase/lipase		TraesCS1A02G339400		Bradi2g19650	AT5G45670.1&GDSL-like Lipase/Acylhydrolase superfamily protein&LOC_Os05g44200.1&GDSL-like lipase/acylhydrolase, putative, expressed	AT5G45670	GDSL-like Lipase/Acylhydrolase superfamily protein		16	lightcyan	0			3.0081	2.14996	26.6333	4.88192	3.94106	8.26636	8.9117		-2.9383	-3.1252	-2.2346	-2.4967	-1.5875	-1.4457	-0.2621	0.7889	0.6471	0.9092		1.296e-05	2.173e-06	0.000187	4.385e-05	0.01435	0.01825	0.8632	0.4056	0.4825	0.2574		M222200	F000
TraesCS1A01G340100	1AL	tr|A0A072UQA8|A0A072UQA8_MEDTR	ATP-dependent chaperone ClpB		TraesCS1A02G340100		Bradi2g19540	AT1G74310.1&heat shock protein 101&LOC_Os05g44340.1&heat shock protein 101, putative, expressed	-	-		39	orangered4	0			64.451	100.369	58.621	88.1361	95.6682	46.6878	65.2292		0.1207	0.7592	0.5672	0.6855	-0.3296	0.1533	0.1183	-0.414	-0.8968	-1.0151		0.8911	0.03447	0.1043	0.04529	0.4936	0.7194	0.8805	0.4117	0.01929	0.00581		M000000	F000
TraesCS1A01G340300	1AL	sp|P93194|RPK1_IPONI	Receptor-like protein kinase		TraesCS1A02G340300		Bradi3g49770	AT1G21230.1&wall associated kinase 5&LOC_Os09g38910.1&OsWAK92 - OsWAK receptor-like protein kinase, expressed	-	-		46	brown4	0	29		15.7147	5.12218	2.75	20.9197	16.8991	31.8754	22.9201		2.2759	0.756	2.6703	2.353	3.2258	2.7784	-0.3173	0.1082	0.5555	0.8729		5.147e-05	0.2822	1.708e-07	6.044e-06	3.349e-10	5.253e-08	0.7217	0.9151	0.3641	0.09977		M101111	F000
TraesCS1A01G340900	1AL	tr|A0A1D5RWN2|A0A1D5RWN2_WHEAT	GATA transcription factor		TraesCS1A02G340900	GATA transcription factor [Source:UniProtKB/TrEMBL;Acc:A0A1D5RWN2]	Bradi2g19480	AT5G25830.1&GATA transcription factor 12&LOC_Os05g44400.1&GATA zinc finger domain containing protein, expressed	-	-		16	lightcyan	0			25.3469	31.886	57.2905	36.2983	31.9616	31.5004	30.0314		-1.1764	-0.8304	-0.658	-0.8312	-0.8646	-0.924	-0.1732	-0.2659	-0.2066	-0.0334		3.958e-06	0.0007398	0.003677	0.0003328	0.0005063	5.337e-05	0.7126	0.4835	0.5871	0.9432		M200000	F000
TraesCS1A01G341100	1AL	tr|B9HJV9|B9HJV9_POPTR	Sugar transporter family protein		TraesCS1A02G341100		Bradi1g54320	AT5G26250.1&Major facilitator superfamily protein&LOC_Os07g10590.1&transporter family protein, putative, expressed	AT5G26250	Major facilitator superfamily protein		30	steelblue	0			0.44958	0.37758	63.0085	0.35444	0.21474	0.20934	0.47372		-3.9722	-4.0473	-4.079	-4.1687	-4.1388	-3.9751	-0.0897	0.1039	-0.0599	0.0298		6.844e-05	2.402e-05	1.413e-05	7.329e-06	1.465e-05	2.59e-05	0.9802	0.9691	0.9852	0.9931		M222222	F000
TraesCS1A01G341400	1AL	tr|A0A0K9P4V2|A0A0K9P4V2_ZOSMR	E3 ubiquitin ligase-like protein		TraesCS1A02G341400		Bradi2g19453	AT5G01450.1&RING/U-box superfamily protein&LOC_Os05g44550.1&zinc finger family protein, putative, expressed	AT5G01450	RING/U-box superfamily protein		4	yellow	1	611		3.13064	4.72964	2.04616	57.612	62.5653	23.6604	44.9446		0.6832	1.0277	4.5213	4.6384	3.2794	4.1716	0.1171	-0.3497	-1.2419	-1.359		0.3429	0.0725	2.249e-29	9.233e-31	2.258e-14	1.19e-24	0.805	0.2763	2.287e-06	1.635e-07		M001111	F020
TraesCS1A01G341500	1AL	tr|A0A022REJ2|A0A022REJ2_ERYGU	Kinesin-like protein		TraesCS1A02G341500		-	-	AT1G73860	P-loop containing nucleoside triphosphate hydrolases superfamily protein		24	darkgrey	0			467.95	175.17	427.169	219.394	104.898	222.639	271.368		0.1254	-1.2849	-0.9549	-2.01	-0.9293	-0.6496	-1.0551	0.3053	0.0256	1.0807		0.5665	6.666e-19	7.015e-12	1.179e-43	1.337e-10	4.674e-06	1.621e-11	0.115	0.9397	7.023e-12		M020200	F200
TraesCS1A01G342500	1AL	tr|A0A1D5RVB4|A0A1D5RVB4_WHEAT	Phosphotransferase		TraesCS1A02G342500	Phosphotransferase [Source:UniProtKB/TrEMBL;Acc:A0A341NRN4]	Bradi2g19400	AT4G29130.1&hexokinase 1&LOC_Os05g44760.1&hexokinase, putative, expressed	-	-		30	steelblue	0			655.321	575.043	1246.23	683.699	598.929	539.711	623.893		-0.919	-1.1053	-0.8583	-1.0475	-1.1966	-0.9893	-0.1893	-0.1311	-0.3384	-0.1491		8.774e-07	6.566e-10	1.302e-06	2.261e-09	1.705e-11	2.081e-08	0.5471	0.6942	0.1371	0.55		M020220	F000
TraesCS1A01G342600	1AL	tr|A0A0K9PZN1|A0A0K9PZN1_ZOSMR	Receptor-like protein kinase		TraesCS1A02G342600		Bradi2g19380	AT5G25930.1&Protein kinase family protein with leucine-rich repeat domain&LOC_Os05g44770.1&receptor-like protein kinase 5 precursor, putative, expressed	-	-		25	orange	1	80		298.68	196.184	97.2034	486.603	497.654	1043.19	837.99		1.5712	0.983	2.2595	2.2921	3.3334	3.0251	0.0326	0.7656	1.0739	1.0413		5.867e-07	0.002194	9.829e-15	3.477e-15	1.229e-30	1.487e-25	0.9759	0.04074	0.0008853	0.001137		M101111	F010
TraesCS1A01G342700	1AL	tr|A9PDZ2|A9PDZ2_POPTR	Inorganic pyrophosphatase family protein		TraesCS1A02G342700		Bradi3g25880	AT1G01050.1&pyrophosphorylase 1&LOC_Os10g26600.1&soluble inorganic pyrophosphatase, putative, expressed	-	-		1	turquoise	2	2311		213.285	676.65	1120.48	1.55928	2.7557	4.225	8.7799		-2.1918	-0.6692	-8.1084	-7.5203	-7.0898	-6.2694	0.5881	1.839	1.0186	0.4304		0.0006174	0.375	3.058e-39	9.976e-35	8.03e-31	1.259e-26	0.6522	0.0265	0.2709	0.6634		M202222	F000
TraesCS1A01G342900	1AL	tr|A4S9W6|A4S9W6_OSTLU	ABC(ATP-binding) family transporter		TraesCS1A02G342900		Bradi3g35400	AT3G47730.1&ATP-binding cassette A2&LOC_Os08g30740.1&ABC transporter, ATP-binding protein, putative, expressed	AT3G47730	ATP-binding cassette A2		9	magenta	1			255.221	286.916	173.033	308.034	374.279	342.258	324.282		0.5488	0.7257	0.8262	1.1014	0.9762	0.8971	0.2752	0.0709	0.15	-0.1252		0.007502	0.000126	4.604e-06	4.671e-10	9.875e-08	6.132e-07	0.3116	0.8538	0.5917	0.6224		M000100	F000
TraesCS1A01G343000	1AL	tr|W0TS79|W0TS79_ACAMN	ATP-binding cassette transporter subfamily A member		TraesCS1A02G343000		Bradi3g35390	AT3G47780.1&ABC2 homolog 6&LOC_Os08g30770.1&ABC transporter, ATP-binding protein, putative, expressed	AT3G47780	ABC2 homolog 6		3	brown	1	1358		96.7662	69.6671	32.5585	236.53	291.617	344.281	283.286		1.5108	1.0592	2.7726	3.0639	3.2966	3.0228	0.2913	0.2502	0.524	0.2328		1.102e-05	0.002357	3.041e-19	2.33e-23	2.037e-26	1.492e-22	0.5991	0.6485	0.1847	0.585		M111111	F000
TraesCS1A01G343300	1AL	tr|A0A1D5RX59|A0A1D5RX59_WHEAT	Auxin-responsive protein		TraesCS1A02G343300	Auxin-responsive protein [Source:UniProtKB/TrEMBL;Acc:A0A1D5RX59]	-	-	-	-		21	darkred	0			38.1781	70.214	26.2465	16.398	47.2565	36.5503	29.3999		0.5352	1.3993	-0.6545	0.84	0.4547	0.1409	1.4945	0.7954	1.1092	-0.3853		0.04837	1.077e-10	0.01066	0.000168	0.09705	0.6284	7.203e-10	0.006588	2.674e-05	0.1572		M010000	F110
TraesCS1A01G343400	1AL	tr|A0A1D5SSF3|A0A1D5SSF3_WHEAT	Profilin		TraesCS1A02G343400	Profilin [Source:UniProtKB/TrEMBL;Acc:A0A341P2C6]	-	-	AT2G19770	profilin 5		1	turquoise	2	1847		368.986	606.695	1487.38	0.51278	0	2.7588	6.33326		-1.7879	-1.1536	-8.7184	-9.0429	-7.4535	-6.681	-0.3245	2.0374	1.2649	1.5894		0.02786	0.1628	1.503e-33	3.962e-34	2.291e-25	8.393e-22	0.869	0.03515	0.2197	0.09592		M002222	F000
TraesCS1A01G343700	1AL	tr|A0A061GN98|A0A061GN98_THECC	Oxidative stress 3		TraesCS1A02G343700		Bradi2g19350	AT5G56550.1&oxidative stress 3&LOC_Os05g44900.1&expressed protein	-	-		14	cyan	0			25.5142	21.3235	47.0873	48.1501	48.8497	52.0849	50.3826		-0.932	-1.1472	0.0299	0.0541	0.1255	0.0872	0.0242	0.0573	0.0956	0.0713		0.0003419	6.035e-06	0.9164	0.8466	0.7709	0.7583	0.9754	0.9064	0.8077	0.8429		M020000	F000
TraesCS1A01G345300	1AL	sp|Q6CUA3|SPP2_KLULA	Pre-mRNA-splicing factor SPP2		TraesCS1A02G345300		-	-	-	-		21	darkred	0			13.2552	32.1552	12.468	12.0308	8.70798	17.2473	11.7381		0.0619	1.3182	-0.0575	-0.4362	0.4327	-0.1017	-0.3787	-0.0442	0.4902	0.8689		0.9957	1.157e-05	0.8893	0.251	0.2893	0.8144	0.5169	0.9581	0.2452	0.02745		M010000	F000
TraesCS1A01G346200	1AL	tr|I0DFJ7|I0DFJ7_SOLTU	Alpha-glucan water dikinase		TraesCS1A02G346200		Bradi3g11270	AT1G10760.1&Pyruvate phosphate dikinase, PEP/pyruvate binding domain&LOC_Os06g30310.1&alpha-glucan water dikinase, chloroplast precursor, putative, expressed	-	-		1	turquoise	2	2571		73.5229	126.633	513.23	0	0	0	0.94822		-2.2876	-1.6639	-6.898	-6.7976	-6.7063	-6.1971	0	0.7009	0	0		0.02419	0.09918	2.878e-15	7.54e-15	4.44e-14	1.378e-12	1	0.6744	1	1		M002222	F000
TraesCS1A01G346500	1AL	tr|A0A0K9P9I0|A0A0K9P9I0_ZOSMR	Zinc finger CCCH domain-containing protein		TraesCS1A02G346500		Bradi2g19270	AT2G19810.1&CCCH-type zinc finger family protein&LOC_Os05g45020.1&zinc finger/CCCH transcription factor, putative, expressed	-	-		18	lightgreen	0			11.2728	2.89054	8.2402	8.08262	3.53554	13.207	11.0771		0.3914	-1.3269	-0.0373	-1.1083	0.5867	0.3901	-1.071	0.4274	0.624	1.695		0.6634	0.04542	0.9591	0.07049	0.419	0.5448	0.1889	0.647	0.4076	0.008084		M000000	F000
TraesCS1A01G346700	1AL	tr|A0A199VJW2|A0A199VJW2_ANACO	F-box protein		TraesCS1A02G346700		Bradi2g19240	AT5G52880.1&F-box family protein&LOC_Os05g45040.1&OsFBX170 - F-box domain containing protein, expressed	AT5G52880	F-box family protein		1	turquoise	0			40.1128	106.513	102.367	50.4185	45.4776	36.7973	40.8186		-1.3325	0.0486	-1.0062	-1.1626	-1.4172	-1.3061	-0.1563	-0.2999	-0.411	-0.2546		1.185e-08	0.9597	2.275e-06	8.708e-08	7.136e-10	1.372e-09	0.7353	0.3929	0.1811	0.4306		M202222	F000
TraesCS1A01G347000	1AL	tr|O82354|O82354_ARATH	Late embryogenesis abundant hydroxyproline-rich glycoprotein		TraesCS1A02G347000		Bradi2g19200	AT2G46150.1&Late embryogenesis abundant (LEA) hydroxyproline-rich glycoprotein family&LOC_Os05g45070.1&harpin-induced protein 1 domain containing protein, expressed	-	-		3	brown	1	130		2.68462	2.39324	0	17.5796	17.3151	74.5996	40.2734		2.0252	1.9414	4.3951	4.3771	6.2795	5.4762	-0.018	1.081	1.8843	1.9023		0.02931	0.02891	4.21e-09	4.636e-09	1.65e-17	1.153e-13	0.9992	0.2112	0.00629	0.005121		M001111	F010
TraesCS1A01G347800	1AL	sp|Q06106|MRD1_YEAST	Multiple RNA-binding domain-containing protein 1		TraesCS1A02G347800		Bradi2g41350	AT1G07020.1LOC_Os01g38490.1&expressed protein	AT1G07020	hypothetical protein		14	cyan	0			7.8202	7.42308	15.259	13.262	11.6837	5.86822	14.9253		-0.9108	-1.0245	-0.1976	-0.4019	-1.2833	-0.0172	-0.2043	0.1804	-1.0856	-0.8814		0.01848	0.00542	0.5614	0.2362	0.001003	0.9731	0.7471	0.7449	0.01072	0.05098		M020020	F000
TraesCS1A01G348000	1AL	tr|G7J9U0|G7J9U0_MEDTR	Early nodulin-like protein		TraesCS1A02G348000		Bradi3g19540	AT5G57920.1&early nodulin-like protein 10&LOC_Os08g17160.1&plastocyanin-like domain containing protein, putative, expressed	AT4G31840	early nodulin-like protein 15		5	green	1	1421		8.80168	8.4166	7.65018	210.488	191.553	35.942	56.9469		0.1955	0.0954	4.5479	4.4171	2.0768	2.7231	-0.1308	-1.8247	-2.4711	-2.3404		0.855	0.9768	3.603e-31	1.982e-29	1.309e-06	1.902e-11	0.8829	3.38e-06	9.453e-11	8.083e-10		M001111	F022
TraesCS1A01G348100	1AL	tr|A0A0B0MNI3|A0A0B0MNI3_GOSAR	Zinc finger protein		TraesCS1A02G348100		-	-	-	-		2	blue	0	775		1.18802	1.6029	0.98274	11.9322	18.4929	2.30078	3.37548		0.3261	0.3385	3.1473	3.7841	0.8978	1.4109	0.6367	-1.7364	-2.2495	-2.8863		0.8386	0.7964	5.906e-08	2.877e-11	0.3192	0.03963	0.2828	0.001747	0.0001676	3.369e-07		M001100	F022
TraesCS1A01G348200	1AL	tr|A0A0B0MNI3|A0A0B0MNI3_GOSAR	Zinc finger protein		TraesCS1A02G348200		Bradi3g19515	AT2G19380.1&RNA recognition motif (RRM)-containing protein&LOC_Os08g16940.1&ZOS8-01 - C2H2 zinc finger protein, expressed	-	-		2	blue	0	930		2.09982	0.7854	1.6914	167.847	177.199	7.2123	19.4427		0.2489	-0.3584	6.1616	6.2376	1.8163	3.1129	0.076	-3.0486	-4.3452	-4.4212		0.8706	0.7474	8.986e-39	9.592e-40	0.001849	5.5e-10	0.9345	2.351e-18	3.065e-27	2.72e-28		M001101	F022
TraesCS1A01G348800	1AL	tr|Q2V067|Q2V067_WHEAT	Cytochrome P450		TraesCS1A02G348800		Bradi2g44150	AT3G14680.1&cytochrome P450, family 72, subfamily A, polypeptide 14&LOC_Os01g43750.1&cytochrome P450 72A1, putative, expressed	-	-		3	brown	1	155		11.0512	6.43086	6.18122	23.1599	40.3479	53.4425	47.9248		0.7324	-0.0014	1.7451	2.5081	2.8949	2.7416	0.763	0.9965	1.1498	0.3868		0.2576	1	0.0002268	3.974e-08	3.452e-10	1.635e-09	0.2178	0.07159	0.02045	0.5003		M001111	F000
TraesCS1A01G349000	1AL	tr|A0A061FG33|A0A061FG33_THECC	Ubiquitin domain-containing protein		TraesCS1A02G349000		Bradi2g19030	AT1G53400.1&Ubiquitin domain-containing protein&LOC_Os09g17620.1&ubiquitin domain-containing protein 2, putative, expressed	-	-		8	pink	0			18.148	52.1852	21.813	17.922	38.5371	14.6223	14.1594		-0.2696	1.263	-0.2758	0.8201	-0.6492	-0.5861	1.0959	-0.3104	-0.3734	-1.4693		0.4549	1.728e-09	0.291	0.0001358	0.03156	0.02502	2.455e-06	0.4317	0.3232	2.993e-08		M010000	F100
TraesCS1A01G349900	1AL	tr|A0A151RR80|A0A151RR80_CAJCA	Chaperone protein dnaJ ### Chaperone DnaJ		TraesCS1A02G349900		Bradi2g19010	AT2G42750.1&DNAJ heat shock N-terminal domain-containing protein&LOC_Os05g45350.2&dnaJ domain containing protein, expressed	-	-		1	turquoise	2	653		201.548	244.603	317.501	10.7997	60.4805	22.1713	15.81		-0.6104	-0.3525	-4.4529	-2.2132	-3.5312	-3.9613	2.2397	0.4916	0.9217	-1.3179		0.3963	0.6501	4.531e-18	1.707e-05	1.358e-11	1.186e-14	0.0001341	0.6051	0.1934	0.03064		M002222	F100
TraesCS1A01G350000	1AL	tr|W9RPY7|W9RPY7_9ROSA	ALA-interacting subunit 3		TraesCS1A02G350000	ALA-interacting subunit [Source:UniProtKB/TrEMBL;Acc:A0A1D5RZ33]	Bradi2g18997	AT1G54320.1&LEM3 (ligand-effect modulator 3) family protein / CDC50 family protein&LOC_Os05g45370.1&cell cycle control protein, putative, expressed	-	-		1	turquoise	2	924		40.0709	139.699	261.369	7.69418	10.7668	2.26776	3.50212		-2.5538	-0.8564	-4.7508	-4.3061	-6.1232	-5.7349	0.4446	-0.9841	-1.3725	-1.8171		2.668e-07	0.113	6.568e-23	3.435e-19	1.112e-27	6.563e-29	0.6579	0.2159	0.0605	0.006827		M202222	F000
TraesCS1A01G350100	1AL	AT3G14830.4	epstein-barr nuclear antigen		TraesCS1A02G350100		Bradi2g18990	AT3G14830.1LOC_Os05g45400.1&expressed protein	-	-		54	navajowhite2	2			237.48	408.107	193.397	109.611	162.548	157.806	128.841		0.2972	1.0693	-0.8117	-0.2495	-0.2876	-0.5796	0.5622	0.2321	0.5241	-0.0381		0.08377	7.576e-15	1.963e-08	0.1108	0.09465	8.325e-05	0.0008185	0.2937	0.001829	0.88		M010000	F000
TraesCS1A01G350400	1AL	tr|B9I1G8|B9I1G8_POPTR	Heat shock transcription factor family protein ### Heat shock transcription factor		TraesCS1A02G350400	Heat stress transcription factor Spl7 (Heat shock transcription factor) (Heat shock factor RHSF10) [Source: Projected from Oryza sativa (Os05g0530400)]	Bradi2g18980	AT5G45710.1&winged-helix DNA-binding transcription factor family protein&LOC_Os05g45410.1&HSF-type DNA-binding domain containing protein, expressed	-	-		9	magenta	1	84		15.3141	17.6132	2.00552	48.6405	66.0441	127.499	94.6899		2.4969	2.6982	4.1547	4.5833	5.5048	5.0887	0.4287	0.934	1.3501	0.9215		5.822e-07	1.64e-08	2.548e-21	7.229e-26	9.928e-37	1.039e-31	0.3815	0.01165	3.021e-05	0.00632		M111111	F010
TraesCS1A01G350800	1AL	tr|A0A061DFG6|A0A061DFG6_THECC	Leucine-rich repeat receptor-like protein kinase family protein		TraesCS1A02G350800		-	-	-	-		18	lightgreen	0			32.6601	18.9638	22.2568	24.5274	16.864	54.1013	46.8399		0.5079	-0.2442	0.1227	-0.377	1.1835	0.9981	-0.4996	0.8755	1.0609	1.5605		0.489	0.7877	0.8482	0.5271	0.03108	0.06135	0.5784	0.2021	0.07614	0.004684		M000000	F000
TraesCS1A01G351000	1AL	AT1G29640.1	senescence regulator (Protein of unknown function, DUF584)		TraesCS1A02G351000		Bradi2g18930	AT1G29640.1&Protein of unknown function, DUF584&LOC_Os05g45450.1&DUF584 domain containing protein, putative, expressed	-	-		5	green	1			46.3681	57.0123	96.4293	127.226	155.091	101.289	118.715		-1.0515	-0.7683	0.393	0.6762	0.0669	0.2954	0.2832	-0.0975	-0.3261	-0.6093		7.266e-05	0.003213	0.1168	0.004353	0.9576	0.27	0.4555	0.8424	0.3095	0.02263		M200000	F000
TraesCS1A01G351600	1AL	tr|Q2R491|Q2R491_ORYSJ	Cytochrome P450 family protein, expressed		TraesCS1A02G351600		Bradi4g19187	AT3G48520.1&cytochrome P450, family 94, subfamily B, polypeptide 3&LOC_Os11g29290.1&cytochrome P450, putative, expressed	AT3G48520	cytochrome P450%2C family 94%2C subfamily B%2C polypeptide 3		55	maroon	0			10.7727	17.4921	9.64638	11.0126	12.3895	60.7358	26.1337		0.1323	0.7757	0.15	0.319	2.4736	1.3244	0.169	1.1744	2.3237	2.1547		0.9548	0.1908	0.8147	0.5977	3.625e-07	0.009494	0.8924	0.05799	3.395e-06	1.85e-05		M000011	F010
TraesCS1A01G352200	1AL	tr|A9Q116|A9Q116_MAIZE	Calcineurin B-like protein		TraesCS1A02G352200		Bradi2g18740	AT5G24270.1&Calcium-binding EF-hand family protein&LOC_Os05g45810.1&calcineurin B, putative, expressed	-	-		7	black	2			39.5754	27.9885	36.9517	11.3768	4.54	13.5422	13.6786		0.0782	-0.4294	-1.6491	-2.8513	-1.4219	-1.3792	-1.2022	0.2699	0.2272	1.4294		0.9511	0.2463	2.111e-07	8.651e-14	3.77e-05	1.368e-05	0.01724	0.6673	0.7066	0.002237		M002222	F000
TraesCS1A01G352700	1AL	tr|M7ZR99|M7ZR99_TRIUA	ATP-dependent Clp protease ATP-binding subunit ClpX		TraesCS1A02G352700		Bradi2g18767	AT5G53350.1&CLP protease regulatory subunit X&LOC_Os05g45750.1&ATP-dependent Clp protease ATP-binding subunit clpX, putative, expressed	-	-		21	darkred	0			88.6999	170.976	85.2771	69.3158	70.3534	76.5106	63.4955		0.0817	1.0003	-0.2925	-0.2804	-0.1486	-0.4177	0.0121	-0.1252	0.1439	0.1318		0.7636	5.472e-14	0.05319	0.07435	0.4895	0.005883	0.9847	0.6331	0.5325	0.5403		M010000	F000
TraesCS1A01G353100	1AL	tr|B6UD79|B6UD79_MAIZE	RALF		TraesCS1A02G353100		-	-	-	-		42	lightcyan1	0	201		2.48538	2.22512	31.7242	0	0	0	0.1579		-3.5458	-3.704	-6.3414	-6.1138	-5.9259	-5.9167	0	0.4247	0	0		4.995e-08	7.838e-09	2.267e-17	2.702e-16	4.933e-15	2.261e-15	1	0.8257	1	1		M222222	F000
TraesCS1A01G353200	1AL	sp|P37965|GLPQ_BACSU	Glycerophosphodiester phosphodiesterase		TraesCS1A02G353200		Bradi2g18800	AT5G58170.1&SHV3-like 5&LOC_Os02g09450.1&glycerophosphoryl diester phosphodiesterase family protein, putative, expressed	-	-		6	red	2	1546		51.6961	58.1591	402.787	1.96266	1.68652	1.19776	4.71258		-2.4909	-2.3509	-5.9127	-5.9776	-6.1695	-5.1168	-0.0649	0.7959	-0.2568	-0.1919		0.005298	0.00617	1.189e-13	7.824e-14	4.586e-14	1.378e-10	0.9859	0.5756	0.8772	0.8957		M222222	F000
TraesCS1A01G354500	1AL	tr|B6SRQ6|B6SRQ6_MAIZE	TPR repeat		TraesCS1A02G354500		Bradi2g12600	AT3G05625.1&Tetratricopeptide repeat (TPR)-like superfamily protein&LOC_Os01g24090.1&TPR repeat, putative, expressed	AT3G05625	Tetratricopeptide repeat (TPR)-like superfamily protein		21	darkred	0			180.302	340.948	159.887	131.516	180.914	138.017	130.805		0.1596	1.0832	-0.2718	0.1797	-0.1983	-0.2845	0.4515	-0.0128	0.0735	-0.378		0.2757	1.259e-26	0.01794	0.1282	0.1545	0.01523	0.0002068	0.9682	0.7066	0.00316		M010000	F000
TraesCS1A01G355200	1AL	tr|F2CW03|F2CW03_HORVV	Phosphotransferase		TraesCS1A02G355200	Phosphotransferase [Source:UniProtKB/TrEMBL;Acc:A0A1D5RTP8]	Bradi2g18877	AT2G19860.1&hexokinase 2&LOC_Os05g45590.1&hexokinase, putative, expressed	AT4G29130	hexokinase 1		32	violet	0	448		234.569	423.263	675.024	198.609	196.137	178.102	156.529		-1.5023	-0.6639	-1.7411	-1.7611	-1.8982	-2.0809	-0.0199	-0.3398	-0.1571	-0.1372		6.436e-12	0.003434	5.67e-17	3.137e-17	3.871e-19	2.388e-23	0.9817	0.2919	0.6595	0.6713		M202222	F000
TraesCS1A01G355300	1AL	sp|P83343|PR4_PRUPE	Pathogenesis-related protein PR-4		TraesCS1A02G355300		-	-	-	-		11	greenyellow	1	154		15.7477	12.7245	14.494	79.7183	70.2911	109.667	157.328		0.117	-0.1586	2.3624	2.189	2.8088	3.3183	-0.1734	0.9559	0.4464	0.6198		0.9328	0.8506	2.975e-11	9.424e-10	3.614e-15	2.063e-21	0.8174	0.02084	0.3405	0.1296		M001111	F000
TraesCS1A01G355400	1AL	AT2G05160.3	CCCH-type zinc fingerfamily protein with RNA-binding domain-containing protein		TraesCS1A02G355400		Bradi2g18888	AT4G12540.1LOC_Os05g45580.1&expressed protein	AT4G12540	hypothetical protein		2	blue	0			19.7693	8.14218	12.9431	39.5894	45.1495	18.0449	18.69		0.5961	-0.6282	1.5811	1.7671	0.4708	0.5419	0.186	-1.0392	-1.1103	-1.2963		0.1417	0.1479	1.12e-07	2.606e-09	0.2654	0.1251	0.7335	0.001912	0.0008492	5.885e-05		M001100	F022
TraesCS1A01G356300	1AL	tr|M7YR24|M7YR24_TRIUA	Serine/threonine-protein kinase		TraesCS1A02G356300	Serine/threonine-protein kinase [Source:UniProtKB/TrEMBL;Acc:A0A1D5RTA9]	-	-	-	-		43	ivory	1			9.64284	2.80172	8.39174	21.8743	22.7614	18.9621	26.1314		0.1554	-1.2579	1.3466	1.3881	1.1118	1.5817	0.0415	0.2351	-0.2349	-0.2763		0.8742	0.01449	0.0001297	9.146e-05	0.004755	5.238e-06	0.9693	0.6773	0.6597	0.5504		M001111	F000
TraesCS1A01G357300	1AL	tr|M8ADS3|M8ADS3_TRIUA	Type I inositol-1,4,5-trisphosphate 5-phosphatase 1		TraesCS1A02G357300		Bradi2g18670	AT1G71710.1&DNAse I-like superfamily protein&LOC_Os01g51890.1&endonuclease/exonuclease/phosphatase family domain containing protein, expressed	-	-		8	pink	0			51.5098	102.264	44.9715	49.9139	92.0937	52.3162	45.4304		0.1817	1.1845	0.1435	1.0184	0.2431	-0.002	0.8749	-0.1455	0.0996	-0.7753		0.5565	2.299e-10	0.5292	2.872e-08	0.3643	1	7.888e-06	0.6821	0.7739	0.0001487		M010100	F000
[truncated: 25,157 more rows]
[truncated: 14 more columns]

## Sheet: DEFE_stat
Frequency of each Differential Expression Feature Extraction (DEFE) pattern
M(ABA/MT, GA/MT, Fg/MT, Fg+ABA/MT, Fg+AS6/MT, Fg+GA/MT)			F(Fg+ABA_vs_Fg, Fg+AS6_vs_Fg, Fg+GA_vs_Fg)
M000000	1179		F000	16282
M000001	289		F001	212
[truncated: 728 more rows]

## Sheet:  moduleTraitCor
Correlation analysis between each cluster and experimental conditions
[truncated: 60 more rows]
