# Supplementary material for: Wheat transcriptome profiling reveals abscisic and gibberellic acid treatments regulate early-stage phytohormone defense signaling, cell wall fortification, and metabolic switches following Fusarium graminearum-challenge
Source: BMC Genomics. 2021 Nov 6;22:798. doi: 10.1186/s12864-021-08069-0 (PMC8571860; doi:10.1186/s12864-021-08069-0)
Supplement: Supplementary file 3 — Additional file 3. Differentially Expressed Genes of Fusarium graminearum. This file contains two worksheets: (1) a list of 4872 Fg DEGs, including their expression values, differential expressions (log2FC and adj p values), and DEFE pattern. [file 12864_2021_8069_MOESM3_ESM.xlsx]

## Sheet: Note
Additional File 3: Differentially Expressed Genes of Fuzarium graminearum
Tab	Section	description
Fg DEGs		4872 Differentially Expressed Genes of Fuzarium graminearum
	First block Cols A-B	Ensembl fungi Gene ID for Fusarium graminearum str. PH-1 (RR1)
	Second block Cols C-I	Gene expression
	Third block Cols K-AH	Differential expression analysis, each subblocks and column heads are self-explainable
DEFE_stat		Frequency of each Differential Expression Feature Extraction (DEFE) pattern

## Sheet: Fg DEGs
Differentially Expressed Genes of Fuzarium graminearum
		mean count								log2FoldChange											padj
Gene ID	GO term accession:name	ABA	GA	MT	Fg	Fg+ABA	Fg+AS6	Fg+GA		ABA /MT	GA /MT	Fg /MT	Fg+AS6 /MT	Fg+ABA /MT	Fg+GA /MT	Fg+ABA /Fg	Fg+GA /Fg	Fg+AS6 /FHB	Fg+AS /Fg+ABA		ABA /MT	GA /MT	Fg /MT	Fg+AS6 /MT	Fg+ABA /MT	Fg+GA /MT	Fg+ABA /Fg	Fg+GA /Fg	Fg+AS6 /FHB	Fg+AS /Fg+ABA		M(ABA/MT, GA/MT, Fg/MT, Fg+ABA/MT, Fg+AS6/T, Fg+GA/MT)	F(Fg+ABA/Fg, Fg+AS6/Fg, Fg+GA/Fg)
FGRAMPH1_01T00051		0	0	0	0.72992	4.65184	1.14496	10.9691		0	0	1.119	1.4238	2.9056	3.9029	1.7866	2.7839	0.3047	-1.4819		1	1	0.2928	0.00224	0.2264	2.916e-05	0.1665	0.01269	0.8658	0.1915		M000001	F000
FGRAMPH1_01T00053	GO:0004497: monooxygenase activity; GO:0005506: iron ion binding; GO:0016491: oxidoreductase activity; GO:0016705: oxidoreductase activity, acting on paired donors, with incorporation or reduction of molecular oxygen; GO:0020037: heme binding; GO:0046872: metal ion binding; GO:0055114: oxidation-reduction process	0	0	0	61.2719	54.8862	21.5333	39.0269		0	0	5.5479	4.2573	5.4069	4.9848	-0.141	-0.5631	-1.2905	-1.1496		1	1	9.897e-12	2.986e-11	5.09e-07	1.325e-09	0.9516	0.6899	0.1947	0.2274		M001111	F000
FGRAMPH1_01T00085		0	0	0	3.91506	8.04352	4.08738	14.4835		0	0	2.8168	2.8435	3.6642	4.3868	0.8474	1.57	0.0267	-0.8207		1	1	0.001802	2.799e-05	0.002699	4.016e-07	0.5453	0.1468	0.9975	0.4468		M000001	F000
FGRAMPH1_01T00097		0	0	0	6.16618	16.2839	6.4433	27.1192		0	0	3.494	3.5012	4.7462	5.4178	1.2522	1.9238	0.0072	-1.245		1	1	1.664e-05	1.441e-09	3.275e-05	3.617e-12	0.1674	0.014	1	0.1154		M000101	F000
FGRAMPH1_01T00105	GO:0008237: metallopeptidase activity	0	0	0	14.8662	65.4874	48.9073	202.676		0	0	3.6939	5.1138	5.475	6.8798	1.7812	3.186	1.42	-0.3612		1	1	9.967e-06	1.48e-11	7.074e-10	1.619e-17	0.07843	0.0002383	0.1482	0.7559		M001111	F001
FGRAMPH1_01T00119		0	0	0	2.21346	4.06782	0.49362	18.7385		0	0	2.2282	0.9399	2.8793	4.7272	0.6511	2.499	-1.2883	-1.9394		1	1	0.02049	0.001986	0.4878	1.24e-07	0.7051	0.0179	0.2991	0.06869		M000001	F000
FGRAMPH1_01T00127	GO:0003824: catalytic activity; GO:0008152: metabolic process; GO:0016740: transferase activity	0	0	0	260.638	167.756	15.8764	227.901		0	0	6.0369	2.8954	5.5141	5.8768	-0.5227	-0.1601	-3.1415	-2.6187		1	1	1.525e-12	1.06e-10	0.001877	6.815e-12	0.7705	0.9395	0.0008221	0.005933		M001111	F020
FGRAMPH1_01T00129	GO:0004497: monooxygenase activity; GO:0005506: iron ion binding; GO:0016491: oxidoreductase activity; GO:0016705: oxidoreductase activity, acting on paired donors, with incorporation or reduction of molecular oxygen; GO:0020037: heme binding; GO:0046872: metal ion binding; GO:0055114: oxidation-reduction process	0	0	0	145.468	93.9761	8.5576	140.619		0	0	5.409	2.3349	4.9	5.3689	-0.5089	-0.04	-3.0741	-2.5651		1	1	7.082e-10	2.376e-08	0.01822	1.033e-09	0.7837	0.9907	0.001543	0.009105		M001101	F020
FGRAMPH1_01T00131	GO:0003824: catalytic activity; GO:0003824: catalytic activity; GO:0004312: fatty acid synthase activity; GO:0004312: fatty acid synthase activity; GO:0004318: enoyl-[acyl-carrier-protein] reductase (NADH) activity; GO:0004318: enoyl-[acyl-carrier-protein] reductase (NADH) activity; GO:0005835: fatty acid synthase complex; GO:0005835: fatty acid synthase complex; GO:0006633: fatty acid biosynthet…	0	0	0	98.3798	46.2957	2.59694	75.8389		0	0	4.9356	1.3443	4.0839	4.6381	-0.8516	-0.2975	-3.5913	-2.7396		1	1	5.477e-08	7.8e-06	0.2483	3.829e-07	0.6058	0.8837	0.0002803	0.007022		M001101	F020
FGRAMPH1_01T00133		0	0	0	15.5537	9.80208	0.87482	10.1289		0	0	3.4955	0.948	2.9932	3.0362	-0.5023	-0.4592	-2.5475	-2.0452		1	1	0.0002462	0.001827	0.4859	0.001821	0.8049	0.8115	0.01936	0.06345		M001001	F000
FGRAMPH1_01T00141	GO:0046983: protein dimerization activity	0	0	0	12.755	14.3625	3.64618	21.9764		0	0	3.5885	2.2277	3.7123	4.2043	0.1238	0.6158	-1.3609	-1.4847		1	1	8.912e-05	4.419e-05	0.02964	3.657e-06	0.9664	0.707	0.2489	0.1692		M001101	F000
FGRAMPH1_01T00143	GO:0003824: catalytic activity; GO:0008152: metabolic process; GO:0031177: phosphopantetheine binding	0	0	0	65.6895	54.7524	3.79644	53.827		0	0	5.2988	2.1379	5.0771	5.0587	-0.2217	-0.2401	-3.161	-2.9392		1	1	7.37e-10	3.38e-09	0.03153	4.867e-09	0.9208	0.8999	0.0006569	0.001481		M001101	F020
FGRAMPH1_01T00145	GO:0016491: oxidoreductase activity; GO:0055114: oxidation-reduction process	0	0	0	255.38	186.708	12.0372	255.047		0	0	5.7414	2.4231	5.3742	5.7395	-0.3672	-0.0018	-3.3184	-2.9512		1	1	3.925e-11	5.97e-10	0.01279	4.371e-11	0.858	1	0.0005082	0.002053		M001101	F020
FGRAMPH1_01T00147		0	0	0	121.72	82.6833	8.66868	132.039		0	0	5.2832	2.4116	4.8329	5.3778	-0.4503	0.0947	-2.8716	-2.4213		1	1	1.776e-09	3.68e-08	0.01412	9.413e-10	0.8152	0.9702	0.003399	0.01449		M001101	F020
FGRAMPH1_01T00149		0	0	0	33.4706	21.071	4.02666	35.8335		0	0	4.4006	2.1115	3.8663	4.4775	-0.5343	0.0769	-2.2891	-1.7548		1	1	1.046e-06	1.912e-05	0.04048	6.986e-07	0.7722	0.9775	0.02785	0.09642		M001101	F000
FGRAMPH1_01T00151	GO:0005524: ATP binding; GO:0006810: transport; GO:0016021: integral component of membrane; GO:0016887: ATPase activity; GO:0042626: ATPase activity, coupled to transmembrane movement of substances; GO:0055085: transmembrane transport	0	0	0	187.847	115.081	13.4289	179.221		0	0	5.6368	2.7217	5.0637	5.5812	-0.5732	-0.0557	-2.9151	-2.3419		1	1	8.414e-11	5.637e-09	0.004326	1.433e-10	0.7479	0.9851	0.002613	0.01756		M001111	F020
FGRAMPH1_01T00153	GO:0009058: biosynthetic process; GO:0016788: hydrolase activity, acting on ester bonds	0	0	0	53.1128	36.5134	3.79574	59.4173		0	0	4.4336	1.7497	4.01	4.5595	-0.4236	0.126	-2.6839	-2.2604		1	1	1.2e-06	1.14e-05	0.1067	5.997e-07	0.8356	0.958	0.009517	0.03		M001101	F020
FGRAMPH1_01T00155	GO:0016491: oxidoreductase activity; GO:0055114: oxidation-reduction process	0	0	0	288.498	181.498	17.2539	275.556		0	0	5.7192	2.6427	5.1799	5.6652	-0.5393	-0.054	-3.0765	-2.5372		1	1	5.409e-11	2.884e-09	0.006011	9.143e-11	0.7693	0.9857	0.001535	0.01002		M001111	F020
FGRAMPH1_01T00157	GO:0003824: catalytic activity; GO:0003824: catalytic activity; GO:0003824: catalytic activity; GO:0003824: catalytic activity; GO:0003824: catalytic activity; GO:0003824: catalytic activity; GO:0003824: catalytic activity; GO:0003824: catalytic activity; GO:0003824: catalytic activity; GO:0003824: catalytic activity; GO:0003824: catalytic activity; GO:0003824: catalytic activity; GO:0003824: cat…	0	0	0	279.04	193.923	18.5389	309.722		0	0	5.9214	2.8992	5.4921	6.0448	-0.4293	0.1234	-3.0223	-2.5929		1	1	4.971e-12	1.469e-10	0.001905	1.903e-12	0.8227	0.9567	0.001509	0.006945		M001111	F020
FGRAMPH1_01T00167		0	0	0	27.5246	1.78418	2.90426	0.62122		0	0	4.4224	2.0053	1.5597	0.8282	-2.8627	-3.5943	-2.4172	0.4456		1	1	2.678e-06	0.1299	0.06494	0.473	0.01091	0.0009547	0.02869	0.7556		M001000	F002
FGRAMPH1_01T00195		0	0.51186	0	5.6059	18.3204	3.241	17.1818		0	1.0465	3.2819	2.5607	4.7666	4.6831	1.4848	1.4012	-0.7212	-2.206		1	0.364	0.000107	4.83e-09	0.005902	1.111e-08	0.1275	0.1507	0.5308	0.008115		M000101	F000
FGRAMPH1_01T00215	GO:0005215: transporter activity; GO:0016020: membrane; GO:0016021: integral component of membrane; GO:0022857: transmembrane transporter activity; GO:0022891: substrate-specific transmembrane transporter activity; GO:0055085: transmembrane transport	0	0	0	1.27672	20.1701	1.65352	23.5993		0	0	1.4239	1.6324	4.3792	4.567	2.9553	3.1431	0.2085	-2.7468		1	1	0.1626	1.288e-06	0.1436	4.988e-07	0.004348	0.002705	0.9129	0.005786		M000101	F101
FGRAMPH1_01T00223	GO:0004497: monooxygenase activity; GO:0005506: iron ion binding; GO:0016491: oxidoreductase activity; GO:0016705: oxidoreductase activity, acting on paired donors, with incorporation or reduction of molecular oxygen; GO:0020037: heme binding; GO:0046872: metal ion binding; GO:0055114: oxidation-reduction process	0.17024	0	0	627.753	521.338	192.96	461.096		0.3315	0	7.2864	5.8463	7.0568	6.9057	-0.2297	-0.3807	-1.4401	-1.2105		0.8751	1	1.814e-20	2.472e-19	3.031e-13	2.372e-18	0.9101	0.8145	0.1474	0.2109		M001111	F000
FGRAMPH1_01T00281	GO:0003824: catalytic activity; GO:0003824: catalytic activity; GO:0003824: catalytic activity; GO:0003824: catalytic activity; GO:0003824: catalytic activity; GO:0003824: catalytic activity; GO:0003824: catalytic activity; GO:0003824: catalytic activity; GO:0003824: catalytic activity; GO:0003824: catalytic activity; GO:0003824: catalytic activity; GO:0003824: catalytic activity; GO:0003824: cat…	0	0	0	4.28458	12.5522	0.72238	13.2276		0	0	3.0747	1.2407	4.4335	4.4951	1.3588	1.4204	-1.8341	-3.1929		1	1	0.0004811	1.552e-07	0.2953	1.177e-07	0.211	0.1719	0.07462	0.0003429		M000101	F000
FGRAMPH1_01T00291	GO:0003824: catalytic activity; GO:0016491: oxidoreductase activity; GO:0016614: oxidoreductase activity, acting on CH-OH group of donors; GO:0050660: flavin adenine dinucleotide binding; GO:0055114: oxidation-reduction process	0	0	0	12.1206	23.6145	8.27308	52.7594		0	0	4.3754	3.8628	5.2634	6.3552	0.8881	1.9799	-0.5125	-1.4006		1	1	4.547e-09	6.948e-13	7.931e-07	2.222e-18	0.2688	0.001241	0.5587	0.0302		M001101	F001
FGRAMPH1_01T00293		0	0	0	5.41642	9.22124	5.3819	11.7483		0	0	3.6072	3.5912	4.3356	4.6322	0.7284	1.0251	-0.016	-0.7444		1	1	3.332e-06	1.042e-08	9.152e-06	7.661e-10	0.4033	0.1589	0.9993	0.3021		M000001	F000
FGRAMPH1_01T00373		0.38852	0.25354	0	7.94738	24.3246	4.41938	28.2404		0.6158	0.6027	3.6793	2.9094	5.1065	5.297	1.4272	1.6177	-0.7699	-2.1971		0.6976	0.6629	6.444e-06	9.979e-11	0.0009727	2.168e-11	0.1179	0.06215	0.4626	0.004786		M000101	F000
FGRAMPH1_01T00379	GO:0008152: metabolic process; GO:0016491: oxidoreductase activity; GO:0016620: oxidoreductase activity, acting on the aldehyde or oxo group of donors, NAD or NADP as acceptor; GO:0055114: oxidation-reduction process	0	0	0	2.49544	7.28564	1.216	16.54		0	0	2.4242	1.6514	3.6711	4.6991	1.2469	2.2748	-0.7728	-2.0197		1	1	0.008809	2.964e-05	0.1304	5.389e-08	0.3145	0.02174	0.5592	0.03897		M000001	F000
FGRAMPH1_01T00381	GO:0005515: protein binding	0	0	0	12.7661	16.3269	5.5411	21.4802		0	0	4.3775	3.2278	4.6837	5.0342	0.3062	0.6567	-1.1497	-1.4559		1	1	3.922e-08	3.111e-09	0.0001757	1.787e-10	0.8352	0.5462	0.1959	0.06991		M001101	F000
FGRAMPH1_01T00405	GO:0008270: zinc ion binding; GO:0016491: oxidoreductase activity	0	0	0	7.04774	14.3953	1.23148	26.6349		0	0	3.8116	1.8263	4.7537	5.5778	0.9421	1.7662	-1.9854	-2.9275		1	1	1.933e-06	1.144e-09	0.06778	5.476e-13	0.317	0.01762	0.0185	0.0001305		M000101	F000
FGRAMPH1_01T00413	GO:0005215: transporter activity; GO:0016021: integral component of membrane; GO:0055085: transmembrane transport	0	0.25354	0	3.6903	8.19184	1.7255	13.9263		0	0.6356	2.8076	1.8727	3.7615	4.4254	0.954	1.6179	-0.9349	-1.8889		1	0.654	0.001892	1.634e-05	0.07403	3.097e-07	0.4758	0.1298	0.4457	0.05191		M000001	F000
FGRAMPH1_01T00455	GO:0003824: catalytic activity	0	0	0	4.90116	10.2939	4.36978	18.7853		0	0	2.8845	2.7176	3.7341	4.4515	0.8496	1.567	-0.1669	-1.0165		1	1	0.001608	2.63e-05	0.005043	4.441e-07	0.5667	0.1719	0.9281	0.3506		M000101	F000
FGRAMPH1_01T00457	GO:0004553: hydrolase activity, hydrolyzing O-glycosyl compounds; GO:0005975: carbohydrate metabolic process	0	0	0	2.96386	8.20898	2.21912	11.4625		0	0	2.6881	2.246	3.9235	4.3519	1.2354	1.6638	-0.442	-1.6775		1	1	0.002609	4.06e-06	0.02311	2.762e-07	0.2782	0.09466	0.7502	0.07197		M000001	F000
FGRAMPH1_01T00461	GO:0003735: structural constituent of ribosome; GO:0005840: ribosome; GO:0006412: translation	0	0	0	4.01476	8.52948	2.48062	15.3475		0	0	3.1382	2.5528	4.0845	4.8738	0.9463	1.7356	-0.5854	-1.5316		1	1	0.0001816	4.661e-07	0.005809	1.043e-09	0.3724	0.03634	0.6097	0.06853		M000001	F000
FGRAMPH1_01T00465	GO:0000226: microtubule cytoskeleton organization; GO:0000226: microtubule cytoskeleton organization; GO:0003924: GTPase activity; GO:0003924: GTPase activity; GO:0005525: GTP binding; GO:0005525: GTP binding; GO:0005525: GTP binding; GO:0005525: GTP binding; GO:0005634: nucleus; GO:0005634: nucleus; GO:0005829: cytosol; GO:0005829: cytosol; GO:0005886: plasma membrane; GO:0005886: plasma membran…	0	0	0	8.4905	14.6811	5.48516	32.4896		0	0	3.9328	3.3248	4.6409	5.6986	0.708	1.7658	-0.608	-1.3161		1	1	6.342e-07	2.148e-09	7.741e-05	9.81e-14	0.4997	0.01799	0.5401	0.08495		M000101	F000
FGRAMPH1_01T00467		0.17024	0	0	4.38682	30.783	1.14496	10.9035		0.5294	0	2.8289	1.4178	5.1888	3.9207	2.3599	1.0918	-1.4111	-3.7711		0.7636	1	0.001905	1.626e-09	0.2129	9.577e-06	0.01634	0.388	0.2146	2.64e-05		M000101	F000
FGRAMPH1_01T00473	GO:0004553: hydrolase activity, hydrolyzing O-glycosyl compounds; GO:0005975: carbohydrate metabolic process	0	0	0	5.71554	8.97844	5.69398	25.3659		0	0	3.2276	3.2086	3.7706	5.0638	0.543	1.8362	-0.019	-0.562		1	1	0.0002046	9.923e-06	0.0004007	1.424e-09	0.7238	0.05895	1	0.6075		M000001	F000
FGRAMPH1_01T00475	GO:0008080: N-acetyltransferase activity	0	0	0	5.96852	6.9115	2.22006	15.2419		0	0	3.715	2.4804	3.8963	4.9545	0.1813	1.2395	-1.2346	-1.4159		1	1	3.278e-06	9.393e-07	0.006742	1.593e-10	0.9088	0.1162	0.1568	0.08063		M000001	F000
FGRAMPH1_01T00477	GO:0004108: citrate (Si)-synthase activity; GO:0005739: mitochondrion; GO:0006099: tricarboxylic acid cycle; GO:0006099: tricarboxylic acid cycle; GO:0019629: propionate catabolic process, 2-methylcitrate cycle; GO:0046912: transferase activity, transferring acyl groups, acyl groups converted into alkyl on transfer; GO:0050440: 2-methylcitrate synthase activity	0	0	0	50.5208	127.337	35.5861	202.78		0	0	5.7316	5.2619	6.9485	7.5658	1.217	1.8342	-0.4696	-1.6866		1	1	1.877e-15	1.903e-22	8.36e-13	3.405e-26	0.1292	0.009915	0.6173	0.01114		M001111	F001
FGRAMPH1_01T00479	GO:0004451: isocitrate lyase activity; GO:0019752: carboxylic acid metabolic process	0	0	0	9.8607	28.6906	6.56512	36.9664		0	0	3.9454	3.3924	5.3154	5.6516	1.3699	1.7062	-0.553	-1.923		1	1	8.528e-07	9.123e-12	6.169e-05	4.253e-13	0.1251	0.03922	0.6085	0.01148		M000101	F000
FGRAMPH1_01T00481	GO:0016491: oxidoreductase activity	0	0	0	17.8504	27.8835	9.53858	45.9868		0	0	4.6651	3.8233	5.2413	5.8985	0.5762	1.2334	-0.8418	-1.418		1	1	1.715e-09	7.825e-12	2.641e-06	1.131e-14	0.6196	0.1491	0.3546	0.06202		M001101	F000
FGRAMPH1_01T00483	GO:0003824: catalytic activity; GO:0003824: catalytic activity; GO:0003824: catalytic activity; GO:0003824: catalytic activity; GO:0003824: catalytic activity; GO:0003824: catalytic activity; GO:0003824: catalytic activity; GO:0003824: catalytic activity; GO:0003824: catalytic activity; GO:0003824: catalytic activity; GO:0003824: catalytic activity; GO:0003824: catalytic activity; GO:0003824: cat…	0	0	0	9.01184	25.7111	5.352	33.8664		0	0	3.7521	3.0627	5.0682	5.4215	1.3161	1.6695	-0.6894	-2.0055		1	1	6.075e-06	3.205e-10	0.0005514	1.778e-11	0.1929	0.06878	0.5401	0.01511		M000101	F000
FGRAMPH1_01T00499	GO:0005515: protein binding	0	0	0	6.1856	15.5444	4.55454	30.817		0	0	3.5825	3.2005	4.8048	5.7219	1.2223	2.1394	-0.382	-1.6043		1	1	6.186e-06	3.574e-10	0.000148	4.455e-14	0.1364	0.001765	0.7251	0.02563		M000101	F001
FGRAMPH1_01T00503	GO:0004553: hydrolase activity, hydrolyzing O-glycosyl compounds; GO:0005975: carbohydrate metabolic process; GO:0008152: metabolic process; GO:0016787: hydrolase activity; GO:0016798: hydrolase activity, acting on glycosyl bonds; GO:0045493: xylan catabolic process	0	0	0	2.25084	6.4101	1.4408	15.7792		0	0	2.4222	1.9953	3.6946	4.8655	1.2725	2.4434	-0.4269	-1.6994		1	1	0.006981	1.295e-05	0.04914	3.974e-09	0.251	0.005312	0.7618	0.06761		M000001	F001
FGRAMPH1_01T00507	GO:0004414: homoserine O-acetyltransferase activity; GO:0004414: homoserine O-acetyltransferase activity; GO:0005737: cytoplasm; GO:0005737: cytoplasm; GO:0009086: methionine biosynthetic process; GO:0009086: methionine biosynthetic process	0	0	0.16434	3.09312	8.99946	2.25386	11.5975		-0.0804	-0.0466	2.3916	1.9549	3.7051	4.031	1.3134	1.6394	-0.4367	-1.7502		1	1	0.006393	7.855e-06	0.04785	1.069e-06	0.2187	0.08897	0.7469	0.0517		M000001	F000
FGRAMPH1_01T00513	GO:0005789: endoplasmic reticulum membrane; GO:0005789: endoplasmic reticulum membrane; GO:0005789: endoplasmic reticulum membrane; GO:0005789: endoplasmic reticulum membrane; GO:0016021: integral component of membrane; GO:0016021: integral component of membrane; GO:0016021: integral component of membrane; GO:0016021: integral component of membrane; GO:0016757: transferase activity, transferring …	0	0.11038	0	11.8152	12.1583	6.7264	42.6501		0	0.5312	4.2273	3.4664	4.2548	5.8971	0.0275	1.6699	-0.7608	-0.7883		1	0.7138	9.716e-08	7.533e-08	3.773e-05	2.635e-14	0.9956	0.03823	0.4341	0.3687		M001101	F000
FGRAMPH1_01T00515		0	0	0	7.48832	13.7366	7.14722	27.69		0	0	3.6022	3.5275	4.3568	5.2563	0.7546	1.6541	-0.0747	-0.8293		1	1	1.512e-05	9.069e-08	4.507e-05	7.372e-11	0.5406	0.06859	0.9698	0.3752		M000101	F000
FGRAMPH1_01T00517		0	0	0	4.04714	11.7757	2.62326	19.7778		0	0	3.1151	2.5699	4.5128	5.2001	1.3977	2.085	-0.5452	-1.9429		1	1	0.0001704	1.151e-08	0.00489	3.168e-11	0.1062	0.006003	0.6302	0.01241		M000101	F001
FGRAMPH1_01T00521	GO:0004252: serine-type endopeptidase activity	0.3625	0.11038	0.16434	86.9778	172.134	61.2454	225.921		0.4985	0.2586	6.2307	5.7529	7.1461	7.512	0.9154	1.2813	-0.4777	-1.3931		0.7304	0.9029	7.673e-21	2.883e-27	1.702e-17	9.378e-30	0.2326	0.05799	0.5578	0.02047		M001111	F000
FGRAMPH1_01T00539	GO:0016491: oxidoreductase activity; GO:0016614: oxidoreductase activity, acting on CH-OH group of donors; GO:0050660: flavin adenine dinucleotide binding; GO:0055114: oxidation-reduction process	0.19226	0	0	27.1913	60.5799	14.9231	73.1703		0.5568	0	5.187	4.3808	6.2522	6.5037	1.0652	1.3167	-0.8062	-1.8714		0.7195	1	1.211e-12	3.918e-18	7.619e-09	2.268e-19	0.1773	0.06906	0.3081	0.00303		M001111	F000
FGRAMPH1_01T00541		0	0	0	6.0061	13.8109	7.60522	14.8471		0	0	3.517	3.7836	4.6014	4.6841	1.0844	1.1671	0.2666	-0.8178		1	1	1.469e-05	5e-09	5.444e-06	2.89e-09	0.2505	0.1885	0.8261	0.3249		M000101	F000
FGRAMPH1_01T00559		0	0	0	2.85028	5.23328	2.9032	14.8069		0	0	2.7151	2.6844	3.423	4.7823	0.7079	2.0672	-0.0308	-0.7387		1	1	0.001928	5.501e-05	0.003972	5.614e-09	0.5945	0.0187	0.9947	0.466		M000001	F000
FGRAMPH1_01T00587	GO:0016021: integral component of membrane; GO:0055085: transmembrane transport	0	0	0	3.31554	3.01772	1.14496	11.9249		0	0	2.6714	1.4876	2.5382	4.1771	-0.1332	1.5057	-1.1839	-1.0506		1	1	0.004483	0.00722	0.1947	3.681e-06	0.9628	0.209	0.3402	0.3685		M000001	F000
FGRAMPH1_01T00633	GO:0016747: transferase activity, transferring acyl groups other than amino-acyl groups	0	0	0	12.9848	34.2138	4.59016	44.7485		0	0	4.2081	2.9071	5.4387	5.7896	1.2307	1.5816	-1.3009	-2.5316		1	1	1.778e-07	5.159e-12	0.000968	2.143e-13	0.2078	0.0731	0.1548	0.001032		M001101	F000
FGRAMPH1_01T00645		0	0	0	5.2399	10.4089	4.83292	17.0631		0	0	3.0946	2.9712	3.8952	4.5077	0.8006	1.4131	-0.1234	-0.924		1	1	0.0004951	6.804e-06	0.001478	1.593e-07	0.5711	0.2015	0.948	0.3777		M000101	F000
FGRAMPH1_01T00657		0	0	0	11.131	19.2203	6.33992	34.499		0	0	4.1181	3.3815	4.8133	5.5757	0.6952	1.4575	-0.7366	-1.4319		1	1	2.828e-07	1.063e-09	7.186e-05	1.171e-12	0.5498	0.09295	0.4675	0.07624		M001101	F000
FGRAMPH1_01T00671	GO:0016779: nucleotidyltransferase activity	0.6066	0	0.15632	9.15264	12.9844	5.1749	26.6946		0.5974	-0.035	3.683	2.8932	4.1295	5.088	0.4465	1.405	-0.7898	-1.2363		0.6971	1	1.677e-06	5.298e-08	0.0005202	1.018e-11	0.7159	0.07437	0.3937	0.1113		M000101	F000
FGRAMPH1_01T00697	GO:0009166: nucleotide catabolic process; GO:0016787: hydrolase activity	0	0	0	8.82944	8.59272	2.97386	12.7679		0	0	3.7014	2.4121	3.6593	4.1381	-0.0421	0.4367	-1.2892	-1.2471		1	1	2.638e-05	3.133e-05	0.01422	2.27e-06	0.9927	0.7854	0.2403	0.2266		M000001	F000
FGRAMPH1_01T00701	GO:0072546: ER membrane protein complex	0	0	0	16.9475	30.4728	11.517	58.1487		0	0	4.6428	4.1165	5.4137	6.2693	0.7709	1.6265	-0.5263	-1.2972		1	1	8.855e-10	4.316e-13	1.714e-07	3.574e-17	0.4242	0.0266	0.5797	0.06952		M001111	F000
FGRAMPH1_01T00705		0	0	0	3.681	6.37678	3.3456	12.8917		0	0	3.0317	2.8751	3.7026	4.6386	0.6709	1.607	-0.1566	-0.8275		1	1	0.0003571	7.639e-06	0.001487	1.001e-08	0.5936	0.06722	0.9192	0.3787		M000001	F000
FGRAMPH1_01T00707		0	0	0	4.14692	5.28604	2.254	14.015		0	0	3.0997	2.3183	3.3931	4.6442	0.2934	1.5445	-0.7814	-1.0748		1	1	0.0003668	8.01e-05	0.01749	2.681e-08	0.8709	0.1132	0.5084	0.2808		M000001	F000
FGRAMPH1_01T00719	GO:0004514: nicotinate-nucleotide diphosphorylase (carboxylating) activity; GO:0009435: NAD biosynthetic process; GO:0016874: ligase activity	0	0	0	6.68474	13.5219	3.92616	24.0288		0	0	3.602	2.9006	4.4949	5.2439	0.8928	1.6418	-0.7015	-1.5943		1	1	1.228e-05	2.219e-08	0.00115	4.648e-11	0.4131	0.05497	0.5141	0.05333		M000101	F000
FGRAMPH1_01T00721	GO:0005515: protein binding	0	0	0	3.02482	6.74828	5.1193	20.8797		0	0	2.758	3.3854	3.7686	5.2627	1.0105	2.5047	0.6274	-0.3831		1	1	0.001149	3.523e-06	8.165e-05	2.271e-11	0.3364	0.0008579	0.5575	0.7022		M000001	F001
FGRAMPH1_01T00729		0	0.11038	0.16434	14.3174	29.4076	14.0092	39.5968		-0.0205	0.2431	4.2853	4.231	5.2676	5.6751	0.9823	1.3898	-0.0543	-1.0366		1	0.9251	8.496e-10	1.478e-14	3.749e-09	1.079e-16	0.1428	0.01936	0.968	0.0779		M001111	F000
FGRAMPH1_01T00743		0	0	0	6.2554	6.32746	3.21754	17.0158		0	0	3.5717	2.7085	3.5677	4.8341	-0.004	1.2624	-0.8632	-0.8592		1	1	2.26e-05	2.294e-05	0.003444	3.754e-09	1	0.1968	0.4239	0.3819		M000001	F000
FGRAMPH1_01T00745		0	0.20074	0	6.57298	16.3858	3.8732	18.2092		0	0.6054	3.5692	2.8583	4.7423	4.8774	1.1731	1.3083	-0.7109	-1.8841		1	0.6643	1.447e-05	2.811e-09	0.001381	1.073e-09	0.2294	0.1518	0.5069	0.01839		M000101	F000
FGRAMPH1_01T00747	GO:0004076: biotin synthase activity; GO:0009102: biotin biosynthetic process; GO:0051536: iron-sulfur cluster binding	0	0	0	39.431	85.8208	17.1143	121.791		0	0	5.7197	4.5819	6.7717	7.2479	1.052	1.5281	-1.1378	-2.1898		1	1	2.422e-16	9.991e-23	2.712e-10	1.087e-25	0.1182	0.01125	0.07136	5.698e-05		M001111	F000
FGRAMPH1_01T00749		0	0	0	4.78242	9.63836	3.04448	10.2693		0	0	3.1197	2.5503	3.9576	4.0384	0.8379	0.9187	-0.5695	-1.4073		1	1	0.0004302	4.425e-06	0.008251	3.125e-06	0.5363	0.4615	0.6643	0.1478		M000001	F000
FGRAMPH1_01T00755	GO:0000077: DNA damage checkpoint; GO:0005634: nucleus	0	0	0	5.61238	8.87466	2.53618	17.7025		0	0	3.2681	2.3479	3.8095	4.6696	0.5414	1.4015	-0.9202	-1.4616		1	1	0.0002033	1.033e-05	0.01669	4.404e-08	0.7309	0.1933	0.4339	0.134		M000001	F000
FGRAMPH1_01T00765		0	0	0	3.59928	7.09668	2.67542	15.6253		0	0	2.8125	2.3934	3.604	4.5915	0.7916	1.7791	-0.4191	-1.2107		1	1	0.001755	3.571e-05	0.01475	8.39e-08	0.5746	0.08131	0.7701	0.232		M000001	F000
FGRAMPH1_01T00769		0.17024	0	0	5.75148	10.9292	4.46358	14.6768		0.5907	0	3.4486	3.098	4.2727	4.6642	0.8241	1.2156	-0.3506	-1.1747		0.7176	1	3.169e-05	1.243e-07	0.0004399	6.794e-09	0.4649	0.1938	0.7787	0.1694		M000101	F000
FGRAMPH1_01T00771	GO:0003743: translation initiation factor activity; GO:0005737: cytoplasm	0.38454	0	0	16.7028	21.2051	12.1946	63.9702		0.8308	0	4.6742	4.2473	4.9834	6.4653	0.3092	1.7911	-0.427	-0.7361		0.528	1	3.111e-10	1.442e-11	3.437e-08	6.907e-19	0.7997	0.006895	0.645	0.3188		M001111	F001
FGRAMPH1_01T00775		0	0	0	4.0399	14.8963	5.41332	21.5966		0	0	3.0931	3.4289	4.8023	5.2977	1.7092	2.2046	0.3358	-1.3734		1	1	0.0001434	4.438e-10	4.108e-05	4.641e-12	0.02263	0.001765	0.7672	0.05944		M000101	F001
FGRAMPH1_01T00779	GO:0000285: 1-phosphatidylinositol-3-phosphate 5-kinase activity; GO:0000750: pheromone-dependent signal transduction involved in conjugation with cellular fusion; GO:0005524: ATP binding; GO:0006995: cellular response to nitrogen starvation; GO:0046872: metal ion binding	0	0	0	5.60546	18.6306	3.9934	20.4703		0	0	3.4595	2.9536	5.0431	5.1742	1.5835	1.7146	-0.506	-2.0895		1	1	1.826e-05	7.155e-11	0.0006949	2.491e-11	0.04259	0.02543	0.639	0.003888		M000101	F000
FGRAMPH1_01T00785	GO:0005488: binding	0.19226	0	0.16904	3.4035	4.45598	3.27536	22.8351		0.2576	-0.0493	2.5025	2.4704	2.8005	4.9255	0.298	2.423	-0.0321	-0.3301		0.9409	1	0.003389	0.0008867	0.006799	5.337e-10	0.8629	0.003043	0.9935	0.7725		M000001	F001
FGRAMPH1_01T00787	GO:0008017: microtubule binding	0	0	0	6.3955	5.88832	4.04786	16.1547		0	0	3.3216	2.7511	3.2165	4.4309	-0.1051	1.1093	-0.5705	-0.4654		1	1	0.0001967	0.0003164	0.004137	3.732e-07	0.97	0.3658	0.6715	0.7049		M000001	F000
FGRAMPH1_01T00793	GO:0004794: L-threonine ammonia-lyase activity; GO:0004794: L-threonine ammonia-lyase activity; GO:0004794: L-threonine ammonia-lyase activity; GO:0004794: L-threonine ammonia-lyase activity; GO:0009097: isoleucine biosynthetic process; GO:0009097: isoleucine biosynthetic process; GO:0009097: isoleucine biosynthetic process; GO:0009097: isoleucine biosynthetic process; GO:0030170: pyridoxal phosp…	0	0	0	10.7438	18.0662	6.57548	28.852		0	0	4.0932	3.4579	4.7545	5.3623	0.6613	1.2691	-0.6352	-1.2965		1	1	3.492e-07	1.826e-09	4.673e-05	9.576e-12	0.5766	0.1592	0.5446	0.1125		M001101	F000
FGRAMPH1_01T00795	GO:0005515: protein binding; GO:0005634: nucleus; GO:0008270: zinc ion binding; GO:0016568:	0	0	0	2.90064	4.45444	2.39152	12.3012		0	0	2.7397	2.4624	3.2405	4.5463	0.5008	1.8066	-0.2773	-0.7781		1	1	0.001878	0.0001704	0.01023	4.593e-08	0.7453	0.05268	0.8514	0.4552		M000001	F000
FGRAMPH1_01T00797	GO:0006486: protein glycosylation; GO:0016765: transferase activity, transferring alkyl or aryl (other than methyl) groups	0	0	0	3.61382	8.34988	1.58382	19.4804		0	0	2.8088	1.9715	3.8081	4.8757	0.9993	2.0669	-0.8373	-1.8366		1	1	0.001757	1.086e-05	0.05535	1.024e-08	0.4375	0.03404	0.4999	0.0555		M000001	F000
FGRAMPH1_01T00801		0	0	0	20.7173	38.7263	11.3795	77.002		0	0	4.8589	4.067	5.6799	6.5954	0.821	1.7365	-0.7919	-1.6129		1	1	9.034e-11	1.635e-14	2.08e-07	3.807e-19	0.3782	0.01526	0.3504	0.01878		M001111	F000
FGRAMPH1_01T00803	GO:0015986: ATP synthesis coupled proton transport; GO:0016020: membrane; GO:0046933: proton-transporting ATP synthase activity, rotational mechanism	0	0	0	27.2374	45.0163	21.2559	91.3		0	0	5.0953	4.7595	5.7509	6.6852	0.6556	1.5899	-0.3358	-0.9914		1	1	8.882e-12	7.438e-15	4.947e-10	1.26e-19	0.5295	0.0353	0.7492	0.1846		M001111	F000
FGRAMPH1_01T00805	GO:0005634: nucleus; GO:0005816: spindle pole body; GO:0005829: cytosol; GO:0005935: cellular bud neck; GO:0006468: protein phosphorylation; GO:0019207: kinase regulator activity; GO:0030295: protein kinase activator activity; GO:0031031: positive regulation of septation initiation signaling; GO:0031097: medial cortex; GO:0032153: cell division site; GO:0034613: cellular protein localization; GO:…	0	0	0	2.27878	3.9872	1.62036	11.278		0	0	2.4929	1.9922	3.1798	4.5224	0.6869	2.0295	-0.5007	-1.1876		1	1	0.005178	0.0002243	0.04962	4.656e-08	0.6234	0.02546	0.7113	0.2342		M000001	F000
FGRAMPH1_01T00811	GO:0005525: GTP binding; GO:0005525: GTP binding; GO:0005622: intracellular; GO:0005622: intracellular; GO:0007264: small GTPase mediated signal transduction; GO:0007264: small GTPase mediated signal transduction	0	0	0	4.18476	8.86946	3.07546	21.6987		0	0	2.9971	2.6405	3.9024	5.0378	0.9053	2.0407	-0.3566	-1.2619		1	1	0.0006016	4.03e-06	0.005064	1.38e-09	0.4718	0.02711	0.7987	0.1836		M000001	F000
FGRAMPH1_01T00813	GO:0000774: adenyl-nucleotide exchange factor activity; GO:0006457: protein folding; GO:0042803: protein homodimerization activity; GO:0051087: chaperone binding	0	0	0	3.36496	3.72018	2.25322	17.4258		0	0	3.0497	2.559	3.1692	5.2609	0.1196	2.2112	-0.4907	-0.6102		1	1	0.0001928	0.0001056	0.00478	5.613e-12	0.9519	0.001248	0.6613	0.5237		M000001	F001
FGRAMPH1_01T00815	GO:0005515: protein binding	0	0	0	14.3396	25.3421	6.1749	52.8658		0	0	4.5216	3.4091	5.2688	6.252	0.7472	1.7304	-1.1124	-1.8596		1	1	2.893e-09	2.231e-12	3.079e-05	5.107e-17	0.4345	0.01448	0.1629	0.006954		M001101	F000
FGRAMPH1_01T00821	GO:0006810: transport; GO:0016021: integral component of membrane	0	0	0	24.7947	51.5579	15.2763	69.0862		0	0	5.2131	4.5276	6.204	6.6024	0.9909	1.3893	-0.6854	-1.6764		1	1	2.143e-13	8.613e-19	7.709e-10	5.286e-21	0.1489	0.02331	0.3402	0.002947		M001111	F000
FGRAMPH1_01T00823		0	0	0	27.3077	54.8779	26.266	105.828		0	0	5.1388	5.072	6.0638	6.9408	0.925	1.802	-0.0668	-0.9918		1	1	1.832e-12	3.776e-17	8.155e-12	4.938e-22	0.2741	0.007878	0.9638	0.1516		M001111	F001
FGRAMPH1_01T00833	GO:0005975: carbohydrate metabolic process	0.17024	0	0	48.1629	83.6233	32.4074	194.923		0.5354	0	5.8079	5.2722	6.543	7.6803	0.7351	1.8723	-0.5357	-1.2708		0.7243	1	1.592e-16	7.475e-21	2.273e-13	3.446e-28	0.3959	0.003227	0.5168	0.04532		M001111	F001
FGRAMPH1_01T00839	GO:0008270: zinc ion binding; GO:0016020: membrane; GO:0016021: integral component of membrane	0	0	0	4.48266	9.9217	5.93474	12.5995		0	0	2.8792	3.1408	3.817	4.1108	0.9377	1.2316	0.2615	-0.6762		1	1	0.001456	1.316e-05	0.0007723	2.731e-06	0.4964	0.3033	0.8696	0.5479		M000001	F000
FGRAMPH1_01T00841	GO:0005515: protein binding	0	0	0	7.32202	14.0277	5.77796	27.7347		0	0	3.6196	3.2762	4.4354	5.319	0.8158	1.6994	-0.3434	-1.1592		1	1	1.233e-05	4.27e-08	0.0001736	3.244e-11	0.4865	0.05345	0.7873	0.1844		M000101	F000
FGRAMPH1_01T00843		0	0	0	2.9459	9.65956	1.81082	11.4936		0	0	2.6251	2.0994	4.072	4.2991	1.4469	1.6739	-0.5258	-1.9727		1	1	0.003659	1.983e-06	0.038	5.228e-07	0.1902	0.1033	0.7017	0.03401		M000001	F000
FGRAMPH1_01T00847	GO:0016491: oxidoreductase activity	0	0	0.15632	13.6235	24.6011	7.60376	29.3759		-0.0349	-0.027	4.1293	3.337	4.9067	5.141	0.7773	1.0117	-0.7924	-1.5697		1	1	4.58e-08	3.942e-11	3.284e-05	4.63e-12	0.4302	0.2397	0.3741	0.02933		M001101	F000
FGRAMPH1_01T00853	GO:0008612: peptidyl-lysine modification to peptidyl-hypusine; GO:0016740: transferase activity; GO:0034038: deoxyhypusine synthase activity; GO:0050983: obsolete deoxyhypusine biosynthetic process from spermidine	0	0	0	1.86108	4.3167	1.5132	11.5916		0	0	2.1279	2.0099	3.0992	4.3224	0.9713	2.1945	-0.1179	-1.0893		1	1	0.02432	0.0005629	0.05294	7.147e-07	0.4879	0.03117	0.9548	0.3145		M000001	F000
FGRAMPH1_01T00855		0	0	0	5.0259	16.1769	4.06798	22.0701		0	0	3.11	2.8325	4.5353	4.9241	1.4253	1.8141	-0.2775	-1.7028		1	1	0.0003411	5.394e-08	0.002179	3.437e-09	0.1791	0.05937	0.85	0.05773		M000101	F000
FGRAMPH1_01T00861	GO:0003677: DNA binding; GO:0003689: DNA clamp loader activity; GO:0005524: ATP binding; GO:0005663: DNA replication factor C complex; GO:0006260: DNA replication; GO:0006281: DNA repair	0	0	0	4.0775	8.52982	3.1861	18.656		0	0	3.1811	2.8655	4.1347	5.1821	0.9536	2.001	-0.3156	-1.2691		1	1	0.0001019	1.703e-07	0.001158	2.222e-11	0.3248	0.006174	0.7947	0.1108		M000001	F001
FGRAMPH1_01T00863	GO:0003735: structural constituent of ribosome; GO:0005840: ribosome; GO:0006412: translation; GO:0019843: rRNA binding	0	0	0	10.9563	14.8325	5.99864	41.1637		0	0	4.2156	3.4031	4.6104	5.9673	0.3948	1.7518	-0.8125	-1.2073		1	1	6.38e-08	2.328e-09	4.335e-05	4.017e-15	0.7552	0.01752	0.3681	0.1157		M001101	F000
FGRAMPH1_01T00867	GO:0003987: acetate-CoA ligase activity; GO:0003987: acetate-CoA ligase activity; GO:0003987: acetate-CoA ligase activity; GO:0003987: acetate-CoA ligase activity; GO:0003987: acetate-CoA ligase activity; GO:0003987: acetate-CoA ligase activity; GO:0003987: acetate-CoA ligase activity; GO:0003987: acetate-CoA ligase activity; GO:0003987: acetate-CoA ligase activity; GO:0003987: acetate-CoA ligase…	0.19226	0	0	26.9507	58.5871	26.1492	43.8358		0.5584	0	5.1878	5.1264	6.2235	5.8302	1.0357	0.6423	-0.0614	-1.0971		0.7183	1	1.015e-12	4.394e-18	4.379e-12	8.307e-16	0.1873	0.4729	0.967	0.09827		M001111	F000
FGRAMPH1_01T00869	GO:0004222: metalloendopeptidase activity; GO:0006508: proteolysis; GO:0008237: metallopeptidase activity; GO:0016020: membrane; GO:0016021: integral component of membrane; GO:0046872: metal ion binding	0	0	0	2.67124	6.51576	1.10788	10.9733		0	0	2.7046	1.7318	3.8154	4.496	1.1108	1.7914	-0.9729	-2.0837		1	1	0.001897	4.306e-06	0.09902	3.793e-08	0.3091	0.04459	0.3938	0.01956		M000001	F000
FGRAMPH1_01T00871		0	0	0	5.10162	10.9391	2.35648	17.6393		0	0	3.3049	2.3083	4.2437	4.872	0.9388	1.5671	-0.9966	-1.9354		1	1	0.0001054	2.951e-07	0.01663	3.006e-09	0.4186	0.09378	0.354	0.02614		M000101	F000
FGRAMPH1_01T00873		0	0	0	8.1137	11.5631	8.67548	20.9235		0	0	3.912	3.9622	4.3632	5.151	0.4512	1.239	0.0501	-0.4011		1	1	6.862e-07	2.035e-08	1.058e-06	2.053e-11	0.7089	0.1247	0.9789	0.6563		M000101	F000
FGRAMPH1_01T00875	GO:0004252: serine-type endopeptidase activity; GO:0005622: intracellular; GO:0006890: retrograde vesicle-mediated transport, Golgi to ER; GO:0016021: integral component of membrane	0	0	0	5.51772	8.7407	2.03956	19.1374		0	0	3.2855	2.1418	3.828	4.8145	0.5425	1.5289	-1.1437	-1.6862		1	1	0.0001774	8.636e-06	0.03239	1.352e-08	0.7264	0.1396	0.3024	0.07741		M000001	F000
FGRAMPH1_01T00879	GO:0000166: nucleotide binding; GO:0003676: nucleic acid binding	0	0.11038	0	3.17198	8.46332	2.25322	12.65		0	0.578	2.7953	2.4001	4.0261	4.5458	1.2309	1.7505	-0.3952	-1.6261		1	0.6897	0.001314	1.233e-06	0.01203	3.371e-08	0.2441	0.05478	0.7694	0.06641		M000001	F000
FGRAMPH1_01T00883	GO:0004672: protein kinase activity; GO:0005524: ATP binding	0	0	0	5.95802	6.92112	1.3392	21.893		0	0	3.6057	1.7574	3.7763	5.3012	0.1706	1.6955	-1.8484	-2.0189		1	1	1.448e-05	4.946e-06	0.08958	3.873e-11	0.9279	0.0443	0.04432	0.02182		M000001	F000
FGRAMPH1_01T00885		0	0	0	19.8473	54.0052	22.8361	75.1934		0	0	4.5532	4.7135	5.8325	6.2619	1.2793	1.7087	0.1603	-1.1191		1	1	5.287e-09	2.49e-14	2.743e-09	3.072e-16	0.1708	0.04243	0.908	0.1686		M001111	F000
FGRAMPH1_01T00893		0	0	0	1.78572	3.17006	2.32388	11.8963		0	0	2.1411	2.4208	2.7826	4.431	0.6415	2.2899	0.2797	-0.3618		1	1	0.02184	0.002009	0.01369	2.278e-07	0.6852	0.01851	0.8603	0.7749		M000001	F000
FGRAMPH1_01T00899		0	0	0	5.26992	12.7278	5.44876	17.965		0	0	3.3638	3.4049	4.4967	4.9521	1.1329	1.5883	0.0411	-1.0918		1	1	4.266e-05	1.503e-08	6.823e-05	3.746e-10	0.2367	0.05618	0.9871	0.1837		M000101	F000
FGRAMPH1_01T00911	GO:0005515: protein binding	0	0	0	8.2427	14.3622	6.88202	30.1032		0	0	3.8398	3.555	4.5663	5.5355	0.7265	1.6957	-0.2848	-1.0113		1	1	1.565e-06	5.789e-09	2.167e-05	9.29e-13	0.5059	0.03187	0.8125	0.2147		M000101	F000
FGRAMPH1_01T00919	GO:0016491: oxidoreductase activity; GO:0055114: oxidation-reduction process	0	0	0	20.8832	29.867	9.0604	54.9663		0	0	4.8684	3.7659	5.3332	6.1371	0.4648	1.2687	-1.1025	-1.5673		1	1	1.97e-10	2.049e-12	3.249e-06	4.548e-16	0.7015	0.124	0.1825	0.03271		M001101	F000
FGRAMPH1_01T00925	GO:0005634: nucleus; GO:0006397: mRNA processing	0	0.25354	0	4.34556	9.1834	5.87942	21.8499		0	0.6334	3.1628	3.5123	4.1162	5.2735	0.9534	2.1107	0.3496	-0.6039		1	0.6438	0.0001113	1.969e-07	2.867e-05	1.004e-11	0.3371	0.004342	0.7607	0.4911		M000001	F001
FGRAMPH1_01T00927	GO:0005634: nucleus; GO:0006334: nucleosome assembly; GO:0006337: nucleosome disassembly; GO:0006351: transcription, DNA-templated; GO:0016573: histone acetylation	0	0	0	10.9212	21.0195	12.0762	53.2725		0	0	4.0126	4.1184	4.8442	6.0549	0.8316	2.0424	0.1058	-0.7258		1	1	4.752e-07	5.757e-10	4.486e-07	5.14e-15	0.4451	0.01002	0.9457	0.4079		M001111	F000
FGRAMPH1_01T00931	GO:0003700: transcription factor activity, sequence-specific DNA binding	0	0	0	4.19494	9.00644	3.24032	15.9673		0	0	2.8639	2.5624	3.7603	4.4621	0.8964	1.5981	-0.3015	-1.1979		1	1	0.001545	1.785e-05	0.00838	2.805e-07	0.5188	0.1429	0.8463	0.2449		M000001	F000
FGRAMPH1_01T00933	GO:0016491: oxidoreductase activity	0	0	0	11.8893	31.1529	7.49146	37.7574		0	0	4.106	3.4995	5.3346	5.584	1.2287	1.4781	-0.6064	-1.8351		1	1	3.265e-07	1.086e-11	3.571e-05	1.251e-12	0.203	0.09638	0.5748	0.01932		M001101	F000
FGRAMPH1_01T00939	GO:0005515: protein binding; GO:0007165: signal transduction; GO:0043087: regulation of GTPase activity	0	0	0	11.1908	18.9011	9.75856	31.4382		0	0	4.2569	4.0589	4.9426	5.6244	0.6857	1.3674	-0.198	-0.8837		1	1	2.789e-08	5.797e-11	3.14e-07	6.526e-14	0.4851	0.06609	0.8636	0.2353		M001101	F000
FGRAMPH1_01T00941	GO:0004672: protein kinase activity; GO:0006468: protein phosphorylation	0	0	0	16.3313	50.3646	22.1435	69.7619		0	0	4.5562	4.9435	6.0548	6.4922	1.4986	1.9359	0.3872	-1.1114		1	1	7.312e-10	5.546e-17	3.826e-11	3.073e-19	0.03119	0.003298	0.6787	0.09633		M001111	F001
FGRAMPH1_01T00945	GO:0006396: RNA processing	0	0	0	4.08714	7.98316	3.32402	21.763		0	0	3.1322	2.9308	3.9835	5.3211	0.8513	2.1889	-0.2015	-1.0528		1	1	0.0001599	7.276e-07	0.0009269	1.122e-11	0.4272	0.003682	0.8835	0.2157		M000001	F001
FGRAMPH1_01T00949	GO:0006511: ubiquitin-dependent protein catabolic process	0	0	0	2.95036	10.5768	2.90738	14.8976		0	0	2.65	2.6158	4.2413	4.6865	1.5913	2.0365	-0.0343	-1.6256		1	1	0.00265	3.352e-07	0.00536	1.48e-08	0.1064	0.02444	0.9931	0.06637		M000101	F000
FGRAMPH1_01T00951	GO:0006397: mRNA processing; GO:0030529: intracellular ribonucleoprotein complex	0	0	0	4.93264	3.49412	5.49512	13.9672		0	0	3.2882	3.3713	2.8723	4.6021	-0.4159	1.3139	0.0831	0.499		1	1	0.0001267	0.001024	0.0001536	2.982e-08	0.797	0.1884	0.9659	0.6486		M000001	F000
FGRAMPH1_01T00959		0	0	0	3.52702	8.33572	3.71682	13.236		0	0	3.0395	3.058	4.1711	4.7896	1.1316	1.7501	0.0184	-1.1131		1	1	0.0002009	9.667e-08	0.0003902	5.418e-10	0.1976	0.01783	0.9993	0.152		M000001	F000
FGRAMPH1_01T00961	GO:0005524: ATP binding; GO:0008641: small protein activating enzyme activity; GO:0016881: acid-amino acid ligase activity; GO:0019781: NEDD8 activating enzyme activity; GO:0045116: protein neddylation	0	0	0	4.27056	7.22238	2.57014	14.4831		0	0	3.1649	2.4848	3.8326	4.7266	0.6677	1.5617	-0.6801	-1.3478		1	1	0.0002025	4.044e-06	0.008502	7.138e-09	0.6038	0.08598	0.5576	0.1351		M000001	F000
FGRAMPH1_01T00963	GO:0003677: DNA binding; GO:0003677: DNA binding; GO:0003677: DNA binding; GO:0003677: DNA binding; GO:0003899: DNA-directed 5'-3' RNA polymerase activity; GO:0003899: DNA-directed 5'-3' RNA polymerase activity; GO:0003899: DNA-directed 5'-3' RNA polymerase activity; GO:0003899: DNA-directed 5'-3' RNA polymerase activity; GO:0006351: transcription, DNA-templated; GO:0006351: transcription, DNA-te…	0	0	0	5.31382	3.80178	2.51876	14.5677		0	0	3.4396	2.4651	2.9974	4.7145	-0.4422	1.2749	-0.9745	-0.5323		1	1	5.431e-05	0.0005614	0.009852	1.178e-08	0.7764	0.1971	0.3645	0.6334		M000001	F000
FGRAMPH1_01T00967	GO:0005515: protein binding	0	0	0	4.7666	8.62408	2.12962	18.6807		0	0	3.3888	2.3599	4.1557	5.1728	0.7668	1.784	-1.0289	-1.7958		1	1	3.327e-05	1.764e-07	0.01152	3.407e-11	0.4698	0.01905	0.2845	0.02493		M000001	F000
FGRAMPH1_01T00969	GO:0004298: threonine-type endopeptidase activity; GO:0005634: nucleus; GO:0005737: cytoplasm; GO:0005839: proteasome core complex; GO:0051603: proteolysis involved in cellular protein catabolic process	0	0	0	8.72258	25.6165	7.5673	40.281		0	0	3.8762	3.6487	5.2744	5.8768	1.3982	2.0006	-0.2275	-1.6257		1	1	8.162e-07	4.615e-12	8.497e-06	1.069e-14	0.08464	0.006245	0.8514	0.02433		M000101	F001
FGRAMPH1_01T00971	GO:0004860: protein kinase inhibitor activity; GO:0005829: cytosol; GO:0010972: negative regulation of G2/M transition of mitotic cell cycle; GO:0032153: cell division site; GO:0035838: growing cell tip; GO:1904030: negative regulation of cyclin-dependent protein kinase activity	0	0	0	3.13316	7.66454	3.8024	14.7352		0	0	2.7986	2.9735	3.9175	4.7725	1.1188	1.9739	0.1748	-0.944		1	1	0.001144	1.932e-06	0.0009375	3.684e-09	0.291	0.02036	0.9082	0.3002		M000001	F000
FGRAMPH1_01T00977		0.17024	0	0	14.6322	27.7316	8.10154	71.805		0.5468	0	4.3836	3.5962	5.2043	6.4547	0.8208	2.0712	-0.7873	-1.6081		0.7336	1	1.732e-08	1.054e-11	1.181e-05	1.919e-17	0.4277	0.005908	0.4031	0.03267		M001101	F001
FGRAMPH1_01T00981	GO:0016020: membrane; GO:0030001: metal ion transport; GO:0046873: metal ion transmembrane transporter activity; GO:0055085: transmembrane transport	0	0	0	4.6706	11.8636	1.21286	15.3654		0	0	3.3019	1.7078	4.4938	4.8308	1.1919	1.5289	-1.5941	-2.786		1	1	8.795e-05	3.083e-08	0.1024	2.424e-09	0.2296	0.0847	0.09835	0.0007893		M000101	F000
FGRAMPH1_01T00983	GO:0042254: ribosome biogenesis	0	0	0	2.31502	5.04848	2.07706	13.8796		0	0	2.3181	2.201	3.2185	4.4603	0.9004	2.1422	-0.1171	-1.0175		1	1	0.01315	0.0003304	0.03008	3.174e-07	0.5281	0.03627	0.9548	0.3496		M000001	F000
FGRAMPH1_01T00985	GO:0000276: mitochondrial proton-transporting ATP synthase complex, coupling factor F(o); GO:0015078: hydrogen ion transmembrane transporter activity; GO:0015986: ATP synthesis coupled proton transport	0	0	0	45.4535	97.2761	38.7909	183.848		0	0	5.7016	5.4778	6.7131	7.5657	1.0115	1.8641	-0.2237	-1.2353		1	1	9.367e-16	1.195e-21	3.063e-14	5.019e-27	0.2021	0.004507	0.8279	0.05779		M001111	F001
FGRAMPH1_01T00987	GO:0005639: integral component of nuclear inner membrane	0	0	0	5.81704	7.10904	3.00834	21.6796		0	0	3.5487	2.6753	3.7965	5.2682	0.2478	1.7194	-0.8735	-1.1212		1	1	1.6e-05	3.274e-06	0.0033	2.896e-11	0.8798	0.03439	0.3869	0.2031		M000001	F000
FGRAMPH1_01T00991	GO:0016651: oxidoreductase activity, acting on NAD(P)H; GO:0048038: quinone binding; GO:0051287: NAD binding	0.55876	0	0	29.6733	56.0836	22.667	105.091		0.822	0	5.228	4.8552	6.0698	6.9096	0.8418	1.6816	-0.3729	-1.2147		0.5209	1	5.847e-13	2.701e-17	6.427e-11	5.506e-22	0.3356	0.01454	0.6953	0.07093		M001111	F000
FGRAMPH1_01T00993	GO:0008080: N-acetyltransferase activity	0	0	0	7.637	13.3103	3.8563	19.2609		0	0	3.5853	2.7825	4.2564	4.7287	0.6711	1.1434	-0.8028	-1.4739		1	1	2.944e-05	4.309e-07	0.002782	1.771e-08	0.6326	0.3028	0.4895	0.1129		M000101	F000
FGRAMPH1_01T00995		0	0	0	4.72892	9.70626	4.85674	20.0734		0	0	3.1188	3.0804	3.99	4.9172	0.8712	1.7984	-0.0384	-0.9097		1	1	0.0003018	1.943e-06	0.0006648	2.753e-09	0.4848	0.05451	0.9904	0.3491		M000001	F000
FGRAMPH1_01T00999	GO:0006511: ubiquitin-dependent protein catabolic process; GO:0016579: protein deubiquitination; GO:0036459: thiol-dependent ubiquitinyl hydrolase activity	0	0	0	7.38354	11.9734	2.16452	15.5428		0	0	3.8816	2.3807	4.5069	4.8542	0.6253	0.9726	-1.501	-2.1263		1	1	1.427e-06	1.225e-08	0.01055	7.474e-10	0.5791	0.2869	0.08279	0.006428		M000101	F000
FGRAMPH1_01T01003		0	0	0.16434	9.75938	22.0897	7.56722	40.1435		-0.0401	-0.031	3.6829	3.3427	4.7437	5.5333	1.0608	1.8503	-0.3403	-1.4011		1	1	1.686e-06	2.471e-10	3.517e-05	1.073e-13	0.2444	0.01388	0.7617	0.06091		M000101	F000
FGRAMPH1_01T01009		0	0	0	34.4845	62.6323	21.5346	137.272		0	0	5.3673	4.7408	6.1502	7.1926	0.7829	1.8253	-0.6266	-1.4095		1	1	2.556e-13	2.505e-17	3.316e-10	3.41e-23	0.4088	0.01008	0.479	0.04082		M001111	F000
FGRAMPH1_01T01011		0	0	0	3.84114	7.70692	4.46722	13.3778		0	0	2.6757	2.783	3.4591	4.1242	0.7834	1.4486	0.1073	-0.6761		1	1	0.0039	0.00012	0.004128	3.774e-06	0.6119	0.223	0.9596	0.5655		M000001	F000
FGRAMPH1_01T01013	GO:0000287: magnesium ion binding; GO:0005975: carbohydrate metabolic process; GO:0016868: intramolecular transferase activity, phosphotransferases	0.96932	0	0	31.2299	71.5711	19.6265	117.089		1.0589	0	5.1017	4.4875	6.1746	6.8186	1.0729	1.7169	-0.6142	-1.687		0.3628	1	1.144e-11	8.402e-17	7.015e-09	4.182e-20	0.2481	0.02955	0.5275	0.02016		M001111	F000
FGRAMPH1_01T01015	GO:0003676: nucleic acid binding	0	0	0	2.17594	5.1821	1.72628	14.0698		0	0	2.3097	2.0896	3.3472	4.6107	1.0374	2.301	-0.2202	-1.2576		1	1	0.01237	0.0001401	0.0401	6.81e-08	0.4262	0.01695	0.8962	0.2189		M000001	F000
FGRAMPH1_01T01019		0	0	0	5.17652	18.1969	4.03074	22.6943		0	0	3.1024	2.7412	4.6279	4.9063	1.5255	1.8039	-0.3612	-1.8867		1	1	0.00038	3.296e-08	0.003348	4.919e-09	0.148	0.06665	0.7981	0.03555		M000101	F000
FGRAMPH1_01T01029		0.17024	0	0	17.3502	36.6735	13.5122	60.4014		0.556	0	4.6597	4.3229	5.6457	6.3123	0.986	1.6527	-0.3368	-1.3228		0.7237	1	4.531e-10	1.619e-14	2.109e-08	8.052e-18	0.2428	0.01928	0.7389	0.05356		M001111	F000
FGRAMPH1_01T01033	GO:0003723: RNA binding; GO:0003735: structural constituent of ribosome; GO:0006412: translation; GO:0015935: small ribosomal subunit	1.33184	0.11038	0	125.767	167.62	93.2923	590.392		1.2812	0.4965	6.9284	6.5232	7.316	9.0245	0.3876	2.0962	-0.4052	-0.7928		0.1914	0.6986	6.229e-26	6.616e-29	1.163e-22	4.369e-43	0.6865	0.0001423	0.604	0.1946		M001111	F001
FGRAMPH1_01T01035	GO:0016020: membrane; GO:0016021: integral component of membrane	0	0	0	4.14408	11.4082	2.40944	15.5114		0	0	3.1919	2.4924	4.5222	4.9407	1.3303	1.7488	-0.6996	-2.0298		1	1	0.0001047	9.133e-09	0.006703	2.765e-10	0.1204	0.0239	0.5092	0.008138		M000101	F000
FGRAMPH1_01T01037	GO:0003924: GTPase activity; GO:0005200: structural constituent of cytoskeleton; GO:0005525: GTP binding; GO:0005874: microtubule; GO:0007017: microtubule-based process	0.34046	0	0	74.0197	135.989	51.236	273.963		0.7364	0	6.2905	5.7909	7.1038	8.0469	0.8134	1.7564	-0.4995	-1.3129		0.5639	1	5.449e-20	2.259e-25	1.133e-16	5.151e-32	0.3157	0.005301	0.5395	0.03194		M001111	F001
FGRAMPH1_01T01039		0	0	0	4.90096	4.48822	5.3477	22.5324		0	0	3.3112	3.4142	3.1738	5.2909	-0.1374	1.9796	0.103	0.2404		1	1	7.204e-05	0.0001597	8.026e-05	3.074e-11	0.9472	0.01463	0.9504	0.8328		M000001	F000
FGRAMPH1_01T01041	GO:0016575: histone deacetylation; GO:0033698: Rpd3L complex; GO:0070210: Rpd3L-Expanded complex	0	0	0	2.70986	4.21168	2.83258	12.1233		0	0	2.7489	2.7791	3.2812	4.6954	0.5323	1.9465	0.0302	-0.5021		1	1	0.001206	7.504e-05	0.002058	2.991e-09	0.6918	0.01501	0.994	0.6199		M000001	F000
FGRAMPH1_01T01043		0	0	0	4.25024	7.07856	0.86106	14.7595		0	0	3.3158	1.532	3.9505	4.9573	0.6347	1.6415	-1.7838	-2.4185		1	1	5.573e-05	8.988e-07	0.1542	2.804e-10	0.5843	0.03762	0.05372	0.004129		M000001	F000
FGRAMPH1_01T01045	GO:0005488: binding	0	0	0	2.59554	4.00338	0.84542	10.4559		0	0	2.5024	1.2793	2.9913	4.1743	0.4889	1.6719	-1.2231	-1.712		1	1	0.007257	0.001021	0.2846	2.324e-06	0.7828	0.132	0.3135	0.1034		M000001	F000
FGRAMPH1_01T01055	GO:0016021: integral component of membrane; GO:0055085: transmembrane transport	0	0	0	3.41668	8.68084	5.99848	11.5031		0	0	3.0008	3.6773	4.2048	4.5906	1.204	1.5898	0.6765	-0.5275		1	1	0.0002339	6.449e-08	7.743e-06	2.713e-09	0.1544	0.03407	0.466	0.5248		M000001	F000
FGRAMPH1_01T01057		0	0	0	39.7096	42.5162	10.3031	85.603		0	0	5.3687	3.6595	5.4516	6.3484	0.0829	0.9797	-1.7093	-1.7922		1	1	7.26e-12	2.92e-12	1.106e-05	3.573e-16	0.9727	0.3447	0.04111	0.02596		M001111	F000
FGRAMPH1_01T01059		0	0	0	15.8537	51.1326	15.7607	64.0895		0	0	4.4167	4.3863	5.9382	6.2338	1.5215	1.8171	-0.0304	-1.5518		1	1	9.855e-09	3.008e-15	2.696e-08	1.431e-16	0.05964	0.01885	0.9917	0.03339		M001111	F000
FGRAMPH1_01T01069	GO:0004709: MAP kinase kinase kinase activity; GO:0005524: ATP binding; GO:0005737: cytoplasm; GO:0051403: stress-activated MAPK cascade	0	0	0	8.78678	13.329	5.87888	32.1092		0	0	3.9276	3.3631	4.4602	5.6137	0.5326	1.6861	-0.5645	-1.0971		1	1	9.218e-07	1.562e-08	7.444e-05	5.144e-13	0.6649	0.03459	0.5908	0.1811		M000101	F000
FGRAMPH1_01T01071	GO:0003824: catalytic activity; GO:0003824: catalytic activity; GO:0003824: catalytic activity; GO:0003824: catalytic activity; GO:0004126: cytidine deaminase activity; GO:0004126: cytidine deaminase activity; GO:0004126: cytidine deaminase activity; GO:0004126: cytidine deaminase activity; GO:0008270: zinc ion binding; GO:0008270: zinc ion binding; GO:0008270: zinc ion binding; GO:0008270: zinc …	0	0	0	8.58418	20.5095	4.74854	45.4025		0	0	3.6801	2.9499	4.7625	5.7799	1.0824	2.0998	-0.7302	-1.8127		1	1	1.031e-05	4.715e-09	0.0009995	7.822e-13	0.3293	0.01682	0.5162	0.03345		M000101	F000
FGRAMPH1_01T01083		0.38832	0	0.16434	151.98	253.795	93.9625	560.843		0.4956	0.0764	6.8324	6.1874	7.5167	8.5809	0.6844	1.7485	-0.645	-1.3294		0.7271	1	4.011e-25	2.495e-30	2.295e-20	7.098e-39	0.4398	0.006929	0.4055	0.03259		M001111	F001
FGRAMPH1_01T01087	GO:0004488: methylenetetrahydrofolate dehydrogenase (NADP+) activity; GO:0004488: methylenetetrahydrofolate dehydrogenase (NADP+) activity; GO:0004488: methylenetetrahydrofolate dehydrogenase (NADP+) activity; GO:0004488: methylenetetrahydrofolate dehydrogenase (NADP+) activity; GO:0009396: folic acid-containing compound biosynthetic process; GO:0009396: folic acid-containing compound biosyntheti…	0	0	0	4.15764	6.47612	4.1871	21.8997		0	0	3.2209	3.2118	3.7767	5.4203	0.5558	2.1994	-0.0091	-0.5649		1	1	7.144e-05	1.989e-06	0.0001629	1.391e-12	0.6314	0.001343	1	0.5229		M000001	F001
FGRAMPH1_01T01091		0	0	0	6.45262	8.58572	2.1822	17.4786		0	0	3.8179	2.3924	4.1964	5.1655	0.3785	1.3476	-1.4255	-1.804		1	1	1.215e-06	6.86e-08	0.009052	1.244e-11	0.7527	0.06289	0.08273	0.01736		M000001	F000
FGRAMPH1_01T01095	GO:0004478: methionine adenosyltransferase activity; GO:0005524: ATP binding; GO:0006556: S-adenosylmethionine biosynthetic process; GO:0006730: one-carbon metabolic process; GO:0046872: metal ion binding	0.19226	0.6887	0	78.7861	108.117	38.3773	229.532		0.5354	0.9607	6.3623	5.3952	6.7814	7.7915	0.4192	1.4292	-0.9671	-1.3863		0.7196	0.353	4.127e-20	8.245e-23	2.794e-14	1.375e-29	0.6913	0.03585	0.1699	0.02694		M001111	F000
FGRAMPH1_01T01103	GO:0016020: membrane; GO:0016021: integral component of membrane	0	0	0	2.78346	7.41044	5.08564	13.8012		0	0	2.647	3.4028	3.8828	4.6945	1.2358	2.0475	0.7558	-0.48		1	1	0.002171	2.13e-06	8.897e-05	5.556e-09	0.2217	0.0144	0.4747	0.6268		M000001	F000
FGRAMPH1_01T01105		0	0	0.16434	21.6089	35.7621	15.1479	44.8633		-0.018	-0.0143	4.6275	4.1391	5.2914	5.5895	0.6639	0.962	-0.4884	-1.1523		1	1	2.829e-10	2.936e-13	5.091e-08	1.344e-14	0.51	0.2566	0.6067	0.1079		M001111	F000
FGRAMPH1_01T01107		0	0	0	4.08874	7.49602	3.08098	11.0853		0	0	3.2256	2.884	4.0091	4.5381	0.7834	1.3125	-0.3417	-1.1251		1	1	8.396e-05	4.876e-07	0.001116	8.207e-09	0.458	0.115	0.7765	0.1712		M000001	F000
FGRAMPH1_01T01113		0	0	0	6.64474	10.8473	4.31424	25.1555		0	0	3.6058	3.0178	4.2279	5.3237	0.6221	1.7179	-0.5881	-1.2102		1	1	1.175e-05	1.645e-07	0.0006409	2.102e-11	0.6157	0.04079	0.5955	0.1569		M000101	F000
FGRAMPH1_01T01115	GO:0000276: mitochondrial proton-transporting ATP synthase complex, coupling factor F(o); GO:0015078: hydrogen ion transmembrane transporter activity; GO:0015986: ATP synthesis coupled proton transport	0	0	0	23.9269	35.421	17.7013	84.5978		0	0	4.958	4.5562	5.4663	6.617	0.5083	1.659	-0.4018	-0.9101		1	1	4.738e-11	2.552e-13	4.155e-09	5.345e-19	0.6604	0.02827	0.6953	0.2378		M001111	F000
FGRAMPH1_01T01117		0	0	0	16.2185	22.7443	10.673	52.5202		0	0	4.6404	4.0509	5.0848	6.2004	0.4443	1.56	-0.5895	-1.0338		1	1	8.802e-10	1.216e-11	2.891e-07	7.543e-17	0.6996	0.03162	0.5178	0.1587		M001111	F000
FGRAMPH1_01T01127		0	0	0	41.4711	102.148	32.5741	122.607		0	0	5.6605	5.3193	6.8675	7.1131	1.207	1.4526	-0.3413	-1.5483		1	1	1.095e-15	7.533e-23	1.453e-13	3.24e-24	0.08695	0.02972	0.7063	0.01054		M001111	F000
FGRAMPH1_01T01131	GO:0003824: catalytic activity; GO:0003824: catalytic activity	0	0	0	3.84228	7.89072	3.41192	11.5729		0	0	2.7964	2.6314	3.6348	4.0977	0.8385	1.3014	-0.165	-1.0035		1	1	0.002155	3.887e-05	0.006752	3.201e-06	0.5608	0.2691	0.9278	0.3478		M000001	F000
FGRAMPH1_01T01133	GO:0032040: small-subunit processome	0	0	0	3.08538	2.90778	1.30212	15.7992		0	0	2.6869	1.7775	2.5979	4.6553	-0.089	1.9684	-0.9093	-0.8203		1	1	0.003471	0.004922	0.09846	8.982e-08	0.9768	0.05718	0.4742	0.4832		M000001	F000
FGRAMPH1_01T01135		0	0	0	2.70902	8.02628	3.65548	15.1755		0	0	2.683	2.9877	4.0253	4.8757	1.3423	2.1927	0.3047	-1.0376		1	1	0.001738	6.66e-07	0.0007734	9.148e-10	0.1579	0.005986	0.8155	0.2297		M000001	F001
FGRAMPH1_01T01139		0	0	0	7.06854	14.6	2.9032	18.7331		0	0	3.5428	2.4689	4.4369	4.7526	0.8941	1.2098	-1.0739	-1.968		1	1	3.486e-05	1.096e-07	0.009598	1.275e-08	0.4726	0.2581	0.3181	0.02677		M000101	F000
FGRAMPH1_01T01141	GO:0000139: Golgi membrane; GO:0016021: integral component of membrane	0	0	0	2.81094	5.4502	3.3258	13.4086		0	0	2.5044	2.646	3.2532	4.3621	0.7488	1.8577	0.1416	-0.6072		1	1	0.006663	0.0002695	0.006388	5.733e-07	0.6199	0.07808	0.941	0.6024		M000001	F000
FGRAMPH1_01T01143	GO:0003824: catalytic activity	0	0	0	2.2435	7.66164	2.64264	10.4243		0	0	2.3972	2.5553	3.8969	4.2938	1.4997	1.8965	0.1581	-1.3416		1	1	0.007822	3.954e-06	0.007288	3.178e-07	0.1525	0.04619	0.927	0.1503		M000001	F000
FGRAMPH1_01T01147	GO:0000166: nucleotide binding; GO:0003676: nucleic acid binding	0	0	0	9.64342	16.647	5.12422	23.0495		0	0	3.9275	3.1176	4.6119	5.0286	0.6844	1.1011	-0.81	-1.4943		1	1	1.929e-06	1.287e-08	0.0004249	5.194e-10	0.5865	0.2786	0.4447	0.08055		M000101	F000
FGRAMPH1_01T01149	GO:0016746: transferase activity, transferring acyl groups	0	0	0	1.96924	4.92866	0.77494	10.7876		0	0	2.3437	1.3133	3.4805	4.4928	1.1368	2.1491	-1.0304	-2.1673		1	1	0.009419	4.455e-05	0.2582	6.178e-08	0.3326	0.01835	0.3925	0.02185		M000001	F000
FGRAMPH1_01T01151	GO:0005509: calcium ion binding	0	0	0	4.91964	8.75974	5.13658	14.8941		0	0	3.2771	3.2593	4.0077	4.6868	0.7306	1.4097	-0.0178	-0.7484		1	1	9.634e-05	1.02e-06	0.0002071	7.338e-09	0.5471	0.1253	1	0.4245		M000001	F000
FGRAMPH1_01T01153		0	0	0	3.9877	8.89432	3.97346	13.0156		0	0	2.9696	2.8758	3.9614	4.4431	0.9918	1.4735	-0.0937	-1.0856		1	1	0.0006755	2.669e-06	0.001861	1.168e-07	0.4096	0.142	0.9617	0.2564		M000001	F000
FGRAMPH1_01T01163	GO:0005515: protein binding	0	0	0	4.8706	6.40366	6.05654	36.2885		0	0	3.0632	3.3255	3.381	5.5635	0.3179	2.5003	0.2623	-0.0555		1	1	0.0004327	8.384e-05	0.0002082	1.717e-11	0.8606	0.00489	0.8578	0.9737		M000001	F001
FGRAMPH1_01T01165		0.17024	0	0	11.0617	23.8108	7.68948	34.0894		0.5746	0	4.2042	3.6846	5.2113	5.6912	1.007	1.487	-0.5196	-1.5266		0.7182	1	4.612e-08	4.596e-12	5.166e-06	3.666e-14	0.2449	0.04586	0.5911	0.02962		M001101	F000
FGRAMPH1_01T01175		0	0	0	12.0138	37.6289	10.7199	36.1174		0	0	4.2192	4.0589	5.7169	5.6617	1.4976	1.4424	-0.1603	-1.658		1	1	4.691e-08	2.941e-14	3.605e-07	6.951e-14	0.05278	0.06548	0.8996	0.01786		M001111	F000
FGRAMPH1_01T01181	GO:0000398: mRNA splicing, via spliceosome; GO:0003723: RNA binding; GO:0005732: small nucleolar ribonucleoprotein complex	0	0	0	2.19188	4.9807	2.07754	12.6022		0	0	2.373	2.2418	3.3694	4.5713	0.9964	2.1983	-0.1312	-1.1276		1	1	0.008814	9.467e-05	0.02326	4.801e-08	0.428	0.01742	0.944	0.2595		M000001	F000
FGRAMPH1_01T01187	GO:0004252: serine-type endopeptidase activity; GO:0016021: integral component of membrane	0	0	0	4.65862	5.07288	3.78338	14.9905		0	0	3.3601	3.0753	3.4504	4.9111	0.0903	1.551	-0.2848	-0.3751		1	1	4.037e-05	2.435e-05	0.0004299	3.884e-10	0.9673	0.0509	0.8175	0.7126		M000001	F000
FGRAMPH1_01T01191		0	0	0	3.15054	4.29704	2.35662	10.3237		0	0	2.9538	2.4913	3.311	4.4992	0.3571	1.5454	-0.4625	-0.8197		1	1	0.0004389	6.448e-05	0.007394	1.597e-08	0.8122	0.06646	0.7036	0.3902		M000001	F000
FGRAMPH1_01T01195		0	0	0	12.6442	16.6223	6.32618	55.7954		0	0	4.4133	3.5012	4.7636	6.3942	0.3502	1.9808	-0.9122	-1.2624		1	1	6.67e-09	2.767e-10	1.643e-05	6.911e-18	0.7732	0.002839	0.2659	0.07953		M001101	F001
FGRAMPH1_01T01197		0	0	0	16.6319	25.0637	12.3601	59.9505		0	0	4.6291	4.2149	5.1696	6.3289	0.5405	1.6997	-0.4142	-0.9547		1	1	9.794e-10	5.233e-12	7.701e-08	1.646e-17	0.6201	0.01845	0.6766	0.2009		M001111	F000
FGRAMPH1_01T01203	GO:0005515: protein binding	0	0	0	1.1807	2.39434	1.03724	10.3845		0	0	1.8321	1.7548	2.6214	4.5514	0.7893	2.7193	-0.0773	-0.8666		1	1	0.05055	0.003138	0.09662	2.95e-08	0.5811	0.001899	0.9744	0.4303		M000001	F001
FGRAMPH1_01T01205	GO:0004674: protein serine/threonine kinase activity; GO:0005524: ATP binding	0	0	0	5.7195	10.3521	5.65084	15.7315		0	0	3.3646	3.3188	4.0975	4.6295	0.7329	1.2649	-0.0458	-0.7788		1	1	7.325e-05	7.738e-07	0.0001767	1.916e-08	0.5667	0.2077	0.9863	0.4209		M000101	F000
FGRAMPH1_01T01209		0	0	0	4.92256	14.1892	10.0382	12.5705		0	0	3.2732	4.1611	4.6417	4.4702	1.3685	1.197	0.8879	-0.4807		1	1	6.525e-05	3.635e-09	3.801e-07	1.728e-08	0.1177	0.182	0.3286	0.592		M000111	F000
FGRAMPH1_01T01211		0.38852	0	0	57.328	91.2016	35.8077	188.856		0.584	0	5.9877	5.3606	6.604	7.5785	0.6163	1.5908	-0.6271	-1.2434		0.6915	1	2.131e-17	4.452e-21	1.009e-13	2.97e-27	0.516	0.01949	0.4404	0.05653		M001111	F000
FGRAMPH1_01T01213	GO:0004674: protein serine/threonine kinase activity; GO:0004674: protein serine/threonine kinase activity; GO:0004674: protein serine/threonine kinase activity; GO:0005524: ATP binding; GO:0005524: ATP binding; GO:0005524: ATP binding	0	0	0	19.5834	38.8478	12.8286	72.2087		0	0	4.8027	4.2379	5.7048	6.5325	0.902	1.7298	-0.5648	-1.4669		1	1	1.278e-10	9.404e-15	4.589e-08	5.872e-19	0.3064	0.01401	0.5337	0.03133		M001111	F000
FGRAMPH1_01T01227	GO:0003676: nucleic acid binding; GO:0046872: metal ion binding	0	0	0	2.67572	4.30016	2.3794	10.5749		0	0	2.6191	2.4555	3.16	4.3272	0.5409	1.7081	-0.1636	-0.7045		1	1	0.003433	0.0002948	0.01111	3.014e-07	0.7283	0.08274	0.9245	0.5169		M000001	F000
FGRAMPH1_01T01229	GO:0003824: catalytic activity; GO:0003824: catalytic activity; GO:0003824: catalytic activity; GO:0003824: catalytic activity; GO:0003849: 3-deoxy-7-phosphoheptulonate synthase activity; GO:0003849: 3-deoxy-7-phosphoheptulonate synthase activity; GO:0003849: 3-deoxy-7-phosphoheptulonate synthase activity; GO:0003849: 3-deoxy-7-phosphoheptulonate synthase activity; GO:0008652: cellular amino acid…	0	0	0	9.89184	10.9653	9.40612	39.9599		0	0	3.6268	3.5863	3.742	5.3247	0.1152	1.6979	-0.0405	-0.1558		1	1	2.87e-05	1.401e-05	6.251e-05	2.804e-10	0.9654	0.1038	0.9902	0.9115		M000101	F000
FGRAMPH1_01T01235	GO:0016021: integral component of membrane	0	0	0	2.7895	8.38632	2.69562	12.3484		0	0	2.5721	2.5257	3.8823	4.3896	1.3102	1.8175	-0.0464	-1.3566		1	1	0.004376	5.956e-06	0.008767	2.556e-07	0.2514	0.06778	0.988	0.1587		M000001	F000
FGRAMPH1_01T01245	GO:0005515: protein binding	0	0	0	3.15168	2.25504	3.01034	13.7207		0	0	2.7946	2.7494	2.3618	4.6181	-0.4327	1.8236	-0.0452	0.3876		1	1	0.00171	0.009942	0.00363	4.495e-08	0.8032	0.05984	0.9883	0.7526		M000001	F000
FGRAMPH1_01T01247	GO:0016798: hydrolase activity, acting on glycosyl bonds	0	0	0	12.3353	17.2812	5.63788	35.9573		0	0	4.2202	3.2424	4.6487	5.599	0.4285	1.3787	-0.9778	-1.4063		1	1	1.627e-07	5.472e-09	0.0001739	1.362e-12	0.7605	0.1265	0.3092	0.09081		M001101	F000
FGRAMPH1_01T01253	GO:0016491: oxidoreductase activity; GO:0071949: FAD binding	0	0	0	11.4107	20.4826	6.58162	36.646		0	0	4.0842	3.3872	4.8229	5.5772	0.7387	1.4931	-0.697	-1.4357		1	1	4.679e-07	1.425e-09	7.934e-05	1.961e-12	0.5332	0.09649	0.5116	0.08418		M001101	F000
FGRAMPH1_01T01255	GO:0004491: methylmalonate-semialdehyde dehydrogenase (acylating) activity; GO:0004491: methylmalonate-semialdehyde dehydrogenase (acylating) activity; GO:0004491: methylmalonate-semialdehyde dehydrogenase (acylating) activity; GO:0004491: methylmalonate-semialdehyde dehydrogenase (acylating) activity; GO:0004491: methylmalonate-semialdehyde dehydrogenase (acylating) activity; GO:0004491: methylm…	0	0	0	16.8304	32.0659	10.4518	50.7292		0	0	4.591	3.9371	5.4302	6.0332	0.8392	1.4422	-0.6539	-1.4931		1	1	2.51e-09	8.338e-13	9.96e-07	1.644e-15	0.3984	0.07226	0.4928	0.04274		M001111	F000
FGRAMPH1_01T01257	GO:0005509: calcium ion binding; GO:0005783: endoplasmic reticulum; GO:0006457: protein folding	0	0	0.15632	55.4509	91.5047	34.9532	218.123		0.0282	0.0351	5.6136	5.0009	6.2713	7.4233	0.6577	1.8097	-0.6127	-1.2704		1	1	1.665e-15	3.115e-19	4.007e-12	2.263e-26	0.5117	0.01069	0.4852	0.06682		M001111	F000
FGRAMPH1_01T01259		0.94308	0.37758	0.15632	128.857	209.647	52.811	402.838		0.8799	0.3684	6.1972	5.0638	6.8184	7.6601	0.6212	1.4629	-1.1334	-1.7546		0.4514	0.8133	2.132e-17	5.801e-21	1.308e-11	6.011e-26	0.6141	0.1011	0.1967	0.02227		M001111	F000
FGRAMPH1_01T01263	GO:0005737: cytoplasm; GO:0005737: cytoplasm; GO:0005737: cytoplasm; GO:0005737: cytoplasm; GO:0008270: zinc ion binding; GO:0008270: zinc ion binding; GO:0008270: zinc ion binding; GO:0008270: zinc ion binding; GO:0019284: L-methionine salvage from S-adenosylmethionine; GO:0019284: L-methionine salvage from S-adenosylmethionine; GO:0019284: L-methionine salvage from S-adenosylmethionine; GO:0019…	0	0	0	4.82508	8.9301	2.28638	18.1526		0	0	3.375	2.4598	4.1774	5.1315	0.8024	1.7565	-0.9152	-1.7176		1	1	3.696e-05	1.552e-07	0.007758	5.389e-11	0.4445	0.02258	0.354	0.03209		M000001	F000
FGRAMPH1_01T01265	GO:0016020: membrane; GO:0016192: vesicle-mediated transport	0	0	0	3.24516	6.01064	1.88266	10.6912		0	0	2.9099	2.2246	3.6595	4.4174	0.7496	1.5075	-0.6853	-1.4348		1	1	0.0007417	1.223e-05	0.02261	7.593e-08	0.5514	0.1063	0.5664	0.1174		M000001	F000
FGRAMPH1_01T01267		0.7508	0	0	100.78	218.618	70.737	364.05		1.0992	0	6.7573	6.2684	7.8139	8.5118	1.0566	1.7544	-0.489	-1.5455		0.2919	1	3.524e-25	1.558e-33	2.469e-21	3.031e-39	0.08032	0.0008971	0.477	0.002335		M001111	F001
FGRAMPH1_01T01273		0	0	0	4.24206	34.1028	5.66646	13.7938		0	0	2.7806	3.0775	5.3179	4.1899	2.5373	1.4094	0.2969	-2.2404		1	1	0.001806	2.14e-10	0.0008176	1.035e-06	0.005364	0.2006	0.8426	0.01099		M000101	F100
FGRAMPH1_01T01275		0	0	0	3.72262	14.6965	6.23128	9.36774		0	0	2.9255	3.5268	4.6838	4.0934	1.7583	1.1679	0.6013	-1.157		1	1	0.0006047	6.395e-09	4.547e-05	6.294e-07	0.04443	0.2423	0.5906	0.1708		M000100	F000
FGRAMPH1_01T01277	GO:0004579: dolichyl-diphosphooligosaccharide-protein glycotransferase activity; GO:0004579: dolichyl-diphosphooligosaccharide-protein glycotransferase activity; GO:0004579: dolichyl-diphosphooligosaccharide-protein glycotransferase activity; GO:0004579: dolichyl-diphosphooligosaccharide-protein glycotransferase activity; GO:0005783: endoplasmic reticulum; GO:0005783: endoplasmic reticulum; GO:00…	0	0	0	13.3709	22.1407	8.72736	56.5751		0	0	4.2984	3.7144	4.939	6.17	0.6406	1.8717	-0.584	-1.2246		1	1	4.715e-08	1.972e-10	6.698e-06	1.002e-15	0.58	0.01757	0.5714	0.1243		M001101	F000
FGRAMPH1_01T01281		0	0	0	18.6096	40.3434	16.0027	80.4399		0	0	4.8613	4.6256	5.9084	6.8534	1.0471	1.9922	-0.2357	-1.2827		1	1	9.44e-12	3.843e-17	2.752e-10	1.142e-22	0.1145	0.00027	0.7957	0.02598		M001111	F001
FGRAMPH1_01T01285		0	0	0	12.9473	32.388	7.64702	53.438		0	0	4.3598	3.6567	5.5644	6.233	1.2046	1.8732	-0.7031	-1.9078		1	1	1.08e-08	8.756e-14	5.533e-06	5.616e-17	0.133	0.007369	0.4316	0.004718		M001101	F001
FGRAMPH1_01T01289	GO:0003677: DNA binding; GO:0003678: DNA helicase activity; GO:0005524: ATP binding; GO:0005634: nucleus; GO:0006270: DNA replication initiation; GO:0042555: MCM complex	0	0	0	3.1151	7.91498	3.85026	15.5198		0	0	2.815	3.1014	4.0186	4.9207	1.2036	2.1057	0.2864	-0.9172		1	1	0.0008647	5.911e-07	0.0003985	4.684e-10	0.2097	0.006997	0.8237	0.2862		M000001	F001
FGRAMPH1_01T01291	GO:0006810: transport	0	0	0	10.544	17.5493	5.43422	44.5462		0	0	4.1198	3.3021	4.7813	6.0163	0.6615	1.8965	-0.8177	-1.4793		1	1	1.658e-07	6.775e-10	8.81e-05	3.827e-15	0.5463	0.01159	0.3807	0.05328		M001101	F000
FGRAMPH1_01T01295		0.38852	0	0	11.7283	15.8485	5.651	41.2757		0.6202	0	4.3275	3.346	4.7233	6.007	0.3958	1.6795	-0.9814	-1.3773		0.6905	1	1.57e-08	4.686e-10	4.846e-05	9.153e-16	0.7382	0.01668	0.2315	0.05696		M001101	F000
FGRAMPH1_01T01297	GO:0000166: nucleotide binding; GO:0005388: calcium-transporting ATPase activity; GO:0016021: integral component of membrane; GO:0046872: metal ion binding	0	0	0	5.2333	13.6616	4.22434	25.1468		0	0	3.3622	3.0505	4.6021	5.4113	1.24	2.0492	-0.3117	-1.5517		1	1	3.918e-05	5.227e-09	0.0004608	4.082e-12	0.1712	0.007243	0.7997	0.0468		M000101	F001
FGRAMPH1_01T01299	GO:0000228: nuclear chromosome	0	0	0	14.1214	25.1363	7.37658	52.0414		0	0	4.4977	3.619	5.2505	6.2306	0.7529	1.733	-0.8786	-1.6315		1	1	3.247e-09	2.362e-12	7.199e-06	5.464e-17	0.4271	0.01369	0.2919	0.01827		M001101	F000
FGRAMPH1_01T01301	GO:0007021: tubulin complex assembly; GO:0007023: post-chaperonin tubulin folding pathway; GO:0048487: beta-tubulin binding	0	0	0	4.04998	10.918	3.9748	20.8229		0	0	3.137	3.1124	4.4491	5.3202	1.3121	2.1833	-0.0246	-1.3367		1	1	0.0001122	9.686e-09	0.0002759	3.451e-12	0.1095	0.001593	0.9958	0.07361		M000101	F001
FGRAMPH1_01T01305	GO:0046872: metal ion binding	0	0	0	2.2603	7.02256	2.34326	11.2183		0	0	2.4981	2.5247	3.9282	4.5579	1.4301	2.0598	0.0266	-1.4036		1	1	0.004038	1.349e-06	0.006647	1.283e-08	0.1312	0.01291	0.9965	0.1016		M000001	F000
FGRAMPH1_01T01309	GO:0005515: protein binding	0	0	0	4.2469	9.31838	5.54938	16.0167		0	0	2.9807	3.2552	3.9369	4.6255	0.9562	1.6448	0.2744	-0.6818		1	1	0.0006377	3.144e-06	0.0003004	3.193e-08	0.4372	0.09377	0.849	0.508		M000001	F000
FGRAMPH1_01T01311	GO:0003700: transcription factor activity, sequence-specific DNA binding; GO:0043565: sequence-specific DNA binding	0	0	0	45.8534	96.3935	38.9082	148.084		0	0	5.422	5.2018	6.3726	6.9277	0.9506	1.5057	-0.2203	-1.1709		1	1	8.976e-13	2.054e-17	1.581e-11	3.308e-20	0.3611	0.08324	0.8631	0.1454		M001111	F000
FGRAMPH1_01T01321		0	0	0	8.194	13.8622	6.34512	35.9494		0	0	4.0041	3.5793	4.7098	6.0126	0.7056	2.0084	-0.4249	-1.1305		1	1	1.181e-07	2.209e-10	7.442e-06	1.674e-16	0.4078	0.0005728	0.6403	0.08922		M000101	F001
FGRAMPH1_01T01323	GO:0006368: transcription elongation from RNA polymerase II promoter; GO:0016570: histone modification; GO:0016593: Cdc73/Paf1 complex	0	0	0	5.29796	7.49906	2.19634	18.0168		0	0	3.5194	2.4499	3.9611	5.128	0.4416	1.6086	-1.0695	-1.5112		1	1	1.491e-05	7.614e-07	0.008071	5.326e-11	0.731	0.03831	0.255	0.06627		M000001	F000
FGRAMPH1_01T01327	GO:0004806: triglyceride lipase activity; GO:0006629: lipid metabolic process	0	0	0	8.01244	13.5485	4.53514	20.4347		0	0	3.9382	3.1194	4.6327	5.1812	0.6944	1.243	-0.8189	-1.5133		1	1	6.021e-07	2.232e-09	0.0002624	1.673e-11	0.4978	0.1192	0.3698	0.04223		M000101	F000
FGRAMPH1_01T01333		0.21808	0	0	70.5364	115.86	47.5694	215.473		0.5304	0	6.0474	5.527	6.6933	7.5092	0.6459	1.4618	-0.5204	-1.1664		0.7265	1	7.416e-17	1.508e-20	7.015e-14	2.164e-25	0.5459	0.06407	0.5876	0.1122		M001111	F000
FGRAMPH1_01T01339		0	0.31112	0	31.8716	55.6506	21.0882	154.84		0	0.7371	5.2008	4.6548	5.9274	7.2772	0.7266	2.0764	-0.546	-1.2726		1	0.5359	2.271e-12	6.595e-16	1.007e-09	2.344e-23	0.4759	0.003676	0.5665	0.07941		M001111	F001
FGRAMPH1_01T01345		0	0	0	6.40052	9.72696	4.63084	20.6171		0	0	3.5776	3.1494	4.0901	5.0697	0.5125	1.4921	-0.4283	-0.9408		1	1	1.518e-05	5.025e-07	0.0003437	2.491e-10	0.7033	0.09142	0.7196	0.2943		M000001	F000
FGRAMPH1_01T01349	GO:0004553: hydrolase activity, hydrolyzing O-glycosyl compounds; GO:0005975: carbohydrate metabolic process; GO:0008152: metabolic process; GO:0016020: membrane; GO:0016021: integral component of membrane; GO:0016787: hydrolase activity; GO:0016798: hydrolase activity, acting on glycosyl bonds	0	0	0	7.80692	28.8677	11.6357	16.9699		0	0	3.3586	3.809	4.9407	4.2869	1.5821	0.9284	0.4505	-1.1317		1	1	0.0001144	4.117e-09	1.694e-05	5.263e-07	0.1428	0.4615	0.7383	0.2485		M000111	F000
FGRAMPH1_01T01353	GO:0008519: ammonium transmembrane transporter activity; GO:0015696: ammonium transport; GO:0016020: membrane; GO:0072488: ammonium transmembrane transport	0	0	0	13.4797	18.4457	14.6553	46.495		0	0	4.2781	4.3597	4.6753	5.8813	0.3972	1.6031	0.0816	-0.3156		1	1	6e-08	2.229e-09	6.613e-08	2.767e-14	0.7738	0.05384	0.9608	0.7522		M001111	F000
FGRAMPH1_01T01355	GO:0003993: acid phosphatase activity	0	0	0	3.54884	6.80952	2.6784	10.4517		0	0	3.0724	2.6188	3.9154	4.4946	0.8429	1.4222	-0.4537	-1.2966		1	1	0.0002004	9.586e-07	0.003947	1.138e-08	0.4181	0.08315	0.6973	0.1165		M000001	F000
FGRAMPH1_01T01361	GO:0000981: RNA polymerase II transcription factor activity, sequence-specific DNA binding; GO:0005634: nucleus; GO:0006355: regulation of transcription, DNA-templated; GO:0006357: regulation of transcription from RNA polymerase II promoter; GO:0008270: zinc ion binding; GO:0016020: membrane; GO:0016021: integral component of membrane	0	0	0	13.0308	27.2062	9.5626	50.4905		0	0	4.0957	3.6992	5.015	5.8049	0.9193	1.7092	-0.3965	-1.3158		1	1	5.201e-07	3.744e-10	1.332e-05	3.354e-13	0.4253	0.05961	0.7494	0.1277		M001101	F000
FGRAMPH1_01T01363	GO:0004563: beta-N-acetylhexosaminidase activity; GO:0004563: beta-N-acetylhexosaminidase activity; GO:0004563: beta-N-acetylhexosaminidase activity; GO:0004563: beta-N-acetylhexosaminidase activity; GO:0004563: beta-N-acetylhexosaminidase activity; GO:0004563: beta-N-acetylhexosaminidase activity; GO:0004563: beta-N-acetylhexosaminidase activity; GO:0004563: beta-N-acetylhexosaminidase activity;…	0	0	0	6.7815	10.4512	3.94014	13.8217		0	0	3.4134	2.6966	3.9222	4.2609	0.5088	0.8475	-0.7168	-1.2256		1	1	0.0001057	5.933e-06	0.004714	8.477e-07	0.7563	0.5145	0.5677	0.2231		M000101	F000
FGRAMPH1_01T01365	GO:0004672: protein kinase activity; GO:0005524: ATP binding	0	0	0	9.25554	17.7808	4.03426	32.8656		0	0	3.993	2.8957	4.8304	5.6411	0.8374	1.6481	-1.0974	-1.9347		1	1	5.929e-07	7.113e-10	0.0009614	4.129e-13	0.4219	0.04035	0.2268	0.01169		M000101	F000
FGRAMPH1_01T01369	GO:0000166: nucleotide binding; GO:0003676: nucleic acid binding	0.17024	0	0	15.6149	24.0753	9.76246	40.9017		0.5785	0	4.6851	4.0367	5.2608	5.9805	0.5757	1.2955	-0.6483	-1.2241		0.7123	1	2.182e-10	5.773e-13	1.752e-07	1.815e-16	0.5337	0.05501	0.4212	0.06025		M001101	F000
FGRAMPH1_01T01373	GO:0016021: integral component of membrane	0	0	0	28.2718	49.4276	22.6048	104.576		0	0	5.0968	4.793	5.8216	6.8093	0.7248	1.7125	-0.3039	-1.0286		1	1	1.029e-11	4.132e-15	4.095e-10	3.412e-20	0.4828	0.02399	0.7816	0.1736		M001111	F000
FGRAMPH1_01T01385	GO:0004725: protein tyrosine phosphatase activity; GO:0007096: regulation of exit from mitosis; GO:0008138: protein tyrosine/serine/threonine phosphatase activity	0	0	0	6.55972	9.9974	5.64576	31.2874		0	0	3.4496	3.249	3.964	5.4131	0.5144	1.9635	-0.2006	-0.715		1	1	4.55e-05	1.902e-06	0.0002513	3.103e-11	0.7253	0.02861	0.8931	0.4739		M000001	F000
FGRAMPH1_01T01389	GO:0046983: protein dimerization activity	0	0	0	7.3982	11.5623	3.02748	20.4748		0	0	3.9193	2.6981	4.5	5.2813	0.5807	1.362	-1.2212	-1.8019		1	1	5.897e-07	5.597e-09	0.002263	4.361e-12	0.5789	0.0652	0.1407	0.01414		M000101	F000
FGRAMPH1_01T01393	GO:0005515: protein binding	0	0	0	5.21442	9.56654	2.74804	17.0352		0	0	3.5568	2.7293	4.3579	5.1617	0.8011	1.6049	-0.8275	-1.6286		1	1	5.827e-06	1.18e-08	0.001818	6.677e-12	0.3634	0.01605	0.3531	0.02278		M000001	F000
FGRAMPH1_01T01397	GO:0005634: nucleus; GO:0051028: mRNA transport	0	0	0	5.29102	8.37946	9.14538	27.7193		0	0	3.3786	4.06	3.9686	5.5531	0.59	2.1745	0.6814	0.0914		1	1	2.788e-05	5.142e-07	5.797e-07	4.711e-13	0.6105	0.002391	0.4673	0.937		M000001	F001
FGRAMPH1_01T01401		0	0	0	10.4133	20.6454	4.41634	35.0109		0	0	4.024	2.9275	4.8969	5.5839	0.8729	1.5599	-1.0965	-1.9694		1	1	7.11e-07	7.517e-10	0.0009333	1.783e-12	0.4293	0.07496	0.2497	0.01385		M001101	F000
FGRAMPH1_01T01407		0	0	0	4.15634	7.19718	3.67422	12.169		0	0	2.937	2.7746	3.5734	4.219	0.6364	1.2821	-0.1623	-0.7987		1	1	0.001066	4.552e-05	0.003586	1.164e-06	0.6792	0.2623	0.927	0.4611		M000001	F000
FGRAMPH1_01T01411	GO:0005515: protein binding	0	0	0	4.06672	8.1115	2.50082	11.6505		0	0	2.9664	2.3533	3.7977	4.248	0.8313	1.2816	-0.6131	-1.4444		1	1	0.0008709	1.134e-05	0.0168	8.014e-07	0.5411	0.2502	0.6382	0.1388		M000001	F000
FGRAMPH1_01T01413		0	0	0	3.47004	16.5317	4.83518	4.21462		0	0	2.2249	2.5394	3.8901	2.4046	1.6652	0.1797	0.3144	-1.3507		1	1	0.02362	2.846e-05	0.01312	0.01517	0.2039	0.9363	0.857	0.236		M000100	F000
FGRAMPH1_01T01415	GO:0008152: metabolic process; GO:0016787: hydrolase activity	0	0.35434	0	5.5152	14.3193	3.97872	14.3397		0	0.6416	3.4403	2.9848	4.6837	4.6821	1.2434	1.2418	-0.4554	-1.6988		1	0.6395	2.55e-05	2.852e-09	0.0006722	3.356e-09	0.1686	0.1576	0.6888	0.02811		M000101	F000
FGRAMPH1_01T01421	GO:0005524: ATP binding; GO:0006457: protein folding; GO:0051082: unfolded protein binding	0	0	0	15.6612	28.3591	12.897	63.6373		0	0	4.6006	4.3291	5.3896	6.4754	0.789	1.8748	-0.2715	-1.0605		1	1	6.304e-10	2.01e-13	1.716e-08	6.191e-19	0.3698	0.00409	0.7903	0.1212		M001111	F001
FGRAMPH1_01T01423	GO:0005524: ATP binding; GO:0005737: cytoplasm; GO:0016787: hydrolase activity; GO:0030163: protein catabolic process	0	0	0	13.4631	24.4193	9.59884	48.1279		0	0	4.3381	3.8725	5.1062	6.0006	0.7681	1.6625	-0.4656	-1.2337		1	1	2.6e-08	2.823e-11	1.886e-06	3.597e-15	0.4633	0.03399	0.6568	0.1087		M001101	F000
FGRAMPH1_01T01427	GO:0009055: electron carrier activity; GO:0020037: heme binding	0.41034	0	0	54.3099	77.81	34.6929	178.495		0.7894	0	6.0568	5.4395	6.5407	7.6715	0.4839	1.6146	-0.6173	-1.1012		0.5304	1	7.691e-19	6.457e-22	6.548e-15	1.261e-29	0.583	0.005719	0.3826	0.05918		M001111	F001
FGRAMPH1_01T01429	GO:0005096: GTPase activator activity; GO:0005515: protein binding	0	0	0	12.913	21.0987	9.03368	44.1795		0	0	4.347	3.853	4.9842	5.9606	0.6372	1.6137	-0.4939	-1.1312		1	1	1.939e-08	6.591e-11	1.893e-06	3.502e-15	0.5537	0.03386	0.6229	0.1362		M001101	F000
FGRAMPH1_01T01431		0	0	0	3.83506	5.36218	1.63898	12.5748		0	0	2.7808	1.8622	3.1604	4.1697	0.3796	1.3889	-0.9185	-1.2982		1	1	0.002748	0.000538	0.08172	3.239e-06	0.8459	0.2503	0.4777	0.2334		M000001	F000
FGRAMPH1_01T01433	GO:0003729: mRNA binding; GO:0004175: endopeptidase activity; GO:0004298: threonine-type endopeptidase activity; GO:0005839: proteasome core complex; GO:0006511: ubiquitin-dependent protein catabolic process; GO:0010499: proteasomal ubiquitin-independent protein catabolic process; GO:0019773: proteasome core complex, alpha-subunit complex; GO:0019773: proteasome core complex, alpha-subunit comple…	0.19226	0	0	18.895	35.2625	10.4984	68.1786		0.5785	0	4.8886	4.0854	5.7294	6.6275	0.8409	1.739	-0.8032	-1.6441		0.7082	1	1.242e-11	8.436e-16	6.737e-08	9.155e-21	0.2671	0.003439	0.2665	0.005483		M001111	F001
FGRAMPH1_01T01435		0	0	0	3.62812	6.66742	3.43292	18.9656		0	0	3.058	2.9821	3.8411	5.2461	0.7831	2.1881	-0.0759	-0.859		1	1	0.0001985	1.421e-06	0.0006279	1.024e-11	0.4569	0.002039	0.9654	0.3091		M000001	F001
FGRAMPH1_01T01439	GO:0004725: protein tyrosine phosphatase activity; GO:0005622: intracellular	0	0	0	2.53232	7.28316	2.85224	16.7956		0	0	2.4074	2.55	3.6474	4.6912	1.2401	2.2838	0.1426	-1.0975		1	1	0.008711	2.829e-05	0.008429	4.186e-08	0.3078	0.01862	0.9395	0.2834		M000001	F000
FGRAMPH1_01T01443	GO:0005488: binding	0	0	0	2.6797	3.89544	2.0963	15.4215		0	0	2.4619	2.1732	2.8612	4.5407	0.3993	2.0788	-0.2887	-0.6881		1	1	0.008349	0.001773	0.03363	2.323e-07	0.8328	0.04677	0.8601	0.5624		M000001	F000
FGRAMPH1_01T01449	GO:0000228: nuclear chromosome; GO:0006338: chromatin remodeling; GO:0006355: regulation of transcription, DNA-templated; GO:0008270: zinc ion binding	0	0	0	3.27914	5.87012	4.62948	18.2237		0	0	2.7561	3.1415	3.4355	4.8739	0.6794	2.1178	0.3854	-0.294		1	1	0.001804	6.296e-05	0.0005426	4.821e-09	0.6302	0.02101	0.7762	0.8059		M000001	F000
FGRAMPH1_01T01453	GO:0000272: polysaccharide catabolic process; GO:0004553: hydrolase activity, hydrolyzing O-glycosyl compounds; GO:0005576: extracellular region; GO:0005975: carbohydrate metabolic process; GO:0008152: metabolic process; GO:0016787: hydrolase activity; GO:0016798: hydrolase activity, acting on glycosyl bonds; GO:0030245: cellulose catabolic process; GO:0030248: cellulose binding	0	0	0	3.29262	29.3662	7.51778	8.94702		0	0	2.0442	2.8504	4.3942	3.0607	2.35	1.0166	0.8062	-1.5438		1	1	0.03781	1.58e-06	0.004206	0.001349	0.03895	0.4943	0.5666	0.1597		M000100	F000
FGRAMPH1_01T01455		0	0	0	27.6881	30.345	11.056	42.4697		0	0	4.4685	3.3855	4.5721	4.9749	0.1036	0.5064	-1.083	-1.1866		1	1	2.237e-07	9.745e-08	0.0002024	6.855e-09	0.971	0.7508	0.3455	0.2509		M001111	F000
FGRAMPH1_01T01459	GO:0000981: RNA polymerase II transcription factor activity, sequence-specific DNA binding; GO:0003677: DNA binding; GO:0005634: nucleus; GO:0006351: transcription, DNA-templated; GO:0008270: zinc ion binding	0	0	0	6.75206	11.441	4.00756	19.994		0	0	3.7237	3.0036	4.4061	5.1499	0.6824	1.4262	-0.7201	-1.4025		1	1	3.67e-06	2.299e-08	0.0005718	4.04e-11	0.5317	0.07744	0.4682	0.07503		M000101	F000
FGRAMPH1_01T01461	GO:0000981: RNA polymerase II transcription factor activity, sequence-specific DNA binding; GO:0003677: DNA binding; GO:0005634: nucleus; GO:0006351: transcription, DNA-templated; GO:0006355: regulation of transcription, DNA-templated; GO:0008270: zinc ion binding	0	0	0	3.21548	6.39164	3.92182	12.8917		0	0	2.9067	3.1208	3.7752	4.7265	0.8685	1.8198	0.2141	-0.6544		1	1	0.0005084	2.835e-06	0.0003364	1.886e-09	0.4143	0.02079	0.873	0.4687		M000001	F000
FGRAMPH1_01T01467	GO:0006801: superoxide metabolic process; GO:0046872: metal ion binding; GO:0055114: oxidation-reduction process	0	0	0	4.09532	9.88656	3.66048	17.5167		0	0	2.7091	2.5685	3.7004	4.3891	0.9913	1.6799	-0.1407	-1.1319		1	1	0.003393	3.399e-05	0.009043	7.383e-07	0.4849	0.1394	0.9431	0.2942		M000001	F000
FGRAMPH1_01T01469	GO:0004521: endoribonuclease activity; GO:0009303: rRNA transcription	0	0	0	4.73726	9.1844	4.6403	15.62		0	0	3.3339	3.3006	4.1923	4.9153	0.8584	1.5814	-0.0333	-0.8917		1	1	4.102e-05	1.094e-07	0.0001069	2.765e-10	0.3911	0.04201	0.9904	0.2762		M000001	F000
FGRAMPH1_01T01477		0	0	0	7.15192	14.5544	6.9747	28.2852		0	0	3.4842	3.417	4.3589	5.2021	0.8746	1.7179	-0.0672	-0.9418		1	1	3.84e-05	1.319e-07	0.000103	2.146e-10	0.4778	0.06846	0.9752	0.322		M000101	F000
FGRAMPH1_01T01481		0	0.25354	0	17.1101	25.364	11.4153	53.1198		0	0.5887	4.649	4.1037	5.1612	6.1394	0.5123	1.4904	-0.5453	-1.0575		1	0.6634	9.258e-10	6.651e-12	2.036e-07	2.016e-16	0.6501	0.04916	0.5666	0.1562		M001111	F000
FGRAMPH1_01T01483	GO:0046872: metal ion binding	0	0	0	5.69974	12.8132	4.18256	19.3835		0	0	3.5089	3.0762	4.5547	5.1137	1.0458	1.6049	-0.4327	-1.4785		1	1	1.479e-05	6.688e-09	0.0003888	5.581e-11	0.2649	0.04211	0.6996	0.05621		M000101	F000
FGRAMPH1_01T01489	GO:0000981: RNA polymerase II transcription factor activity, sequence-specific DNA binding; GO:0005634: nucleus; GO:0008270: zinc ion binding	0	0	0	2.66728	4.4006	2.5552	15.0293		0	0	2.5782	2.4881	3.1827	4.759	0.6045	2.1808	-0.0901	-0.6946		1	1	0.003939	0.0002514	0.009607	1.177e-08	0.6849	0.01701	0.9652	0.5196		M000001	F000
FGRAMPH1_01T01499		0	0	0	14.6246	34.2157	16.5535	56.6441		0	0	4.4652	4.6059	5.5876	6.2605	1.1224	1.7953	0.1407	-0.9817		1	1	2.758e-09	3.243e-14	1.746e-09	1.6e-17	0.162	0.009249	0.9075	0.1644		M001111	F001
FGRAMPH1_01T01501	GO:0004750: ribulose-phosphate 3-epimerase activity; GO:0004750: ribulose-phosphate 3-epimerase activity; GO:0004750: ribulose-phosphate 3-epimerase activity; GO:0004750: ribulose-phosphate 3-epimerase activity; GO:0004750: ribulose-phosphate 3-epimerase activity; GO:0004750: ribulose-phosphate 3-epimerase activity; GO:0004750: ribulose-phosphate 3-epimerase activity; GO:0004750: ribulose-phospha…	0	0	0	14.1906	32.322	6.47836	46.7757		0	0	4.4472	3.4535	5.5283	6.0192	1.0811	1.572	-0.9937	-2.0748		1	1	7.683e-09	2.504e-13	2.668e-05	1.526e-15	0.2158	0.03897	0.2428	0.002893		M001101	F000
FGRAMPH1_01T01503	GO:0005506: iron ion binding; GO:0016491: oxidoreductase activity; GO:0016705: oxidoreductase activity, acting on paired donors, with incorporation or reduction of molecular oxygen; GO:0016706: oxidoreductase activity, acting on paired donors, with incorporation or reduction of molecular oxygen, 2-oxoglutarate as one donor, and incorporation of one atom each of oxygen into both donors; GO:0031418…	0	0	0	2.67912	3.00624	2.30186	17.4606		0	0	2.4107	2.2685	2.5128	4.6165	0.1021	2.2058	-0.1423	-0.2443		1	1	0.01061	0.007409	0.02604	1.903e-07	0.9734	0.03719	0.9434	0.866		M000001	F000
FGRAMPH1_01T01507	GO:0005515: protein binding	0	0	0	15.4406	24.9683	8.62588	57.4028		0	0	4.5373	3.7612	5.166	6.2694	0.6287	1.7321	-0.7761	-1.4048		1	1	3.301e-09	9.106e-12	3.193e-06	7.403e-17	0.5564	0.01947	0.3848	0.05536		M001101	F000
FGRAMPH1_01T01513	GO:0000166: nucleotide binding; GO:0000287: magnesium ion binding; GO:0004012: phospholipid-translocating ATPase activity; GO:0005524: ATP binding; GO:0015914: phospholipid transport; GO:0016021: integral component of membrane; GO:0046872: metal ion binding	0	0	0	8.1032	14.7473	5.5755	22.321		0	0	3.9507	3.4068	4.7331	5.2927	0.7825	1.342	-0.5439	-1.3264		1	1	4.251e-07	6.26e-10	4.089e-05	3.436e-12	0.4085	0.07505	0.5749	0.06798		M000101	F000
FGRAMPH1_01T01517	GO:0004067: asparaginase activity; GO:0006520: cellular amino acid metabolic process; GO:0006528: asparagine metabolic process	0	0	0	6.5722	8.99784	2.3388	20.5379		0	0	3.7693	2.4439	4.1523	5.269	0.383	1.4997	-1.3254	-1.7085		1	1	2.686e-06	1.683e-07	0.007975	1.237e-11	0.7701	0.05384	0.13	0.03227		M000001	F000
FGRAMPH1_01T01519	GO:0006352: DNA-templated transcription, initiation; GO:0006355: regulation of transcription, DNA-templated; GO:0008270: zinc ion binding	0	0	0	5.4997	9.6857	4.61024	17.4215		0	0	3.2587	3.036	3.9373	4.685	0.6786	1.4263	-0.2227	-0.9013		1	1	0.0001683	3.366e-06	0.0009022	2.302e-08	0.6271	0.165	0.884	0.3668		M000001	F000
FGRAMPH1_01T01521	GO:0000162: tryptophan biosynthetic process; GO:0004048: anthranilate phosphoribosyltransferase activity	0.19226	0	0	7.49128	12.2855	6.0362	26.9019		0.5839	0	3.6957	3.3973	4.3182	5.3459	0.6226	1.6502	-0.2984	-0.9209		0.7185	1	5.608e-06	6.6e-08	7.085e-05	1.203e-11	0.6108	0.04954	0.8112	0.2901		M000101	F000
FGRAMPH1_01T01525	GO:0003824: catalytic activity	0	0	0	7.21804	18.6348	2.44866	20.1934		0	0	3.6649	2.3792	4.8844	4.9814	1.2194	1.3165	-1.2857	-2.5051		1	1	1.017e-05	1.355e-09	0.01162	7.221e-10	0.2205	0.1625	0.1829	0.001868		M000101	F000
FGRAMPH1_01T01531		0	0	0	13.0611	22.8554	9.07108	32.5248		0	0	4.2622	3.7856	4.9701	5.4267	0.7079	1.1645	-0.4766	-1.1845		1	1	9.442e-08	2.636e-10	5.551e-06	4.856e-12	0.5427	0.2138	0.6681	0.1508		M001101	F000
FGRAMPH1_01T01535		0	0	0	16.4329	41.9869	23.0109	58.7797		0	0	4.558	4.9825	5.7995	6.2485	1.2415	1.6905	0.4245	-0.817		1	1	1.068e-09	2.433e-15	4.09e-11	1.541e-17	0.1098	0.01674	0.6527	0.2606		M001111	F000
FGRAMPH1_01T01541		0	0	0	2.31028	6.84392	0.423	10.6863		0	0	2.3342	0.9179	3.569	4.1232	1.2348	1.789	-1.4163	-2.6511		1	1	0.01381	7.397e-05	0.501	4.053e-06	0.3499	0.1112	0.236	0.007679		M000001	F000
FGRAMPH1_01T01543	GO:0000030: mannosyltransferase activity; GO:0000030: mannosyltransferase activity; GO:0000030: mannosyltransferase activity; GO:0000030: mannosyltransferase activity; GO:0000030: mannosyltransferase activity; GO:0000030: mannosyltransferase activity; GO:0006493: protein O-linked glycosylation; GO:0006493: protein O-linked glycosylation; GO:0006493: protein O-linked glycosylation; GO:0006493: pro…	0	0	0	16.6868	21.3576	8.36368	54.71		0	0	4.7251	3.7871	5.0467	6.3074	0.3216	1.5823	-0.938	-1.2596		1	1	3.185e-10	1.352e-11	1.894e-06	1.301e-17	0.7927	0.02312	0.2358	0.0731		M001101	F000
FGRAMPH1_01T01547		0	0	0	16.3774	28.4029	8.35984	46.7818		0	0	4.648	3.7604	5.3708	6.0363	0.7228	1.3883	-0.8875	-1.6103		1	1	9.675e-10	8.13e-13	2.807e-06	6.915e-16	0.4617	0.06744	0.2901	0.02127		M001101	F000
FGRAMPH1_01T01549	GO:0005885: Arp2/3 protein complex; GO:0034314: Arp2/3 complex-mediated actin nucleation	0	0	0	23.3587	44.8091	13.7288	98.7338		0	0	4.8596	4.1603	5.7008	6.7362	0.8412	1.8766	-0.6993	-1.5405		1	1	2.064e-10	4.235e-14	1.624e-07	3.438e-19	0.411	0.01529	0.4622	0.03864		M001111	F000
FGRAMPH1_01T01551	GO:0000166: nucleotide binding; GO:0000398: mRNA splicing, via spliceosome; GO:0017069: snRNA binding	0	0	0	3.29846	5.14338	3.11006	12.3449		0	0	2.7727	2.6307	3.3001	4.386	0.5274	1.6133	-0.142	-0.6694		1	1	0.001979	0.0001666	0.006027	2.869e-07	0.7414	0.1173	0.9378	0.5445		M000001	F000
FGRAMPH1_01T01555	GO:0004571: mannosyl-oligosaccharide 1,2-alpha-mannosidase activity; GO:0004571: mannosyl-oligosaccharide 1,2-alpha-mannosidase activity; GO:0004571: mannosyl-oligosaccharide 1,2-alpha-mannosidase activity; GO:0004571: mannosyl-oligosaccharide 1,2-alpha-mannosidase activity; GO:0004571: mannosyl-oligosaccharide 1,2-alpha-mannosidase activity; GO:0004571: mannosyl-oligosaccharide 1,2-alpha-mannosi…	0	0	0	6.25108	7.1838	3.55438	25.2873		0	0	3.6534	2.8772	3.8188	5.4981	0.1654	1.8447	-0.7762	-0.9416		1	1	6.17e-06	2.044e-06	0.001132	1.531e-12	0.9245	0.0146	0.4316	0.2765		M000001	F000
FGRAMPH1_01T01561		0	0	0	6.21958	14.1688	4.98664	36.1208		0	0	3.4366	3.1156	4.4761	5.6932	1.0396	2.2567	-0.3209	-1.3605		1	1	3.393e-05	2.699e-08	0.0003882	7.472e-13	0.3266	0.005274	0.8032	0.1075		M000101	F001
FGRAMPH1_01T01563	GO:0016021: integral component of membrane	0	0	0	11.6265	26.1127	5.41412	45.0554		0	0	4.0957	3.1501	5.124	5.8311	1.0284	1.7355	-0.9455	-1.9739		1	1	3.865e-07	8.771e-11	0.000277	1.289e-13	0.3238	0.04237	0.335	0.01258		M001101	F000
FGRAMPH1_01T01565		0	0	0	4.42126	12.1195	2.9892	15.479		0	0	3.2264	2.7416	4.5342	4.8592	1.3078	1.6329	-0.4847	-1.7925		1	1	9.544e-05	1.076e-08	0.002319	7.96e-10	0.143	0.04524	0.6729	0.02195		M000101	F000
FGRAMPH1_01T01567		0	0	0	4.48708	5.75788	0.423	12.7282		0	0	3.1473	0.9443	3.4393	4.4343	0.2921	1.287	-2.203	-2.4951		1	1	0.0004353	0.0001009	0.4795	3.126e-07	0.8815	0.2558	0.03183	0.01071		M000001	F000
FGRAMPH1_01T01569		0	0	0	6.05108	5.73552	2.54774	15.7742		0	0	3.593	2.4603	3.5115	4.8166	-0.0815	1.2236	-1.1327	-1.0512		1	1	1.846e-05	3e-05	0.009338	3.633e-09	0.9747	0.2044	0.2588	0.2701		M000001	F000
FGRAMPH1_01T01573		0	0	0	19.4975	30.0966	13.27	48.0243		0	0	4.6289	4.1391	5.1766	5.7821	0.5477	1.1532	-0.4898	-1.0375		1	1	4.718e-09	3.565e-11	4.242e-07	1.265e-13	0.6716	0.227	0.6583	0.2211		M001111	F000
FGRAMPH1_01T01577		0	0	0	11.3866	29.3289	14.4293	30.7837		0	0	4.2059	4.4858	5.4572	5.52	1.2513	1.3141	0.2799	-0.9714		1	1	3.79e-08	2.638e-13	8.078e-09	1.687e-13	0.112	0.08596	0.7926	0.1774		M001111	F000
FGRAMPH1_01T01579	GO:0005515: protein binding	0	0	0	4.98948	8.02116	3.9623	19.1959		0	0	3.2679	2.9469	3.8615	4.9852	0.5936	1.7173	-0.3209	-0.9145		1	1	0.0001165	3.37e-06	0.001122	9.249e-10	0.6606	0.05493	0.8101	0.3328		M000001	F000
FGRAMPH1_01T01591	GO:0005737: cytoplasm; GO:0006629: lipid metabolic process; GO:0016021: integral component of membrane; GO:0016627: oxidoreductase activity, acting on the CH-CH group of donors	0.19226	0	0	10.1052	11.2373	5.73658	25.9508		0.5695	0	3.9842	3.2469	4.1058	5.1837	0.1215	1.1995	-0.7373	-0.8589		0.7278	1	1.248e-06	5.133e-07	0.0002084	1.237e-10	0.9559	0.2212	0.4924	0.3592		M001101	F000
FGRAMPH1_01T01597	GO:0003735: structural constituent of ribosome; GO:0005840: ribosome; GO:0006412: translation	0.55876	0	0	98.5609	138.606	66.3088	462.187		0.7787	0	6.6984	6.1588	7.1588	8.7971	0.4605	2.0987	-0.5395	-1		0.5231	1	7.081e-24	3.032e-27	6.837e-20	2.397e-40	0.6056	0.0001083	0.4546	0.08623		M001111	F001
FGRAMPH1_01T01599		0.19226	0	0	9.9424	15.497	4.48986	33.5936		0.5994	0	4.1695	3.0633	4.7498	5.7949	0.5803	1.6255	-1.1062	-1.6865		0.7056	1	6.233e-08	4.027e-10	0.0002817	1.131e-14	0.5741	0.02052	0.1723	0.01755		M000101	F000
FGRAMPH1_01T01601	GO:0004842: ubiquitin-protein transferase activity; GO:0005488: binding	0.38832	0	0	15.2111	25.8949	8.2745	36.5418		0.8371	0	4.5677	3.7627	5.2687	5.7248	0.7009	1.1571	-0.8051	-1.506		0.5293	1	1.653e-09	1.822e-12	2.505e-06	1.71e-14	0.4728	0.1412	0.3425	0.03055		M001101	F000
FGRAMPH1_01T01603	GO:0003735: structural constituent of ribosome; GO:0005622: intracellular; GO:0005840: ribosome; GO:0006412: translation	0.17024	0	0.16434	113.011	134.16	78.8036	521.659		0.2919	0.0566	6.607	6.1166	6.8377	8.6798	0.2308	2.0728	-0.4904	-0.7211		0.8938	1	2.232e-24	3.969e-26	1.347e-20	3.231e-41	0.8387	0.0001926	0.5147	0.2498		M001111	F001
FGRAMPH1_01T01607	GO:0017183: peptidyl-diphthamide biosynthetic process from peptidyl-histidine	0	0	0	2.74158	3.48194	1.39216	12.4709		0	0	2.5831	1.8376	2.8714	4.4304	0.2883	1.8473	-0.7455	-1.0338		1	1	0.004865	0.001507	0.08337	3.165e-07	0.8873	0.07418	0.5723	0.3477		M000001	F000
FGRAMPH1_01T01609	GO:0005524: ATP binding; GO:0005524: ATP binding; GO:0005524: ATP binding; GO:0005524: ATP binding; GO:0015991: ATP hydrolysis coupled proton transport; GO:0015991: ATP hydrolysis coupled proton transport; GO:0015991: ATP hydrolysis coupled proton transport; GO:0015991: ATP hydrolysis coupled proton transport; GO:0016820: hydrolase activity, acting on acid anhydrides, catalyzing transmembrane mov…	0	0	0	29.9671	50.6951	22.6192	104		0	0	5.3351	4.9444	6.0356	7.0056	0.7006	1.6705	-0.3907	-1.0913		1	1	9.676e-14	1.834e-17	1.599e-11	4.47e-23	0.4188	0.009245	0.6575	0.08992		M001111	F001
FGRAMPH1_01T01611	GO:0003824: catalytic activity	0	0	0	12.5571	25.4671	7.57452	51.4751		0	0	4.2763	3.6189	5.1988	6.13	0.9224	1.8537	-0.6574	-1.5798		1	1	3.853e-08	9.911e-12	1.013e-05	6.696e-16	0.3374	0.0136	0.4954	0.03203		M001101	F000
FGRAMPH1_01T01613	GO:0003924: GTPase activity; GO:0005200: structural constituent of cytoskeleton; GO:0005525: GTP binding; GO:0005737: cytoplasm; GO:0005874: microtubule; GO:0007017: microtubule-based process	0	0	0	75.0322	117.934	45.9217	297.793		0	0	6.1911	5.5385	6.7851	8.0132	0.594	1.8221	-0.6526	-1.2466		1	1	3.771e-18	1.019e-21	2.497e-14	1.117e-29	0.5688	0.01026	0.4491	0.07252		M001111	F000
FGRAMPH1_01T01617	GO:0005515: protein binding	0	0	0	19.2255	28.9201	9.85294	58.8434		0	0	4.6309	3.7676	5.1478	6.0661	0.5169	1.4353	-0.8633	-1.3801		1	1	4.511e-09	4.475e-11	5.517e-06	6.145e-15	0.693	0.1064	0.3724	0.08947		M001101	F000
FGRAMPH1_01T01619		0	0	0.15632	42.9336	85.9228	18.3699	87.6366		0.0145	-0.0008	5.6808	4.4794	6.642	6.6685	0.9612	0.9878	-1.2014	-2.1626		1	1	1.863e-18	4.242e-25	3.459e-11	4.666e-25	0.07949	0.06775	0.01953	2.178e-06		M001111	F000
FGRAMPH1_01T01621		0	0	0	12.0485	24.6495	8.5643	46.8229		0	0	4.21	3.7397	5.1344	5.9782	0.9244	1.7681	-0.4703	-1.3948		1	1	7.83e-08	2.456e-11	5.059e-06	5.47e-15	0.3485	0.02311	0.6567	0.06735		M001101	F000
FGRAMPH1_01T01623	GO:0003824: catalytic activity; GO:0046872: metal ion binding	0.55876	0	0	62.4524	107.782	40.1769	215.788		0.7956	0	6.1316	5.5342	6.863	7.7997	0.7314	1.6682	-0.5973	-1.3287		0.5231	1	5.921e-19	1.229e-23	3.508e-15	5.025e-30	0.376	0.007701	0.4355	0.02759		M001111	F001
FGRAMPH1_01T01625	GO:0003677: DNA binding; GO:0003899: DNA-directed 5'-3' RNA polymerase activity; GO:0006351: transcription, DNA-templated	0	0	0	5.73346	8.81058	4.41978	33.3117		0	0	3.4914	3.1154	4.0285	5.7911	0.5371	2.2997	-0.376	-0.9131		1	1	1.734e-05	4.542e-07	0.0003215	8.227e-14	0.6628	0.001589	0.747	0.2858		M000001	F001
FGRAMPH1_01T01627	GO:0006810: transport; GO:0016021: integral component of membrane	0	0.20074	0	15.9644	21.1874	10.5766	77.5697		0	0.577	4.6641	4.1036	5.0296	6.7906	0.3655	2.1266	-0.5605	-0.9261		1	0.6689	2.42e-10	6.029e-12	9.171e-08	4.096e-21	0.7405	0.0003947	0.5058	0.1778		M001111	F001
FGRAMPH1_01T01629		0	0	0	11.3163	20.5506	8.44124	52.6556		0	0	4.1154	3.7124	4.8774	6.1079	0.7621	1.9926	-0.4029	-1.165		1	1	1.993e-07	3.598e-10	7.036e-06	2.126e-15	0.4852	0.01023	0.7194	0.1463		M001101	F000
FGRAMPH1_01T01633	GO:0003723: RNA binding; GO:0003735: structural constituent of ribosome; GO:0005840: ribosome; GO:0006412: translation	0	0	0	9.41346	18.2993	7.66654	56.3172		0	0	3.9864	3.7015	4.8516	6.3485	0.8652	2.3622	-0.2849	-1.1501		1	1	3.019e-07	1.961e-10	5.172e-06	3.002e-17	0.3634	0.000475	0.8007	0.1247		M000101	F001
FGRAMPH1_01T01641	GO:0005085: guanyl-nucleotide exchange factor activity; GO:0005622: intracellular; GO:0007264: small GTPase mediated signal transduction	0	0	0	6.93598	11.8793	4.41828	16.9785		0	0	3.7108	3.0993	4.3894	4.8602	0.6786	1.1495	-0.6115	-1.2901		1	1	5.48e-06	4.168e-08	0.000404	1.038e-09	0.5599	0.2107	0.5692	0.1184		M000101	F000
FGRAMPH1_01T01647	GO:0005506: iron ion binding; GO:0016226: iron-sulfur cluster assembly; GO:0051536: iron-sulfur cluster binding	0	0	0	8.27752	11.4189	4.99466	20.0684		0	0	4.0967	3.3693	4.5203	5.298	0.4236	1.2013	-0.7274	-1.151		1	1	6.543e-08	1.662e-09	3.65e-05	7.944e-13	0.6766	0.07019	0.3682	0.09041		M000101	F000
FGRAMPH1_01T01651	GO:0008270: zinc ion binding; GO:0016491: oxidoreductase activity; GO:0055114: oxidation-reduction process	0	0	0	127.213	217.598	30.9245	285.988		0	0	6.5511	4.7492	7.2407	7.595	0.6896	1.0439	-1.8019	-2.4915		1	1	1.105e-18	1.028e-22	6.592e-10	1.23e-24	0.5555	0.2833	0.02075	0.0005541		M001111	F000
FGRAMPH1_01T01653	GO:0000276: mitochondrial proton-transporting ATP synthase complex, coupling factor F(o); GO:0015078: hydrogen ion transmembrane transporter activity; GO:0015986: ATP synthesis coupled proton transport	0	0.20074	0	24.7496	50.2326	21.2461	109.667		0	0.5618	5.1155	4.9041	6.0683	7.1275	0.9527	2.012	-0.2114	-1.1642		1	0.6714	6.273e-13	5.244e-18	1.497e-11	2.252e-24	0.1937	0.0005317	0.8271	0.05654		M001111	F001
FGRAMPH1_01T01655		0	0	0	3.6745	8.32472	2.06196	16.6201		0	0	2.7859	2.1401	3.7449	4.6017	0.959	1.8159	-0.6458	-1.6048		1	1	0.002122	1.889e-05	0.03473	1.021e-07	0.4771	0.08115	0.6285	0.1048		M000001	F000
FGRAMPH1_01T01659	GO:0005672: transcription factor TFIIA complex; GO:0005829: cytosol; GO:0006367: transcription initiation from RNA polymerase II promoter	0	0	0	12.8505	20.2686	8.09332	45.5737		0	0	4.2833	3.6679	4.8665	5.9266	0.5832	1.6434	-0.6154	-1.1986		1	1	5.553e-08	3.999e-10	9.495e-06	1.532e-14	0.6249	0.04245	0.5449	0.1338		M001101	F000
FGRAMPH1_01T01663	GO:0097027: ubiquitin-protein transferase activator activity	0	0	0	7.29026	6.98998	3.72714	35.1549		0	0	3.7212	2.8381	3.66	5.7553	-0.0611	2.0342	-0.883	-0.8219		1	1	6.22e-06	9.07e-06	0.001607	4.277e-13	0.9826	0.01214	0.3856	0.385		M000001	F000
FGRAMPH1_01T01665	GO:0005515: protein binding	0	0	0	2.84178	7.90814	2.39098	12.9338		0	0	2.8246	2.4868	4.1566	4.8208	1.3321	1.9963	-0.3378	-1.6699		1	1	0.0006572	1.113e-07	0.006524	4.096e-10	0.1151	0.006202	0.7862	0.03143		M000001	F001
FGRAMPH1_01T01667	GO:0003676: nucleic acid binding; GO:0046872: metal ion binding	0	0	0	13.6586	25.9671	11.6165	48.7966		0	0	4.5598	4.3026	5.4348	6.2954	0.875	1.7357	-0.2572	-1.1322		1	1	3.333e-10	2.668e-14	9.916e-09	7.192e-19	0.2189	0.002158	0.7772	0.0575		M001111	F001
FGRAMPH1_01T01673		0	0	0	14.0692	26.674	7.81576	44.2024		0	0	4.5071	3.7361	5.3548	6.0353	0.8477	1.5283	-0.771	-1.6187		1	1	2.59e-09	6.473e-13	2.932e-06	4.149e-16	0.3399	0.03165	0.3616	0.0168		M001101	F000
FGRAMPH1_01T01679	GO:0005777: peroxisome; GO:0016021: integral component of membrane; GO:0016560: protein import into peroxisome matrix, docking	0	0	0	15.3178	28.0768	6.75396	46.3218		0	0	4.6468	3.4914	5.4534	6.1268	0.8066	1.48	-1.1554	-1.962		1	1	5.782e-10	1.598e-13	1.453e-05	9.06e-17	0.3544	0.03276	0.1236	0.002583		M001101	F000
FGRAMPH1_01T01681	GO:0005515: protein binding	0	0	0	7.6972	12.5588	4.03048	22.4858		0	0	3.9422	3.0831	4.603	5.3835	0.6608	1.4412	-0.8591	-1.5199		1	1	3.9e-07	1.621e-09	0.0002715	9.6e-13	0.4943	0.04137	0.3165	0.03264		M000101	F000
FGRAMPH1_01T01687	GO:0005524: ATP binding; GO:0006810: transport; GO:0016021: integral component of membrane; GO:0016887: ATPase activity; GO:0042626: ATPase activity, coupled to transmembrane movement of substances; GO:0055085: transmembrane transport	0	0	0	12.7711	14.3345	7.35672	27.9426		0	0	4.1928	3.5044	4.3322	5.1826	0.1395	0.9899	-0.6884	-0.8279		1	1	3.334e-07	1.138e-07	5.184e-05	1.544e-10	0.9476	0.3551	0.5322	0.3829		M001101	F000
FGRAMPH1_01T01689		0.2315	0	0	2.3611	2.49574	2.10694	10.553		0.6399	0	2.6001	2.454	2.6819	4.5793	0.0818	1.9792	-0.1461	-0.2279		0.6909	1	0.002449	0.001817	0.008646	7.65e-09	0.9752	0.01455	0.9283	0.8538		M000001	F000
FGRAMPH1_01T01691		0.34046	0	0	92.8212	117.488	72.3454	473.715		0.7405	0	6.6422	6.3033	6.9607	8.8604	0.3185	2.2182	-0.3389	-0.6574		0.5527	1	1.257e-23	6.058e-26	6.12e-21	3.65e-41	0.7478	2.271e-05	0.6667	0.2835		M001111	F001
FGRAMPH1_01T01705	GO:0004672: protein kinase activity; GO:0005524: ATP binding	0.17024	0	0.16458	21.0601	31.1513	12.3226	58.3		0.2588	-0.0126	4.5524	3.8285	5.0615	5.8893	0.5091	1.3369	-0.7239	-1.233		0.9319	1	8.411e-10	5.52e-12	7.956e-07	7.808e-16	0.6591	0.09367	0.4209	0.09551		M001111	F000
FGRAMPH1_01T01709	GO:0006914: autophagy	0	0.35434	0	4.24432	10.5025	5.59962	11.2866		0	0.645	3.1642	3.4861	4.3301	4.4395	1.1659	1.2753	0.3218	-0.8441		1	0.6374	0.0001222	4.465e-08	3.818e-05	2.098e-08	0.2066	0.1413	0.786	0.3097		M000101	F000
FGRAMPH1_01T01713	GO:0005524: ATP binding	0	0	0	5.28272	12.7574	9.55242	20.3742		0	0	3.3066	4.0518	4.4394	5.0461	1.1328	1.7395	0.7452	-0.3876		1	1	5.649e-05	2.191e-08	9.214e-07	1.484e-10	0.2419	0.03399	0.4453	0.6886		M000101	F000
FGRAMPH1_01T01717		0	0	0.16458	317.954	549.655	176.67	630.201		0.0725	0.1049	7.106	6.3568	7.8062	7.9822	0.7002	0.8762	-0.7492	-1.4494		1	1	9.265e-23	2.272e-27	4.398e-18	2.793e-28	0.5632	0.4132	0.4537	0.07123		M001111	F000
FGRAMPH1_01T01719		0	0	0	5.24436	4.90436	1.3741	11.307		0	0	3.6071	1.951	3.4962	4.6123	-0.111	1.0051	-1.6562	-1.5452		1	1	8.922e-06	1.912e-05	0.04981	5.37e-09	0.9569	0.2631	0.06365	0.07979		M000001	F000
FGRAMPH1_01T01727	GO:0005743: mitochondrial inner membrane; GO:0016021: integral component of membrane	0.17024	0	0	39.425	66.9984	23.439	145.901		0.5361	0	5.5599	4.8613	6.2601	7.3008	0.7003	1.741	-0.6986	-1.3989		0.7277	1	1.144e-14	1.805e-18	5.114e-11	1.287e-24	0.4533	0.0107	0.3923	0.03381		M001111	F000
FGRAMPH1_01T01731	GO:0005525: GTP binding; GO:0005525: GTP binding; GO:0005634: nucleus; GO:0005829: cytosol; GO:0007264: small GTPase mediated signal transduction; GO:0031901: early endosome membrane; GO:0034058: endosomal vesicle fusion	0	0	0	10.7767	21.3321	6.42366	36.5851		0	0	4.0339	3.3748	4.9001	5.6024	0.8661	1.5685	-0.6592	-1.5253		1	1	6.035e-07	6.358e-10	8.079e-05	1.25e-12	0.4332	0.07256	0.5364	0.0613		M001101	F000
FGRAMPH1_01T01733	GO:0042578: phosphoric ester hydrolase activity	0	0	0	13.3284	20.9369	5.5825	52.8015		0	0	4.3835	3.2285	4.964	6.1894	0.5805	1.8059	-1.155	-1.7355		1	1	1.894e-08	1.149e-10	0.0001268	4.699e-16	0.6115	0.01727	0.1742	0.02025		M001101	F000
FGRAMPH1_01T01735		0	0	0	4.21686	9.99412	2.79642	14.9807		0	0	2.973	2.4816	4.0178	4.5228	1.0449	1.5498	-0.4913	-1.5362		1	1	0.0007889	2.643e-06	0.0102	1.07e-07	0.3979	0.1353	0.7159	0.1056		M000001	F000
FGRAMPH1_01T01737	GO:0000049: tRNA binding; GO:0000166: nucleotide binding; GO:0002161: aminoacyl-tRNA editing activity; GO:0004812: aminoacyl-tRNA ligase activity; GO:0004822: isoleucine-tRNA ligase activity; GO:0005524: ATP binding; GO:0005737: cytoplasm; GO:0006418: tRNA aminoacylation for protein translation; GO:0006428: isoleucyl-tRNA aminoacylation	0	0	0	6.27112	10.4835	4.88064	25.394		0	0	3.5308	3.2153	4.1974	5.3504	0.6665	1.8196	-0.3155	-0.9821		1	1	1.727e-05	1.845e-07	0.0002157	1.346e-11	0.5783	0.02626	0.8005	0.2584		M000101	F000
FGRAMPH1_01T01751	GO:0000463: maturation of LSU-rRNA from tricistronic rRNA transcript (SSU-rRNA, 5.8S rRNA, LSU-rRNA); GO:0000466: maturation of 5.8S rRNA from tricistronic rRNA transcript (SSU-rRNA, 5.8S rRNA, LSU-rRNA); GO:0005654: nucleoplasm; GO:0005730: nucleolus; GO:0030687: preribosome, large subunit precursor; GO:0043021: ribonucleoprotein complex binding	0	0	0	11.6553	8.83782	7.15944	43.2191		0	0	4.2734	3.6327	3.9009	5.9835	-0.3725	1.7102	-0.6407	-0.2682		1	1	6.124e-08	9.659e-07	1.264e-05	8.135e-15	0.7858	0.02803	0.5167	0.7957		M001001	F000
FGRAMPH1_01T01755	GO:0003777: microtubule motor activity; GO:0005524: ATP binding; GO:0007018: microtubule-based movement; GO:0008017: microtubule binding	0	0	0	2.74686	4.38708	1.81516	10.3251		0	0	2.5012	2.042	3.0197	4.0531	0.5185	1.5519	-0.4592	-0.9777		1	1	0.00755	0.0009528	0.0503	5.604e-06	0.7694	0.1782	0.7602	0.387		M000001	F000
FGRAMPH1_01T01757	GO:0030289: protein phosphatase 4 complex; GO:0030362:	0	0	0	3.28044	5.65164	2.05882	11.2562		0	0	2.9268	2.3502	3.5997	4.5033	0.6729	1.5765	-0.5765	-1.2495		1	1	0.0006423	1.598e-05	0.01409	3.308e-08	0.6008	0.08044	0.6353	0.1749		M000001	F000
FGRAMPH1_01T01761	GO:0016021: integral component of membrane; GO:0055085: transmembrane transport	0	0	0	5.17678	10.5403	3.4161	16.2391		0	0	3.3568	2.8176	4.2826	4.8376	0.9259	1.4808	-0.5392	-1.4651		1	1	5.646e-05	1.224e-07	0.001813	1.74e-09	0.3915	0.09331	0.6401	0.08085		M000101	F000
FGRAMPH1_01T01763	GO:0004672: protein kinase activity; GO:0005524: ATP binding; GO:0006468: protein phosphorylation	0	0	0	9.20988	13.1141	4.38528	30.5892		0	0	3.8904	2.9508	4.3318	5.4225	0.4414	1.5321	-0.9396	-1.381		1	1	2.398e-06	1.045e-07	0.0009663	1.525e-11	0.7617	0.09275	0.3576	0.1127		M000101	F000
FGRAMPH1_01T01765	GO:0005789: endoplasmic reticulum membrane; GO:0006506: GPI anchor biosynthetic process; GO:0016021: integral component of membrane; GO:0016746: transferase activity, transferring acyl groups	0	0	0	3.62894	7.29172	2.50066	16.3126		0	0	3.0585	2.5406	3.982	5.0672	0.9235	2.0087	-0.5179	-1.4414		1	1	0.0002101	5.625e-07	0.005418	6.826e-11	0.3544	0.006493	0.6465	0.0756		M000001	F001
FGRAMPH1_01T01771		0	0	0	21.5271	43.9248	6.93678	102.451		0	0	4.6536	3.2264	5.5545	6.6457	0.9009	1.9922	-1.4272	-2.3281		1	1	4.841e-09	1.363e-12	0.0001609	1.705e-17	0.4217	0.01893	0.1083	0.002906		M001101	F000
FGRAMPH1_01T01779		0	0	0	5.18128	10.4183	2.7463	13.7943		0	0	3.3016	2.4875	4.1541	4.5156	0.8525	1.214	-0.8141	-1.6667		1	1	0.0001232	6.973e-07	0.009014	6.348e-08	0.4921	0.2451	0.4775	0.06441		M000101	F000
FGRAMPH1_01T01783		0	0	0	2.64678	4.52708	1.99092	12.8866		0	0	2.4992	2.1505	3.1387	4.4215	0.6395	1.9223	-0.3487	-0.9882		1	1	0.006663	0.0004481	0.03446	3.418e-07	0.6854	0.06134	0.8211	0.363		M000001	F000
FGRAMPH1_01T01785	GO:0016614: oxidoreductase activity, acting on CH-OH group of donors; GO:0050660: flavin adenine dinucleotide binding	0.17024	0	0	5.02858	12.5977	5.5604	22.8372		0.5902	0	3.2784	3.3645	4.4634	5.2492	1.185	1.9708	0.0861	-1.0989		0.7156	1	6.343e-05	1.612e-08	7.814e-05	1.91e-11	0.2045	0.01155	0.9592	0.1769		M000101	F000
FGRAMPH1_01T01791		0	0	0	5.51878	11.7381	4.20182	15.5914		0	0	3.3677	2.9983	4.3194	4.6875	0.9517	1.3198	-0.3694	-1.3211		1	1	6.45e-05	1.336e-07	0.0008478	9.481e-09	0.3973	0.1697	0.7744	0.1303		M000101	F000
FGRAMPH1_01T01793		0	0	0	11.8668	19.9672	8.49548	39.9693		0	0	4.4377	3.9764	5.1418	6.102	0.7041	1.6643	-0.4613	-1.1654		1	1	1.388e-09	1.059e-12	2.168e-07	1.423e-17	0.3647	0.003507	0.5714	0.05538		M001101	F001
FGRAMPH1_01T01795		0.55854	0	0	39.4171	95.6373	18.5515	121.245		0.958	0	5.4966	4.4962	6.6659	6.9807	1.1693	1.4841	-1.0005	-2.1697		0.4213	1	3.921e-14	1.587e-20	2.41e-09	3.334e-22	0.1469	0.04514	0.1983	0.0007238		M001111	F000
FGRAMPH1_01T01797	GO:0003700: transcription factor activity, sequence-specific DNA binding; GO:0008270: zinc ion binding; GO:0043565: sequence-specific DNA binding	0	0	0	6.6402	17.8976	4.92928	22.8998		0	0	3.5923	3.161	4.8767	5.1971	1.2844	1.6048	-0.4314	-1.7157		1	1	9.941e-06	5.64e-10	0.0002577	3.777e-11	0.1554	0.05214	0.7068	0.0264		M000101	F000
FGRAMPH1_01T01805	GO:0004499: N,N-dimethylaniline monooxygenase activity; GO:0050660: flavin adenine dinucleotide binding; GO:0050661: NADP binding	0	0	0	4.34792	4.68458	2.46688	13.2066		0	0	3.2374	2.5442	3.3289	4.6569	0.0915	1.4195	-0.6932	-0.7847		1	1	0.0001352	8.355e-05	0.006742	1.15e-08	0.9703	0.1249	0.5444	0.4324		M000001	F000
FGRAMPH1_01T01811		0.17024	0	0	8.49354	11.7895	5.19554	19.0594		0.5869	0	3.9394	3.2727	4.3488	4.9866	0.4094	1.0472	-0.6667	-1.0761		0.717	1	8.731e-07	3.944e-08	0.0001305	2.102e-10	0.7587	0.2496	0.5082	0.1917		M000101	F000
FGRAMPH1_01T01817	GO:0005737: cytoplasm; GO:0045039: protein import into mitochondrial inner membrane	0	0	0	6.02054	8.04676	4.2448	23.4864		0	0	3.3411	2.8864	3.6891	5.036	0.348	1.6949	-0.4548	-0.8027		1	1	0.0001127	1.579e-05	0.001809	1.67e-09	0.8413	0.084	0.7305	0.4374		M000001	F000
FGRAMPH1_01T01819	GO:0016620: oxidoreductase activity, acting on the aldehyde or oxo group of donors, NAD or NADP as acceptor	0	0	0	11.8287	18.3541	9.4645	33.2845		0	0	4.3928	4.0437	4.9782	5.784	0.5854	1.3911	-0.3492	-0.9345		1	1	4.469e-09	1.655e-11	2.131e-07	3.065e-15	0.5302	0.03729	0.7102	0.1709		M001101	F000
FGRAMPH1_01T01821		0	0	0	7.74862	13.6401	5.6797	20.7383		0	0	3.8331	3.4002	4.5669	5.1196	0.7337	1.2864	-0.4329	-1.1666		1	1	1.664e-06	5.83e-09	5.836e-05	5.157e-11	0.4926	0.1261	0.6925	0.141		M000101	F000
FGRAMPH1_01T01827		0	0	0	15.3637	29.2674	7.15426	54.3449		0	0	4.1346	3.2059	4.9228	5.6965	0.7883	1.5619	-0.9286	-1.7169		1	1	8.078e-07	2.338e-09	0.0003226	4.103e-12	0.5532	0.1241	0.399	0.05609		M001101	F000
FGRAMPH1_01T01829		0	0	0.16434	4.79184	6.0376	4.06414	15.1624		-0.074	-0.048	2.9589	2.6852	3.249	4.4445	0.2902	1.4857	-0.2736	-0.5638		1	1	0.0003232	6.535e-05	0.002383	1.691e-08	0.8565	0.08821	0.8348	0.5669		M000001	F000
FGRAMPH1_01T01831	GO:0003999: adenine phosphoribosyltransferase activity; GO:0005737: cytoplasm; GO:0006168: adenine salvage; GO:0009116: nucleoside metabolic process	0	0	0	23.811	37.624	14.8649	81.2667		0	0	4.9402	4.3209	5.531	6.5451	0.5908	1.6049	-0.6192	-1.21		1	1	7.537e-11	1.845e-13	3.852e-08	2.223e-18	0.5986	0.03938	0.5149	0.1078		M001111	F000
FGRAMPH1_01T01835		0	0	0	6.93012	15.2738	4.25734	18.6432		0	0	3.7423	3.0716	4.7738	5.0418	1.0314	1.2994	-0.6707	-1.7022		1	1	2.914e-06	8.69e-10	0.0003753	9.077e-11	0.2606	0.1135	0.5006	0.02278		M000101	F000
FGRAMPH1_01T01841		0.21808	0	0	8.39678	19.4424	5.5764	26.8746		0.6038	0	3.9175	3.3362	5.0259	5.4569	1.1084	1.5393	-0.5813	-1.6897		0.7031	1	5.264e-07	3.889e-11	6.033e-05	6.308e-13	0.1893	0.03854	0.5495	0.01692		M000101	F000
FGRAMPH1_01T01843		0	0	0	32.1064	87.0306	18.1045	130.177		0	0	5.4101	4.6263	6.7534	7.2977	1.3433	1.8876	-0.7837	-2.127		1	1	2.082e-14	3.55e-22	2.579e-10	1.575e-25	0.03908	0.001713	0.2805	0.0001776		M001111	F001
FGRAMPH1_01T01847		0	0	0	17.7579	27.0241	8.76126	66.7281		0	0	4.5638	3.6406	5.0962	6.2719	0.5324	1.7081	-0.9232	-1.4556		1	1	6.817e-09	6.044e-11	1.179e-05	5.02e-16	0.6766	0.04032	0.3268	0.06871		M001101	F000
FGRAMPH1_01T01849	GO:0016021: integral component of membrane	0	0	0	3.03736	7.732	1.421	13.8114		0	0	2.5956	1.7839	3.6918	4.4121	1.0963	1.8165	-0.8117	-1.9079		1	1	0.004859	2.925e-05	0.09581	4.509e-07	0.4037	0.08791	0.534	0.05426		M000001	F000
FGRAMPH1_01T01851		0	0	0	7.42072	18.4875	6.5487	32.865		0	0	3.7206	3.52	4.907	5.6709	1.1865	1.9504	-0.2006	-1.387		1	1	2.92e-06	2.096e-10	2.327e-05	1.431e-13	0.1777	0.008764	0.8751	0.06572		M000101	F001
FGRAMPH1_01T01853	GO:0008080: N-acetyltransferase activity	0	0	0	7.25424	8.2317	4.66316	27.9785		0	0	3.8115	3.1969	3.9584	5.5921	0.1469	1.7806	-0.6147	-0.7616		1	1	1.779e-06	6.258e-07	0.000186	4.05e-13	0.9337	0.0168	0.5402	0.377		M000001	F000
FGRAMPH1_01T01867	GO:0000155: phosphorelay sensor kinase activity; GO:0000160: phosphorelay signal transduction system; GO:0005515: protein binding; GO:0007165: signal transduction; GO:0016310: phosphorylation; GO:0016772: transferase activity, transferring phosphorus-containing groups	0	0	0	6.02794	14.8618	1.67348	14.434		0	0	3.7817	2.1255	5.0319	4.9813	1.2501	1.1995	-1.6563	-2.9064		1	1	8.564e-07	1.173e-11	0.02313	2.227e-11	0.05798	0.0704	0.03253	1.494e-05		M000101	F000
FGRAMPH1_01T01873	GO:0009039: urease activity; GO:0009039: urease activity; GO:0009039: urease activity; GO:0009039: urease activity; GO:0009039: urease activity; GO:0009039: urease activity; GO:0009039: urease activity; GO:0009039: urease activity; GO:0009039: urease activity; GO:0016151: nickel cation binding; GO:0016151: nickel cation binding; GO:0016151: nickel cation binding; GO:0016151: nickel cation binding…	0	0	0	11.8081	18.3254	3.4804	34.6665		0	0	4.176	2.6974	4.7291	5.552	0.5531	1.376	-1.4787	-2.0317		1	1	2.929e-07	3.972e-09	0.002899	3.476e-12	0.6763	0.1368	0.1018	0.01316		M001101	F000
FGRAMPH1_01T01875		0	0	0	2.6943	7.74814	2.92248	11.0281		0	0	2.6687	2.7238	4.0093	4.4731	1.3405	1.8043	0.055	-1.2855		1	1	0.00204	9.538e-07	0.002966	3.489e-08	0.1728	0.03795	0.9814	0.1393		M000001	F000
FGRAMPH1_01T01879	GO:0005740: mitochondrial envelope; GO:0016021: integral component of membrane	0.21808	0	0	29.4579	55.1076	22.1023	99.8856		0.5592	0	5.2231	4.8328	6.0501	6.844	0.827	1.6209	-0.3903	-1.2173		0.7163	1	8.448e-13	5.349e-17	1.045e-10	2.416e-21	0.3547	0.02143	0.6826	0.07408		M001111	F000
FGRAMPH1_01T01881	GO:0000166: nucleotide binding; GO:0003723: RNA binding; GO:0004812: aminoacyl-tRNA ligase activity; GO:0004831: tyrosine-tRNA ligase activity; GO:0005524: ATP binding; GO:0005737: cytoplasm; GO:0006418: tRNA aminoacylation for protein translation; GO:0006437: tyrosyl-tRNA aminoacylation	0	0	0	4.29542	3.33598	4.18828	20.5986		0	0	3.2721	3.2262	2.9338	5.351	-0.3383	2.0789	-0.0459	0.2924		1	1	6.45e-05	0.0004575	0.0001792	5.252e-12	0.8196	0.00421	0.9835	0.7838		M000001	F001
FGRAMPH1_01T01885	GO:0005515: protein binding	0	0	0	18.0005	24.3777	10.3832	54.5822		0	0	4.6968	3.9743	5.087	6.1497	0.3901	1.4529	-0.7225	-1.1126		1	1	9.531e-10	2.387e-11	7.419e-07	4.066e-16	0.7617	0.06664	0.432	0.1475		M001111	F000
FGRAMPH1_01T01887	GO:0008270: zinc ion binding; GO:0016491: oxidoreductase activity	0	0	0	32.1215	83.9254	27.9239	136.557		0	0	5.3051	5.1054	6.5814	7.2322	1.2763	1.9271	-0.1997	-1.476		1	1	1.81e-13	1.932e-20	3.551e-12	2.761e-24	0.08229	0.003407	0.8522	0.02147		M001111	F001
FGRAMPH1_01T01889	GO:0005622: intracellular; GO:0006886: intracellular protein transport	0	0	0	3.64428	8.66802	3.23852	20.9599		0	0	2.7262	2.5689	3.7397	4.8283	1.0135	2.1021	-0.1572	-1.1707		1	1	0.002606	1.811e-05	0.007908	1.857e-08	0.442	0.03543	0.9313	0.2524		M000001	F000
FGRAMPH1_01T01895	GO:0005737: cytoplasm	0	0	0	4.478	12.9871	5.5601	23.7935		0	0	3.1585	3.3953	4.5414	5.3448	1.383	2.1863	0.2368	-1.1462		1	1	0.0001245	8.116e-09	6.453e-05	7.042e-12	0.1127	0.00368	0.8529	0.1503		M000101	F001
FGRAMPH1_01T01897		0	0	0	2.08986	4.3499	2.2676	11.6732		0	0	2.475	2.4889	3.39	4.7309	0.915	2.2559	0.0139	-0.9011		1	1	0.004008	3.466e-05	0.007153	1.566e-09	0.4087	0.00335	1	0.3272		M000001	F001
FGRAMPH1_01T01899		0	0.35434	0	4.6874	8.38216	4.36446	16.1441		0	0.6448	3.2968	3.1977	4.0384	4.9155	0.7416	1.6187	-0.0991	-0.8407		1	0.6374	5.538e-05	4.03e-07	0.0002043	3.434e-10	0.4962	0.04125	0.9505	0.3235		M000001	F000
FGRAMPH1_01T01901		0	0	0	12.8824	26.8818	9.45378	45.2285		0	0	4.386	3.9587	5.3579	6.057	0.9719	1.671	-0.4274	-1.3993		1	1	7.057e-09	5.779e-13	5.36e-07	2.901e-16	0.2485	0.01652	0.6582	0.04051		M001101	F000
FGRAMPH1_01T01907		0	0	0	3.21552	8.06082	3.4836	16.7442		0	0	2.9256	2.9523	4.0904	5.0909	1.1648	2.1652	0.0267	-1.1381		1	1	0.0004098	2.242e-07	0.0007375	4.637e-11	0.1984	0.002697	0.995	0.1546		M000001	F001
FGRAMPH1_01T01917	GO:0000166: nucleotide binding; GO:0003676: nucleic acid binding	0	0	0	1.52834	4.68424	1.45982	10.3382		0	0	1.8752	1.7796	3.074	4.0262	1.1989	2.1511	-0.0955	-1.2944		1	1	0.05591	0.0008561	0.1026	8.498e-06	0.3881	0.05107	0.9683	0.242		M000001	F000
FGRAMPH1_01T01923	GO:0005515: protein binding	0	0	0	13.2593	35.6299	8.46446	62.2499		0	0	4.4102	3.8294	5.7302	6.482	1.32	2.0718	-0.5808	-1.9008		1	1	3.74e-09	4.521e-15	1.07e-06	6.105e-19	0.06544	0.001069	0.5086	0.002667		M001101	F001
FGRAMPH1_01T01929	GO:0016491: oxidoreductase activity; GO:0019825: oxygen binding; GO:0020037: heme binding	0	0	0	7.60478	9.34952	2.88986	17.8122		0	0	3.6041	2.473	3.8453	4.6529	0.2413	1.0489	-1.1311	-1.3724		1	1	3.197e-05	7.56e-06	0.01032	4.28e-08	0.9022	0.3688	0.2996	0.1582		M000001	F000
FGRAMPH1_01T01931	GO:0005515: protein binding	0	0	0	21.0308	26.526	8.91342	72.4891		0	0	4.8507	3.7305	5.145	6.4684	0.2943	1.6177	-1.1202	-1.4145		1	1	2.598e-10	1.505e-11	4.348e-06	1.153e-17	0.8352	0.03878	0.1799	0.06186		M001101	F000
FGRAMPH1_01T01933	GO:0008422: beta-glucosidase activity; GO:0030245: cellulose catabolic process; GO:0102483: scopolin beta-glucosidase activity	0	0	0	19.0488	37.6971	10.5826	59.465		0	0	4.6553	3.8864	5.5321	6.128	0.8767	1.4727	-0.7689	-1.6456		1	1	2.141e-09	5.235e-13	1.785e-06	1.192e-15	0.396	0.08011	0.4217	0.02977		M001111	F000
FGRAMPH1_01T01937		0	0	0	6.9814	12.1782	3.76914	18.51		0	0	3.5538	2.7462	4.2478	4.7806	0.6939	1.2268	-0.8076	-1.5015		1	1	2.927e-05	3.465e-07	0.003027	8.191e-09	0.6025	0.2385	0.4746	0.09687		M000101	F000
FGRAMPH1_01T01941		0	0	0	9.98432	28.1026	4.891	34.2674		0	0	3.9256	3.0185	5.2394	5.497	1.3138	1.5714	-0.9071	-2.2209		1	1	1.479e-06	4.081e-11	0.0006001	4.705e-12	0.1728	0.07825	0.37	0.004805		M000101	F000
FGRAMPH1_01T01949		0	0	0	4.47932	11.8372	1.5829	11.5253		0	0	3.0636	1.8315	4.2271	4.2013	1.1635	1.1377	-1.2322	-2.3956		1	1	0.0005881	8.878e-07	0.08178	1.228e-06	0.3379	0.3327	0.2741	0.009676		M000101	F000
FGRAMPH1_01T01951		0	0	0	8.61768	15.9656	4.15694	35.1434		0	0	3.9033	2.8985	4.7051	5.7429	0.8018	1.8396	-1.0048	-1.8066		1	1	1.125e-06	2.118e-09	0.0009541	1.467e-13	0.4505	0.01866	0.2804	0.01991		M000101	F000
FGRAMPH1_01T01953	GO:0000413: protein peptidyl-prolyl isomerization; GO:0003755: peptidyl-prolyl cis-trans isomerase activity; GO:0006457: protein folding	1.3354	0.25354	0	342.21	702.26	198.484	1205.41		1.3036	0.5409	8.141	7.3977	9.1202	9.8579	0.9793	1.7169	-0.7433	-1.7226		0.1586	0.6458	1.335e-38	2.184e-48	1.558e-31	9.93e-56	0.1249	0.001659	0.2323	0.000679		M001111	F001
FGRAMPH1_01T01959	GO:0004407: histone deacetylase activity	0	0	0	5.02926	10.0416	2.48494	21.7722		0	0	3.3293	2.4844	4.2135	5.2295	0.8841	1.9002	-0.8449	-1.729		1	1	6.679e-05	2.08e-07	0.007696	5.906e-11	0.4238	0.02136	0.4259	0.03919		M000101	F000
FGRAMPH1_01T01961	GO:0005515: protein binding	0	0	0	13.252	25.4992	12.3392	52.387		0	0	4.2896	4.1852	5.1335	6.0823	0.8439	1.7927	-0.1044	-0.9483		1	1	3.544e-08	1.949e-11	1.716e-07	1.249e-15	0.4047	0.02023	0.9437	0.2333		M001111	F000
FGRAMPH1_01T01971	GO:0004672: protein kinase activity; GO:0005524: ATP binding; GO:0006468: protein phosphorylation	0	0	0	14.0832	43.5556	6.3383	47.0561		0	0	4.4259	3.3652	5.9132	6.0148	1.4873	1.5889	-1.0607	-2.548		1	1	8.233e-09	3.06e-15	4.391e-05	1.306e-15	0.05225	0.03544	0.2043	0.0001503		M001101	F000
FGRAMPH1_01T01975		0	0	0	5.48452	9.81014	2.9756	11.5308		0	0	3.4967	2.7376	4.245	4.4604	0.7484	0.9637	-0.759	-1.5074		1	1	2.257e-05	1.384e-07	0.002552	2.989e-08	0.5069	0.324	0.4683	0.06833		M000001	F000
FGRAMPH1_01T01983	GO:0006508: proteolysis; GO:0008236: serine-type peptidase activity	0	0	0	2.37446	6.4283	1.49598	10.7356		0	0	2.403	1.8671	3.5733	4.22	1.1703	1.817	-0.536	-1.7063		1	1	0.009434	4.921e-05	0.07699	1.258e-06	0.355	0.0833	0.7064	0.08619		M000001	F000
FGRAMPH1_01T01985		0.17024	0	0	9.57594	20.8019	11.0679	35.6028		0.5566	0	3.9086	4.0577	4.8993	5.6025	0.9907	1.6939	0.1491	-0.8417		0.7305	1	8.935e-07	2.935e-10	6.328e-07	4.368e-13	0.3199	0.03694	0.9141	0.3142		M000111	F000
FGRAMPH1_01T02001	GO:0003735: structural constituent of ribosome; GO:0005840: ribosome; GO:0006364: rRNA processing; GO:0006412: translation	0.38852	0	0	57.6951	85.3792	47.7017	330.843		0.5803	0	5.9427	5.6871	6.4632	8.2748	0.5205	2.3321	-0.2556	-0.7761		0.6913	1	2.627e-17	2.094e-20	1.478e-15	1.242e-32	0.6074	0.0001596	0.798	0.2695		M001111	F001
FGRAMPH1_01T02009	GO:0016787: hydrolase activity	0	0	0	8.64222	22.3635	6.9704	27.4711		0	0	3.8475	3.5345	5.0809	5.345	1.2333	1.4975	-0.313	-1.5464		1	1	1.61e-06	7.292e-11	2.574e-05	7.478e-12	0.1767	0.07431	0.7945	0.04488		M000101	F000
FGRAMPH1_01T02011	GO:0003735: structural constituent of ribosome; GO:0005840: ribosome; GO:0006412: translation	0.19226	0	0	107.176	147.3	70.5803	531.41		0.5343	0	6.7598	6.1964	7.1875	8.9245	0.4277	2.1647	-0.5634	-0.9911		0.7142	1	6.647e-24	5.254e-27	8.261e-20	8.642e-41	0.6567	0.0001241	0.4502	0.1033		M001111	F001
FGRAMPH1_01T02013		0	0	0	2.35414	5.20642	2.32334	12.1735		0	0	2.4295	2.3428	3.3426	4.4279	0.9131	1.9984	-0.0867	-0.9998		1	1	0.007795	0.0001336	0.01746	2.103e-07	0.496	0.04167	0.9688	0.3371		M000001	F000
FGRAMPH1_01T02015		0	0	0	7.69536	16.7033	5.3509	28.0751		0	0	3.7941	3.2835	4.8087	5.4932	1.0146	1.6991	-0.5106	-1.5252		1	1	1.929e-06	5.95e-10	0.0001067	1.082e-12	0.2786	0.02753	0.6281	0.04374		M000101	F000
FGRAMPH1_01T02019	GO:0004252: serine-type endopeptidase activity	0	0	0	12.7316	53.0021	4.24674	203.5		0	0	2.3143	1.3966	3.7384	5.23	1.4241	2.9158	-0.9177	-2.3418		1	1	0.01877	7.056e-05	0.2352	1.789e-08	0.3224	0.01025	0.5151	0.02897		M000101	F000
FGRAMPH1_01T02025	GO:0016491: oxidoreductase activity; GO:0055114: oxidation-reduction process	0	0	0	17.6255	52.7704	17.9797	79.2013		0	0	4.5158	4.532	5.9385	6.4717	1.4228	1.956	0.0162	-1.4065		1	1	3.877e-09	2.535e-15	7.107e-09	7.008e-18	0.08631	0.01007	1	0.05739		M001111	F000
FGRAMPH1_01T02033		0	0	0	3.96988	6.27012	1.93524	16.2933		0	0	3.2307	2.288	3.8255	5.1206	0.5948	1.8899	-0.9427	-1.5375		1	1	7.008e-05	1.468e-06	0.01464	2.76e-11	0.5977	0.008252	0.3334	0.05963		M000001	F001
FGRAMPH1_01T02037	GO:0006979: response to oxidative stress; GO:0008113: peptide-methionine (S)-S-oxide reductase activity; GO:0030091: protein repair	0	0	0	5.24782	6.6037	1.1936	11.7184		0	0	3.1912	1.585	3.4467	4.1461	0.2555	0.9548	-1.6063	-1.8617		1	1	0.0004258	0.00012	0.1538	2.93e-06	0.9033	0.4672	0.1434	0.06731		M000001	F000
FGRAMPH1_01T02039		0	0	0	28.4292	39.1834	13.1987	74.7141		0	0	5.1098	4.1159	5.5222	6.3637	0.4124	1.2539	-0.9939	-1.4063		1	1	2.605e-11	3.936e-13	2.707e-07	5.059e-17	0.7565	0.1502	0.2564	0.06721		M001111	F000
FGRAMPH1_01T02047		0	0	0	2.63828	4.067	2.41392	13.3154		0	0	2.6449	2.5142	3.1647	4.7145	0.5198	2.0696	-0.1307	-0.6505		1	1	0.002497	0.0002099	0.007756	7.304e-09	0.7248	0.01681	0.9409	0.5347		M000001	F000
FGRAMPH1_01T02049	GO:0000220: vacuolar proton-transporting V-type ATPase, V0 domain; GO:0015078: hydrogen ion transmembrane transporter activity; GO:0015991: ATP hydrolysis coupled proton transport; GO:0016021: integral component of membrane	0	0	0	23.2868	44.9973	16.4674	82.8637		0	0	4.9673	4.4925	5.8331	6.6451	0.8659	1.6779	-0.4748	-1.3407		1	1	2.418e-11	1.97e-15	4.687e-09	1.255e-19	0.3405	0.01956	0.6159	0.0535		M001111	F000
FGRAMPH1_01T02051		0.19226	0	0	2.4714	4.46106	2.25308	10.8374		0.6129	0	2.5509	2.4301	3.2332	4.3879	0.6822	1.8369	-0.1209	-0.8031		0.7104	1	0.004166	0.0001759	0.01153	1.433e-07	0.6264	0.05035	0.9478	0.439		M000001	F000
FGRAMPH1_01T02053	GO:0005669: transcription factor TFIID complex; GO:0006352: DNA-templated transcription, initiation	0	0	0	4.65676	7.99054	5.72136	14.4063		0	0	3.1692	3.3438	3.8453	4.5924	0.6762	1.4233	0.1746	-0.5016		1	1	0.0002052	3.986e-06	0.0001538	2.365e-08	0.606	0.1385	0.9085	0.6291		M000001	F000
FGRAMPH1_01T02061	GO:0005885: Arp2/3 protein complex; GO:0034314: Arp2/3 complex-mediated actin nucleation	0	0	0	10.6849	17.7823	7.9029	37.4101		0	0	4.1057	3.7061	4.7589	5.739	0.6532	1.6333	-0.3996	-1.0528		1	1	2.056e-07	9.616e-10	7.28e-06	9.687e-14	0.5628	0.04051	0.7177	0.1903		M001101	F000
FGRAMPH1_01T02065		0	0	0	13.7728	27.5765	11.7729	46.6531		0	0	4.2402	4.0222	5.1214	5.8007	0.8812	1.5605	-0.218	-1.0992		1	1	1.074e-07	6.479e-11	1.054e-06	1.167e-13	0.4206	0.07396	0.8698	0.1897		M001111	F000
FGRAMPH1_01T02067		0	0	0	4.03668	9.1494	5.50574	16.1278		0	0	3.1686	3.5079	4.2297	5.0017	1.0611	1.8331	0.3393	-0.7217		1	1	9.14e-05	5.683e-08	2.482e-05	7.142e-11	0.2313	0.01087	0.7583	0.3694		M000001	F000
FGRAMPH1_01T02071		0	0	0	4.49634	10.4002	2.41338	13.9677		0	0	3.1621	2.3372	4.2098	4.5888	1.0476	1.4267	-0.825	-1.8726		1	1	0.0002395	4.234e-07	0.01549	3.164e-08	0.3554	0.1445	0.4708	0.03353		M000101	F000
FGRAMPH1_01T02081	GO:0005509: calcium ion binding; GO:0016020: membrane; GO:0055085: transmembrane transport	0	0	0	20.5717	46.6927	17.7816	62.2284		0	0	4.9113	4.692	6.0162	6.3997	1.1049	1.4884	-0.2193	-1.3242		1	1	1.525e-11	4.596e-17	3.249e-10	4.784e-19	0.1318	0.02507	0.829	0.03511		M001111	F000
FGRAMPH1_01T02083	GO:0016787: hydrolase activity	0	0	0	3.29722	6.46518	2.11492	17.5191		0	0	2.8125	2.3349	3.6298	4.9087	0.8173	2.0961	-0.4776	-1.2949		1	1	0.001396	2.03e-05	0.01632	3.35e-09	0.5276	0.0206	0.7194	0.1755		M000001	F000
FGRAMPH1_01T02085	GO:0003924: GTPase activity; GO:0005525: GTP binding; GO:0005789: endoplasmic reticulum membrane; GO:0007029: endoplasmic reticulum organization; GO:0016021: integral component of membrane	0.34046	0	0.15632	17.1444	35.8189	12.6765	63.4947		0.5059	-0.0074	4.3023	3.8861	5.2677	6.0278	0.9654	1.7255	-0.4162	-1.3816		0.7476	1	5.533e-09	3.721e-13	3.952e-07	7.379e-17	0.2785	0.01777	0.6777	0.05071		M001111	F000
FGRAMPH1_01T02091	GO:0000166: nucleotide binding; GO:0003676: nucleic acid binding	0	0	0	10.3056	35.8506	5.19088	39.511		0	0	4.1522	3.1977	5.8199	5.9482	1.6677	1.796	-0.9545	-2.6222		1	1	5.268e-08	3.593e-15	0.0001077	1.08e-15	0.01369	0.007866	0.2455	3.838e-05		M001101	F001
FGRAMPH1_01T02095	GO:0005524: ATP binding	0.58078	0	0	158.217	190.664	86.2203	608.017		0.7409	0	6.7908	6.0062	7.0311	8.5432	0.2402	1.7524	-0.7846	-1.0248		0.5581	1	3.643e-21	1.06e-22	2.026e-16	9.533e-33	0.8773	0.02804	0.387	0.1923		M001111	F000
FGRAMPH1_01T02105	GO:0003723: RNA binding; GO:0005488: binding	0	0	0	14.8646	26.435	9.41428	43.2644		0	0	4.5055	3.8583	5.254	5.9075	0.7485	1.402	-0.6473	-1.3957		1	1	4.621e-09	4.133e-12	1.677e-06	5.199e-15	0.4574	0.07392	0.4895	0.05624		M001101	F000
FGRAMPH1_01T02107		0	0	0	4.51514	10.5837	3.15396	15.0324		0	0	3.0834	2.6006	4.1215	4.5727	1.0381	1.4893	-0.4829	-1.5209		1	1	0.0004119	1.047e-06	0.00607	5.33e-08	0.3847	0.1413	0.7135	0.09953		M000101	F000
FGRAMPH1_01T02111	GO:0003677: DNA binding; GO:0003677: DNA binding; GO:0003677: DNA binding; GO:0003677: DNA binding; GO:0003899: DNA-directed 5'-3' RNA polymerase activity; GO:0003899: DNA-directed 5'-3' RNA polymerase activity; GO:0003899: DNA-directed 5'-3' RNA polymerase activity; GO:0003899: DNA-directed 5'-3' RNA polymerase activity; GO:0006351: transcription, DNA-templated; GO:0006351: transcription, DNA-te…	0	0	0	3.63146	5.8375	4.66252	14.246		0	0	3.0183	3.3216	3.6191	4.7846	0.6008	1.7663	0.3032	-0.2976		1	1	0.0003197	9.894e-06	0.0001231	1.767e-09	0.6326	0.03047	0.8079	0.7772		M000001	F000
FGRAMPH1_01T02115	GO:0003735: structural constituent of ribosome; GO:0005840: ribosome; GO:0006412: translation	0.72898	0	0.50606	92.9947	117.898	64.4822	459.664		0.3247	-0.3406	5.9905	5.4916	6.3116	8.1653	0.3211	2.1748	-0.4989	-0.82		0.853	0.8263	1.633e-22	5.668e-25	1.303e-18	6.565e-41	0.7436	3.294e-05	0.4876	0.1634		M001111	F001
FGRAMPH1_01T02119		0	0	0	7.95416	14.8378	5.75504	27.5805		0	0	3.735	3.2643	4.5266	5.3324	0.7916	1.5974	-0.4707	-1.2623		1	1	5.315e-06	1.754e-08	0.0001712	2.175e-11	0.4939	0.06791	0.6867	0.1366		M000101	F000
FGRAMPH1_01T02125	GO:0005886: plasma membrane	0	0	0	4.9632	17.0302	4.61022	22.8212		0	0	3.2566	3.0927	4.8516	5.2382	1.595	1.9816	-0.164	-1.7589		1	1	7.815e-05	7.394e-10	0.0003858	2.717e-11	0.05746	0.01227	0.9094	0.02257		M000101	F000
FGRAMPH1_01T02133	GO:0004724: magnesium-dependent protein serine/threonine phosphatase activity; GO:0004724: magnesium-dependent protein serine/threonine phosphatase activity; GO:0046872: metal ion binding; GO:0046872: metal ion binding; GO:0048037: cofactor binding; GO:0048037: cofactor binding	0	0	0	7.35114	17.6588	9.183	31.2281		0	0	3.6884	3.9511	4.8321	5.5807	1.1437	1.8923	0.2627	-0.881		1	1	3.49e-06	3.851e-10	1.18e-06	3.33e-13	0.2008	0.01181	0.8236	0.2677		M000101	F000
FGRAMPH1_01T02135		0	0.40148	0	6.35434	12.7638	4.96622	29.9577		0	0.8426	3.3548	3.0438	4.2113	5.2974	0.8565	1.9426	-0.311	-1.1674		1	0.4948	7.57e-05	3.49e-07	0.0006918	8.443e-11	0.4884	0.03251	0.8214	0.2062		M000101	F000
FGRAMPH1_01T02137	GO:0006412: translation	0	0	0	4.25564	5.52902	1.28406	13.8352		0	0	3.0128	1.7402	3.311	4.4475	0.2982	1.4347	-1.2726	-1.5708		1	1	0.0008388	0.000203	0.106	3.229e-07	0.8807	0.1976	0.2654	0.1243		M000001	F000
FGRAMPH1_01T02139	GO:0008152: metabolic process; GO:0009013: succinate-semialdehyde dehydrogenase [NAD(P)+] activity; GO:0009450: gamma-aminobutyric acid catabolic process; GO:0016491: oxidoreductase activity; GO:0016620: oxidoreductase activity, acting on the aldehyde or oxo group of donors, NAD or NADP as acceptor; GO:0055114: oxidation-reduction process	0	0	0	5.74248	13.0753	2.8858	11.9846		0	0	3.4714	2.5485	4.5129	4.4042	1.0415	0.9327	-0.9229	-1.9645		1	1	3.583e-05	3.113e-08	0.006388	8.187e-08	0.3308	0.3816	0.3815	0.01876		M000101	F000
FGRAMPH1_01T02141		0	0	0	19.8416	22.2193	6.08526	40.7999		0	0	4.7566	3.2291	4.8927	5.6818	0.1361	0.9252	-1.5274	-1.6636		1	1	2.069e-09	5.894e-10	0.0001701	4.811e-13	0.9449	0.3632	0.07297	0.03964		M001101	F000
FGRAMPH1_01T02143	GO:0000155: phosphorelay sensor kinase activity; GO:0000160: phosphorelay signal transduction system; GO:0007165: signal transduction; GO:0016310: phosphorylation; GO:0016772: transferase activity, transferring phosphorus-containing groups	0	0	0	5.19598	9.47368	4.45348	22.8546		0	0	3.3857	3.1808	4.1587	5.3301	0.773	1.9444	-0.2049	-0.9779		1	1	3.4e-05	1.772e-07	0.0002304	8.583e-12	0.4758	0.01101	0.8776	0.2432		M000001	F000
FGRAMPH1_01T02145		0	0	0	47.6669	75.666	38.1103	189.748		0	0	5.4598	5.1631	6.0488	7.2362	0.5889	1.7764	-0.2967	-0.8857		1	1	6.605e-13	1.004e-15	2.459e-11	6.562e-22	0.6352	0.03368	0.8054	0.2967		M001111	F000
FGRAMPH1_01T02153	GO:0003735: structural constituent of ribosome; GO:0005840: ribosome; GO:0006412: translation	0	0	0	6.10694	6.9086	4.7117	19.2864		0	0	3.7316	3.3321	3.8829	5.2868	0.1513	1.5553	-0.3994	-0.5507		1	1	1.714e-06	5.876e-07	6.073e-05	2.009e-12	0.9218	0.02045	0.6887	0.5066		M000001	F000
FGRAMPH1_01T02155		0	0	0	2.62754	4.75584	1.6015	11.9293		0	0	2.5148	1.9643	3.1873	4.3334	0.6725	1.8186	-0.5505	-1.223		1	1	0.006406	0.0003671	0.05966	6.516e-07	0.6659	0.0836	0.6967	0.2481		M000001	F000
FGRAMPH1_01T02159		0	0	0	2.44696	5.20832	2.14872	10.1509		0	0	2.4323	2.2579	3.3142	4.1528	0.8819	1.7205	-0.1744	-1.0563		1	1	0.008351	0.0001828	0.02437	1.798e-06	0.5276	0.104	0.9228	0.3186		M000001	F000
FGRAMPH1_01T02161	GO:0000166: nucleotide binding; GO:0000166: nucleotide binding; GO:0000166: nucleotide binding; GO:0000166: nucleotide binding; GO:0000166: nucleotide binding; GO:0000166: nucleotide binding; GO:0000166: nucleotide binding; GO:0000166: nucleotide binding; GO:0000166: nucleotide binding; GO:0003938: IMP dehydrogenase activity; GO:0003938: IMP dehydrogenase activity; GO:0003938: IMP dehydrogenase a…	0.38852	0	0	21.0783	36.711	18.6994	120.334		0.599	0	4.8193	4.6638	5.544	7.128	0.7247	2.3086	-0.1556	-0.8803		0.6927	1	7.47e-11	3.476e-14	7.398e-10	8.831e-23	0.45	0.0003934	0.8958	0.2288		M001111	F001
FGRAMPH1_01T02163	GO:0003824: catalytic activity	0	0	0	4.4508	9.62358	2.49518	10.6246		0	0	3.3643	2.5658	4.3981	4.5196	1.0338	1.1553	-0.7985	-1.8323		1	1	2.886e-05	1.473e-08	0.004519	5.76e-09	0.2361	0.1523	0.4119	0.01428		M000001	F000
FGRAMPH1_01T02165	GO:0004222: metalloendopeptidase activity; GO:0046872: metal ion binding	0.77706	0	0.15632	102.379	181.384	63.1655	358.718		0.5905	0.0621	6.4088	5.7604	7.1743	8.0916	0.7655	1.6828	-0.6483	-1.4139		0.6609	1	4.892e-22	1.651e-27	1.443e-17	1.944e-34	0.3569	0.008491	0.3938	0.01967		M001111	F001
FGRAMPH1_01T02169		0	0	0	10.0895	14.5049	8.02912	34.7316		0	0	4.1358	3.7907	4.5993	5.7637	0.4635	1.6279	-0.3452	-0.8086		1	1	1.014e-07	2.091e-09	2.977e-06	2.62e-14	0.6931	0.02681	0.7464	0.306		M001101	F000
FGRAMPH1_01T02171	GO:0000105: histidine biosynthetic process; GO:0000105: histidine biosynthetic process; GO:0000105: histidine biosynthetic process; GO:0000105: histidine biosynthetic process; GO:0000105: histidine biosynthetic process; GO:0000105: histidine biosynthetic process; GO:0000105: histidine biosynthetic process; GO:0000105: histidine biosynthetic process; GO:0000105: histidine biosynthetic process; GO:…	0	0	0	11.5565	18.2727	6.73916	32.7581		0	0	4.3033	3.5793	4.9037	5.6828	0.6004	1.3796	-0.724	-1.3244		1	1	2.423e-08	1.164e-10	1.201e-05	5.358e-14	0.5683	0.06851	0.4197	0.06903		M001101	F000
FGRAMPH1_01T02177	GO:0005515: protein binding	0	0	0	6.93932	13.403	4.96268	25.2642		0	0	3.5907	3.1305	4.416	5.2358	0.8254	1.6452	-0.4602	-1.2855		1	1	1.492e-05	5.052e-08	0.0003856	6.958e-11	0.4783	0.06265	0.7011	0.1358		M000101	F000
FGRAMPH1_01T02179		0	0	0	3.7004	8.06632	2.9221	15.8255		0	0	2.9504	2.5944	3.9318	4.8048	0.9814	1.8544	-0.356	-1.3374		1	1	0.000635	2.361e-06	0.005633	4.672e-09	0.3939	0.03808	0.7929	0.1396		M000001	F000
FGRAMPH1_01T02181	GO:0004791: thioredoxin-disulfide reductase activity; GO:0004791: thioredoxin-disulfide reductase activity; GO:0004791: thioredoxin-disulfide reductase activity; GO:0004791: thioredoxin-disulfide reductase activity; GO:0005737: cytoplasm; GO:0005737: cytoplasm; GO:0005737: cytoplasm; GO:0005737: cytoplasm; GO:0019430: removal of superoxide radicals; GO:0019430: removal of superoxide radicals; GO:…	0	0	0	20.3178	34.5523	13.4939	74.7175		0	0	4.836	4.2799	5.5308	6.5576	0.6948	1.7216	-0.5561	-1.251		1	1	1.105e-10	8.351e-14	3.637e-08	5.968e-19	0.4828	0.01627	0.5466	0.07748		M001111	F000
FGRAMPH1_01T02183	GO:0008152: metabolic process; GO:0070569: uridylyltransferase activity	0	0	0	19.1129	42.5854	8.51496	71.9572		0	0	4.843	3.7615	5.9122	6.6173	1.0692	1.7743	-1.0815	-2.1507		1	1	5.482e-11	4.099e-16	1.587e-06	7.776e-20	0.1663	0.006964	0.1449	0.000573		M001101	F001
FGRAMPH1_01T02187	GO:0006281: DNA repair; GO:0006338: chromatin remodeling; GO:0006355: regulation of transcription, DNA-templated; GO:0031011: Ino80 complex; GO:0035267: NuA4 histone acetyltransferase complex	0	0	0	6.6922	11.2168	4.5257	27.8746		0	0	3.7288	3.2273	4.4045	5.6328	0.6757	1.904	-0.5016	-1.1772		1	1	2.248e-06	1.203e-08	0.0001281	1.101e-13	0.5064	0.005885	0.6181	0.1187		M000101	F001
FGRAMPH1_01T02189	GO:0005739: mitochondrion	0	0	0	7.7776	10.8768	5.82608	30.3626		0	0	3.7017	3.3348	4.1154	5.4441	0.4137	1.7425	-0.3668	-0.7806		1	1	7.423e-06	4.506e-07	0.0001262	1.03e-11	0.7784	0.04539	0.7691	0.4055		M000101	F000
FGRAMPH1_01T02195		0	0	0	1.12172	13.6498	1.72604	4.79908		0	0	1.4511	1.8433	4.1714	2.9571	2.7203	1.506	0.3922	-2.3281		1	1	0.1566	4.701e-06	0.09098	0.001929	0.01087	0.2452	0.8138	0.02296		M000100	F000
FGRAMPH1_01T02203		0	0	0	6.64694	11.688	2.83338	21.6505		0	0	3.6765	2.5443	4.405	5.2121	0.7285	1.5355	-1.1322	-1.8607		1	1	6.798e-06	3.656e-08	0.005609	4.475e-11	0.5179	0.06597	0.2306	0.02103		M000101	F000
FGRAMPH1_01T02207	GO:0008270: zinc ion binding	0	0	0	18.403	40.5535	12.0489	50.5358		0	0	4.4945	3.9359	5.4936	5.7762	0.9992	1.2818	-0.5586	-1.5578		1	1	1.81e-08	2.636e-12	2.123e-06	2.113e-13	0.354	0.1794	0.6152	0.05643		M001111	F000
FGRAMPH1_01T02213	GO:0003755: peptidyl-prolyl cis-trans isomerase activity; GO:0006457: protein folding	0	0	0	3.80228	8.86094	3.06076	16.7008		0	0	3.0131	2.6882	4.0828	4.9201	1.0697	1.907	-0.3249	-1.3946		1	1	0.0003951	6.041e-07	0.003441	1.06e-09	0.313	0.02427	0.8069	0.1066		M000001	F000
FGRAMPH1_01T02221	GO:0000166: nucleotide binding; GO:0003676: nucleic acid binding	0.38852	0	0	12.5118	19.3295	12.2319	57.2429		0.6099	0	4.2374	4.2065	4.7988	6.228	0.5615	1.9906	-0.0309	-0.5924		0.6943	1	4.436e-08	3.423e-10	1.228e-07	1.534e-16	0.6252	0.006743	0.9911	0.4861		M001111	F001
FGRAMPH1_01T02223		0	0	0	6.6912	11.8931	5.01688	29.5125		0	0	3.5331	3.1858	4.2474	5.4262	0.7142	1.8931	-0.3473	-1.0615		1	1	2.155e-05	1.831e-07	0.000292	1.311e-11	0.5638	0.0274	0.786	0.2354		M000101	F000
FGRAMPH1_01T02233		0	0	0	9.00222	17.5678	6.89686	26.1514		0	0	3.992	3.6123	4.8642	5.393	0.8722	1.4011	-0.3797	-1.2519		1	1	3.796e-07	2.602e-10	1.185e-05	1.943e-12	0.3635	0.0753	0.7249	0.09543		M000101	F000
FGRAMPH1_01T02241		0	0	0	7.94082	10.0377	5.86694	17.3217		0	0	3.5464	3.1496	3.8194	4.486	0.273	0.9396	-0.3968	-0.6698		1	1	4.731e-05	9.596e-06	0.0006162	1.608e-07	0.8892	0.4499	0.7771	0.5414		M000101	F000
FGRAMPH1_01T02247	GO:0003677: DNA binding; GO:0003899: DNA-directed 5'-3' RNA polymerase activity; GO:0006351: transcription, DNA-templated; GO:0008270: zinc ion binding	0	0	0	5.477	8.76314	3.573	23.884		0	0	3.4294	2.8796	4.0314	5.3424	0.6021	1.9131	-0.5497	-1.1518		1	1	3.304e-05	6.434e-07	0.001267	1.504e-11	0.6281	0.0174	0.6257	0.1816		M000001	F000
FGRAMPH1_01T02249	GO:0005515: protein binding	0	0	0	5.44648	6.68676	4.5085	25.0516		0	0	3.4671	3.1795	3.7198	5.4697	0.2528	2.0027	-0.2876	-0.5404		1	1	2.121e-05	4.241e-06	0.0002376	2.323e-12	0.8731	0.007931	0.8153	0.5665		M000001	F001
FGRAMPH1_01T02251		0	0	0	11.8817	22.9076	13.6784	67.8402		0	0	4.0324	4.1939	4.8574	6.2599	0.825	2.2275	0.1615	-0.6635		1	1	4.965e-07	6.871e-10	3.064e-07	9.386e-16	0.468	0.005705	0.91	0.4699		M001111	F001
FGRAMPH1_01T02253	GO:0016491: oxidoreductase activity	0	0	0	11.9045	15.8993	5.43838	22.889		0	0	4.3891	3.3289	4.7757	5.2479	0.3866	0.8587	-1.0602	-1.4468		1	1	1.496e-08	5.054e-10	6.883e-05	6.844e-12	0.7537	0.3315	0.1997	0.04976		M001101	F000
FGRAMPH1_01T02261	GO:0005783: endoplasmic reticulum; GO:0006886: intracellular protein transport; GO:0016021: integral component of membrane	0	0	0	15.7388	46.1392	9.76966	67.2633		0	0	4.4015	3.7752	5.7885	6.2818	1.387	1.8803	-0.6263	-2.0133		1	1	1.764e-08	3.611e-14	3.849e-06	2.138e-16	0.112	0.01814	0.5383	0.00623		M001101	F000
FGRAMPH1_01T02263	GO:0005515: protein binding	0	0	0	5.2469	5.849	2.35876	11.879		0	0	3.4153	2.475	3.5455	4.4654	0.1303	1.0501	-0.9402	-1.0705		1	1	5.8e-05	2.75e-05	0.009226	6.771e-08	0.9531	0.3149	0.3815	0.2649		M000001	F000
FGRAMPH1_01T02265		0	0	0	15.4149	61.8311	13.4986	46.1942		0	0	4.3789	4.1806	6.1846	5.8041	1.8057	1.4251	-0.1983	-2.004		1	1	1.711e-08	2.902e-16	1.723e-07	2.75e-14	0.01978	0.08984	0.8767	0.005037		M001111	F000
FGRAMPH1_01T02269	GO:0003677: DNA binding; GO:0003697: single-stranded DNA binding; GO:0003824: catalytic activity; GO:0004518: nuclease activity; GO:0004519: endonuclease activity; GO:0005634: nucleus; GO:0005634: nucleus; GO:0006281: DNA repair; GO:0006289: nucleotide-excision repair; GO:0006289: nucleotide-excision repair; GO:0016788: hydrolase activity, acting on ester bonds; GO:1901255: nucleotide-excision re…	0	0	0	2.7701	6.28252	1.26856	12.1761		0	0	2.7712	1.8019	3.8383	4.7031	1.0671	1.932	-0.9693	-2.0364		1	1	0.001158	2.413e-06	0.07923	3.564e-09	0.3036	0.01803	0.3774	0.01827		M000001	F000
FGRAMPH1_01T02271	GO:0003677: DNA binding; GO:0005634: nucleus; GO:0006351: transcription, DNA-templated; GO:0006357: regulation of transcription from RNA polymerase II promoter; GO:0008270: zinc ion binding; GO:0032784: regulation of DNA-templated transcription, elongation	0	0	0	4.28364	8.809	3.59226	21.2431		0	0	3.1875	2.9317	4.0876	5.27	0.9001	2.0825	-0.2558	-1.1559		1	1	0.0001186	3.489e-07	0.0009255	1.924e-11	0.3905	0.006604	0.8447	0.1669		M000001	F001
FGRAMPH1_01T02273	GO:0006535: cysteine biosynthetic process from serine	0	0	0	1.62426	5.9752	1.49714	12.5054		0	0	2.1201	1.9642	3.7074	4.6884	1.5873	2.5683	-0.156	-1.7432		1	1	0.01956	9.071e-06	0.05242	9.122e-09	0.114	0.002573	0.9305	0.0554		M000001	F001
FGRAMPH1_01T02275	GO:0004170: dUTP diphosphatase activity; GO:0046080: dUTP metabolic process	0	0	0.15632	6.23546	12.0681	4.50198	26.4551		-0.0575	-0.0391	3.2201	2.8112	4.0654	5.0993	0.8452	1.8792	-0.4089	-1.2541		1	1	5.336e-05	1.579e-07	0.001018	2.317e-11	0.4201	0.01581	0.7213	0.1203		M000101	F000
FGRAMPH1_01T02279	GO:0000049: tRNA binding; GO:0004813: alanine-tRNA ligase activity; GO:0005524: ATP binding; GO:0005739: mitochondrion; GO:0008270: zinc ion binding; GO:0070143: mitochondrial alanyl-tRNA aminoacylation	0	0	0	25.7777	33.757	12.9377	82.9082		0	0	5.1025	4.1916	5.4522	6.6414	0.3497	1.539	-0.9109	-1.2606		1	1	9.899e-12	2.48e-13	8.374e-08	2.947e-19	0.7827	0.04064	0.2707	0.0821		M001111	F000
FGRAMPH1_01T02283		0	0	0	6.33436	10.7323	4.67682	10.8008		0	0	3.6255	3.1755	4.3025	4.3066	0.677	0.6812	-0.45	-1.1269		1	1	1.078e-05	9.842e-08	0.0002963	1.082e-07	0.5685	0.5415	0.6988	0.186		M000101	F000
FGRAMPH1_01T02285	GO:0005515: protein binding	0	0	0	8.52006	17.3515	6.67058	36.5861		0	0	3.8508	3.4937	4.7639	5.747	0.913	1.8961	-0.3571	-1.2701		1	1	1.435e-06	1.061e-09	3.118e-05	1.091e-13	0.3662	0.0146	0.7575	0.1076		M000101	F000
FGRAMPH1_01T02287		0	0	0	6.47008	12.6792	4.92952	27.4757		0	0	3.6121	3.2211	4.4797	5.5066	0.8676	1.8945	-0.3909	-1.2586		1	1	7.471e-06	1.223e-08	0.000168	1.253e-12	0.3931	0.01292	0.7311	0.1122		M000101	F000
FGRAMPH1_01T02291	GO:0004844: uracil DNA N-glycosylase activity; GO:0005634: nucleus; GO:0005739: mitochondrion; GO:0006284: base-excision repair	0	0	0	5.01826	5.20084	2.57068	13.7774		0	0	3.3798	2.5459	3.417	4.6809	0.0372	1.3011	-0.8339	-0.8711		1	1	6.469e-05	5.313e-05	0.006783	1.087e-08	0.9927	0.1725	0.4453	0.3761		M000001	F000
FGRAMPH1_01T02293		0	0	0	5.82398	11.5426	3.39318	19.3279		0	0	3.6615	2.8648	4.5753	5.2845	0.9138	1.623	-0.7968	-1.7105		1	1	2.681e-06	1.628e-09	0.0008773	1.804e-12	0.2686	0.01408	0.3648	0.01356		M000101	F000
FGRAMPH1_01T02301	GO:0003677: DNA binding; GO:0003677: DNA binding; GO:0003677: DNA binding; GO:0003677: DNA binding; GO:0003899: DNA-directed 5'-3' RNA polymerase activity; GO:0003899: DNA-directed 5'-3' RNA polymerase activity; GO:0003899: DNA-directed 5'-3' RNA polymerase activity; GO:0003899: DNA-directed 5'-3' RNA polymerase activity; GO:0005665: DNA-directed RNA polymerase II, core complex; GO:0005665: DNA-d…	0	0	0	17.9495	30.1332	11.7767	62.6789		0	0	4.7113	4.1349	5.3932	6.3646	0.6819	1.6533	-0.5764	-1.2583		1	1	4.324e-10	4.756e-13	1.387e-07	9.491e-18	0.4961	0.02271	0.5325	0.07799		M001111	F000
FGRAMPH1_01T02303		0.21808	0	0	6.73728	17.4497	12.4276	14.3266		0.6269	0	3.8276	4.6649	5.1672	4.8623	1.3396	1.0347	0.8372	-0.5024		0.684	1	1.469e-07	1.77e-13	1.368e-10	6.431e-12	0.007048	0.05758	0.1335	0.3488		M000111	F100
FGRAMPH1_01T02317	GO:0000054: ribosomal subunit export from nucleus; GO:0002181: cytoplasmic translation; GO:0005516: calmodulin binding; GO:0005737: cytoplasm; GO:0005844: polysome; GO:0006364: rRNA processing; GO:0006415: translational termination; GO:0006450: regulation of translational fidelity; GO:0006452: translational frameshifting; GO:0016887: ATPase activity; GO:0042149: cellular response to glucose starv…	0.77306	0	0	113.303	154.578	88.5128	556.625		0.9599	0	6.8334	6.4969	7.2523	8.9931	0.4189	2.1597	-0.3365	-0.7554		0.384	1	4.474e-25	3.149e-28	2.492e-22	1.583e-42	0.6516	6.696e-05	0.6772	0.217		M001111	F001
FGRAMPH1_01T02329		0	0	0	4.77212	9.88156	2.25322	15.2319		0	0	3.3252	2.4127	4.2532	4.821	0.928	1.4957	-0.9125	-1.8405		1	1	6.736e-05	1.49e-07	0.0103	1.903e-09	0.3852	0.08525	0.3794	0.02637		M000001	F000
FGRAMPH1_01T02333		0	0	0	11.2361	23.8374	5.17082	32.2177		0	0	4.2332	3.2052	5.2185	5.6187	0.9852	1.3854	-1.028	-2.0133		1	1	5.824e-08	8.918e-12	0.0001443	1.909e-13	0.2813	0.08041	0.2337	0.004851		M001101	F000
FGRAMPH1_01T02335	GO:0004128: cytochrome-b5 reductase activity, acting on NAD(P)H	0.17024	0	0	9.22784	29.2331	6.86182	36.5313		0.592	0	4.0728	3.6318	5.6343	5.9451	1.5615	1.8724	-0.441	-2.0025		0.7054	1	4.644e-08	5.762e-15	3.814e-06	1.771e-16	0.01052	0.00152	0.6184	0.0006328		M000101	F001
FGRAMPH1_01T02341	GO:0005515: protein binding	0	0	0	4.01456	10.0944	4.34374	16.0632		0	0	2.825	2.8525	3.9171	4.4871	1.0921	1.6621	0.0276	-1.0646		1	1	0.001679	6.101e-06	0.002509	1.874e-07	0.389	0.1168	0.997	0.2979		M000101	F000
FGRAMPH1_01T02345	GO:0004721: phosphoprotein phosphatase activity; GO:0004721: phosphoprotein phosphatase activity; GO:0005634: nucleus; GO:0005634: nucleus; GO:0006397: mRNA processing; GO:0006397: mRNA processing	0	0	0	5.13948	9.13886	5.15504	19.7891		0	0	3.2997	3.2949	4.0077	5.0137	0.708	1.714	-0.0048	-0.7128		1	1	8.502e-05	1.028e-06	0.0001691	5.085e-10	0.5677	0.04996	1	0.4522		M000001	F000
FGRAMPH1_01T02349		0	0	0	6.75586	15.181	3.62638	29.5316		0	0	3.6057	2.7721	4.6408	5.5122	1.0351	1.9065	-0.8336	-1.8687		1	1	1.093e-05	5.881e-09	0.002009	3.023e-12	0.3093	0.01914	0.4168	0.01961		M000101	F000
FGRAMPH1_01T02355		0	0	0	1.73792	4.67896	2.20026	10.4435		0	0	2.1607	2.4221	3.3958	4.4333	1.2351	2.2726	0.2614	-0.9737		1	1	0.01709	6.05e-05	0.01132	6.815e-08	0.2702	0.01012	0.8632	0.3205		M000001	F000
FGRAMPH1_01T02357		0	0	0	9.36916	16.2572	6.66882	33.095		0	0	3.8452	3.4042	4.5313	5.4418	0.6861	1.5966	-0.441	-1.1271		1	1	3.088e-06	2.195e-08	8.577e-05	1.208e-11	0.5872	0.07965	0.7157	0.2038		M000101	F000
FGRAMPH1_01T02365		0	0	0	3.13258	7.05596	2.30186	18.8439		0	0	2.8203	2.5	3.8427	5.1274	1.0224	2.3072	-0.3202	-1.3426		1	1	0.001023	3.11e-06	0.007638	1.693e-10	0.3493	0.004291	0.8138	0.1288		M000001	F001
FGRAMPH1_01T02371	GO:0005634: nucleus	0	0	0	10.9318	16.0456	6.79658	36.7548		0	0	4.2814	3.646	4.7912	5.9067	0.5097	1.6253	-0.6354	-1.1451		1	1	1.885e-08	1.928e-10	5.993e-06	1.853e-15	0.6262	0.01699	0.4699	0.1063		M001101	F000
FGRAMPH1_01T02385	GO:0003700: transcription factor activity, sequence-specific DNA binding; GO:0005634: nucleus; GO:0006355: regulation of transcription, DNA-templated; GO:0043565: sequence-specific DNA binding	0	0	0	3.79074	6.12124	2.44866	11.614		0	0	2.9347	2.4263	3.5212	4.3111	0.5865	1.3764	-0.5084	-1.0949		1	1	0.0009553	5.016e-05	0.01278	4.564e-07	0.7002	0.1975	0.7053	0.2803		M000001	F000
FGRAMPH1_01T02387	GO:0008324: cation transmembrane transporter activity; GO:0016021: integral component of membrane	0	0	0	5.58856	10.1893	5.14104	18.0122		0	0	3.5087	3.3037	4.2806	5.0326	0.7719	1.524	-0.205	-0.9769		1	1	1.455e-05	5.997e-08	0.0001076	1.117e-10	0.4632	0.05501	0.8741	0.2318		M000101	F000
FGRAMPH1_01T02393	GO:0016020: membrane; GO:0016020: membrane; GO:0016192: vesicle-mediated transport; GO:0016192: vesicle-mediated transport	0	0	0	7.22884	9.99712	5.33284	17.2779		0	0	3.7042	3.2677	4.1063	4.8129	0.4021	1.1086	-0.4365	-0.8386		1	1	7.46e-06	4.931e-07	0.0001896	2.576e-09	0.7829	0.2589	0.7141	0.3623		M000001	F000
FGRAMPH1_01T02403		0	0	0	13.2191	32.4888	11.5352	60.2821		0	0	4.3004	4.0969	5.4699	6.2898	1.1695	1.9894	-0.2035	-1.373		1	1	2.298e-08	3.848e-13	2.534e-07	5.38e-17	0.1742	0.006162	0.8666	0.05912		M001111	F001
FGRAMPH1_01T02409		0	0	0	5.35424	8.25754	2.06158	19.8458		0	0	3.3605	2.1755	3.9078	5.0258	0.5472	1.6652	-1.185	-1.7323		1	1	8.238e-05	3.118e-06	0.02671	9.843e-10	0.7007	0.07136	0.2543	0.05546		M000001	F000
FGRAMPH1_01T02411	GO:0005515: protein binding	0	0	0	4.0928	6.00782	1.28406	12.3017		0	0	3.134	1.8369	3.5925	4.5064	0.4585	1.3724	-1.2971	-1.7556		1	1	0.0003063	2.558e-05	0.07746	7.103e-08	0.7677	0.1713	0.2216	0.06234		M000001	F000
FGRAMPH1_01T02413	GO:0005515: protein binding	0	0	0	6.55958	8.36942	3.54048	26.9285		0	0	3.7141	2.8594	4.0039	5.5746	0.2898	1.8605	-0.8547	-1.1445		1	1	3.736e-06	4.856e-07	0.001176	5.577e-13	0.8407	0.01208	0.3684	0.1649		M000001	F000
FGRAMPH1_01T02423		0	0	0	4.38534	9.28096	3.06494	10.3745		0	0	3.2847	2.7443	4.2349	4.4007	0.9502	1.116	-0.5404	-1.4907		1	1	7.234e-05	1.262e-07	0.002403	3.909e-08	0.3508	0.2237	0.6316	0.06763		M000001	F000
FGRAMPH1_01T02429	GO:0000981: RNA polymerase II transcription factor activity, sequence-specific DNA binding; GO:0003677: DNA binding; GO:0005634: nucleus; GO:0006351: transcription, DNA-templated; GO:0008270: zinc ion binding	0	0	0	8.36566	12.2214	5.0664	24.9417		0	0	3.9177	3.2685	4.3941	5.3368	0.4764	1.4191	-0.6492	-1.1256		1	1	1.015e-06	2.747e-08	0.0001332	8.077e-12	0.7072	0.08667	0.5227	0.1684		M000101	F000
FGRAMPH1_01T02433		0.19226	0	0	21.2228	30.9931	13.6059	65.2227		0.5633	0	4.9124	4.3025	5.4082	6.3988	0.4958	1.4864	-0.6099	-1.1057		0.7191	1	4.161e-11	2.351e-13	2.557e-08	2.878e-18	0.6486	0.04045	0.4896	0.1192		M001111	F000
FGRAMPH1_01T02445		0	0	0	6.24782	14.154	2.61878	18.3959		0	0	3.6245	2.5233	4.6944	5.0339	1.0699	1.4094	-1.1012	-2.1711		1	1	8.285e-06	2.738e-09	0.005902	1.649e-10	0.2577	0.09145	0.2404	0.004828		M000101	F000
FGRAMPH1_01T02461	GO:0016620: oxidoreductase activity, acting on the aldehyde or oxo group of donors, NAD or NADP as acceptor	0	0.20074	0	180.452	438.319	153.55	375.727		0	0.5087	6.7909	6.5805	7.9336	7.7341	1.1427	0.9433	-0.2104	-1.3532		1	0.6962	9.816e-21	4.475e-28	3.366e-19	1.922e-26	0.2387	0.3475	0.8698	0.08377		M001111	F000
FGRAMPH1_01T02483	GO:0005975: carbohydrate metabolic process; GO:0016837: carbon-oxygen lyase activity, acting on polysaccharides; GO:0030246: carbohydrate binding	0	0	0	6.7088	5.83402	5.8936	10.3152		0	0	3.4385	3.219	3.2557	3.9396	-0.1828	0.5011	-0.2195	-0.0367		1	1	9.871e-05	0.0002397	0.0005091	6.779e-06	0.9355	0.7442	0.8915	0.987		M000001	F000
FGRAMPH1_01T02487		0	0	0	8.1944	12.0704	9.12894	22.0117		0	0	3.6506	3.7377	4.1176	4.875	0.467	1.2244	0.0871	-0.3799		1	1	1.513e-05	7.42e-07	1.677e-05	3.381e-09	0.7604	0.2417	0.9635	0.7325		M000101	F000
FGRAMPH1_01T02495		0	0	0	5.4684	7.26622	5.54258	16.0384		0	0	3.478	3.4652	3.8357	4.8882	0.3577	1.4102	-0.0128	-0.3706		1	1	2.066e-05	2.016e-06	4.685e-05	5.79e-10	0.8008	0.09182	1	0.7096		M000001	F000
FGRAMPH1_01T02497	GO:0030036: actin cytoskeleton organization	0	0	0	4.81264	11.0435	4.17282	20.5216		0	0	3.2278	3.0128	4.2761	5.0807	1.0483	1.853	-0.215	-1.2633		1	1	0.0001219	1.415e-07	0.000721	2.548e-10	0.3227	0.02932	0.8799	0.1415		M000101	F000
FGRAMPH1_01T02499		0	0	0	5.41868	7.68892	4.08506	21.9388		0	0	3.4886	3.1625	3.9412	5.3444	0.4525	1.8558	-0.3262	-0.7787		1	1	1.539e-05	7.135e-07	0.0002323	4.612e-12	0.7184	0.01181	0.7796	0.362		M000001	F000
FGRAMPH1_01T02501		0	0	0	12.6277	20.7519	11.459	51.5378		0	0	4.3194	4.1833	4.9655	6.1778	0.6461	1.8584	-0.1361	-0.7822		1	1	1.735e-08	5e-11	1.182e-07	1.453e-16	0.5328	0.009025	0.9156	0.3141		M001111	F001
FGRAMPH1_01T02503	GO:0000166: nucleotide binding; GO:0001651: dense fibrillar component; GO:0003676: nucleic acid binding; GO:0006364: rRNA processing	0	0	0	22.2371	22.7845	18.3363	146.325		0	0	4.756	4.5053	4.78	7.1987	0.0239	2.4426	-0.2507	-0.2746		1	1	7.581e-10	5.578e-10	1.329e-08	2.016e-21	0.997	0.001057	0.8377	0.7882		M001111	F001
FGRAMPH1_01T02505		0	0	0	9.3799	19.9186	6.6364	19.597		0	0	3.9362	3.4373	4.8926	4.8696	0.9564	0.9334	-0.4989	-1.4554		1	1	1.297e-06	7.669e-10	6.081e-05	1.122e-09	0.3669	0.3624	0.6589	0.07422		M000101	F000
FGRAMPH1_01T02507	GO:0004497: monooxygenase activity; GO:0005506: iron ion binding; GO:0016020: membrane; GO:0016021: integral component of membrane; GO:0016491: oxidoreductase activity; GO:0016705: oxidoreductase activity, acting on paired donors, with incorporation or reduction of molecular oxygen; GO:0020037: heme binding; GO:0046872: metal ion binding; GO:0055114: oxidation-reduction process	0	0	0	7.43074	10.9906	4.6626	25.4777		0	0	3.7095	3.0634	4.1931	5.2896	0.4836	1.5801	-0.6461	-1.1297		1	1	6.746e-06	2.433e-07	0.0005301	3.695e-11	0.7253	0.07129	0.5563	0.1983		M000101	F000
FGRAMPH1_01T02515		0	0	0	3.7283	9.78644	3.8694	10.867		0	0	3.0947	3.1435	4.4198	4.5425	1.3252	1.4479	0.0488	-1.2764		1	1	0.0001322	9.616e-09	0.0002201	3.638e-09	0.09216	0.05431	0.9808	0.08091		M000001	F000
FGRAMPH1_01T02517	GO:0000166: nucleotide binding; GO:0003774: motor activity; GO:0003777: microtubule motor activity; GO:0005524: ATP binding; GO:0005874: microtubule; GO:0007018: microtubule-based movement; GO:0008017: microtubule binding	0.17024	0	0	5.64816	10.9531	2.78378	16.3751		0.5781	0	3.3729	2.4752	4.1987	4.7029	0.8258	1.33	-0.8978	-1.7236		0.7271	1	7.456e-05	4.259e-07	0.008934	1.233e-08	0.5025	0.1807	0.4151	0.0516		M000101	F000
FGRAMPH1_01T02525	GO:0008271: secondary active sulfate transmembrane transporter activity; GO:0008272: sulfate transport; GO:0015116: sulfate transmembrane transporter activity; GO:0016020: membrane; GO:0016021: integral component of membrane; GO:0055085: transmembrane transport	0.17024	0	0	3.35102	4.10344	2.50012	14.8224		0.5898	0	2.811	2.363	3.0596	4.6616	0.2487	1.8507	-0.4479	-0.6966		0.724	1	0.001577	0.0005079	0.01566	3.322e-08	0.8996	0.05546	0.7452	0.5279		M000001	F000
FGRAMPH1_01T02529	GO:0003746: translation elongation factor activity; GO:0005853: eukaryotic translation elongation factor 1 complex	0.9473	0	0	91.9932	138.272	72.5321	407.211		0.9973	0	6.5241	6.2037	7.07	8.5254	0.5458	2.0012	-0.3205	-0.8663		0.3665	1	6.222e-22	1.058e-25	1.616e-19	1.176e-36	0.5535	0.0008497	0.7169	0.1781		M001111	F001
FGRAMPH1_01T02531	GO:0005634: nucleus; GO:0005737: cytoplasm	0	0	0	11.4376	19.1924	7.7632	45.8553		0	0	4.2171	3.7185	4.8957	6.0525	0.6786	1.8354	-0.4986	-1.1772		1	1	5.453e-08	1.474e-10	4.871e-06	1.172e-15	0.5159	0.012	0.6186	0.1182		M001101	F000
FGRAMPH1_01T02539		0	0	0	4.15736	8.128	5.19204	12.216		0	0	2.7951	3.0216	3.5685	4.0538	0.7734	1.2587	0.2265	-0.5469		1	1	0.002251	5.975e-05	0.001438	4.676e-06	0.6087	0.3	0.8923	0.648		M000001	F000
FGRAMPH1_01T02541	GO:0006810: transport; GO:0016021: integral component of membrane	0	0	0	19.8449	31.1466	14.5223	73.4052		0	0	4.8113	4.3736	5.3983	6.5413	0.5869	1.73	-0.4377	-1.0246		1	1	1.433e-10	3.622e-13	1.674e-08	7.635e-19	0.5772	0.01567	0.6521	0.1601		M001111	F000
FGRAMPH1_01T02545	GO:0005525: GTP binding; GO:0005622: intracellular; GO:0007264: small GTPase mediated signal transduction	1.13072	0	0	86.1595	155.638	53.8619	331.923		1.2676	0	6.4406	5.8095	7.2323	8.2519	0.7917	1.8113	-0.6311	-1.4228		0.2111	1	3.17e-21	1.182e-26	5.052e-17	3.986e-34	0.3317	0.003662	0.4083	0.0183		M001111	F001
FGRAMPH1_01T02547	GO:0005524: ATP binding	0	0	0	3.83918	2.4602	0.89854	12.6374		0	0	3.1648	1.5283	2.609	4.6995	-0.5557	1.5347	-1.6365	-1.0808		1	1	0.0002235	0.003276	0.1642	1.034e-08	0.7088	0.09806	0.105	0.3095		M000001	F000
FGRAMPH1_01T02549	GO:0003735: structural constituent of ribosome; GO:0005840: ribosome; GO:0006412: translation	0.17024	0.35434	0	117.756	158.098	68.6701	562.221		0.5248	0.5726	6.8677	6.1421	7.2642	8.9821	0.3965	2.1143	-0.7256	-1.1221		0.7193	0.6415	7.779e-25	8.912e-28	1.302e-19	1.315e-41	0.6864	0.0001833	0.2956	0.05965		M001111	F001
FGRAMPH1_01T02551	GO:0005737: cytoplasm; GO:0006508: proteolysis; GO:0008239: dipeptidyl-peptidase activity	0.19226	0	0	32.1739	67.5909	13.7951	116.53		0.5479	0	5.3196	4.1956	6.3009	7.0259	0.9813	1.7063	-1.124	-2.1053		0.7236	1	3.944e-13	3.292e-18	4.423e-08	3.104e-22	0.2499	0.01616	0.1371	0.001127		M001111	F000
FGRAMPH1_01T02553	GO:0005975: carbohydrate metabolic process; GO:0005975: carbohydrate metabolic process; GO:0005975: carbohydrate metabolic process; GO:0005975: carbohydrate metabolic process; GO:0016301: kinase activity; GO:0016301: kinase activity; GO:0016301: kinase activity; GO:0016301: kinase activity	0	0	0	10.2676	9.89034	3.3486	18.0349		0	0	3.6337	2.3688	3.5782	4.2914	-0.0554	0.6577	-1.2649	-1.2094		1	1	5.322e-05	6.603e-05	0.01785	1.428e-06	0.9888	0.6661	0.274	0.2627		M001001	F000
FGRAMPH1_01T02555		0	0	0	8.72002	17.3744	4.77006	51.84		0	0	3.6563	2.9466	4.5065	5.893	0.8502	2.2367	-0.7098	-1.56		1	1	1.386e-05	4.374e-08	0.001095	4.13e-13	0.4957	0.01165	0.5397	0.07996		M000101	F000
FGRAMPH1_01T02561	GO:0003735: structural constituent of ribosome; GO:0005622: intracellular; GO:0005840: ribosome; GO:0006412: translation	0.92124	0	0	99.6171	131.292	63.8845	521.096		1.1123	0	6.641	6.0446	7.0116	8.8742	0.3706	2.2333	-0.5964	-0.967		0.2909	1	5.162e-23	1.224e-25	8.471e-19	3.409e-40	0.7178	8.332e-05	0.4246	0.1186		M001111	F001
FGRAMPH1_01T02563	GO:0003676: nucleic acid binding; GO:0046872: metal ion binding	0	0	0	7.12798	13.9841	4.4001	15.1267		0	0	3.6635	3.0088	4.5147	4.6087	0.8512	0.9451	-0.6548	-1.506		1	1	1.065e-05	2.796e-08	0.0007692	1.585e-08	0.4604	0.3723	0.5584	0.0764		M000101	F000
FGRAMPH1_01T02571	GO:0006355: regulation of transcription, DNA-templated	0	0	0	4.09646	9.3699	3.04176	11.2698		0	0	3.1895	2.8007	4.2642	4.5112	1.0747	1.3217	-0.3888	-1.4635		1	1	0.0001169	8.881e-08	0.001784	1.4e-08	0.2632	0.125	0.7461	0.06905		M000001	F000
FGRAMPH1_01T02575	GO:0010181: FMN binding; GO:0016491: oxidoreductase activity; GO:0020037: heme binding; GO:0046872: metal ion binding	0	0	0	25.0208	23.5739	8.18656	42.0567		0	0	4.7227	3.3391	4.6435	5.364	-0.0792	0.6413	-1.3836	-1.3045		1	1	1.218e-08	1.967e-08	0.0001599	7.504e-11	0.9773	0.6309	0.1583	0.1632		M001101	F000
FGRAMPH1_01T02577	GO:0006457: protein folding; GO:0051259: protein oligomerization	0	0	0	3.45386	6.25126	4.25828	12.5524		0	0	2.7594	2.9431	3.4585	4.325	0.6991	1.5657	0.1837	-0.5154		1	1	0.00215	7.601e-05	0.001674	4.838e-07	0.6347	0.1383	0.9126	0.6551		M000001	F000
FGRAMPH1_01T02579		0	0	0	5.44194	9.37656	2.20026	15.1104		0	0	3.3571	2.2504	4.0172	4.626	0.6601	1.2689	-1.1067	-1.7668		1	1	9.715e-05	1.896e-06	0.02161	3.174e-08	0.6309	0.2209	0.3032	0.05296		M000001	F000
FGRAMPH1_01T02583	GO:0016021: integral component of membrane	0	0	0	3.75066	8.4608	1.26856	13.4211		0	0	3.1036	1.7786	4.1593	4.7836	1.0557	1.68	-1.325	-2.3806		1	1	0.0002116	2.464e-07	0.08357	1.906e-09	0.2926	0.04201	0.1816	0.004249		M000001	F000
FGRAMPH1_01T02587		0	0	0	6.09768	9.72172	5.2281	16.8525		0	0	3.6367	3.4154	4.2487	4.9923	0.6121	1.3557	-0.2212	-0.8333		1	1	5.201e-06	5.753e-08	4.763e-05	1.037e-10	0.5745	0.08328	0.8555	0.303		M000001	F000
FGRAMPH1_01T02595		0	0	0	5.46268	9.61714	3.0621	22.0716		0	0	3.3264	2.5737	4.0252	5.0938	0.6989	1.7674	-0.7527	-1.4516		1	1	9.775e-05	1.42e-06	0.006127	5.604e-10	0.5948	0.05406	0.5129	0.1098		M000001	F000
FGRAMPH1_01T02599		0	0	0	4.43912	8.97532	5.92406	18.7692		0	0	3.14	3.4897	4.0282	5.0023	0.8882	1.8623	0.3497	-0.5386		1	1	0.0001823	7.359e-07	5.013e-05	3.994e-10	0.4266	0.02616	0.7771	0.5759		M000001	F000
FGRAMPH1_01T02607		0	0	0	7.56056	15.7944	4.41218	24.5514		0	0	3.954	3.1898	4.946	5.5496	0.992	1.5956	-0.7642	-1.7563		1	1	1.947e-07	2.392e-11	0.0001087	4.389e-14	0.178	0.009995	0.3482	0.005781		M000101	F001
FGRAMPH1_01T02609		0	0	0	4.36694	9.05536	3.37538	17.4959		0	0	2.9733	2.6158	3.8367	4.6603	0.8634	1.6871	-0.3575	-1.2209		1	1	0.0008262	8.797e-06	0.006291	4.697e-08	0.5221	0.1014	0.8059	0.2199		M000001	F000
FGRAMPH1_01T02617	GO:0006511: ubiquitin-dependent protein catabolic process; GO:0031625: ubiquitin protein ligase binding	0	0	0	3.72254	5.14314	3.92364	13.9734		0	0	2.8193	2.862	3.1962	4.4352	0.3769	1.6159	0.0427	-0.3342		1	1	0.001759	0.0003134	0.002491	2.71e-07	0.8352	0.1279	0.9897	0.7904		M000001	F000
FGRAMPH1_01T02623		0	0	0	10.969	20.9418	4.97362	24.6612		0	0	4.075	3.0556	4.8916	5.0986	0.8166	1.0236	-1.0193	-1.8359		1	1	6.21e-07	1.093e-09	0.0005401	2.281e-10	0.4826	0.3186	0.3007	0.02519		M001101	F000
FGRAMPH1_01T02627		0	0	0	7.5043	20.9365	8.50174	32.6765		0	0	3.6434	3.7622	4.9596	5.5402	1.3163	1.8968	0.1188	-1.1975		1	1	6.632e-06	2.44e-10	6.163e-06	1.28e-12	0.1485	0.01855	0.9385	0.1362		M000101	F000
FGRAMPH1_01T02629		0	0.35434	0	2.36846	4.4876	0	10.4274		0	0.6529	2.6017	0	3.378	4.4726	0.7764	1.8709	-2.2631	-3.0395		1	0.6405	0.003451	8.187e-05	1	7.448e-08	0.5619	0.0448	0.0249	0.001042		M000001	F000
FGRAMPH1_01T02631	GO:0003677: DNA binding; GO:0006275: regulation of DNA replication; GO:0017022: myosin binding; GO:0030337: DNA polymerase processivity factor activity	0	0	0	3.03086	7.67904	1.1603	13.5358		0	0	2.7315	1.666	3.8418	4.5741	1.1103	1.8426	-1.0655	-2.1758		1	1	0.002276	7.453e-06	0.1222	6.657e-08	0.3557	0.05885	0.3623	0.01984		M000001	F000
FGRAMPH1_01T02633	GO:0003677: DNA binding; GO:0005634: nucleus; GO:0006260: DNA replication; GO:0006275: regulation of DNA replication; GO:0030337: DNA polymerase processivity factor activity	0	0	0	9.84634	15.4437	6.27022	44.4848		0	0	4.0512	3.4785	4.6351	6.0339	0.5839	1.9827	-0.5727	-1.1566		1	1	2.619e-07	2.25e-09	2.904e-05	2.699e-15	0.6085	0.007029	0.5698	0.1394		M000101	F001
FGRAMPH1_01T02635	GO:0005634: nucleus; GO:0005829: cytosol; GO:0008478: pyridoxal kinase activity; GO:0009443: pyridoxal 5'-phosphate salvage	0	0	0	3.6988	6.48856	3.3472	17.7011		0	0	2.6389	2.522	3.2594	4.4666	0.6205	1.8277	-0.117	-0.7374		1	1	0.004547	0.0003235	0.01094	4.801e-07	0.7123	0.1005	0.9553	0.5299		M000001	F000
FGRAMPH1_01T02639	GO:0003723: RNA binding	0	0	0	5.5873	9.02854	3.10178	18.0845		0	0	3.419	2.6749	4.0019	4.9098	0.5829	1.4907	-0.7442	-1.327		1	1	5.095e-05	1.348e-06	0.003838	1.77e-09	0.666	0.1086	0.506	0.1389		M000001	F000
FGRAMPH1_01T02641		0	0	0	4.3558	10.3297	4.7337	23.9948		0	0	3.2315	3.2402	4.3434	5.4741	1.1118	2.2426	0.0087	-1.1032		1	1	6.501e-05	2.456e-08	0.0001323	7.926e-13	0.2075	0.001139	1	0.1522		M000101	F001
FGRAMPH1_01T02643		0	0	0	4.30024	8.9419	4.9131	18.26		0	0	3.0889	3.2126	3.9975	4.9251	0.9087	1.8363	0.1238	-0.7849		1	1	0.000286	1.264e-06	0.0002862	1.339e-09	0.4331	0.03675	0.9412	0.4075		M000001	F000
FGRAMPH1_01T02647	GO:0000412: histone peptidyl-prolyl isomerization; GO:0003755: peptidyl-prolyl cis-trans isomerase activity; GO:0005528: FK506 binding; GO:0005730: nucleolus; GO:0006457: protein folding	0	0	0	17.6953	23.195	20.6599	109.07		0	0	4.4427	4.6322	4.778	6.7764	0.3353	2.3337	0.1895	-0.1458		1	1	1.675e-08	9.428e-10	7.211e-09	1.286e-18	0.8236	0.003048	0.8881	0.9011		M001111	F001
FGRAMPH1_01T02655	GO:0004799: thymidylate synthase activity; GO:0004799: thymidylate synthase activity; GO:0004799: thymidylate synthase activity; GO:0004799: thymidylate synthase activity; GO:0006231: dTMP biosynthetic process; GO:0006231: dTMP biosynthetic process; GO:0006231: dTMP biosynthetic process; GO:0006231: dTMP biosynthetic process	0	0	0	1.91892	4.22992	1.9727	10.4871		0	0	2.2211	2.1964	3.1538	4.2836	0.9327	2.0625	-0.0247	-0.9574		1	1	0.01672	0.0003656	0.0289	6.094e-07	0.4947	0.03789	0.9986	0.372		M000001	F000
FGRAMPH1_01T02665		0	0	0	9.04848	29.3667	14.4597	27.3621		0	0	3.5535	4.0966	4.999	4.9054	1.4455	1.3519	0.5431	-0.9024		1	1	2.853e-05	1.253e-09	1.895e-06	3.26e-09	0.1739	0.202	0.6594	0.3549		M000111	F000
FGRAMPH1_01T02667		0	0	0	13.2867	37.2808	8.18002	36.7341		0	0	4.0604	3.4375	5.3452	5.3262	1.2848	1.2658	-0.6229	-1.9078		1	1	9.394e-07	3.825e-11	7.879e-05	5.738e-11	0.2248	0.221	0.5937	0.02423		M001101	F000
FGRAMPH1_01T02671		0	0	0	4.65422	16.068	3.67408	18.1246		0	0	3.1791	2.7847	4.7516	4.9128	1.5726	1.7337	-0.3944	-1.967		1	1	0.0001606	3.562e-09	0.002146	1.112e-09	0.08133	0.04654	0.7554	0.01497		M000101	F000
FGRAMPH1_01T02675	GO:0007165: signal transduction	0	0	0	4.81294	8.55044	2.49572	14.6528		0	0	3.3586	2.5489	4.1003	4.8082	0.7417	1.4496	-0.8098	-1.5514		1	1	5.076e-05	3.943e-07	0.005809	1.688e-09	0.5139	0.09039	0.4388	0.06335		M000001	F000
FGRAMPH1_01T02677	GO:0000981: RNA polymerase II transcription factor activity, sequence-specific DNA binding; GO:0005634: nucleus; GO:0006355: regulation of transcription, DNA-templated; GO:0008270: zinc ion binding	0	0	0	3.36736	8.82362	1.65406	13.469		0	0	2.839	2.007	4.0146	4.5603	1.1756	1.7213	-0.832	-2.0076		1	1	0.00132	2.144e-06	0.04821	5.846e-08	0.3037	0.07619	0.4897	0.02771		M000001	F000
FGRAMPH1_01T02679		0	0	0	21.816	56.942	10.2528	82.534		0	0	4.8268	3.8616	6.0783	6.5694	1.2515	1.7426	-0.9652	-2.2167		1	1	2.15e-10	4.058e-16	1.341e-06	1.604e-18	0.1408	0.02253	0.2597	0.00133		M001111	F000
FGRAMPH1_01T02695	GO:0005739: mitochondrion; GO:0005739: mitochondrion; GO:0005754: mitochondrial proton-transporting ATP synthase, catalytic core; GO:0005754: mitochondrial proton-transporting ATP synthase, catalytic core; GO:0015986: ATP synthesis coupled proton transport; GO:0015986: ATP synthesis coupled proton transport; GO:0016887: ATPase activity; GO:0016887: ATPase activity; GO:0042645: mitochondrial nucle…	0.3625	0.55508	0.16434	239.087	386.678	155.837	820.507		0.4935	0.5458	7.4836	6.9008	8.135	9.1581	0.6514	1.6745	-0.5827	-1.2342		0.7197	0.6359	6.081e-33	7.226e-39	1.152e-27	1.844e-48	0.404	0.003495	0.402	0.02642		M001111	F001
FGRAMPH1_01T02697	GO:0003735: structural constituent of ribosome; GO:0005840: ribosome; GO:0006412: translation	0.21808	0	0	78.0118	112.976	63.2664	399.086		0.5417	0	6.3173	6.0356	6.8106	8.5054	0.4933	2.1881	-0.2817	-0.775		0.7135	1	4.866e-20	3.08e-23	5.486e-18	1.849e-35	0.6196	0.000311	0.7654	0.2539		M001111	F001
FGRAMPH1_01T02699		0	0	0	9.33996	10.8085	6.19834	33.4569		0	0	3.9352	3.3956	4.1146	5.5772	0.1795	1.6421	-0.5395	-0.719		1	1	1.347e-06	3.673e-07	7.926e-05	1.959e-12	0.9221	0.05585	0.6289	0.4407		M000101	F000
FGRAMPH1_01T02701		0	0	0	18.8493	43.4785	16.809	89.9207		0	0	4.7296	4.5583	5.8305	6.8031	1.1009	2.0735	-0.1714	-1.2722		1	1	1.837e-10	1.324e-15	2.071e-09	8.467e-21	0.1712	0.001726	0.882	0.0613		M001111	F001
FGRAMPH1_01T02703		0	0	0	5.89442	12.9529	2.67714	17.7959		0	0	3.1405	2.2383	4.0643	4.4503	0.9238	1.3098	-0.9023	-1.8261		1	1	0.0004923	3.559e-06	0.02591	3.788e-07	0.5098	0.27	0.4688	0.06403		M000101	F000
FGRAMPH1_01T02705	GO:0005623: cell; GO:0006662: glycerol ether metabolic process; GO:0015035: protein disulfide oxidoreductase activity; GO:0045454: cell redox homeostasis	0.2315	0	0	11.6867	20.2642	5.87884	43.6319		0.5939	0	4.255	3.383	4.9719	5.9901	0.7169	1.735	-0.872	-1.5888		0.7072	1	3.842e-08	6.736e-11	4.33e-05	2.148e-15	0.4816	0.01843	0.3218	0.02906		M001101	F000
FGRAMPH1_01T02707	GO:0000287: magnesium ion binding; GO:0000287: magnesium ion binding; GO:0000287: magnesium ion binding; GO:0000287: magnesium ion binding; GO:0000287: magnesium ion binding; GO:0000287: magnesium ion binding; GO:0000287: magnesium ion binding; GO:0000287: magnesium ion binding; GO:0000287: magnesium ion binding; GO:0000287: magnesium ion binding; GO:0000287: magnesium ion binding; GO:0000287: ma…	0	0	0	21.9648	54.8813	12.4621	62.9687		0	0	4.9076	4.1696	6.1149	6.2964	1.2073	1.3889	-0.738	-1.9453		1	1	5.442e-11	9.658e-17	8.813e-08	1.54e-17	0.1337	0.06791	0.3933	0.003402		M001111	F000
FGRAMPH1_01T02721		0	0	0	7.84778	12.3073	4.73408	16.5981		0	0	3.7464	3.0712	4.2967	4.6853	0.5502	0.9388	-0.6752	-1.2255		1	1	7.253e-06	1.721e-07	0.0005996	1.092e-08	0.69	0.3875	0.5485	0.1708		M000101	F000
FGRAMPH1_01T02725		0	0	0	2.17424	3.46442	2.29016	11.7108		0	0	2.297	2.3089	2.8195	4.3372	0.5224	2.0401	0.0119	-0.5106		1	1	0.01385	0.001917	0.02119	6.217e-07	0.7617	0.04667	1	0.6791		M000001	F000
FGRAMPH1_01T02727	GO:0003755: peptidyl-prolyl cis-trans isomerase activity; GO:0005737: cytoplasm; GO:0019211: phosphatase activator activity	0	0	0	3.97476	6.79628	2.64776	13.1125		0	0	3.0146	2.5113	3.6663	4.5118	0.6517	1.4972	-0.5032	-1.155		1	1	0.0005643	1.727e-05	0.008647	7.562e-08	0.6425	0.1332	0.6995	0.2345		M000001	F000
FGRAMPH1_01T02733	GO:0008236: serine-type peptidase activity	0	0	0	10.0567	22.4441	3.36054	36.4774		0	0	4.1163	2.7088	5.1627	5.8077	1.0464	1.6913	-1.4076	-2.454		1	1	1.709e-07	1.982e-11	0.002128	3.565e-14	0.2484	0.02632	0.09147	0.0006886		M001101	F000
FGRAMPH1_01T02737	GO:0006397: mRNA processing	0	0	0	4.1475	6.39626	2.62442	11.2615		0	0	3.1297	2.5451	3.6728	4.4061	0.5431	1.2765	-0.5846	-1.1278		1	1	0.0002707	1.295e-05	0.00708	1.061e-07	0.703	0.1988	0.6309	0.2333		M000001	F000
FGRAMPH1_01T02739	GO:0005515: protein binding	0	0	0	5.04996	8.04272	1.81082	11.0463		0	0	3.5509	2.2734	4.1552	4.5996	0.6043	1.0487	-1.2775	-1.8817		1	1	8.72e-06	1.099e-07	0.01524	2.916e-09	0.5699	0.1999	0.1463	0.01537		M000001	F000
FGRAMPH1_01T02743	GO:0003924: GTPase activity; GO:0005525: GTP binding; GO:0006886: intracellular protein transport; GO:0006913: nucleocytoplasmic transport; GO:0007165: signal transduction; GO:0007264: small GTPase mediated signal transduction	0.3625	0	0	68.763	107.268	43.1362	258.937		0.7556	0	6.2602	5.6288	6.8569	8.0485	0.5966	1.7882	-0.6315	-1.2281		0.551	1	5.524e-20	6.701e-24	6.753e-16	2.49e-32	0.4924	0.002984	0.3922	0.04041		M001111	F001
FGRAMPH1_01T02745	GO:0006355: regulation of transcription, DNA-templated; GO:0043565: sequence-specific DNA binding	0	0	0	8.76588	14.2257	6.4107	25.6958		0	0	3.7131	3.3047	4.3033	5.0513	0.5902	1.3382	-0.4085	-0.9986		1	1	1.094e-05	2.195e-07	0.0001988	8.996e-10	0.6789	0.1904	0.7538	0.2956		M000101	F000
FGRAMPH1_01T02749	GO:0003824: catalytic activity; GO:0005730: nucleolus; GO:0006396: RNA processing; GO:0042254: ribosome biogenesis	0	0	0	2.6961	5.26964	3.20378	12.9806		0	0	2.6922	2.8506	3.5271	4.7047	0.8349	2.0125	0.1584	-0.6765		1	1	0.00175	2.042e-05	0.001599	4.448e-09	0.4779	0.01502	0.9184	0.4848		M000001	F000
FGRAMPH1_01T02753	GO:0000049: tRNA binding; GO:0004826: phenylalanine-tRNA ligase activity; GO:0005524: ATP binding; GO:0005737: cytoplasm; GO:0006432: phenylalanyl-tRNA aminoacylation	0.38852	0	0	14.2173	26.925	7.44128	56.9525		0.6126	0	4.5504	3.7009	5.4025	6.4201	0.8521	1.8698	-0.8494	-1.7015		0.6898	1	7.636e-10	1.149e-13	2.385e-06	6.659e-19	0.2905	0.002482	0.2684	0.00689		M001101	F001
FGRAMPH1_01T02755		0	0	0.48548	8.26782	30.9908	6.77326	17.7044		-0.4964	-0.4747	2.6973	2.4259	4.3133	3.6164	1.6161	0.9191	-0.2714	-1.8875		0.7738	0.7573	0.00158	1.249e-07	0.007885	1.456e-05	0.125	0.4609	0.8564	0.03663		M000101	F000
FGRAMPH1_01T02757	GO:0003676: nucleic acid binding	0	0	0	3.43234	4.68582	3.27106	15.8702		0	0	2.9264	2.8854	3.3007	4.8808	0.3742	1.9544	-0.0411	-0.4153		1	1	0.0006601	9.644e-05	0.001516	1.846e-09	0.8134	0.02272	0.9886	0.7048		M000001	F000
FGRAMPH1_01T02759		0.38852	0	0	12.288	15.3223	7.42866	41.9659		0.6073	0	4.0878	3.4507	4.3572	5.6401	0.2694	1.5524	-0.6371	-0.9065		0.703	1	6.098e-07	8.226e-08	6.427e-05	1.977e-12	0.8763	0.09527	0.571	0.331		M001101	F000
FGRAMPH1_01T02763	GO:0005634: nucleus; GO:0005829: cytosol	0	0	0	4.95986	17.9585	6.19784	10.6625		0	0	3.2741	3.5218	4.9609	4.276	1.6869	1.0019	0.2477	-1.4392		1	1	7.469e-05	3.172e-10	3.517e-05	1.032e-07	0.04026	0.305	0.847	0.06447		M000101	F000
FGRAMPH1_01T02765		0	0	0	5.15798	9.40644	2.6421	14.7847		0	0	3.3864	2.4759	4.137	4.7214	0.7506	1.3351	-0.9105	-1.6611		1	1	5.556e-05	4.535e-07	0.008448	6.283e-09	0.5306	0.1518	0.3886	0.05367		M000001	F000
FGRAMPH1_01T02771	GO:0004616: phosphogluconate dehydrogenase (decarboxylating) activity; GO:0004616: phosphogluconate dehydrogenase (decarboxylating) activity; GO:0004616: phosphogluconate dehydrogenase (decarboxylating) activity; GO:0004616: phosphogluconate dehydrogenase (decarboxylating) activity; GO:0006098: pentose-phosphate shunt; GO:0006098: pentose-phosphate shunt; GO:0006098: pentose-phosphate shunt; GO:0…	0	0	0	134.694	265.381	56.2653	421.68		0	0	7.0001	5.8288	7.9091	8.5329	0.909	1.5328	-1.1714	-2.0804		1	1	4.864e-25	7.542e-32	3.356e-17	1.463e-36	0.2414	0.01896	0.0722	0.000268		M001111	F000
FGRAMPH1_01T02773		0	0	0	4.6607	7.86836	2.53712	16.2916		0	0	3.213	2.4291	3.8563	4.7925	0.6433	1.5795	-0.7839	-1.4272		1	1	0.0001816	4.344e-06	0.01102	6.365e-09	0.6346	0.09377	0.4949	0.1199		M000001	F000
FGRAMPH1_01T02783	GO:0003824: catalytic activity; GO:0005674: transcription factor TFIIF complex; GO:0006367: transcription initiation from RNA polymerase II promoter	0	0	0	4.29986	8.5039	1.93578	15.7497		0	0	3.144	2.2278	3.9857	4.7838	0.8418	1.6398	-0.9162	-1.758		1	1	0.0002539	1.802e-06	0.02257	6.338e-09	0.4899	0.0767	0.411	0.04931		M000001	F000
FGRAMPH1_01T02787	GO:0005515: protein binding	0	0	0	6.58694	13.0273	4.2924	30.5456		0	0	3.5585	3.0148	4.4336	5.5503	0.8751	1.9919	-0.5437	-1.4188		1	1	1.466e-05	3.096e-08	0.0006189	2.104e-12	0.4224	0.01369	0.6293	0.08645		M000101	F000
FGRAMPH1_01T02789	GO:0016020: membrane	0	0.22074	0	13.2655	23.4481	9.78682	50.135		0	0.7346	4.3058	3.8883	5.0493	6.0514	0.7435	1.7456	-0.4175	-1.161		1	0.5556	2.681e-08	3.519e-11	1.42e-06	1.281e-15	0.4755	0.02201	0.6933	0.1292		M001101	F000
FGRAMPH1_01T02791	GO:0008168: methyltransferase activity	0	0	0	25.3414	61.6956	9.1027	70.8374		0	0	4.6665	3.4067	5.7706	5.9452	1.1041	1.2787	-1.2598	-2.364		1	1	1.015e-08	6.106e-13	8.22e-05	1.478e-13	0.3311	0.2198	0.1977	0.004251		M001101	F000
FGRAMPH1_01T02793	GO:0003743: translation initiation factor activity; GO:0005840: ribosome	0	0	0	7.5385	14.6926	4.3672	28.3848		0	0	3.6024	2.9161	4.429	5.2719	0.8266	1.6695	-0.6863	-1.513		1	1	1.849e-05	7.285e-08	0.00128	1.029e-10	0.5017	0.07317	0.5506	0.08661		M000101	F000
FGRAMPH1_01T02797	GO:0006511: ubiquitin-dependent protein catabolic process; GO:0008540: proteasome regulatory particle, base subcomplex	0	0	0	11.1858	23.3065	5.479	50.0078		0	0	4.2731	3.3063	5.2568	6.288	0.9837	2.0149	-0.9667	-1.9505		1	1	1.746e-08	1.504e-12	5.276e-05	1.474e-17	0.2249	0.00165	0.2269	0.003056		M001101	F001
FGRAMPH1_01T02801	GO:0000166: nucleotide binding; GO:0003899: DNA-directed 5'-3' RNA polymerase activity; GO:0006351: transcription, DNA-templated	0	0	0	4.61444	6.7051	4.72008	16.7059		0	0	3.2709	3.2976	3.7306	4.9355	0.4597	1.6647	0.0267	-0.433		1	1	8.23e-05	4.986e-06	0.0001431	5.487e-10	0.7368	0.04498	0.9953	0.6668		M000001	F000
FGRAMPH1_01T02807	GO:0003723: RNA binding	0	0	0	3.4903	3.63014	3.65602	24.8865		0	0	2.9287	2.9838	2.9778	5.4614	0.0491	2.5327	0.0551	0.006		1	1	0.0006229	0.0005073	0.0009081	9.518e-12	0.9885	0.001319	0.9809	1		M000001	F001
FGRAMPH1_01T02809	GO:0005515: protein binding	0	0	0	7.49824	11.5519	3.73472	28.0649		0	0	3.8782	2.9302	4.442	5.6432	0.5638	1.765	-0.9479	-1.5118		1	1	8.058e-07	9.373e-09	0.0006929	1.107e-13	0.6011	0.01219	0.2791	0.04277		M000101	F000
FGRAMPH1_01T02811	GO:0005515: protein binding	0	0	0	2.69236	3.1891	2.20066	14.1128		0	0	2.5096	2.3095	2.7027	4.5267	0.1931	2.0171	-0.2	-0.3931		1	1	0.00656	0.00313	0.02118	1.85e-07	0.9337	0.04857	0.9086	0.759		M000001	F000
FGRAMPH1_01T02813		0	0	0	9.47694	19.5587	5.98388	33.6464		0	0	4.0848	3.4182	5.0385	5.7681	0.9537	1.6833	-0.6665	-1.6203		1	1	1.243e-07	2.636e-11	3.275e-05	1.6e-14	0.2716	0.0171	0.4653	0.02006		M000101	F000
FGRAMPH1_01T02817	GO:0000287: magnesium ion binding; GO:0000287: magnesium ion binding; GO:0000287: magnesium ion binding; GO:0000287: magnesium ion binding; GO:0004610: phosphoacetylglucosamine mutase activity; GO:0004610: phosphoacetylglucosamine mutase activity; GO:0004610: phosphoacetylglucosamine mutase activity; GO:0004610: phosphoacetylglucosamine mutase activity; GO:0005975: carbohydrate metabolic process;…	0.17024	0	0	16.6492	32.2381	11.781	59.0515		0.5571	0	4.6157	4.1445	5.4837	6.2901	0.8681	1.6744	-0.4712	-1.3393		0.7241	1	8.7e-10	1.397e-13	1.13e-07	1.681e-17	0.338	0.01929	0.6225	0.05535		M001111	F000
FGRAMPH1_01T02819	GO:0006479: protein methylation; GO:0006479: protein methylation; GO:0008168: methyltransferase activity; GO:0008168: methyltransferase activity	0.17024	0	0	8.5283	13.3102	12.1156	45.0118		0.5783	0	3.8778	4.3311	4.46	6.0924	0.5822	2.2146	0.4533	-0.1289		0.7159	1	5.284e-07	4.592e-09	3.276e-08	2.953e-16	0.5848	0.0008398	0.6368	0.9006		M000111	F001
FGRAMPH1_01T02821		0	0	0.16434	8.29252	10.6538	5.8637	33.3199		-0.0562	-0.0388	3.4677	3.0233	3.7709	5.253	0.3032	1.7854	-0.4444	-0.7476		1	1	1.594e-05	2.123e-06	0.0004008	1.32e-11	0.8471	0.03331	0.7032	0.4188		M000101	F000
FGRAMPH1_01T02823	GO:0005840: ribosome	0	0	0	3.27248	5.32042	1.12714	15.0003		0	0	2.9831	1.758	3.5919	4.9989	0.6088	2.0158	-1.2251	-1.8339		1	1	0.0003732	1.11e-05	0.08812	2.115e-10	0.6237	0.009295	0.227	0.03681		M000001	F001
FGRAMPH1_01T02825	GO:0004672: protein kinase activity; GO:0005524: ATP binding	0	0	0	3.67318	4.33782	2.57132	11.5468		0	0	3.0232	2.5017	3.2005	4.4667	0.1773	1.4435	-0.5215	-0.6988		1	1	0.0004836	0.0002013	0.008629	7.488e-08	0.932	0.1371	0.6806	0.508		M000001	F000
FGRAMPH1_01T02827		0	0	0	5.98616	9.89422	3.00874	19.9617		0	0	3.5167	2.6565	4.1409	5.0513	0.6242	1.5347	-0.8601	-1.4843		1	1	2.482e-05	4.157e-07	0.003883	3.795e-10	0.6249	0.08502	0.4151	0.08571		M000001	F000
FGRAMPH1_01T02833	GO:0003842: 1-pyrroline-5-carboxylate dehydrogenase activity; GO:0003842: 1-pyrroline-5-carboxylate dehydrogenase activity; GO:0003842: 1-pyrroline-5-carboxylate dehydrogenase activity; GO:0003842: 1-pyrroline-5-carboxylate dehydrogenase activity; GO:0006537: glutamate biosynthetic process; GO:0006537: glutamate biosynthetic process; GO:0006537: glutamate biosynthetic process; GO:0006537: glutama…	0	0	0	23.2734	25.3596	8.8667	57.6581		0	0	5.1072	3.8185	5.2145	6.311	0.1074	1.2039	-1.2887	-1.3961		1	1	7.231e-12	2.285e-12	1.414e-06	1.155e-17	0.9508	0.1111	0.07818	0.04478		M001101	F000
FGRAMPH1_01T02835		0	0	0	5.40866	11.4474	4.21224	23.317		0	0	3.0919	2.7759	3.9746	4.8529	0.8827	1.761	-0.316	-1.1987		1	1	0.0005	4.218e-06	0.003351	1.397e-08	0.5182	0.09048	0.8338	0.2344		M000101	F000
FGRAMPH1_01T02841		0	0	0	5.11912	13.9527	3.94044	23.978		0	0	3.2849	2.9558	4.565	5.2709	1.2801	1.986	-0.3291	-1.6092		1	1	7.978e-05	1.245e-08	0.0008817	3.495e-11	0.1811	0.01561	0.7968	0.04879		M000101	F000
FGRAMPH1_01T02859	GO:0004047: aminomethyltransferase activity; GO:0004047: aminomethyltransferase activity; GO:0004047: aminomethyltransferase activity; GO:0004047: aminomethyltransferase activity; GO:0005515: protein binding; GO:0005515: protein binding; GO:0005515: protein binding; GO:0005515: protein binding; GO:0006546: glycine catabolic process; GO:0006546: glycine catabolic process; GO:0006546: glycine catab…	0	0	0	11.8994	19.235	3.6075	39.0645		0	0	4.3471	2.8009	4.97	5.9241	0.623	1.5771	-1.5462	-2.1692		1	1	2.226e-08	8.964e-11	0.001277	6.437e-15	0.5577	0.03517	0.05107	0.002645		M001101	F000
FGRAMPH1_01T02861	GO:0000221: vacuolar proton-transporting V-type ATPase, V1 domain; GO:0015991: ATP hydrolysis coupled proton transport; GO:0046961: proton-transporting ATPase activity, rotational mechanism	0	0	0	15.8631	39.8922	10.7042	55.665		0	0	4.5459	3.9972	5.7566	6.2007	1.2107	1.6548	-0.5487	-1.7594		1	1	2.157e-09	1.065e-14	4.423e-07	8.573e-17	0.1384	0.02456	0.5641	0.01015		M001111	F000
FGRAMPH1_01T02863		0	0	0	8.92546	15.4652	6.47794	30.8577		0	0	3.8697	3.4176	4.5703	5.4635	0.7007	1.5938	-0.4521	-1.1528		1	1	1.889e-06	9.998e-09	6.485e-05	4.692e-12	0.5539	0.06361	0.695	0.1724		M000101	F000
FGRAMPH1_01T02865	GO:0003735: structural constituent of ribosome; GO:0005622: intracellular; GO:0005840: ribosome; GO:0006412: translation; GO:0019843: rRNA binding	0.3625	0	0.15632	113.327	156.432	82.7448	539.219		0.4996	0.0665	6.5499	6.1264	6.9827	8.6532	0.4328	2.1033	-0.4235	-0.8563		0.7258	1	1.539e-23	1.002e-26	2.674e-20	3.279e-40	0.6591	0.0002972	0.6036	0.1771		M001111	F001
FGRAMPH1_01T02867		0	0	0	5.763	14.071	3.0988	23.9356		0	0	3.3851	2.6122	4.4981	5.1915	1.113	1.8065	-0.7729	-1.886		1	1	5.914e-05	3.628e-08	0.004805	1.549e-10	0.2978	0.04162	0.4879	0.02582		M000101	F000
FGRAMPH1_01T02869	GO:0005515: protein binding	0	0	0	4.35756	8.65512	3.2926	20.4854		0	0	2.8667	2.4574	3.6644	4.7192	0.7977	1.8525	-0.4094	-1.2071		1	1	0.001575	3.217e-05	0.01239	5.43e-08	0.5865	0.07972	0.7818	0.2464		M000001	F000
FGRAMPH1_01T02873		0	0	0	2.72344	4.645	2.02396	10.1173		0	0	2.5115	2.1351	3.1222	4.0454	0.6107	1.534	-0.3764	-0.9871		1	1	0.0069	0.0005517	0.03754	4.909e-06	0.7109	0.1759	0.8072	0.3734		M000001	F000
FGRAMPH1_01T02875	GO:0000166: nucleotide binding; GO:0003676: nucleic acid binding; GO:0003723: RNA binding	0	0	0	5.71584	12.0295	2.25442	10.9064		0	0	3.5136	2.3929	4.4867	4.3576	0.9732	0.8441	-1.1207	-2.0938		1	1	2.392e-05	2.839e-08	0.01135	8.717e-08	0.3546	0.4242	0.2561	0.01042		M000101	F000
FGRAMPH1_01T02879		0.38852	0	0	14.6878	27.0598	5.3137	50.2474		0.615	0	4.5967	3.241	5.4092	6.2473	0.8124	1.6505	-1.3558	-2.1682		0.6903	1	7.869e-10	2.071e-13	7.023e-05	1.535e-17	0.3429	0.01305	0.06247	0.0007773		M001101	F000
FGRAMPH1_01T02881	GO:0005488: binding; GO:0016301: kinase activity; GO:0046854: phosphatidylinositol phosphorylation; GO:0048015: phosphatidylinositol-mediated signaling	0	0	0	5.08864	9.68526	1.3741	16.4709		0	0	3.3072	1.8092	4.0928	4.7771	0.7856	1.4699	-1.498	-2.2836		1	1	0.0001274	1.162e-06	0.08218	1.016e-08	0.5407	0.1368	0.1416	0.01089		M000001	F000
FGRAMPH1_01T02883	GO:0008324: cation transmembrane transporter activity; GO:0016021: integral component of membrane	0	0	0	3.24132	7.82504	6.62996	12.1392		0	0	2.8255	3.6937	3.9595	4.5316	1.134	1.7061	0.8683	-0.2657		1	1	0.0008834	1.087e-06	1.362e-05	1.673e-08	0.2629	0.04553	0.375	0.8006		M000001	F000
FGRAMPH1_01T02887		0	0	0	16.595	37.2592	8.4861	57.2966		0	0	4.628	3.7072	5.6947	6.267	1.0668	1.639	-0.9208	-1.9875		1	1	1.021e-09	2.05e-14	3.749e-06	3.712e-17	0.2078	0.02457	0.2687	0.003248		M001101	F000
FGRAMPH1_01T02889	GO:0009231: riboflavin biosynthetic process; GO:0009349: riboflavin synthase complex; GO:0016740: transferase activity	0	0	0	21.8241	60.4494	13.7435	79.1241		0	0	5.0223	4.3759	6.3993	6.7661	1.3769	1.7437	-0.6464	-2.0233		1	1	2.148e-12	7.9e-20	3.764e-09	7.058e-22	0.02699	0.003305	0.3902	0.0003039		M001111	F001
FGRAMPH1_01T02893		0	0	0	7.35682	12.205	5.01526	20.118		0	0	3.9168	3.3446	4.5854	5.2578	0.6687	1.341	-0.5721	-1.2408		1	1	3.803e-07	1.385e-09	5.039e-05	2.24e-12	0.4701	0.05263	0.5286	0.07567		M000101	F000
FGRAMPH1_01T02899	GO:0000774: adenyl-nucleotide exchange factor activity; GO:0005783: endoplasmic reticulum	0	0	0	4.61922	5.67056	2.78052	15.3264		0	0	3.192	2.5199	3.4289	4.6943	0.2369	1.5024	-0.6721	-0.909		1	1	0.0002349	6.695e-05	0.008338	1.971e-08	0.9013	0.1291	0.58	0.3722		M000001	F000
FGRAMPH1_01T02903	GO:0005623: cell; GO:0009055: electron carrier activity; GO:0015035: protein disulfide oxidoreductase activity; GO:0045454: cell redox homeostasis	0	0	0.15632	4.87496	10.487	3.65576	17.0812		-0.0706	-0.0383	2.7923	2.4202	3.7217	4.334	0.9294	1.5416	-0.3722	-1.3016		1	1	0.001249	8.639e-06	0.009907	1.752e-07	0.4585	0.1268	0.7885	0.1684		M000101	F000
FGRAMPH1_01T02913	GO:0046983: protein dimerization activity	0	0	0	9.31876	17.7839	6.77208	20.4517		0	0	4.087	3.6314	4.9424	5.1292	0.8554	1.0422	-0.4556	-1.311		1	1	1.454e-07	8.649e-11	9.028e-06	1.701e-11	0.3508	0.2031	0.647	0.06839		M000101	F000
FGRAMPH1_01T02915	GO:0005515: protein binding; GO:0005515: protein binding	0	0	0	20.1519	46.8103	17.5936	75.0234		0	0	4.8067	4.6129	5.9245	6.5534	1.1178	1.7468	-0.1938	-1.3116		1	1	9.271e-11	4.73e-16	1.311e-09	2.664e-19	0.1638	0.01204	0.8631	0.05325		M001111	F000
FGRAMPH1_01T02917		0	0.11038	0	2.4648	5.04648	2.42492	14.5465		0	0.5638	2.4526	2.4333	3.2827	4.6034	0.8301	2.1508	-0.0194	-0.8495		1	0.7032	0.007101	0.0001807	0.01257	6.144e-08	0.549	0.02523	1	0.4263		M000001	F000
FGRAMPH1_01T02919	GO:0000981: RNA polymerase II transcription factor activity, sequence-specific DNA binding; GO:0000981: RNA polymerase II transcription factor activity, sequence-specific DNA binding; GO:0000981: RNA polymerase II transcription factor activity, sequence-specific DNA binding; GO:0005634: nucleus; GO:0005634: nucleus; GO:0005634: nucleus; GO:0006355: regulation of transcription, DNA-templated; GO:0…	0	0	0	9.10746	12.6091	5.94772	19.966		0	0	3.8184	3.2654	4.2047	4.7934	0.3863	0.975	-0.5531	-0.9393		1	1	5.608e-06	4.204e-07	0.0002431	6.573e-09	0.8097	0.3835	0.6457	0.3277		M000101	F000
FGRAMPH1_01T02923		0	0	0	2.4903	3.43122	1.90152	10.4847		0	0	2.5803	2.1389	2.9274	4.3622	0.3471	1.7819	-0.4413	-0.7884		1	1	0.003989	0.000902	0.03283	2.21e-07	0.8467	0.06595	0.7532	0.47		M000001	F000
FGRAMPH1_01T02927		0	0	0	55.558	72.8447	26.4066	153.205		0	0	5.6705	4.7181	6.013	6.9721	0.3425	1.3016	-0.9524	-1.2949		1	1	1.04e-13	2.228e-15	1.912e-09	3.586e-20	0.8176	0.156	0.3026	0.1089		M001111	F000
FGRAMPH1_01T02931		0	0	0	3.28574	4.63354	3.06524	13.2407		0	0	2.8023	2.6469	3.1797	4.5107	0.3774	1.7085	-0.1554	-0.5328		1	1	0.001674	0.0002895	0.005506	1.054e-07	0.8288	0.08641	0.9291	0.6418		M000001	F000
FGRAMPH1_01T02935		0	0	0.16434	18.9315	45.1204	11.6533	55.7837		-0.0225	-0.0113	4.263	3.6309	5.3714	5.6454	1.1084	1.3824	-0.6321	-1.7405		1	1	4.124e-08	1.869e-12	7.83e-06	1.484e-13	0.2688	0.1274	0.548	0.02601		M001111	F000
FGRAMPH1_01T02939	GO:0005525: GTP binding	0	0	0	4.38282	4.52708	4.45818	25.1393		0	0	2.8877	2.9072	2.9234	4.9926	0.0358	2.105	0.0196	-0.0162		1	1	0.001419	0.001196	0.002177	7.209e-09	0.9953	0.03815	1	0.9994		M000001	F000
FGRAMPH1_01T02945		0	0	0	12.9032	21.8234	10.6982	46.7839		0	0	4.375	4.0913	5.0762	6.0949	0.7012	1.7199	-0.2837	-0.9849		1	1	8.781e-09	1.26e-11	2.081e-07	2.389e-16	0.4709	0.01427	0.79	0.1767		M001111	F000
FGRAMPH1_01T02951	GO:0000079: regulation of cyclin-dependent protein serine/threonine kinase activity	0	0	0	12.8676	27.492	7.21308	34.3336		0	0	4.306	3.5415	5.2861	5.5796	0.9801	1.2736	-0.7645	-1.7446		1	1	4.311e-08	7.245e-12	2.07e-05	4.895e-13	0.3133	0.1383	0.4247	0.01961		M001101	F000
FGRAMPH1_01T02957		0	0	0	5.16164	6.33272	1.9878	19.5124		0	0	3.2252	2.0873	3.4678	4.8686	0.2426	1.6434	-1.1379	-1.3805		1	1	0.0002522	7.086e-05	0.03907	1.008e-08	0.9032	0.1076	0.3102	0.1668		M000001	F000
FGRAMPH1_01T02959	GO:0008270: zinc ion binding; GO:0008270: zinc ion binding; GO:0030163: protein catabolic process; GO:0030163: protein catabolic process	0	0	0	7.24594	18.2358	7.19352	24.6254		0	0	3.6139	3.5475	4.7864	5.1768	1.1725	1.5629	-0.0664	-1.239		1	1	1.044e-05	1.818e-09	3.11e-05	7.355e-11	0.235	0.07421	0.9728	0.1356		M000101	F000
FGRAMPH1_01T02961	GO:0005750: mitochondrial respiratory chain complex III; GO:0006122: mitochondrial electron transport, ubiquinol to cytochrome c	0	0	0	32.514	62.2421	23.4492	126.376		0	0	5.2783	4.8401	6.1294	7.0677	0.8511	1.7894	-0.4382	-1.2893		1	1	8.227e-13	4.334e-17	1.497e-10	2.998e-22	0.3619	0.01346	0.6525	0.06793		M001111	F000
FGRAMPH1_01T02965		0	0	0	3.82758	10.4543	2.97086	17.2372		0	0	3.0123	2.666	4.2961	4.9609	1.2838	1.9486	-0.3463	-1.6301		1	1	0.0003772	1.154e-07	0.003669	6.4e-10	0.1864	0.01935	0.7906	0.05098		M000101	F000
FGRAMPH1_01T02967	GO:0005524: ATP binding; GO:0005737: cytoplasm; GO:0016787: hydrolase activity; GO:0030163: protein catabolic process	0.38852	0.35434	0	18.5842	35.3887	12.7465	59.9007		0.6002	0.606	4.5722	4.0805	5.4001	6.0854	0.8279	1.5132	-0.4917	-1.3196		0.698	0.6503	3.765e-09	1.64e-12	3.897e-07	1.514e-15	0.4349	0.07109	0.6429	0.09108		M001111	F000
FGRAMPH1_01T02969	GO:0004360: glutamine-fructose-6-phosphate transaminase (isomerizing) activity; GO:0004360: glutamine-fructose-6-phosphate transaminase (isomerizing) activity; GO:0004360: glutamine-fructose-6-phosphate transaminase (isomerizing) activity; GO:0004360: glutamine-fructose-6-phosphate transaminase (isomerizing) activity; GO:0005975: carbohydrate metabolic process; GO:0005975: carbohydrate metabolic …	0.17024	0	0	37.7047	58.182	29.5151	121.512		0.5507	0	5.634	5.2889	6.22	7.2196	0.586	1.5856	-0.3451	-0.9312		0.7171	1	6.424e-16	2.552e-19	1.034e-13	1.431e-25	0.4899	0.008354	0.68	0.1284		M001111	F001
FGRAMPH1_01T02971	GO:0004298: threonine-type endopeptidase activity; GO:0005634: nucleus; GO:0005737: cytoplasm; GO:0005839: proteasome core complex; GO:0051603: proteolysis involved in cellular protein catabolic process	0	0	0	11.6482	22.6608	6.17802	41.4596		0	0	4.2398	3.4111	5.1074	5.9089	0.8677	1.6691	-0.8286	-1.6963		1	1	5.377e-08	2.521e-11	4.061e-05	8.27e-15	0.3715	0.0283	0.3621	0.02033		M001101	F000
FGRAMPH1_01T02973		0	0	0	10.0282	19.8179	7.71966	46.9087		0	0	4.0916	3.7408	4.9796	6.1345	0.888	2.043	-0.3508	-1.2388		1	1	1.147e-07	4.567e-11	3.53e-06	2.475e-16	0.3309	0.002848	0.7392	0.08678		M001101	F001
FGRAMPH1_01T02977	GO:0003854: 3-beta-hydroxy-delta5-steroid dehydrogenase activity; GO:0006694: steroid biosynthetic process	0	0	0	7.50122	9.82176	4.71916	26.7783		0	0	3.7494	3.1254	4.0876	5.3939	0.3382	1.6445	-0.624	-0.9622		1	1	4.55e-06	4.377e-07	0.0003587	1.015e-11	0.8212	0.05108	0.5641	0.2773		M000001	F000
FGRAMPH1_01T02979	GO:0007165: signal transduction; GO:0008270: zinc ion binding	0	0	0	9.89288	14.6056	5.69624	28.5831		0	0	4.3157	3.54	4.8343	5.7618	0.5185	1.4461	-0.7757	-1.2942		1	1	4.875e-09	3.239e-11	7.509e-06	1.136e-15	0.5374	0.01091	0.2825	0.03388		M000101	F000
FGRAMPH1_01T02987		0	0	0	5.17644	9.04714	2.78	20.859		0	0	3.2485	2.5086	3.9378	4.9996	0.6893	1.7511	-0.7399	-1.4291		1	1	0.0001656	3.002e-06	0.008313	1.651e-09	0.6117	0.06323	0.5308	0.1237		M000001	F000
FGRAMPH1_01T02989	GO:0003677: DNA binding; GO:0005524: ATP binding; GO:0006260: DNA replication	0	0	0	2.65412	5.71406	0.98726	10.8694		0	0	2.5179	1.4841	3.4288	4.2321	0.9109	1.7142	-1.0338	-1.9447		1	1	0.006433	0.0001137	0.19	1.312e-06	0.5151	0.111	0.4056	0.05247		M000001	F000
FGRAMPH1_01T02993	GO:0003676: nucleic acid binding; GO:0005515: protein binding; GO:0005524: ATP binding	0.2315	0	0	6.80252	10.2558	4.10326	33.0984		0.616	0	3.6945	3.0806	4.2264	5.7869	0.5319	2.0924	-0.6139	-1.1458		0.698	1	3.433e-06	6.733e-08	0.0003235	3.646e-14	0.6483	0.003136	0.541	0.1488		M000101	F001
FGRAMPH1_01T02995		0	0	0	14.4137	22.0284	7.51708	49.6478		0	0	4.4883	3.588	5.0405	6.1196	0.5523	1.6314	-0.9003	-1.4525		1	1	5.646e-09	3.58e-11	1.137e-05	5.207e-16	0.6224	0.02997	0.2985	0.04855		M001101	F000
FGRAMPH1_01T03001	GO:0031204: posttranslational protein targeting to membrane, translocation; GO:0031207: Sec62/Sec63 complex	0	0	0	11.7729	21.5909	8.76848	51.6603		0	0	4.0316	3.637	4.7893	5.9082	0.7577	1.8767	-0.3946	-1.1522		1	1	7.42e-07	2.19e-09	1.862e-05	9.715e-14	0.5318	0.0311	0.7477	0.1867		M001101	F000
FGRAMPH1_01T03005	GO:0006511: ubiquitin-dependent protein catabolic process	0	0	0	9.51206	21.2921	3.85606	32.6579		0	0	4.0587	2.9147	5.1094	5.6821	1.0508	1.6234	-1.144	-2.1947		1	1	2.485e-07	2.964e-11	0.0007569	1.171e-13	0.2411	0.03317	0.1839	0.002309		M000101	F000
FGRAMPH1_01T03009	GO:0003824: catalytic activity; GO:0003824: catalytic activity; GO:0003824: catalytic activity; GO:0003824: catalytic activity; GO:0005524: ATP binding; GO:0005524: ATP binding; GO:0005524: ATP binding; GO:0005524: ATP binding; GO:0006807: nitrogen compound metabolic process; GO:0006807: nitrogen compound metabolic process; GO:0006807: nitrogen compound metabolic process; GO:0006807: nitrogen com…	0	0	0	46.9049	60.544	38.8156	211.211		0	0	5.7616	5.5042	6.0979	7.7707	0.3363	2.0091	-0.2574	-0.5937		1	1	5.257e-16	6.732e-18	2.6e-14	2.377e-28	0.7735	0.001765	0.7965	0.4212		M001111	F001
FGRAMPH1_01T03015		0	0	0	10.8739	20.4994	9.69834	36.7125		0	0	4.1275	3.9428	4.951	5.7164	0.8234	1.5889	-0.1847	-1.0081		1	1	1.403e-07	1.256e-10	1.191e-06	7.918e-14	0.4158	0.04337	0.8844	0.1999		M001101	F000
FGRAMPH1_01T03017	GO:0003676: nucleic acid binding; GO:0003899: DNA-directed 5'-3' RNA polymerase activity; GO:0006351: transcription, DNA-templated	0	0	0	7.18948	11.8296	6.6443	27.7268		0	0	3.464	3.3359	4.0632	5.1355	0.5992	1.6715	-0.1282	-0.7273		1	1	5.205e-05	1.341e-06	0.0001864	5.979e-10	0.6807	0.0885	0.942	0.4788		M000101	F000
FGRAMPH1_01T03019		0	0	0	5.01086	7.40236	2.29016	10.34		0	0	3.0291	2.1189	3.465	3.8665	0.4359	0.8374	-0.9102	-1.346		1	1	0.0009699	0.0001241	0.04021	1.783e-05	0.8144	0.555	0.4769	0.2077		M000001	F000
FGRAMPH1_01T03023		0.17024	0	0	7.51042	12.1889	3.78338	25.211		0.5735	0	3.702	2.8359	4.309	5.2489	0.607	1.5469	-0.8661	-1.4731		0.7263	1	7.057e-06	1.035e-07	0.001597	5.377e-11	0.6351	0.08083	0.4017	0.08333		M000101	F000
FGRAMPH1_01T03027		0	0	0	4.10522	6.72788	2.94148	13.2117		0	0	3.014	2.5443	3.6123	4.4648	0.5983	1.4508	-0.4697	-1.068		1	1	0.0006209	2.736e-05	0.007971	1.365e-07	0.6869	0.1604	0.7265	0.286		M000001	F000
FGRAMPH1_01T03029	GO:0005774: vacuolar membrane; GO:0006865: amino acid transport; GO:0006914: autophagy; GO:0016021: integral component of membrane	0	0	0	3.57046	7.47356	0.91662	12.7255		0	0	2.9711	1.4969	3.8878	4.5736	0.9167	1.6025	-1.4742	-2.3909		1	1	0.0006776	4.229e-06	0.1766	4.296e-08	0.4544	0.09653	0.1623	0.008682		M000001	F000
FGRAMPH1_01T03031	GO:0003682: chromatin binding	0	0	0	11.6578	23.8264	10.2948	54.5703		0	0	4.079	3.8859	4.988	6.0665	0.9089	1.9875	-0.1931	-1.1021		1	1	3.151e-07	1.8e-10	2.486e-06	5.441e-15	0.3918	0.01374	0.886	0.1827		M001111	F000
FGRAMPH1_01T03033	GO:0005737: cytoplasm; GO:0008290: F-actin capping protein complex; GO:0030036: actin cytoskeleton organization; GO:0051016: barbed-end actin filament capping	0	0	0	13.5169	31.0407	7.98126	49.3815		0	0	4.473	3.7273	5.5802	6.2056	1.1071	1.7325	-0.7458	-1.8529		1	1	2.394e-09	3.034e-14	2.507e-06	2.52e-17	0.148	0.008861	0.3662	0.003789		M001101	F001
FGRAMPH1_01T03037	GO:0003824: catalytic activity; GO:0050662: coenzyme binding	0	0	0	16.2187	21.2617	7.86238	47.3936		0	0	4.7114	3.7124	5.0628	6.1391	0.3514	1.4277	-0.999	-1.3504		1	1	3.728e-10	1.187e-11	3.345e-06	1.047e-16	0.7672	0.04459	0.1993	0.05228		M001101	F000
FGRAMPH1_01T03041		0.38852	0	0	52.3077	129.862	29.2254	165.4		0.5852	0	6.0136	5.2121	7.2501	7.5793	1.2365	1.5658	-0.8015	-2.038		0.6887	1	1.011e-18	5.288e-27	8.414e-14	3.684e-29	0.04218	0.006796	0.2185	9.509e-05		M001111	F001
FGRAMPH1_01T03043		0	0	0	5.44648	6.89496	3.25174	24.7581		0	0	3.4685	2.7626	3.7768	5.4522	0.3083	1.9837	-0.7059	-1.0142		1	1	2.434e-05	3.439e-06	0.002156	4.184e-12	0.8386	0.01063	0.5035	0.2513		M000001	F000
FGRAMPH1_01T03049		0	0	0	7.74954	16.529	3.94108	22.5958		0	0	3.9124	2.9865	4.9055	5.3308	0.9932	1.4184	-0.9259	-1.9191		1	1	5.991e-07	1.384e-10	0.0004983	2.601e-12	0.2497	0.05657	0.2896	0.006562		M000101	F000
FGRAMPH1_01T03055	GO:0000287: magnesium ion binding; GO:0000287: magnesium ion binding; GO:0000287: magnesium ion binding; GO:0000287: magnesium ion binding; GO:0000287: magnesium ion binding; GO:0000287: magnesium ion binding; GO:0000287: magnesium ion binding; GO:0000287: magnesium ion binding; GO:0000287: magnesium ion binding; GO:0000287: magnesium ion binding; GO:0000287: magnesium ion binding; GO:0000287: ma…	0	0	0	7.27572	13.2107	5.77078	25.4053		0	0	3.8783	3.5133	4.6746	5.565	0.7962	1.6866	-0.3651	-1.1613		1	1	4.142e-07	4.437e-10	1.426e-05	5.362e-14	0.3453	0.007914	0.7071	0.08752		M000101	F001
FGRAMPH1_01T03057	GO:0003824: catalytic activity; GO:0005975: carbohydrate metabolic process	0	0	0	12.9388	26.6041	7.42052	38.5688		0	0	4.5149	3.739	5.501	6.0086	0.9862	1.4937	-0.7759	-1.7621		1	1	8.344e-10	2.513e-14	1.641e-06	7.321e-17	0.1625	0.0146	0.298	0.002968		M001101	F000
FGRAMPH1_01T03059	GO:0004175: endopeptidase activity; GO:0004298: threonine-type endopeptidase activity; GO:0005839: proteasome core complex; GO:0051603: proteolysis involved in cellular protein catabolic process	0	0	0	11.6962	23.3911	6.36954	39.5515		0	0	4.4006	3.5987	5.3319	6.0535	0.9312	1.6529	-0.802	-1.7332		1	1	2.994e-09	2.394e-13	5.31e-06	6.307e-17	0.2088	0.00659	0.2922	0.004588		M001101	F001
FGRAMPH1_01T03061		0	0	0	4.1599	10.5201	4.11568	18.0694		0	0	3.0591	2.9969	4.2339	4.9452	1.1748	1.8861	-0.0622	-1.237		1	1	0.0003136	2.114e-07	0.000815	9.256e-10	0.2532	0.02809	0.9767	0.1543		M000101	F000
FGRAMPH1_01T03063	GO:0003735: structural constituent of ribosome; GO:0005840: ribosome; GO:0006412: translation	0.21808	0	0	54.6923	77.3954	41.6206	272.77		0.5497	0	5.9399	5.576	6.4019	8.0954	0.462	2.1555	-0.3638	-0.8258		0.7131	1	1.914e-17	3.272e-20	4.346e-15	1.416e-31	0.6491	0.0003897	0.6843	0.2208		M001111	F001
FGRAMPH1_01T03069	GO:0019904: protein domain specific binding	0.17024	0	0	89.7355	152.662	56.0629	308.021		0.5207	0	6.4699	5.8383	7.1766	8.1159	0.7066	1.646	-0.6316	-1.3382		0.7273	1	9.96e-21	2.089e-25	1.195e-16	6.08e-32	0.4328	0.01463	0.4319	0.03613		M001111	F000
FGRAMPH1_01T03073	GO:0042578: phosphoric ester hydrolase activity; GO:0046856: phosphatidylinositol dephosphorylation	0	0	0	4.89236	11.6153	3.18532	14.4286		0	0	3.1877	2.6059	4.2608	4.5423	1.0731	1.3546	-0.5818	-1.6549		1	1	0.0002277	3.531e-07	0.005718	5.557e-08	0.3524	0.1844	0.6396	0.06596		M000101	F000
FGRAMPH1_01T03075	GO:0005515: protein binding; GO:0006396: RNA processing	0	0	0	7.67192	14.1347	6.1918	36.2053		0	0	3.7563	3.4723	4.5525	5.7899	0.7962	2.0336	-0.2839	-1.0802		1	1	2.621e-06	5.932e-09	3.486e-05	5.876e-14	0.4483	0.006639	0.8131	0.1786		M000101	F001
FGRAMPH1_01T03077	GO:0004601: peroxidase activity; GO:0006979: response to oxidative stress; GO:0016021: integral component of membrane; GO:0020037: heme binding; GO:0046872: metal ion binding	0	0	0	40.085	60.5337	17.0963	113.451		0	0	5.5338	4.4208	6.0705	6.8986	0.5368	1.3649	-1.113	-1.6498		1	1	8.858e-14	1.715e-16	1.005e-08	7.267e-21	0.6353	0.08632	0.1608	0.01896		M001111	F000
FGRAMPH1_01T03081	GO:0003756: protein disulfide isomerase activity; GO:0005783: endoplasmic reticulum; GO:0045454: cell redox homeostasis	0.38852	0	0	57.2822	71.7946	33.6859	232.628		0.5844	0	5.9883	5.2737	6.2858	7.8585	0.2975	1.8702	-0.7145	-1.0121		0.6916	1	2.42e-17	4.302e-19	3.007e-13	3.774e-29	0.8064	0.004418	0.3652	0.1351		M001111	F001
FGRAMPH1_01T03083		0	0	0	9.06598	18.3872	5.954	32.4216		0	0	3.9055	3.3767	4.8128	5.5598	0.9073	1.6543	-0.5288	-1.4361		1	1	1.165e-06	9.15e-10	7.085e-05	1.088e-12	0.3819	0.04435	0.6258	0.07058		M000101	F000
FGRAMPH1_01T03087	GO:0000166: nucleotide binding; GO:0004812: aminoacyl-tRNA ligase activity; GO:0004829: threonine-tRNA ligase activity; GO:0005524: ATP binding; GO:0005737: cytoplasm; GO:0006418: tRNA aminoacylation for protein translation; GO:0006435: threonyl-tRNA aminoacylation; GO:0016876: ligase activity, forming aminoacyl-tRNA and related compounds; GO:0043039: tRNA aminoacylation	0	0.35434	0	42.4272	64.4111	26.1454	153.135		0	0.5937	5.55	4.9163	6.0949	7.2382	0.5449	1.6882	-0.6337	-1.1786		1	0.6471	3.856e-14	5.821e-17	6.379e-11	2.264e-23	0.6239	0.02331	0.4825	0.1037		M001111	F000
FGRAMPH1_01T03091	GO:0005515: protein binding	0	0.25354	0	6.63186	12.5933	1.65392	22.8158		0	0.6262	3.5368	1.9224	4.3386	5.0963	0.8017	1.5595	-1.6144	-2.4162		1	0.6542	3.037e-05	1.658e-07	0.05716	5.653e-10	0.5192	0.101	0.09709	0.005328		M000101	F000
FGRAMPH1_01T03095	GO:0005975: carbohydrate metabolic process	0.19226	0	0.15632	60.1231	80.4571	29.0249	161.625		0.2821	0.0321	5.7089	4.7462	6.0885	7.0092	0.3795	1.3003	-0.9627	-1.3423		0.9104	1	9.928e-16	7.548e-18	9.016e-11	3.66e-23	0.76	0.09995	0.2276	0.0571		M001111	F000
FGRAMPH1_01T03099	GO:0000329: fungal-type vacuole membrane; GO:0005829: cytosol	0.17024	0	0	18.5274	29.4701	12.6959	41.9329		0.5658	0	4.8235	4.287	5.4348	5.9081	0.6113	1.0846	-0.5364	-1.1478		0.7189	1	8.08e-11	1.346e-13	2.615e-08	7.891e-16	0.5259	0.1523	0.5418	0.09198		M001111	F000
FGRAMPH1_01T03109	GO:0009019: tRNA (guanine-N1-)-methyltransferase activity; GO:0030488: tRNA methylation	0	0	0	3.77586	5.27902	2.50122	13.1417		0	0	3.0184	2.5255	3.4527	4.6111	0.4344	1.5927	-0.4929	-0.9273		1	1	0.0004696	4.714e-05	0.007638	2.221e-08	0.7777	0.08701	0.6982	0.3465		M000001	F000
FGRAMPH1_01T03115	GO:0005737: cytoplasm; GO:0006887: exocytosis; GO:0048278: vesicle docking	0	0	0	5.42726	8.39234	4.32422	15.5923		0	0	3.2491	2.9523	3.7656	4.5391	0.5166	1.2901	-0.2968	-0.8134		1	1	0.0001953	1.109e-05	0.001427	8.258e-08	0.7404	0.2322	0.8387	0.4323		M000001	F000
FGRAMPH1_01T03129	GO:0003735: structural constituent of ribosome; GO:0005840: ribosome; GO:0006412: translation	0.3625	0.31112	0	51.3858	67.3925	39.1718	267.498		0.7486	0.7291	5.8097	5.4501	6.1682	8.0115	0.3585	2.2017	-0.3596	-0.7181		0.5614	0.5275	1.598e-16	1.371e-18	2.892e-14	1.473e-30	0.7557	0.0004448	0.6992	0.3149		M001111	F001
FGRAMPH1_01T03135	GO:0005388: calcium-transporting ATPase activity; GO:0005524: ATP binding; GO:0016021: integral component of membrane; GO:0046872: metal ion binding	0	0	0	14.4996	25.785	9.27644	61.141		0	0	4.3193	3.7579	5.0526	6.1709	0.7333	1.8515	-0.5614	-1.2947		1	1	5.207e-08	1.015e-10	5.839e-06	1.814e-15	0.5234	0.02447	0.6005	0.1115		M001101	F000
FGRAMPH1_01T03139		0.34046	0	0	61.0273	270.855	36.1812	228.529		0.7203	0	5.9261	5.2283	7.9022	7.6754	1.9762	1.7493	-0.6978	-2.6739		0.5797	1	5.028e-17	8.579e-30	4.566e-13	7.221e-28	0.002629	0.01223	0.3992	9.218e-06		M001111	F100
FGRAMPH1_01T03145		0	0	0	2.12122	4.33086	1.3741	10.4842		0	0	2.371	1.8887	3.2227	4.3622	0.8517	1.9912	-0.4823	-1.334		1	1	0.009216	0.0002218	0.06943	2.483e-07	0.5295	0.03868	0.7333	0.1855		M000001	F000
FGRAMPH1_01T03147		0	0	0	4.87276	7.19158	4.6145	21.7638		0	0	3.0807	2.964	3.536	4.9153	0.4553	1.8346	-0.1167	-0.572		1	1	0.0004731	4.49e-05	0.00141	6.147e-09	0.783	0.06425	0.9506	0.609		M000001	F000
FGRAMPH1_01T03149	GO:0016758: transferase activity, transferring hexosyl groups	0	0	0	12.8136	23.1152	8.02726	41.6064		0	0	4.2526	3.6354	5.0034	5.7705	0.7508	1.5179	-0.6172	-1.368		1	1	8.396e-08	1.498e-10	1.305e-05	1.134e-13	0.5015	0.0732	0.5519	0.08602		M001101	F000
FGRAMPH1_01T03153	GO:0005515: protein binding	0	0	0	6.141	11.7339	5.34794	17.5285		0	0	3.5187	3.2907	4.3357	4.8639	0.8171	1.3453	-0.228	-1.0451		1	1	2.07e-05	7.694e-08	0.0001541	1.309e-09	0.4705	0.1384	0.8663	0.2273		M000101	F000
FGRAMPH1_01T03159	GO:0005524: ATP binding	0	0	0	2.73504	1.77948	1.564	10.8309		0	0	2.7911	2.1326	2.2399	4.5669	-0.5512	1.7759	-0.6585	-0.1073		1	1	0.001271	0.01344	0.03108	2e-08	0.7185	0.04464	0.5905	0.9433		M000001	F000
FGRAMPH1_01T03163		0	0	0.15632	7.04176	17.5399	6.95072	25.0585		-0.0482	-0.036	3.3392	3.3068	4.5386	5.0139	1.1994	1.6747	-0.0324	-1.2318		1	1	1.875e-05	1.765e-09	4.774e-05	2.443e-11	0.1671	0.02908	0.9905	0.1031		M000101	F000
FGRAMPH1_01T03165	GO:0003735: structural constituent of ribosome; GO:0005622: intracellular; GO:0005840: ribosome; GO:0006412: translation	0	0	0	62.3135	88.7952	50.5522	303.646		0	0	6.0386	5.7576	6.5071	8.1494	0.4685	2.1108	-0.281	-0.7495		1	1	1.063e-17	1.681e-20	8.324e-16	2.064e-31	0.6598	0.001046	0.777	0.2945		M001111	F001
FGRAMPH1_01T03169	GO:0004345: glucose-6-phosphate dehydrogenase activity; GO:0004345: glucose-6-phosphate dehydrogenase activity; GO:0004345: glucose-6-phosphate dehydrogenase activity; GO:0004345: glucose-6-phosphate dehydrogenase activity; GO:0006006: glucose metabolic process; GO:0006006: glucose metabolic process; GO:0006006: glucose metabolic process; GO:0006006: glucose metabolic process; GO:0050661: NADP bi…	0.17024	0	0	48.4049	101.309	19.8305	149.344		0.5385	0	5.8512	4.6423	6.8366	7.3582	0.9855	1.5071	-1.2088	-2.1943		0.7241	1	1.264e-16	1.608e-22	2.475e-10	1.026e-25	0.203	0.02466	0.07476	0.0002039		M001111	F000
FGRAMPH1_01T03171	GO:0001104: RNA polymerase II transcription cofactor activity; GO:0006357: regulation of transcription from RNA polymerase II promoter; GO:0016592: mediator complex	0	0	0	3.90658	6.43276	2.31994	13.1745		0	0	3.0423	2.4625	3.645	4.5756	0.6027	1.5333	-0.5798	-1.1825		1	1	0.0004454	1.675e-05	0.009973	3.549e-08	0.6671	0.11	0.6399	0.2147		M000001	F000
FGRAMPH1_01T03173	GO:0004729: oxygen-dependent protoporphyrinogen oxidase activity; GO:0006779: porphyrin-containing compound biosynthetic process	0	0	0	5.80548	7.12486	2.68566	16.8115		0	0	3.6792	2.7208	3.9629	5.1188	0.2836	1.4396	-0.9584	-1.2421		1	1	3.153e-06	4.138e-07	0.002077	1.804e-11	0.8299	0.04387	0.2759	0.1116		M000001	F000
FGRAMPH1_01T03175		0	0	0	9.7613	16.051	4.60618	30.7664		0	0	4.0948	3.077	4.7382	5.5986	0.6434	1.5038	-1.0178	-1.6612		1	1	2.187e-07	1.109e-09	0.0003405	3.729e-13	0.5582	0.05653	0.2519	0.0284		M000101	F000
FGRAMPH1_01T03177		0	0	0	8.53828	24.6868	6.50446	29.2537		0	0	3.938	3.5698	5.3628	5.5854	1.4248	1.6474	-0.3682	-1.793		1	1	3.435e-07	7.841e-13	1.106e-05	8.998e-14	0.0507	0.01904	0.7203	0.007085		M000101	F000
FGRAMPH1_01T03179	GO:0005506: iron ion binding; GO:0016705: oxidoreductase activity, acting on paired donors, with incorporation or reduction of molecular oxygen; GO:0020037: heme binding	0	0	0	14.237	37.762	9.32168	37.6884		0	0	4.5233	3.9397	5.8293	5.8197	1.3061	1.2964	-0.5836	-1.8896		1	1	1.556e-09	1.787e-15	5.049e-07	2.658e-15	0.06988	0.07142	0.5049	0.002807		M001101	F000
FGRAMPH1_01T03181	GO:0003824: catalytic activity; GO:0009058: biosynthetic process; GO:0030170: pyridoxal phosphate binding	0	0	0	12.0938	20.7933	5.8088	40.3169		0	0	4.0902	3.1647	4.7652	5.6109	0.675	1.5207	-0.9255	-1.6005		1	1	6.321e-07	3.742e-09	0.000318	2.88e-12	0.5995	0.1049	0.3692	0.06114		M001101	F000
FGRAMPH1_01T03187	GO:0005515: protein binding	0	0	0	7.26866	12.52	2.5332	25.5918		0	0	3.8445	2.5177	4.5567	5.5136	0.7122	1.6691	-1.3268	-2.039		1	1	1.3e-06	4.895e-09	0.005429	7.257e-13	0.4879	0.02396	0.1196	0.006667		M000101	F000
FGRAMPH1_01T03189	GO:0005956: protein kinase CK2 complex; GO:0019887: protein kinase regulator activity	0	0	0	8.79168	13.5753	6.05576	31.5357		0	0	3.8763	3.3811	4.4281	5.5276	0.5518	1.6512	-0.4953	-1.0471		1	1	1.709e-06	2.862e-08	7.812e-05	2.214e-12	0.6644	0.04932	0.6577	0.2204		M000101	F000
FGRAMPH1_01T03191		0	0	0	6.57036	12.0012	3.92182	15.7002		0	0	3.6146	2.9367	4.386	4.733	0.7714	1.1185	-0.6779	-1.4493		1	1	1.256e-05	5.981e-08	0.001033	4.538e-09	0.5059	0.2477	0.5337	0.08478		M000101	F000
FGRAMPH1_01T03195	GO:0003723: RNA binding; GO:0003735: structural constituent of ribosome; GO:0006412: translation; GO:0015934: large ribosomal subunit; GO:0016740: transferase activity	0	0	0	7.99096	11.6591	2.72942	37.2685		0	0	3.9309	2.5187	4.4223	5.9827	0.4914	2.0518	-1.4122	-1.9036		1	1	6.596e-07	1.41e-08	0.005249	4.467e-15	0.6746	0.003267	0.09093	0.01232		M000101	F001
FGRAMPH1_01T03197	GO:0005634: nucleus	0	0	0	14.3827	27.6986	11.7314	63.0987		0	0	4.1566	3.8959	4.9715	6.0204	0.8149	1.8638	-0.2607	-1.0756		1	1	3.411e-07	5.506e-10	3.773e-06	4.049e-14	0.5033	0.03777	0.848	0.231		M001111	F000
FGRAMPH1_01T03199	GO:0005515: protein binding	0	0	0	2.65594	6.90136	2.18462	13.5712		0	0	2.2606	2.0026	3.3	4.0978	1.0393	1.8372	-0.258	-1.2974		1	1	0.01889	0.0003423	0.0587	6.939e-06	0.4818	0.1162	0.8838	0.2427		M000001	F000
FGRAMPH1_01T03201	GO:0000981: RNA polymerase II transcription factor activity, sequence-specific DNA binding; GO:0003677: DNA binding; GO:0005634: nucleus; GO:0006351: transcription, DNA-templated; GO:0008270: zinc ion binding	0	0	0	6.5239	13.9406	7.79864	19.0106		0	0	3.6369	3.8074	4.6191	5.0357	0.9822	1.3988	0.1705	-0.8117		1	1	5.359e-06	2.838e-09	3.616e-06	7.901e-11	0.2948	0.08158	0.8944	0.313		M000101	F000
FGRAMPH1_01T03209	GO:0000287: magnesium ion binding; GO:0000287: magnesium ion binding; GO:0000287: magnesium ion binding; GO:0000287: magnesium ion binding; GO:0000287: magnesium ion binding; GO:0000287: magnesium ion binding; GO:0000287: magnesium ion binding; GO:0000287: magnesium ion binding; GO:0000287: magnesium ion binding; GO:0000287: magnesium ion binding; GO:0000287: magnesium ion binding; GO:0000287: ma…	0	0	0	5.79442	17.9247	4.32714	18.7493		0	0	3.6108	3.2339	5.1339	5.1988	1.5231	1.588	-0.3769	-1.9		1	1	3.158e-06	4.866e-12	9.242e-05	2.893e-12	0.02001	0.01541	0.7062	0.002724		M000101	F000
FGRAMPH1_01T03217	GO:0000244: spliceosomal tri-snRNP complex assembly; GO:0000398: mRNA splicing, via spliceosome; GO:0046540: U4/U6 x U5 tri-snRNP complex	0	0	0	5.94658	8.93076	4.9952	18.0203		0	0	3.5347	3.2943	4.0541	4.9764	0.5194	1.4417	-0.2404	-0.7598		1	1	1.621e-05	4.961e-07	0.0001374	3.503e-10	0.6858	0.09145	0.8529	0.3966		M000001	F000
FGRAMPH1_01T03219	GO:0006396: RNA processing	0	0	0	3.22748	5.65392	2.1098	17.5715		0	0	2.8989	2.3016	3.6132	5.1095	0.7143	2.2106	-0.5973	-1.3116		1	1	0.000642	1.17e-05	0.01588	1.317e-10	0.5563	0.005055	0.6131	0.142		M000001	F001
FGRAMPH1_01T03221		0	0	0.16434	7.21734	24.5045	5.96048	30.3682		-0.0478	-0.0374	3.3445	3.0528	4.946	5.2302	1.6015	1.8857	-0.2917	-1.8932		1	1	1.746e-05	3.657e-11	0.0002133	2.622e-12	0.03868	0.01164	0.8041	0.008008		M000101	F000
FGRAMPH1_01T03227		0	0	0	10.5742	15.8648	9.03342	56.2128		0	0	4.1052	3.8789	4.6279	6.3006	0.5227	2.1955	-0.2263	-0.749		1	1	1.407e-07	1.826e-09	1.648e-06	8.041e-17	0.6551	0.001912	0.8499	0.3611		M001101	F001
FGRAMPH1_01T03231	GO:0016021: integral component of membrane; GO:0016192: vesicle-mediated transport	0	0	0	4.08264	7.75594	2.42886	13.3252		0	0	3.1589	2.4795	3.9691	4.6912	0.8101	1.5323	-0.6795	-1.4896		1	1	0.0001762	1.218e-06	0.008142	5.93e-09	0.4807	0.0798	0.5472	0.08394		M000001	F000
FGRAMPH1_01T03233		0	0	0	4.87226	8.9139	2.49572	14.5617		0	0	3.4295	2.5943	4.216	4.8808	0.7865	1.4513	-0.8352	-1.6217		1	1	2.302e-05	9.132e-08	0.0042	3.705e-10	0.4392	0.06328	0.393	0.03842		M000001	F000
FGRAMPH1_01T03237		0	0	0	10.5307	18.3737	7.53594	51.7188		0	0	4.1397	3.6706	4.8678	6.2522	0.7281	2.1124	-0.4691	-1.1972		1	1	8.414e-08	1.48e-10	6.052e-06	7.498e-17	0.4644	0.002046	0.6381	0.1046		M001101	F001
FGRAMPH1_01T03243		0	0	0	7.86368	11.4247	4.18962	25.8593		0	0	3.8146	2.9981	4.2732	5.3457	0.4586	1.5311	-0.8165	-1.2751		1	1	2.88e-06	1.08e-07	0.0006811	1.5e-11	0.735	0.07322	0.4203	0.131		M000101	F000
FGRAMPH1_01T03245	GO:0016021: integral component of membrane; GO:0022857: transmembrane transporter activity	0	0	0.15632	20.2175	53.3693	18.2132	112.128		-0.0015	0.0047	4.3799	4.2321	5.6374	6.6124	1.2575	2.2325	-0.1478	-1.4053		1	1	4.601e-09	1.426e-14	3.404e-08	1.462e-19	0.1469	0.002251	0.9112	0.05722		M001111	F001
FGRAMPH1_01T03247	GO:0000160: phosphorelay signal transduction system; GO:0004674: protein serine/threonine kinase activity; GO:0005524: ATP binding; GO:0005622: intracellular	0	0	0	5.22842	10.7103	2.67542	15.9418		0	0	3.3354	2.4513	4.2457	4.7509	0.9103	1.4155	-0.8841	-1.7945		1	1	8.445e-05	2.636e-07	0.009644	6.86e-09	0.4315	0.1365	0.4183	0.03835		M000101	F000
FGRAMPH1_01T03249		0	0	0	6.12516	11.5928	3.73056	16.5828		0	0	3.6962	2.9927	4.5275	5.0141	0.8313	1.3178	-0.7036	-1.5349		1	1	2.87e-06	4.212e-09	0.0005045	5.601e-11	0.3662	0.07916	0.4534	0.03506		M000101	F000
FGRAMPH1_01T03251	GO:0001731: formation of translation preinitiation complex; GO:0003743: translation initiation factor activity; GO:0005852: eukaryotic translation initiation factor 3 complex; GO:0006446: regulation of translational initiation; GO:0016282: eukaryotic 43S preinitiation complex; GO:0033290: eukaryotic 48S preinitiation complex	0	0	0	24.333	35.4574	19.094	108.477		0	0	5.0599	4.7335	5.56	7.0568	0.5001	1.9969	-0.3265	-0.8266		1	1	4.599e-12	1.813e-14	2.801e-10	1.081e-22	0.631	0.002032	0.7366	0.2456		M001111	F001
FGRAMPH1_01T03253		0	0	0	5.90262	10.6034	3.41324	17.5706		0	0	3.3268	2.6426	4.0266	4.6631	0.6997	1.3363	-0.6842	-1.3839		1	1	0.0001323	2.261e-06	0.005283	3.471e-08	0.6191	0.2116	0.5784	0.147		M000101	F000
FGRAMPH1_01T03255	GO:0005622: intracellular	0.17024	0	0.15632	47.5708	106.637	31.0428	185.097		0.2745	0.0337	5.4179	4.8461	6.4811	7.2123	1.0632	1.7944	-0.5718	-1.635		0.9148	1	1.759e-14	1.756e-20	2.122e-11	6.392e-25	0.2055	0.01162	0.5234	0.01414		M001111	F000
FGRAMPH1_01T03257	GO:0005623: cell; GO:0009055: electron carrier activity; GO:0015035: protein disulfide oxidoreductase activity; GO:0045454: cell redox homeostasis	0	0	0.16904	11.2593	22.1959	8.25664	32.2187		-0.0414	-0.0342	3.9011	3.4599	4.7891	5.2858	0.888	1.3846	-0.4412	-1.3292		1	1	2.456e-07	9.858e-11	1.326e-05	7.817e-13	0.3389	0.07296	0.6623	0.06703		M001101	F000
FGRAMPH1_01T03259		0	0	0	4.64044	8.56426	5.38596	12.9317		0	0	3.3105	3.4715	4.1081	4.6672	0.7976	1.3567	0.161	-0.6366		1	1	4.922e-05	2.233e-07	3.962e-05	2.708e-09	0.4436	0.09852	0.9051	0.4617		M000001	F000
FGRAMPH1_01T03263	GO:0003924: GTPase activity; GO:0005525: GTP binding	0	0	0	12.9825	23.7003	9.08362	49.6938		0	0	4.2073	3.7384	4.9694	5.9293	0.7621	1.722	-0.4689	-1.2311		1	1	1.388e-07	2.564e-10	7.322e-06	3.091e-14	0.5061	0.04142	0.677	0.1358		M001101	F000
FGRAMPH1_01T03265		0	0	0	4.45418	8.43904	2.59008	19.4402		0	0	3.2105	2.536	4.0268	5.1266	0.8163	1.9161	-0.6744	-1.4907		1	1	0.0001306	7.954e-07	0.006332	1.452e-10	0.4756	0.01993	0.5478	0.08169		M000001	F000
FGRAMPH1_01T03267	GO:0000794: condensed nuclear chromosome; GO:0005634: nucleus; GO:0005940: septin ring; GO:0016925: protein sumoylation; GO:0031386: protein tag; GO:0042802: identical protein binding	0.19226	0	0	10.5129	19.5793	7.67424	38.4818		0.5745	0	4.0729	3.6295	4.8732	5.7638	0.8003	1.691	-0.4434	-1.2437		0.7198	1	2.333e-07	2.937e-10	1.104e-05	5.858e-14	0.4415	0.03126	0.6803	0.1099		M001101	F000
FGRAMPH1_01T03271	GO:0005643: nuclear pore; GO:0006810: transport	0	0	0	8.08594	14.127	4.7329	28.4291		0	0	3.7945	3.0869	4.5008	5.4104	0.7063	1.616	-0.7075	-1.4139		1	1	3.32e-06	1.892e-08	0.0004264	8.593e-12	0.5491	0.05842	0.5024	0.08841		M000101	F000
FGRAMPH1_01T03275		0	0	0	8.28254	13.0938	2.92264	23.0443		0	0	3.8632	2.5569	4.4512	5.1861	0.5881	1.3229	-1.3063	-1.8944		1	1	2.504e-06	3.523e-08	0.00556	9.357e-11	0.6433	0.147	0.161	0.02182		M000101	F000
FGRAMPH1_01T03277	GO:0005515: protein binding; GO:0005515: protein binding	0	0	0	16.5121	23.5933	9.80966	53.4664		0	0	4.4798	3.7927	4.9274	5.9872	0.4475	1.5073	-0.6871	-1.1346		1	1	1.621e-08	3.502e-10	4.92e-06	1.564e-14	0.7445	0.08441	0.5035	0.1754		M001101	F000
FGRAMPH1_01T03281	GO:0015078: hydrogen ion transmembrane transporter activity; GO:0015991: ATP hydrolysis coupled proton transport; GO:0033180: proton-transporting V-type ATPase, V1 domain	0.17024	0	0	9.3677	23.7442	8.50034	40.6654		0.5703	0	3.9576	3.7955	5.1747	5.8885	1.2171	1.931	-0.1621	-1.3792		0.7209	1	3.63e-07	8.342e-12	2.59e-06	5.624e-15	0.1447	0.007285	0.8986	0.05655		M000101	F001
FGRAMPH1_01T03283	GO:0000096: sulfur amino acid metabolic process; GO:0000096: sulfur amino acid metabolic process; GO:0000096: sulfur amino acid metabolic process; GO:0000096: sulfur amino acid metabolic process; GO:0000103: sulfate assimilation; GO:0000103: sulfate assimilation; GO:0000103: sulfate assimilation; GO:0000103: sulfate assimilation; GO:0004020: adenylylsulfate kinase activity; GO:0004020: adenylylsu…	0.34046	0	0	9.98658	17.6917	4.11622	33.2363		0.8375	0	4.09	2.9351	4.8242	5.6618	0.7341	1.5718	-1.155	-1.8891		0.5382	1	1.95e-07	4.193e-10	0.0006694	1.463e-13	0.4817	0.04308	0.1802	0.01116		M000101	F000
FGRAMPH1_01T03285		0	0	0	11.7244	23.4998	8.8478	41.2459		0	0	4.2354	3.8478	5.1451	5.8896	0.9097	1.6542	-0.3876	-1.2973		1	1	4.509e-08	1.28e-11	1.888e-06	6.707e-15	0.3319	0.02754	0.713	0.07786		M001101	F000
FGRAMPH1_01T03287		0.19226	0	0	2.53324	11.0044	2.46648	7.83886		0.5867	0	2.3948	2.347	4.1652	3.7504	1.7705	1.3556	-0.0478	-1.8183		0.7267	1	0.009391	1.398e-06	0.01783	1.975e-05	0.09504	0.2364	0.988	0.0558		M000100	F000
FGRAMPH1_01T03289	GO:0005488: binding	0	0	0	4.64238	6.68856	5.27998	25.7956		0	0	3.2462	3.3552	3.7066	5.4747	0.4605	2.2286	0.1091	-0.3514		1	1	8.631e-05	5.173e-06	9.4e-05	2.998e-12	0.7339	0.00333	0.945	0.7309		M000001	F001
FGRAMPH1_01T03291	GO:0004827: proline-tRNA ligase activity; GO:0005524: ATP binding; GO:0005737: cytoplasm; GO:0006433: prolyl-tRNA aminoacylation	0	0	0	3.75804	4.9634	2.41118	12.3427		0	0	3.17	2.6268	3.5088	4.7335	0.3388	1.5635	-0.5433	-0.8821		1	1	0.0001128	1.515e-05	0.003771	1.374e-09	0.8121	0.0461	0.6241	0.3238		M000001	F000
FGRAMPH1_01T03293	GO:0006457: protein folding; GO:0016272: prefoldin complex	0	0	0	3.9426	7.44172	3.03112	15.9117		0	0	3.1232	2.7852	3.9351	4.9437	0.8119	1.8205	-0.338	-1.1499		1	1	0.0001798	1.147e-06	0.001984	4.276e-10	0.4619	0.02292	0.7879	0.1783		M000001	F000
FGRAMPH1_01T03303		0	0	0	3.411	6.01872	1.79706	14.9151		0	0	2.8183	2.1037	3.5016	4.6536	0.6833	1.8354	-0.7146	-1.3979		1	1	0.001587	5.496e-05	0.03718	4.004e-08	0.6364	0.06073	0.5725	0.156		M000001	F000
FGRAMPH1_01T03305		0	0	0	7.41412	16.4571	4.02618	27.3024		0	0	3.9451	3.1156	5.0271	5.7202	1.082	1.7751	-0.8295	-1.9116		1	1	1.647e-07	6.875e-12	0.0001536	3.528e-15	0.1094	0.00194	0.287	0.00181		M000101	F001
FGRAMPH1_01T03307	GO:0003676: nucleic acid binding; GO:0046872: metal ion binding	0	0	0	9.02176	20.1912	5.30848	27.1298		0	0	3.9847	3.2868	5.0418	5.4316	1.0571	1.4468	-0.6979	-1.755		1	1	4.399e-07	5.797e-11	9.692e-05	1.592e-12	0.2406	0.06734	0.4688	0.01633		M000101	F000
FGRAMPH1_01T03313	GO:0001731: formation of translation preinitiation complex; GO:0003743: translation initiation factor activity; GO:0005852: eukaryotic translation initiation factor 3 complex; GO:0006446: regulation of translational initiation; GO:0016282: eukaryotic 43S preinitiation complex; GO:0033290: eukaryotic 48S preinitiation complex	0	0	0	14.838	22.519	9.97056	63.5768		0	0	4.5338	4.0244	5.0809	6.4712	0.5471	1.9374	-0.5093	-1.0565		1	1	1.911e-09	1.003e-11	3.139e-07	1.835e-18	0.603	0.004114	0.5848	0.1426		M001101	F001
FGRAMPH1_01T03315	GO:0000001: mitochondrion inheritance; GO:0000001: mitochondrion inheritance; GO:0005743: mitochondrial inner membrane; GO:0005743: mitochondrial inner membrane; GO:0006873: cellular ion homeostasis; GO:0007005: mitochondrion organization; GO:0007005: mitochondrion organization; GO:1900208: regulation of cardiolipin metabolic process	0	0	0	4.20638	8.71594	4.3141	17.1767		0	0	3.0217	3.0056	3.9176	4.7824	0.8959	1.7606	-0.0162	-0.9121		1	1	0.0004892	3.104e-06	0.000963	7.733e-09	0.4668	0.06003	1	0.3472		M000001	F000
FGRAMPH1_01T03317	GO:0003723: RNA binding	0	0	0	4.81606	6.7178	4.03034	18.8931		0	0	3.2364	2.9948	3.6469	4.9726	0.4105	1.7362	-0.2417	-0.6521		1	1	0.0001426	1.358e-05	0.0009156	1.107e-09	0.7892	0.05298	0.8654	0.5186		M000001	F000
FGRAMPH1_01T03321	GO:0000015: phosphopyruvate hydratase complex; GO:0000015: phosphopyruvate hydratase complex; GO:0000015: phosphopyruvate hydratase complex; GO:0000015: phosphopyruvate hydratase complex; GO:0000287: magnesium ion binding; GO:0000287: magnesium ion binding; GO:0000287: magnesium ion binding; GO:0000287: magnesium ion binding; GO:0004634: phosphopyruvate hydratase activity; GO:0004634: phosphopyru…	0.725	0.20074	0.31266	146.66	245.519	66.2197	511.641		0.6224	0.1226	6.5994	5.5366	7.2878	8.2735	0.6884	1.6741	-1.0628	-1.7512		0.6155	1	1.998e-24	1.043e-29	4.846e-17	1.143e-37	0.4332	0.01013	0.1163	0.003242		M001111	F000
FGRAMPH1_01T03323	GO:0004672: protein kinase activity; GO:0005524: ATP binding; GO:0007094: mitotic spindle assembly checkpoint	0	0	0	3.60562	5.98816	2.2713	13.4817		0	0	2.9718	2.4211	3.5965	4.6455	0.6247	1.6737	-0.5507	-1.1754		1	1	0.0005978	2.067e-05	0.01144	1.781e-08	0.6488	0.06957	0.6594	0.2157		M000001	F000
FGRAMPH1_01T03325	GO:0003677: DNA binding; GO:0006281: DNA repair; GO:0008270: zinc ion binding	0	0	0	3.59806	8.3694	2.00682	13.9131		0	0	2.8643	2.2562	3.8902	4.5385	1.0258	1.6742	-0.6081	-1.634		1	1	0.001243	5.328e-06	0.02239	8.262e-08	0.4039	0.09347	0.6375	0.08268		M000001	F000
FGRAMPH1_01T03327	GO:0016747: transferase activity, transferring acyl groups other than amino-acyl groups	0	0	0	6.12644	19.1146	3.8892	21.2489		0	0	3.6183	3.0381	5.1346	5.2808	1.5164	1.6626	-0.5802	-2.0965		1	1	4.482e-06	1.252e-11	0.0003632	3.447e-12	0.03645	0.01943	0.5547	0.002043		M000101	F000
FGRAMPH1_01T03329	GO:0003676: nucleic acid binding; GO:0046872: metal ion binding	0	0	0	5.23854	6.56434	2.39136	15.438		0	0	3.4799	2.4682	3.7498	4.8816	0.2699	1.4017	-1.0117	-1.2816		1	1	2.591e-05	4.805e-06	0.008246	1.006e-09	0.8668	0.1053	0.308	0.1447		M000001	F000
FGRAMPH1_01T03333		0.5768	0.25354	0	70.6333	91.0401	33.7309	189.051		0.9451	0.5637	6.2098	5.2234	6.5448	7.5197	0.3349	1.3098	-0.9864	-1.3214		0.4177	0.6605	1.042e-18	9.307e-21	4.422e-13	6.742e-27	0.7762	0.07062	0.1767	0.04395		M001111	F000
FGRAMPH1_01T03335	GO:0016021: integral component of membrane; GO:0055085: transmembrane transport	0	0	0	4.17074	10.2995	2.25282	10.9445		0	0	3.0888	2.3155	4.2189	4.2923	1.1301	1.2035	-0.7733	-1.9034		1	1	0.0003598	4.228e-07	0.01708	2.907e-07	0.3082	0.2478	0.5094	0.03103		M000101	F000
FGRAMPH1_01T03339		0	0	0	2.69218	5.01992	2.93688	10.7228		0	0	2.717	2.7125	3.4617	4.49	0.7447	1.773	-0.0045	-0.7491		1	1	0.001567	3.054e-05	0.003036	2.486e-08	0.5433	0.0382	1	0.4371		M000001	F000
FGRAMPH1_01T03347	GO:0005515: protein binding	0	0	0	12.8009	27.5838	11.4398	36.219		0	0	4.4744	4.2717	5.5106	5.8824	1.0362	1.408	-0.2028	-1.2389		1	1	1.146e-09	2.057e-14	1.852e-08	3.15e-16	0.1393	0.02504	0.8382	0.04187		M001111	F000
FGRAMPH1_01T03349		0	0	0	4.38378	6.2094	3.41324	13.1107		0	0	3.1706	2.8256	3.5896	4.5603	0.419	1.3896	-0.3451	-0.7641		1	1	0.000216	2.104e-05	0.002137	3.341e-08	0.7855	0.1505	0.7971	0.4435		M000001	F000
FGRAMPH1_01T03353	GO:0004853: uroporphyrinogen decarboxylase activity; GO:0006782: protoporphyrinogen IX biosynthetic process	0	0	0	22.1929	38.4907	9.07202	68.85		0	0	5.0045	3.8444	5.7326	6.513	0.7281	1.5085	-1.1601	-1.8882		1	1	1.55e-11	5.664e-15	9.958e-07	5.85e-19	0.4325	0.03328	0.1199	0.003908		M001101	F000
FGRAMPH1_01T03357		0	0	0	5.3615	8.89884	3.06392	17.2963		0	0	3.2447	2.5407	3.8586	4.6896	0.6139	1.4448	-0.704	-1.3179		1	1	0.0002039	6.542e-06	0.007963	2.915e-08	0.6775	0.1657	0.5668	0.1732		M000001	F000
FGRAMPH1_01T03359	GO:0000105: histidine biosynthetic process; GO:0000287: magnesium ion binding; GO:0003879: ATP phosphoribosyltransferase activity; GO:0005737: cytoplasm	0	0	0	14.8483	26.1547	9.48462	52.7109		0	0	4.5438	3.9534	5.2956	6.236	0.7518	1.6922	-0.5904	-1.3422		1	1	1.724e-09	1.086e-12	5.434e-07	3.298e-17	0.4196	0.01506	0.5112	0.0526		M001101	F000
FGRAMPH1_01T03361		0	0	0	3.19692	12.089	4.90556	7.85484		0	0	2.7367	3.2477	4.4561	3.8875	1.7194	1.1508	0.511	-1.2084		1	1	0.001702	5.698e-08	0.0002643	3.465e-06	0.06317	0.2736	0.674	0.1684		M000100	F000
FGRAMPH1_01T03365	GO:0005245: voltage-gated calcium channel activity; GO:0005245: voltage-gated calcium channel activity; GO:0005509: calcium ion binding; GO:0005509: calcium ion binding; GO:0005891: voltage-gated calcium channel complex; GO:0005891: voltage-gated calcium channel complex	0	0	0	4.14182	6.11732	3.62716	12.9032		0	0	3.1952	3.0166	3.685	4.6652	0.4897	1.47	-0.1787	-0.6684		1	1	0.0001291	6.932e-06	0.0006717	5.48e-09	0.7153	0.08729	0.9004	0.4784		M000001	F000
FGRAMPH1_01T03367	GO:0005515: protein binding; GO:0008270: zinc ion binding	0	0	0	4.61116	5.0224	3.43442	10.5934		0	0	3.0888	2.6541	3.175	4.0929	0.0862	1.0042	-0.4347	-0.5209		1	1	0.0005521	0.0003631	0.00593	2.695e-06	0.9766	0.4167	0.7589	0.6624		M000001	F000
FGRAMPH1_01T03375		0	0	0	3.16962	11.4121	3.1655	15.7728		0	0	2.7356	2.743	4.3376	4.7497	1.602	2.0142	0.0074	-1.5946		1	1	0.001726	1.443e-07	0.002989	7.425e-09	0.0956	0.02382	1	0.06701		M000101	F000
FGRAMPH1_01T03379	GO:0000159: protein phosphatase type 2A complex; GO:0000159: protein phosphatase type 2A complex; GO:0000329: fungal-type vacuole membrane; GO:0001100: negative regulation of exit from mitosis; GO:0005515: protein binding; GO:0005634: nucleus; GO:0005737: cytoplasm; GO:0005934: cellular bud tip; GO:0005935: cellular bud neck; GO:0006470: protein dephosphorylation; GO:0008601: ; GO:0010971: positi…	0	0	0	20.6884	37.5398	10.7823	72.9185		0	0	4.8354	3.9647	5.6133	6.4928	0.7778	1.6574	-0.8708	-1.6486		1	1	1.671e-10	5.887e-14	5.803e-07	2.909e-18	0.4294	0.02673	0.308	0.01951		M001111	F000
FGRAMPH1_01T03381	GO:0055085: transmembrane transport	0	0	0	1.88754	5.8619	1.9533	10.1251		0	0	2.2594	2.2414	3.6217	4.3328	1.3622	2.0734	-0.0181	-1.3803		1	1	0.01286	2.022e-05	0.02279	2.177e-07	0.2142	0.02586	1	0.1459		M000001	F000
FGRAMPH1_01T03383	GO:0003876: AMP deaminase activity; GO:0003876: AMP deaminase activity; GO:0005829: cytosol; GO:0009168: purine ribonucleoside monophosphate biosynthetic process; GO:0019239: deaminase activity; GO:0032264: IMP salvage	0	0	0	9.7593	16.8482	6.42108	38.2329		0	0	4.033	3.4992	4.739	5.8252	0.706	1.7922	-0.5338	-1.2398		1	1	3.253e-07	1.013e-09	2.68e-05	3.148e-14	0.5115	0.01896	0.6043	0.111		M000101	F000
FGRAMPH1_01T03385		0	0.20074	0	13.268	25.9897	7.76436	52.4226		0	0.5724	4.2969	3.5763	5.1621	6.0835	0.8653	1.7867	-0.7206	-1.5858		1	0.679	3.848e-08	1.817e-11	1.453e-05	1.646e-15	0.3936	0.02212	0.4556	0.03569		M001101	F000
FGRAMPH1_01T03393		0	0	0	6.47696	11.2062	2.1326	19.8571		0	0	3.3834	2.1132	4.0405	4.7495	0.6571	1.3662	-1.2702	-1.9273		1	1	0.0001177	2.701e-06	0.03573	2.732e-08	0.6585	0.2133	0.2454	0.04185		M000101	F000
FGRAMPH1_01T03395	GO:0006457: protein folding; GO:0016272: prefoldin complex	0	0	0	3.97748	7.35218	2.20184	17.5419		0	0	3.1417	2.4264	3.8995	5.0601	0.7578	1.9184	-0.7153	-1.4731		1	1	0.0001772	1.699e-06	0.009675	1.989e-10	0.511	0.01714	0.5168	0.08553		M000001	F000
FGRAMPH1_01T03401	GO:0000398: mRNA splicing, via spliceosome; GO:0003723: RNA binding; GO:0005732: small nucleolar ribonucleoprotein complex	0	0	0	5.02672	11.8733	5.01162	30.8858		0	0	3.2852	3.2519	4.3808	5.6397	1.0956	2.3545	-0.0334	-1.129		1	1	6.411e-05	3.453e-08	0.0001562	4.986e-13	0.2604	0.001662	0.9912	0.17		M000101	F001
FGRAMPH1_01T03403		0	0	0	5.30536	13.9716	3.22148	17.3189		0	0	3.3898	2.681	4.6186	4.8996	1.2289	1.5099	-0.7087	-1.9376		1	1	4.446e-05	8.193e-09	0.003257	9.321e-10	0.1989	0.08307	0.514	0.01568		M000101	F000
FGRAMPH1_01T03411	GO:0005525: GTP binding; GO:0005730: nucleolus	0	0	0	9.03076	11.5975	9.70598	50.5937		0	0	3.7983	3.8727	4.1014	5.9993	0.3031	2.201	0.0745	-0.2286		1	1	3.343e-06	4.01e-07	4.006e-06	3.082e-14	0.8511	0.007145	0.9684	0.8398		M000101	F001
FGRAMPH1_01T03413	GO:0005524: ATP binding; GO:0016020: membrane; GO:0016887: ATPase activity	0	0	0	13.943	26.0309	6.6313	40.506		0	0	4.5405	3.509	5.3673	5.9584	0.8268	1.4179	-1.0315	-1.8583		1	1	1.793e-09	5.072e-13	1.405e-05	8.747e-16	0.3449	0.04557	0.1858	0.004951		M001101	F000
FGRAMPH1_01T03419	GO:0004190: aspartic-type endopeptidase activity	0	0	0	7.91558	10.9318	9.08612	18.121		0	0	3.9959	4.143	4.4262	5.1135	0.4304	1.1176	0.1471	-0.2833		1	1	1.515e-07	3.996e-09	1.138e-07	5.834e-12	0.679	0.11	0.8945	0.7313		M000101	F000
FGRAMPH1_01T03421	GO:0003746: translation elongation factor activity; GO:0003924: GTPase activity; GO:0005525: GTP binding; GO:0005622: intracellular; GO:0006414: translational elongation	0	0	0	13.4219	16.8453	7.60976	56.1021		0	0	4.1052	3.3976	4.3807	5.8988	0.2755	1.7936	-0.7076	-0.9831		1	1	7.434e-07	9.937e-08	0.0001032	3.343e-13	0.8779	0.05475	0.5336	0.3018		M001101	F000
FGRAMPH1_01T03423	GO:0000287: magnesium ion binding; GO:0016616: oxidoreductase activity, acting on the CH-OH group of donors, NAD or NADP as acceptor; GO:0051287: NAD binding	0	0	0	14.9281	20.0228	8.20948	49.8042		0	0	4.6763	3.8539	5.0679	6.3077	0.3916	1.6314	-0.8224	-1.214		1	1	2.162e-10	4.058e-12	7.403e-07	2.44e-18	0.704	0.008064	0.27	0.06086		M001101	F001
FGRAMPH1_01T03425		0	0	0	11.8981	13.8987	5.4566	28.807		0	0	4.3419	3.2939	4.532	5.4999	0.19	1.1579	-1.0481	-1.2381		1	1	3.137e-08	6.375e-09	9.794e-05	9.819e-13	0.9057	0.1711	0.2256	0.1154		M001101	F000
FGRAMPH1_01T03429	GO:0004502: kynurenine 3-monooxygenase activity; GO:0005741: mitochondrial outer membrane; GO:0006569: tryptophan catabolic process; GO:0019805: quinolinate biosynthetic process; GO:0034354: 'de novo' NAD biosynthetic process from tryptophan; GO:0043420: anthranilate metabolic process; GO:0071949: FAD binding	0	0	0	5.03378	9.96314	2.20184	19.4526		0	0	3.3832	2.3832	4.2452	5.1354	0.862	1.7522	-1.0001	-1.8621		1	1	4.444e-05	1.383e-07	0.01118	1.021e-10	0.4255	0.03209	0.3188	0.02346		M000001	F000
FGRAMPH1_01T03433	GO:0022626: cytosolic ribosome; GO:0046872: metal ion binding; GO:0070006: metalloaminopeptidase activity; GO:0070084: protein initiator methionine removal	0	0	0	9.02688	15.4608	3.75132	29.2502		0	0	4.0813	3.0083	4.7961	5.648	0.7149	1.5667	-1.073	-1.7879		1	1	1.47e-07	3.231e-10	0.0004161	7.609e-14	0.4591	0.02805	0.195	0.0118		M000101	F000
FGRAMPH1_01T03435	GO:0006810: transport; GO:0016021: integral component of membrane	0	0	0	13.022	22.9581	5.4225	45.5288		0	0	4.4194	3.2734	5.1593	6.0752	0.7399	1.6558	-1.1461	-1.8859		1	1	8.718e-09	9.169e-12	8.089e-05	6.228e-16	0.4491	0.02256	0.1564	0.00718		M001101	F000
FGRAMPH1_01T03437	GO:0000398: mRNA splicing, via spliceosome; GO:0071013: catalytic step 2 spliceosome	0	0	0	3.06304	5.36474	2.8102	13.8581		0	0	2.8541	2.7359	3.5779	4.8297	0.7239	1.9756	-0.1181	-0.842		1	1	0.0007378	1.268e-05	0.002538	1.102e-09	0.5411	0.0132	0.9432	0.3594		M000001	F000
FGRAMPH1_01T03447	GO:0010181: FMN binding; GO:0016491: oxidoreductase activity; GO:0045892: negative regulation of transcription, DNA-templated	0.17024	0.37758	0	26.4693	70.5745	13.4136	92.175		0.5388	0.6016	5.0713	4.1644	6.3662	6.721	1.2949	1.6497	-0.9069	-2.2019		0.7301	0.6454	5.944e-12	1.67e-18	6.144e-08	2.498e-20	0.09356	0.02199	0.2607	0.0006326		M001111	F000
FGRAMPH1_01T03453		0	0	0	14.9377	20.565	4.80418	37.5095		0	0	4.5177	3.0145	4.9253	5.7119	0.4077	1.1942	-1.5032	-1.9109		1	1	1.006e-08	2.884e-10	0.0004942	1.896e-13	0.7609	0.1767	0.07078	0.01296		M001101	F000
FGRAMPH1_01T03459	GO:0003755: peptidyl-prolyl cis-trans isomerase activity; GO:0006457: protein folding	0	0	0	21.0457	50.8715	14.0929	91.2197		0	0	4.8404	4.3111	6.0033	6.7828	1.1629	1.9424	-0.5293	-1.6921		1	1	7.903e-11	2.403e-16	2.216e-08	1.811e-20	0.1495	0.004868	0.5679	0.01133		M001111	F001
FGRAMPH1_01T03461		0	0	0.16434	2.78372	9.52342	3.5401	15.0636		-0.0864	-0.0459	2.0362	2.2486	3.4582	4.0151	1.422	1.9789	0.2123	-1.2096		1	1	0.02963	8.415e-05	0.02318	4.379e-06	0.2416	0.06273	0.902	0.2468		M000001	F000
FGRAMPH1_01T03463		0	0	0	15.6125	53.2465	9.32992	46.0844		0	0	4.4341	3.7504	6.0248	5.8347	1.5907	1.4006	-0.6837	-2.2745		1	1	1.243e-08	2.296e-15	4.377e-06	2.471e-14	0.04977	0.09718	0.4861	0.001397		M001101	F000
FGRAMPH1_01T03465	GO:0003774: motor activity; GO:0005515: protein binding; GO:0005524: ATP binding; GO:0016459: myosin complex	0	0	0	12.2233	28.0747	11.0207	49.2189		0	0	4.1918	4.0455	5.2656	6.0044	1.0739	1.8126	-0.1463	-1.2202		1	1	8.31e-08	6.138e-12	5.347e-07	3.536e-15	0.2489	0.01955	0.914	0.1123		M001111	F000
FGRAMPH1_01T03475		0	0.35434	0	38.377	68.1667	22.2406	157.493		0	0.594	5.4501	4.7285	6.2023	7.3112	0.7522	1.8611	-0.7216	-1.4738		1	0.6471	9.947e-14	1.239e-17	3.555e-10	5.81e-24	0.4408	0.009358	0.4034	0.03338		M001111	F001
FGRAMPH1_01T03477		0	0	0	4.53038	10.632	3.69804	19.0081		0	0	3.0895	2.7762	4.1433	4.886	1.0538	1.7965	-0.3133	-1.367		1	1	0.0003504	6.996e-07	0.0027	3.481e-09	0.3613	0.05394	0.8239	0.1341		M000101	F000
FGRAMPH1_01T03479	GO:0005515: protein binding	0.17024	0	0	9.38566	16.64	4.9057	24.7051		0.569	0	3.9569	3.0914	4.6867	5.1998	0.7298	1.2429	-0.8655	-1.5952		0.7268	1	9.814e-07	3.535e-09	0.0003882	4.848e-11	0.5239	0.1722	0.3807	0.04803		M000101	F000
FGRAMPH1_01T03483	GO:0003824: catalytic activity; GO:0006520: cellular amino acid metabolic process; GO:0016765: transferase activity, transferring alkyl or aryl (other than methyl) groups; GO:0030170: pyridoxal phosphate binding	0	0	0	27.4391	33.4205	7.81548	32.326		0	0	5.2128	3.5735	5.4624	5.4209	0.2496	0.2081	-1.6392	-1.8889		1	1	1.202e-11	9.349e-13	1.453e-05	1.777e-12	0.8691	0.8826	0.0344	0.01023		M001101	F000
FGRAMPH1_01T03487		0	0	0	4.04478	6.09776	4.0298	14.6015		0	0	3.2007	3.1279	3.7297	4.8767	0.5291	1.6761	-0.0728	-0.6019		1	1	9.497e-05	3.499e-06	0.0003039	4.17e-10	0.6655	0.02981	0.9674	0.5069		M000001	F000
FGRAMPH1_01T03491	GO:0003824: catalytic activity; GO:0008152: metabolic process	0	0	0	87.895	216.984	89.9843	243.677		0	0	6.4699	6.4941	7.682	7.8372	1.2121	1.3673	0.0242	-1.1879		1	1	2.784e-21	8.632e-30	4.626e-21	1.169e-30	0.082	0.04219	0.9926	0.05525		M001111	F000
FGRAMPH1_01T03495	GO:0006810: transport; GO:0016021: integral component of membrane	0.19226	0	0	56.9171	84.5663	27.6788	148.75		0.5507	0	6.1071	5.1309	6.6381	7.4024	0.5309	1.2953	-0.9763	-1.5072		0.7145	1	1.214e-18	5.834e-22	5.956e-13	6.976e-27	0.5558	0.04614	0.1399	0.009939		M001111	F000
FGRAMPH1_01T03497	GO:0004108: citrate (Si)-synthase activity; GO:0006099: tricarboxylic acid cycle	0	0	0	63.7615	105.712	47.1208	278.506		0	0	6.052	5.646	6.7208	8.0128	0.6689	1.9608	-0.406	-1.0749		1	1	1.119e-17	1.052e-21	3.962e-15	3.212e-30	0.4831	0.00324	0.66	0.1145		M001111	F001
FGRAMPH1_01T03499	GO:0000166: nucleotide binding; GO:0003676: nucleic acid binding	0	0	0	7.16784	12.5246	5.53734	29.7267		0	0	3.7879	3.3794	4.5273	5.6808	0.7393	1.8929	-0.4085	-1.1479		1	1	1.381e-06	3.828e-09	4.803e-05	5.727e-14	0.4489	0.006114	0.6943	0.1236		M000101	F001
FGRAMPH1_01T03505	GO:0005524: ATP binding; GO:0006754: ATP biosynthetic process; GO:0008553: hydrogen-exporting ATPase activity, phosphorylative mechanism; GO:0016021: integral component of membrane; GO:0046872: metal ion binding	1.74616	0.11038	0	426.996	518.465	225.309	1408.96		1.3223	0.4632	7.9589	7.1216	8.213	9.5311	0.2541	1.5722	-0.8373	-1.0914		0.1684	0.7188	1.65e-31	1.389e-33	5.087e-25	2.122e-44	0.858	0.04009	0.3123	0.1338		M001111	F000
FGRAMPH1_01T03515	GO:0005643: nuclear pore; GO:0006810: transport	0	0	0	10.3221	20.377	7.65672	38.8883		0	0	4.1165	3.7028	5.0126	5.8725	0.8961	1.756	-0.4137	-1.3098		1	1	1.126e-07	4.371e-11	5.227e-06	7.371e-15	0.3351	0.01593	0.6893	0.07312		M001101	F000
FGRAMPH1_01T03517	GO:0005975: carbohydrate metabolic process; GO:0016773: phosphotransferase activity, alcohol group as acceptor	0	0	0	5.07256	14.3025	4.4025	8.95216		0	0	3.0678	2.857	4.3205	3.7431	1.2527	0.6753	-0.2108	-1.4635		1	1	0.0005984	5.383e-07	0.002543	2.119e-05	0.2992	0.6348	0.8984	0.1327		M000100	F000
FGRAMPH1_01T03519		0	0	0	4.15164	5.34968	3.62418	17.2819		0	0	2.8891	2.7192	3.1771	4.6044	0.288	1.7153	-0.1698	-0.4578		1	1	0.0014	0.0003747	0.004676	1.082e-07	0.8867	0.1076	0.9239	0.7089		M000001	F000
FGRAMPH1_01T03521		0	0	0	11.8137	20.2417	9.41796	43.5256		0	0	4.2782	3.9624	4.978	6.0024	0.6997	1.7242	-0.3158	-1.0156		1	1	2.493e-08	4.527e-11	6.815e-07	1.117e-15	0.4829	0.01624	0.7675	0.1713		M001101	F000
FGRAMPH1_01T03523	GO:0003824: catalytic activity; GO:0003824: catalytic activity; GO:0003824: catalytic activity; GO:0003824: catalytic activity; GO:0005506: iron ion binding; GO:0005506: iron ion binding; GO:0005506: iron ion binding; GO:0005506: iron ion binding; GO:0006537: glutamate biosynthetic process; GO:0006537: glutamate biosynthetic process; GO:0006537: glutamate biosynthetic process; GO:0006537: glutama…	0.2315	0	0	33.5353	58.3572	22.8797	93.0776		0.5722	0	5.5182	4.9892	6.2647	6.8989	0.7465	1.3807	-0.529	-1.2755		0.7053	1	3.72e-15	2.052e-19	4.162e-12	3.456e-23	0.3377	0.02663	0.4895	0.02995		M001111	F000
FGRAMPH1_01T03529	GO:0005515: protein binding	0.21808	0	0	2.797	5.936	2.05898	13.889		0.6451	0	2.8003	2.4388	3.8142	4.9732	1.0139	2.1729	-0.3615	-1.3754		0.6842	1	0.0006685	1.187e-06	0.007568	6.031e-11	0.2729	0.001494	0.7652	0.08433		M000001	F001
FGRAMPH1_01T03531		0	0	0	13.978	27.6678	11.7457	65.5862		0	0	4.1558	3.9248	5.0108	6.1156	0.8551	1.9599	-0.231	-1.086		1	1	2.853e-07	2.987e-10	2.699e-06	9.964e-15	0.465	0.02387	0.8665	0.2169		M001111	F000
FGRAMPH1_01T03533		0	0	0	5.72286	14.3138	3.94	24.7479		0	0	3.438	2.8653	4.6188	5.3336	1.1808	1.8956	-0.5727	-1.7535		1	1	2.958e-05	6.558e-09	0.001294	1.459e-11	0.2173	0.01896	0.6071	0.02766		M000101	F000
FGRAMPH1_01T03535	GO:0000079: regulation of cyclin-dependent protein serine/threonine kinase activity	0	0	0	4.43638	8.37556	4.92872	12.8284		0	0	3.36	3.4679	4.1802	4.7664	0.8201	1.4064	0.1079	-0.7123		1	1	2.226e-05	5.52e-08	2.579e-05	3.382e-10	0.3635	0.04794	0.9374	0.3544		M000001	F000
FGRAMPH1_01T03537	GO:0005488: binding	0	0	0	5.83764	10.1985	2.78	16.1702		0	0	3.4157	2.516	4.0938	4.6878	0.678	1.2721	-0.8998	-1.5778		1	1	6.618e-05	1.042e-06	0.008015	1.766e-08	0.6142	0.2153	0.4191	0.0823		M000101	F000
FGRAMPH1_01T03545		0.19226	0	0	14.9907	27.8898	10.9501	38.008		0.5783	0	4.5746	4.1186	5.392	5.8101	0.8174	1.2355	-0.456	-1.2733		0.7127	1	1.064e-09	2.904e-13	1.274e-07	3.488e-15	0.3542	0.0954	0.6243	0.06136		M001111	F000
FGRAMPH1_01T03549	GO:0005515: protein binding	0	0	0	6.00244	10.6075	5.41952	24.4719		0	0	3.5294	3.3721	4.2511	5.3553	0.7218	1.8259	-0.1573	-0.8791		1	1	1.422e-05	9.027e-08	7.675e-05	7.392e-12	0.5174	0.02008	0.9107	0.3012		M000101	F000
FGRAMPH1_01T03557	GO:0003873: 6-phosphofructo-2-kinase activity; GO:0003873: 6-phosphofructo-2-kinase activity; GO:0006003: fructose 2,6-bisphosphate metabolic process; GO:0006003: fructose 2,6-bisphosphate metabolic process	0	0	0	6.37844	12.7128	5.22016	25.077		0	0	3.7461	3.4813	4.6637	5.6014	0.9175	1.8553	-0.2648	-1.1824		1	1	1.001e-06	3.969e-10	1.643e-05	2.502e-14	0.2379	0.002057	0.7966	0.07491		M000101	F001
FGRAMPH1_01T03559		0	0	0	1.90412	3.0887	2.14928	12.2587		0	0	1.9415	2.0621	2.4231	3.9822	0.4816	2.0407	0.1206	-0.361		1	1	0.05017	0.01201	0.05247	1.713e-05	0.808	0.08212	0.9572	0.7992		M000001	F000
FGRAMPH1_01T03561	GO:0003677: DNA binding; GO:0003677: DNA binding; GO:0003677: DNA binding; GO:0003677: DNA binding; GO:0003899: DNA-directed 5'-3' RNA polymerase activity; GO:0003899: DNA-directed 5'-3' RNA polymerase activity; GO:0003899: DNA-directed 5'-3' RNA polymerase activity; GO:0003899: DNA-directed 5'-3' RNA polymerase activity; GO:0006351: transcription, DNA-templated; GO:0006351: transcription, DNA-te…	0.17024	0	0	6.41744	12.7491	5.3668	33.7604		0.5923	0	3.6071	3.3623	4.4976	5.8005	0.8905	2.1934	-0.2448	-1.1354		0.7118	1	5.299e-06	5.675e-09	5.579e-05	2.041e-14	0.3478	0.001446	0.8372	0.1365		M000101	F001
FGRAMPH1_01T03565	GO:0000049: tRNA binding; GO:0000287: magnesium ion binding; GO:0004826: phenylalanine-tRNA ligase activity; GO:0005524: ATP binding; GO:0005737: cytoplasm; GO:0006432: phenylalanyl-tRNA aminoacylation; GO:0008033: tRNA processing	0.19226	0	0	8.23104	10.6815	5.33458	21.4681		0.6037	0	3.9364	3.346	4.28	5.2043	0.3435	1.2679	-0.5905	-0.934		0.7061	1	6.299e-07	4.479e-08	7.051e-05	1.447e-11	0.7953	0.1159	0.5504	0.2481		M000101	F000
FGRAMPH1_01T03567	GO:0000166: nucleotide binding; GO:0005622: intracellular; GO:0019722: calcium-mediated signaling	0	0	0	6.59726	16.0119	5.6841	18.1507		0	0	3.5729	3.3112	4.7044	4.8713	1.1315	1.2985	-0.2617	-1.3932		1	1	1.388e-05	3.718e-09	0.0001292	1.09e-09	0.2524	0.1551	0.841	0.08806		M000101	F000
FGRAMPH1_01T03573		0	0	0	4.28862	5.7225	2.14872	12.3398		0	0	3.1432	2.2839	3.4801	4.458	0.3368	1.3148	-0.8594	-1.1962		1	1	0.0003082	5.205e-05	0.01999	1.159e-07	0.8456	0.2028	0.4593	0.2242		M000001	F000
FGRAMPH1_01T03575	GO:0004672: protein kinase activity; GO:0005524: ATP binding	0	0	0	5.56898	7.17816	1.90206	20.5408		0	0	3.4863	2.1612	3.792	5.1686	0.3057	1.6823	-1.3251	-1.6308		1	1	3.154e-05	4.785e-06	0.02668	1.511e-10	0.8497	0.05184	0.1741	0.06677		M000001	F000
FGRAMPH1_01T03589		0	0	0	6.2334	11.4234	6.72242	27.1814		0	0	3.2875	3.3506	4.0086	5.0946	0.7211	1.8071	0.063	-0.6581		1	1	0.0001458	2.173e-06	0.0001867	1.044e-09	0.604	0.06446	0.9784	0.534		M000101	F000
FGRAMPH1_01T03593		0	0	0	5.14332	5.4504	2.48024	15.5579		0	0	3.4104	2.4707	3.459	4.8276	0.0486	1.4172	-0.9397	-0.9883		1	1	5.23e-05	3.995e-05	0.008957	3.095e-09	0.9884	0.1242	0.3735	0.3037		M000001	F000
FGRAMPH1_01T03595	GO:0004721: phosphoprotein phosphatase activity; GO:0004721: phosphoprotein phosphatase activity	0	0	0	9.33008	16.9999	6.1369	31.0349		0	0	4.1653	3.5637	4.964	5.7945	0.7988	1.6292	-0.6016	-1.4003		1	1	3.011e-08	1.701e-11	8.126e-06	2.197e-15	0.3203	0.008291	0.4714	0.02892		M000101	F001
FGRAMPH1_01T03599		0	0	0	3.43802	5.94734	3.94436	15.0629		0	0	2.6	2.7232	3.2232	4.3307	0.6233	1.7307	0.1232	-0.5001		1	1	0.005114	0.0003652	0.005148	1.014e-06	0.7079	0.122	0.9515	0.6885		M000001	F000
FGRAMPH1_01T03605	GO:0016491: oxidoreductase activity	0	0	0	17.8552	44.8902	14.0074	68.3107		0	0	4.697	4.3436	5.9195	6.4809	1.2225	1.7839	-0.3535	-1.576		1	1	2.695e-10	5.089e-16	1.541e-08	6.816e-19	0.1096	0.008988	0.72	0.01635		M001111	F001
FGRAMPH1_01T03607	GO:0008270: zinc ion binding	0	0	0	7.4922	9.9227	7.0082	22.6379		0	0	3.56	3.4774	3.8908	4.9292	0.3308	1.3692	-0.0825	-0.4133		1	1	2.909e-05	3.839e-06	8.498e-05	2.815e-09	0.8482	0.1814	0.9671	0.7131		M000001	F000
FGRAMPH1_01T03611		0	0	0	2.7955	6.2177	1.9727	15.2864		0	0	2.5355	2.1035	3.4576	4.5823	0.9221	2.0467	-0.4321	-1.3541		1	1	0.005798	9.161e-05	0.03937	1.177e-07	0.5046	0.04332	0.7695	0.1859		M000001	F000
FGRAMPH1_01T03613		0	0	0	8.33108	8.91702	3.97424	23.9082		0	0	4.0558	3.0305	4.1245	5.4565	0.0686	1.4007	-1.0254	-1.094		1	1	2.071e-07	1.23e-07	0.0004052	7.257e-13	0.9743	0.05544	0.2217	0.1613		M000001	F000
FGRAMPH1_01T03615	GO:0006629: lipid metabolic process; GO:0008081: phosphoric diester hydrolase activity	0	0.20074	0	15.2362	32.9694	10.7369	41.6504		0	0.5744	4.5214	4.0398	5.5402	5.8498	1.0189	1.3284	-0.4816	-1.5004		1	0.674	2.596e-09	1.09e-13	3.15e-07	4.608e-15	0.2375	0.08484	0.6187	0.03087		M001111	F000
FGRAMPH1_01T03621		0	0	0	5.62334	19.3909	7.10934	28.164		0	0	3.2306	3.4915	4.771	5.2486	1.5404	2.018	0.2609	-1.2794		1	1	0.0001322	4.118e-09	5.816e-05	9.143e-11	0.11	0.02242	0.8505	0.1424		M000101	F000
FGRAMPH1_01T03623	GO:0004176: ATP-dependent peptidase activity; GO:0005739: mitochondrion; GO:0005743: mitochondrial inner membrane; GO:0006457: protein folding; GO:0006515: misfolded or incompletely synthesized protein catabolic process; GO:0030150: protein import into mitochondrial matrix; GO:0031942: i-AAA complex; GO:0045041: protein import into mitochondrial intermembrane space; GO:0051604: protein maturation	0	0	0	14.8112	22.2596	5.92636	52.3125		0	0	4.5843	3.361	5.1205	6.2641	0.5362	1.6798	-1.2233	-1.7595		1	1	1.559e-09	9.191e-12	4.118e-05	3.823e-17	0.6132	0.01668	0.113	0.01105		M001101	F000
FGRAMPH1_01T03625	GO:0003824: catalytic activity; GO:0050662: coenzyme binding	0	0	0	17.4538	31.172	6.21356	38.4663		0	0	4.601	3.279	5.343	5.6165	0.742	1.0154	-1.322	-2.064		1	1	5.956e-09	7.487e-12	0.0001179	6.56e-13	0.5117	0.2953	0.1279	0.007046		M001101	F000
FGRAMPH1_01T03637		0	0	0	3.37822	7.36144	1.85004	10.36		0	0	2.9532	2.3024	3.9546	4.4068	1.0014	1.4535	-0.6508	-1.6522		1	1	0.0005307	1.41e-06	0.01638	5.874e-08	0.3544	0.1096	0.5795	0.05653		M000001	F000
FGRAMPH1_01T03645	GO:0005975: carbohydrate metabolic process; GO:0016853: isomerase activity; GO:0030246: carbohydrate binding	0	0	0	13.7693	24.6679	11.6944	44.2877		0	0	4.2357	4.0119	4.9753	5.7296	0.7396	1.4939	-0.2238	-0.9634		1	1	1.251e-07	2.845e-10	1.249e-06	2.997e-13	0.5297	0.09457	0.8666	0.2662		M001111	F000
FGRAMPH1_01T03649		0.19226	0	0	9.82452	21.6983	8.01732	33.8704		0.5922	0	4.1066	3.8219	5.1636	5.7659	1.0571	1.6593	-0.2846	-1.3417		0.707	1	6.564e-08	3.574e-12	1.436e-06	6.227e-15	0.1814	0.01415	0.7846	0.04612		M000101	F000
FGRAMPH1_01T03651	GO:0003677: DNA binding	0	0	0	2.38256	3.55738	3.00994	11.1807		0	0	2.4556	2.703	2.9076	4.3446	0.452	1.889	0.2473	-0.2047		1	1	0.007002	0.001095	0.004529	3.517e-07	0.7909	0.05626	0.8756	0.8795		M000001	F000
FGRAMPH1_01T03667	GO:0008152: metabolic process; GO:0008484: sulfuric ester hydrolase activity	0	0	0	10.9223	15.0364	3.97842	14.3124		0	0	3.9275	2.6907	4.3023	4.243	0.3748	0.3155	-1.2368	-1.6116		1	1	5.248e-06	4.493e-07	0.004469	7.852e-07	0.8297	0.8505	0.2461	0.08927		M001101	F000
FGRAMPH1_01T03669	GO:0004812: aminoacyl-tRNA ligase activity; GO:0005096: GTPase activator activity; GO:0005622: intracellular; GO:0006418: tRNA aminoacylation for protein translation; GO:0007264: small GTPase mediated signal transduction	0.19226	0	0	4.87236	8.30592	3.41704	19.8362		0.5762	0	3.1131	2.723	3.7611	4.8549	0.648	1.7418	-0.3901	-1.0381		0.7293	1	0.0003575	1.027e-05	0.003659	6.72e-09	0.6514	0.07424	0.7776	0.2946		M000001	F000
FGRAMPH1_01T03671		0	0	0	2.26332	6.1904	1.24916	12.2068		0	0	2.3622	1.7006	3.5608	4.405	1.1986	2.0428	-0.6616	-1.8602		1	1	0.01068	4.962e-05	0.116	3.377e-07	0.3365	0.04248	0.6276	0.05892		M000001	F000
FGRAMPH1_01T03673		0.21808	0	0	14.9476	17.5622	9.62292	45.7902		0.5956	0	4.6509	4.0198	4.8588	6.1569	0.2079	1.506	-0.6311	-0.839		0.7021	1	3.245e-10	4.165e-11	2.129e-07	2.304e-17	0.8731	0.02033	0.4371	0.2297		M001101	F000
FGRAMPH1_01T03677	GO:0000166: nucleotide binding; GO:0005507: copper ion binding; GO:0006812: cation transport; GO:0016020: membrane; GO:0016021: integral component of membrane; GO:0016787: hydrolase activity; GO:0019829: cation-transporting ATPase activity; GO:0030001: metal ion transport; GO:0046872: metal ion binding; GO:0099132: ATP hydrolysis coupled cation transmembrane transport	0	0	0	8.75716	17.6262	9.44922	23.5015		0	0	3.6537	3.7193	4.5079	4.8685	0.8542	1.2148	0.0656	-0.7886		1	1	1.569e-05	5.158e-08	1.955e-05	4.033e-09	0.4996	0.2564	0.976	0.4262		M000101	F000
FGRAMPH1_01T03681		0	0	0	4.01332	6.94454	2.58536	12.38		0	0	3.1035	2.4956	3.7773	4.5341	0.6738	1.4305	-0.6079	-1.2817		1	1	0.0002951	6.301e-06	0.008393	3.664e-08	0.6055	0.1321	0.6126	0.1625		M000001	F000
FGRAMPH1_01T03683	GO:0003735: structural constituent of ribosome; GO:0005840: ribosome; GO:0006412: translation	0.3625	0.25354	0	106.387	146.349	87.9475	510.208		0.7354	0.5539	6.7508	6.4938	7.181	8.876	0.4302	2.1252	-0.257	-0.6872		0.5532	0.6547	2.432e-24	1.598e-27	3.564e-22	3.22e-41	0.6431	0.0001081	0.767	0.2728		M001111	F001
FGRAMPH1_01T03685	GO:0005524: ATP binding	0.21808	0	0	4.01942	8.99446	4.01242	16.9309		0.5917	0	2.8993	2.8768	3.8731	4.6646	0.9737	1.7652	-0.0225	-0.9963		0.7207	1	0.0009913	5.294e-06	0.001916	2.897e-08	0.4356	0.07189	0.9989	0.3146		M000001	F000
FGRAMPH1_01T03693		0	0	0	5.69718	10.2312	3.43472	22.7773		0	0	3.4617	2.8346	4.1979	5.2559	0.7362	1.7943	-0.627	-1.3633		1	1	2.856e-05	2.073e-07	0.0016	3.881e-11	0.5266	0.03002	0.5706	0.1065		M000101	F000
FGRAMPH1_01T03695	GO:0003723: RNA binding; GO:0003735: structural constituent of ribosome; GO:0005840: ribosome; GO:0006412: translation; GO:0015935: small ribosomal subunit	0.594	0	0.32892	114.248	141.242	79.848	563.091		0.4904	-0.14	6.3923	5.9075	6.6781	8.5543	0.2858	2.1621	-0.4848	-0.7706		0.721	0.9977	4.051e-24	2.5e-26	2.64e-20	2.911e-42	0.787	7.958e-05	0.5196	0.2121		M001111	F001
FGRAMPH1_01T03709		0.38852	0.37758	0	80.1116	96.7053	46.8287	379.945		0.5776	0.5816	6.4115	5.691	6.6628	8.5098	0.2514	2.0983	-0.7205	-0.9718		0.6892	0.6415	5.804e-21	1.234e-22	2.815e-16	4.217e-36	0.8296	0.0003397	0.319	0.1235		M001111	F001
FGRAMPH1_01T03715	GO:0005515: protein binding	0	0	0	4.28972	9.62408	4.21044	18.627		0	0	3.0931	3.0354	4.1174	4.9679	1.0243	1.8748	-0.0577	-1.082		1	1	0.0002683	5.078e-07	0.0006846	8.131e-10	0.3486	0.02987	0.9794	0.2259		M000001	F000
FGRAMPH1_01T03721	GO:0005515: protein binding	0.38832	0	0	5.05606	9.99916	2.60448	13.3588		0.9404	0	3.5225	2.5627	4.4256	4.8426	0.9031	1.3201	-0.9597	-1.8628		0.4741	1	6.419e-06	5.144e-09	0.00384	1.156e-10	0.2684	0.05428	0.2636	0.007739		M000001	F000
FGRAMPH1_01T03723	GO:0016491: oxidoreductase activity	0.19226	0	0	205.672	409.347	59.3571	538.826		0.4918	0	7.1256	5.5205	8.0211	8.381	0.8955	1.2554	-1.6052	-2.5007		0.7447	1	2.001e-23	1.515e-29	4.576e-14	7.777e-32	0.3707	0.1463	0.03265	0.0002344		M001111	F000
FGRAMPH1_01T03729	GO:0005524: ATP binding; GO:0016021: integral component of membrane; GO:0042626: ATPase activity, coupled to transmembrane movement of substances	0	0	0	30.8697	74.0562	17.9787	90.8545		0	0	5.3099	4.5754	6.4727	6.7457	1.1628	1.4358	-0.7345	-1.8973		1	1	2.99e-13	1.966e-19	1.183e-09	7.869e-21	0.1307	0.04459	0.366	0.002621		M001111	F000
FGRAMPH1_01T03731	GO:0016791: phosphatase activity	0	0	0	15.0025	21.2138	7.42368	47.8806		0	0	4.5178	3.5837	4.9641	6.0416	0.4463	1.5238	-0.9341	-1.3804		1	1	5.499e-09	9.762e-11	1.31e-05	1.938e-15	0.7183	0.05197	0.286	0.06845		M001101	F000
FGRAMPH1_01T03733	GO:0005783: endoplasmic reticulum; GO:0005784: Sec61 translocon complex; GO:0006886: intracellular protein transport	0	0	0	17.4998	31.9015	13.7947	83.7974		0	0	4.5834	4.2545	5.3634	6.6352	0.78	2.0518	-0.3289	-1.1089		1	1	2.111e-09	1.192e-12	7.141e-08	8.412e-19	0.4448	0.005081	0.7653	0.1454		M001111	F001
FGRAMPH1_01T03737	GO:0005975: carbohydrate metabolic process; GO:0005975: carbohydrate metabolic process; GO:0005975: carbohydrate metabolic process; GO:0005975: carbohydrate metabolic process; GO:0008152: metabolic process; GO:0008152: metabolic process; GO:0008152: metabolic process; GO:0008152: metabolic process; GO:0016758: transferase activity, transferring hexosyl groups; GO:0016758: transferase activity, tr…	0	0	0	6.42014	16.0061	2.8343	22.8523		0	0	3.5634	2.5933	4.7463	5.2095	1.1829	1.6461	-0.9702	-2.1531		1	1	1.51e-05	2.728e-09	0.004621	5.817e-11	0.2207	0.052	0.3318	0.006593		M000101	F000
FGRAMPH1_01T03739	GO:0010181: FMN binding; GO:0016491: oxidoreductase activity	0	0	0	1.08598	4.4888	10.2266	17.969		0	0	1.3769	3.7458	2.8033	4.4235	1.4265	3.0466	2.369	0.9425		1	1	0.1752	0.002568	6.068e-05	8.165e-07	0.2821	0.003022	0.01983	0.404		M000011	F001
FGRAMPH1_01T03743		0	0	0	4.95312	11.4011	5.49156	13.9431		0	0	3.1318	3.2197	4.1411	4.3948	1.0093	1.2631	0.0879	-0.9214		1	1	0.0003232	9.247e-07	0.0003758	1.923e-07	0.4072	0.2412	0.9652	0.3507		M000101	F000
FGRAMPH1_01T03745	GO:0000030: mannosyltransferase activity; GO:0000030: mannosyltransferase activity; GO:0000030: mannosyltransferase activity; GO:0000030: mannosyltransferase activity; GO:0000030: mannosyltransferase activity; GO:0000030: mannosyltransferase activity; GO:0006493: protein O-linked glycosylation; GO:0006493: protein O-linked glycosylation; GO:0006493: protein O-linked glycosylation; GO:0006493: pro…	0	0	0	19.6007	26.6271	13.9199	67.8404		0	0	4.8965	4.4145	5.2965	6.5587	0.4	1.6622	-0.482	-0.882		1	1	2.743e-11	3.964e-13	6.47e-09	1.241e-19	0.7132	0.01129	0.5819	0.2036		M001111	F000
FGRAMPH1_01T03749	GO:0005515: protein binding; GO:0008270: zinc ion binding	0	0	0	4.73856	12.5266	4.99144	14.3999		0	0	3.1658	3.1838	4.4044	4.5798	1.2386	1.414	0.018	-1.2206		1	1	0.0001968	7.399e-08	0.0003391	2.287e-08	0.2284	0.1387	1	0.1644		M000101	F000
FGRAMPH1_01T03759		0	0	0	2.51698	3.47734	1.7398	12.6709		0	0	2.6304	2.1321	3.0106	4.6859	0.3802	2.0555	-0.4983	-0.8785		1	1	0.002773	0.0004921	0.03142	1.054e-08	0.8185	0.01938	0.7059	0.3968		M000001	F000
FGRAMPH1_01T03765		0	0	0	10.0142	22.1757	4.94576	30.3098		0	0	4.1103	3.1997	5.1536	5.5688	1.0433	1.4585	-0.9106	-1.9539		1	1	1.526e-07	1.669e-11	0.0001511	3.183e-13	0.2415	0.06058	0.3065	0.00633		M001101	F000
FGRAMPH1_01T03767		0	0	0	11.0735	21.2958	6.77342	42.2715		0	0	4.1334	3.5107	4.975	5.8779	0.8416	1.7445	-0.6228	-1.4644		1	1	1.663e-07	1.388e-10	2.565e-05	2.252e-14	0.4146	0.02682	0.5383	0.05737		M001101	F000
FGRAMPH1_01T03775		0	0	0.16434	19.9937	45.3358	16.6625	88.0853		-0.0085	-0.0057	4.4711	4.2191	5.5472	6.4304	1.0761	1.9593	-0.2521	-1.3281		1	1	9.426e-10	1.113e-14	2.021e-08	2.686e-19	0.2016	0.004927	0.8182	0.05683		M001111	F001
FGRAMPH1_01T03777		0	0	0	9.64058	17.3613	4.5961	24.3699		0	0	3.7527	2.8521	4.4642	4.89	0.7115	1.1373	-0.9006	-1.6121		1	1	1.174e-05	1.096e-07	0.002056	5.781e-09	0.6105	0.3154	0.4281	0.08137		M000101	F000
FGRAMPH1_01T03785	GO:0005829: cytosol; GO:0005829: cytosol; GO:0030904: retromer complex; GO:0030904: retromer complex; GO:0042147: retrograde transport, endosome to Golgi; GO:0042147: retrograde transport, endosome to Golgi	0	0	0	6.66218	16.1635	4.17034	23.1374		0	0	3.6578	2.9817	4.811	5.2861	1.1531	1.6283	-0.6761	-1.8293		1	1	5.541e-06	7.223e-10	0.000621	1.08e-11	0.2005	0.03879	0.5056	0.01518		M000101	F000
FGRAMPH1_01T03787	GO:0005488: binding	0.38852	0	0	2.96472	3.9827	4.2536	25.6368		0.5688	0	2.2171	2.5791	2.526	4.6306	0.3088	2.4135	0.362	0.0531		0.7403	1	0.02172	0.007826	0.01013	3.16e-07	0.8897	0.02833	0.8251	0.9798		M000001	F000
FGRAMPH1_01T03789		0	0	0	6.41742	12.578	5.13742	16.7694		0	0	3.6683	3.3239	4.5505	4.9318	0.8822	1.2635	-0.3445	-1.2267		1	1	4.502e-06	5.331e-09	8.655e-05	2.129e-10	0.3598	0.1217	0.7602	0.1097		M000101	F000
FGRAMPH1_01T03793	GO:0003700: transcription factor activity, sequence-specific DNA binding; GO:0003700: transcription factor activity, sequence-specific DNA binding; GO:0003700: transcription factor activity, sequence-specific DNA binding; GO:0003700: transcription factor activity, sequence-specific DNA binding; GO:0003700: transcription factor activity, sequence-specific DNA binding; GO:0043565: sequence-specific…	0	0	0	66.0407	130.486	42.9573	149.929		0	0	6.2053	5.6196	7.1171	7.3037	0.9118	1.0984	-0.5857	-1.4975		1	1	4.927e-19	6.85e-25	2.333e-15	6.557e-26	0.244	0.1266	0.4589	0.01353		M001111	F000
FGRAMPH1_01T03803		0	0	0	9.65446	30.138	5.04826	49.8719		0	0	4.027	3.1486	5.5296	6.2081	1.5027	2.1811	-0.8783	-2.381		1	1	2.042e-07	1.942e-13	0.0001681	1.27e-16	0.04497	0.001366	0.3193	0.0004312		M000101	F001
FGRAMPH1_01T03805	GO:0003824: catalytic activity; GO:0004854: xanthine dehydrogenase activity; GO:0004855: xanthine oxidase activity; GO:0005506: iron ion binding; GO:0009055: electron carrier activity; GO:0016491: oxidoreductase activity; GO:0016614: oxidoreductase activity, acting on CH-OH group of donors; GO:0046872: metal ion binding; GO:0050660: flavin adenine dinucleotide binding; GO:0051536: iron-sulfur clu…	0	0	0	22.7119	34.3368	10.9954	66.7205		0	0	4.8279	3.8936	5.3556	6.217	0.5277	1.3892	-0.9343	-1.4619		1	1	5.94e-10	4.062e-12	1.898e-06	6.516e-16	0.6777	0.1132	0.312	0.06391		M001111	F000
FGRAMPH1_01T03807		0	0	0	3.75794	7.574	3.83986	18.0958		0	0	3.0256	2.9839	3.9134	5.0559	0.8878	2.0303	-0.0417	-0.9295		1	1	0.0003232	1.51e-06	0.0007865	2.038e-10	0.4192	0.0113	0.9876	0.295		M000001	F000
FGRAMPH1_01T03817	GO:0000151: ubiquitin ligase complex; GO:0005634: nucleus; GO:0005737: cytoplasm; GO:0006511: ubiquitin-dependent protein catabolic process; GO:0034450: ubiquitin-ubiquitin ligase activity	0	0	0	7.51342	14.2187	7.91862	29.4027		0	0	3.7994	3.8317	4.6362	5.605	0.8369	1.8057	0.0324	-0.8045		1	1	1.257e-06	1.454e-09	2.224e-06	1.324e-13	0.3767	0.01129	0.9897	0.3006		M000101	F000
FGRAMPH1_01T03821	GO:0004842: ubiquitin-protein transferase activity; GO:0008270: zinc ion binding	0	0	0	5.37462	8.6666	4.416	14.8426		0	0	3.4372	3.1815	4.0416	4.7459	0.6044	1.3087	-0.2557	-0.8601		1	1	3.101e-05	5.833e-07	0.0002707	2.786e-09	0.6227	0.1397	0.8438	0.331		M000001	F000
FGRAMPH1_01T03827	GO:0005576: extracellular region; GO:0008152: metabolic process; GO:0016787: hydrolase activity; GO:0050525: cutinase activity	0.19226	0	0	15.2241	72.8669	28.2189	57.7891		0.5582	0	4.4208	5.2285	6.5134	6.1975	2.0926	1.7767	0.8077	-1.2849		0.7184	1	2.106e-09	9.858e-20	1.496e-12	9.436e-18	0.0008768	0.008566	0.2964	0.04682		M001111	F101
FGRAMPH1_01T03829	GO:0008152: metabolic process; GO:0016787: hydrolase activity	0	0	0	8.40754	24.8187	6.98798	22.5168		0	0	3.7346	3.458	5.1043	4.9775	1.3697	1.2429	-0.2766	-1.6463		1	1	5.691e-06	1.628e-10	5.906e-05	5.956e-10	0.1538	0.1991	0.8343	0.04398		M000101	F000
FGRAMPH1_01T03831	GO:0004351: glutamate decarboxylase activity; GO:0004351: glutamate decarboxylase activity; GO:0004351: glutamate decarboxylase activity; GO:0004351: glutamate decarboxylase activity; GO:0004351: glutamate decarboxylase activity; GO:0004351: glutamate decarboxylase activity; GO:0004351: glutamate decarboxylase activity; GO:0004351: glutamate decarboxylase activity; GO:0004351: glutamate decarboxy…	0	0	0	197.41	507.608	90.3098	370.811		0	0	7.1642	6.1398	8.4036	7.9903	1.2395	0.8261	-1.0244	-2.2639		1	1	2.398e-24	2.714e-33	9.149e-18	7.235e-30	0.1401	0.3792	0.1992	0.0005922		M001111	F000
FGRAMPH1_01T03833	GO:0006525: arginine metabolic process; GO:0008483: transaminase activity; GO:0030170: pyridoxal phosphate binding	0	0	0.16434	3.11748	3.93794	1.88212	10.7816		-0.079	-0.0469	2.5144	1.8053	2.8236	4.126	0.3093	1.6117	-0.7091	-1.0183		1	1	0.003436	0.0008613	0.07261	3.35e-07	0.8542	0.07241	0.548	0.2999		M000001	F000
FGRAMPH1_01T03835		0	0	0	9.07558	17.7964	7.09032	32.6077		0	0	3.992	3.6157	4.8737	5.6792	0.8818	1.6873	-0.3763	-1.2581		1	1	3.328e-07	1.95e-10	1.051e-05	7.706e-14	0.3499	0.02258	0.7248	0.09005		M000101	F000
FGRAMPH1_01T03837		0	0	0	4.11206	7.9204	3.54104	17.9375		0	0	2.7511	2.5623	3.4973	4.4778	0.7462	1.7267	-0.1888	-0.935		1	1	0.002821	9.391e-05	0.00914	3.884e-07	0.6316	0.1223	0.916	0.4006		M000001	F000
FGRAMPH1_01T03839		0.38852	0	0	15.9138	31.3786	12.8613	55.5617		0.6052	0	4.4479	4.1605	5.3241	6.0728	0.8762	1.6249	-0.2874	-1.1636		0.696	1	9.689e-09	3.03e-12	2.02e-07	1.422e-15	0.3874	0.04332	0.806	0.1353		M001111	F000
FGRAMPH1_01T03841		0.17024	0	0	7.65694	12.521	4.89272	26.9397		0.5965	0	3.8564	3.2657	4.5058	5.5275	0.6495	1.6712	-0.5907	-1.2401		0.7094	1	8.637e-07	4.817e-09	9.768e-05	3.179e-13	0.5278	0.02021	0.5414	0.09739		M000101	F000
FGRAMPH1_01T03853	GO:0016020: membrane; GO:0016021: integral component of membrane	0	0	0	4.61444	34.5732	25.1719	35.9024		0	0	2.8232	4.905	5.3254	5.3667	2.5022	2.5435	2.0818	-0.4205		1	1	0.0009068	2.749e-11	2.321e-09	2.393e-11	0.002628	0.002835	0.01261	0.6859		M000111	F101
FGRAMPH1_01T03855		0.19226	0	0	10.4486	21.8996	6.4089	39.8879		0.5817	0	4.1137	3.4486	5.079	5.8806	0.9653	1.7668	-0.6652	-1.6305		0.7148	1	1.2e-07	2.475e-11	2.9e-05	7.511e-15	0.2906	0.01645	0.4825	0.02379		M001101	F000
FGRAMPH1_01T03877		0	0	0	20.7074	24.2048	7.74934	69.0193		0	0	4.4807	3.2888	4.6654	5.9761	0.1847	1.4954	-1.1919	-1.3767		1	1	6.44e-08	1.462e-08	0.0001957	2.372e-13	0.929	0.1411	0.241	0.1358		M001101	F000
FGRAMPH1_01T03885		0.9473	0	0.16434	89.6563	132.494	54.6902	344.845		0.7614	0.0575	6.1578	5.501	6.6732	7.9465	0.5154	1.7887	-0.6568	-1.1722		0.5285	1	2.145e-19	1.032e-22	2.813e-15	1.48e-31	0.6238	0.009179	0.4273	0.08268		M001111	F001
FGRAMPH1_01T03891	GO:0000055: ribosomal large subunit export from nucleus; GO:0005623: cell; GO:0030036: actin cytoskeleton organization; GO:0042273: ribosomal large subunit biogenesis	0	0	0	2.6614	4.45274	2.34368	16.136		0	0	2.5821	2.4592	3.1734	4.8203	0.5914	2.2382	-0.1229	-0.7143		1	1	0.003985	0.0002752	0.01089	8.427e-09	0.6962	0.01463	0.9475	0.5091		M000001	F000
FGRAMPH1_01T03897		0	0	0	39.4071	61.5684	11.0981	97.6402		0	0	4.2778	2.8845	4.7868	5.3266	0.509	1.0489	-1.3933	-1.9023		1	1	1.47e-06	4.908e-08	0.002507	1.326e-09	0.7815	0.4479	0.225	0.06192		M001111	F000
FGRAMPH1_01T03913	GO:0005737: cytoplasm; GO:0005885: Arp2/3 protein complex; GO:0034314: Arp2/3 complex-mediated actin nucleation	0.38852	0	0	10.4144	24.1885	7.25382	40.7311		0.6079	0	3.8969	3.432	4.9576	5.6263	1.0607	1.7294	-0.465	-1.5257		0.7014	1	1.797e-06	5.043e-10	6.241e-05	1.435e-12	0.3213	0.05074	0.6953	0.06761		M001101	F000
FGRAMPH1_01T03917	GO:0016787: hydrolase activity	0	0	0	36.4515	76.7701	21.3139	48.7074		0	0	5.3427	4.6263	6.3062	5.7113	0.9635	0.3685	-0.7164	-1.68		1	1	2.366e-12	5.678e-17	3.847e-09	6.171e-14	0.3337	0.7743	0.4538	0.02378		M001111	F000
FGRAMPH1_01T03919	GO:0006508: proteolysis; GO:0008237: metallopeptidase activity; GO:0008270: zinc ion binding	0	0	0	34.7025	61.6705	17.7799	152.787		0	0	5.2113	4.3562	5.9491	7.1296	0.7379	1.9183	-0.8551	-1.5929		1	1	7.983e-12	3.13e-15	3.451e-08	2.673e-21	0.5078	0.01629	0.3555	0.03629		M001111	F000
FGRAMPH1_01T03921		0	0	0	6.80564	10.2344	1.95306	17.6993		0	0	3.2657	1.8559	3.7294	4.3823	0.4637	1.1165	-1.4098	-1.8735		1	1	0.0003286	3.07e-05	0.08061	8.339e-07	0.7987	0.3874	0.2163	0.06563		M000101	F000
FGRAMPH1_01T03923	GO:0004725: protein tyrosine phosphatase activity; GO:0006470: protein dephosphorylation; GO:0016311: dephosphorylation; GO:0016791: phosphatase activity	0.2315	0	0	7.65414	21.163	5.75284	23.4049		0.6046	0	3.7613	3.3609	5.1009	5.2284	1.3397	1.4672	-0.4004	-1.7401		0.7035	1	2.153e-06	3.257e-11	6.174e-05	1.161e-11	0.1064	0.06546	0.7156	0.01682		M000101	F000
FGRAMPH1_01T03925	GO:0005524: ATP binding; GO:0005737: cytoplasm; GO:0016787: hydrolase activity; GO:0030163: protein catabolic process	0	0	0	12.236	19.1083	8.71212	46.8056		0	0	4.3417	3.8816	4.9225	6.1208	0.5808	1.7791	-0.4601	-1.0409		1	1	1.285e-08	6.465e-11	1.14e-06	2.12e-16	0.578	0.0106	0.6344	0.1548		M001101	F000
FGRAMPH1_01T03927	GO:0016021: integral component of membrane; GO:0055085: transmembrane transport	0	0	0	3.19926	6.86216	4.27756	16.5371		0	0	2.7653	3.0475	3.7082	4.8428	0.9429	2.0775	0.2822	-0.6607		1	1	0.001513	9.893e-06	0.0007404	3.498e-09	0.4281	0.01817	0.8403	0.5117		M000001	F000
FGRAMPH1_01T03939		0	0	0	8.62178	14.3038	2.9723	21.8669		0	0	4.1266	2.7409	4.8091	5.3855	0.6825	1.2589	-1.3857	-2.0683		1	1	7.16e-08	1.701e-10	0.001577	5.842e-13	0.4463	0.06876	0.0677	0.002288		M000101	F000
FGRAMPH1_01T03941		0	0	0	4.20922	7.4545	4.02578	13.053		0	0	3.1394	3.033	3.8444	4.5862	0.705	1.4468	-0.1064	-0.8114		1	1	0.0002136	3.314e-06	0.0007113	1.789e-08	0.5718	0.1158	0.9508	0.3887		M000001	F000
FGRAMPH1_01T03951	GO:0016021: integral component of membrane; GO:0055085: transmembrane transport	0	0	0	7.46804	15.5955	3.00834	19.6473		0	0	3.3727	2.3189	4.2354	4.5216	0.8627	1.1489	-1.0538	-1.9165		1	1	0.0001544	1.136e-06	0.01946	2.136e-07	0.5438	0.3503	0.3724	0.04835		M000101	F000
FGRAMPH1_01T03957		0	0	0	7.05022	16.6152	6.95172	27.7181		0	0	3.7631	3.6916	4.9119	5.6033	1.1488	1.8402	-0.0714	-1.2202		1	1	1.181e-06	6.251e-11	4.584e-06	5.77e-14	0.1388	0.005477	0.9626	0.07619		M000101	F001
FGRAMPH1_01T03959	GO:0004553: hydrolase activity, hydrolyzing O-glycosyl compounds; GO:0005975: carbohydrate metabolic process	0	0	0	6.77414	56.0765	31.3275	42.8997		0	0	3.3706	5.3287	6.1085	5.7478	2.7379	2.3773	1.9581	-0.7798		1	1	2.131e-05	4.394e-16	4.757e-12	3.34e-14	7.621e-05	0.001244	0.006891	0.3254		M000111	F111
FGRAMPH1_01T03961	GO:0003735: structural constituent of ribosome; GO:0005763: mitochondrial small ribosomal subunit	0	0	0	3.70348	5.86322	1.95504	12.2272		0	0	3.1029	2.3513	3.6813	4.663	0.5784	1.5601	-0.7516	-1.33		1	1	0.0002047	6.62e-06	0.01284	4.691e-09	0.6462	0.0619	0.4914	0.1289		M000001	F000
FGRAMPH1_01T03965	GO:0005789: endoplasmic reticulum membrane; GO:0006621: protein retention in ER lumen; GO:0015031: protein transport; GO:0016021: integral component of membrane; GO:0046923: ER retention sequence binding	0	0	0	6.9221	11.551	4.4013	28.8235		0	0	3.4728	2.8821	4.0945	5.2525	0.6216	1.7796	-0.5908	-1.2124		1	1	4.849e-05	1.055e-06	0.001685	2.093e-10	0.6608	0.06123	0.6304	0.1996		M000101	F000
FGRAMPH1_01T03973	GO:0000786: nucleosome; GO:0003677: DNA binding; GO:0005634: nucleus	0	0	0	5.34932	10.0657	4.48532	27.9199		0	0	3.2876	3.0579	4.0729	5.3882	0.7853	2.1007	-0.2297	-1.015		1	1	9.836e-05	7.486e-07	0.0006154	2.485e-11	0.5204	0.01379	0.8724	0.2689		M000101	F000
FGRAMPH1_01T03977	GO:0000166: nucleotide binding; GO:0003676: nucleic acid binding	0	0	0	13.6443	18.6857	8.14522	42.5496		0	0	4.5152	3.8177	4.925	6.0306	0.4098	1.5154	-0.6975	-1.1073		1	1	2.318e-09	4.843e-11	1.613e-06	3.982e-16	0.7173	0.02999	0.4134	0.119		M001101	F000
FGRAMPH1_01T03979	GO:0008270: zinc ion binding; GO:0016491: oxidoreductase activity; GO:0055114: oxidation-reduction process	0	0	0	4.6646	11.6979	3.69914	14.8533		0	0	3.2307	2.9486	4.428	4.7432	1.1973	1.5126	-0.2821	-1.4794		1	1	0.0001078	3.512e-08	0.0009331	3.213e-09	0.2149	0.0817	0.8298	0.0711		M000101	F000
FGRAMPH1_01T03983	GO:0005515: protein binding	0	0	0	17.7988	21.7405	10.2052	56.0135		0	0	4.6754	3.9218	4.9306	6.1723	0.2552	1.4969	-0.7536	-1.0088		1	1	1.391e-09	1.299e-10	1.226e-06	4.405e-16	0.8643	0.06073	0.4152	0.2044		M001111	F000
FGRAMPH1_01T03987		0	0	0	9.54078	19.8575	5.23084	52.5063		0	0	3.942	3.1531	4.8802	6.1553	0.9382	2.2133	-0.7889	-1.7271		1	1	8.203e-07	4.4e-10	0.0002366	1.781e-15	0.358	0.003619	0.4255	0.02617		M000101	F001
FGRAMPH1_01T03995	GO:0000981: RNA polymerase II transcription factor activity, sequence-specific DNA binding; GO:0005634: nucleus; GO:0006355: regulation of transcription, DNA-templated; GO:0008270: zinc ion binding	0	0	0	6.78578	13.5228	3.81692	20.8263		0	0	3.7369	2.8898	4.6317	5.199	0.8948	1.4621	-0.8471	-1.7419		1	1	3.065e-06	3.054e-09	0.000982	2.099e-11	0.3561	0.06395	0.3713	0.02129		M000101	F000
FGRAMPH1_01T03999	GO:0003824: catalytic activity; GO:0008152: metabolic process	0	0	0	13.3866	29.6151	12.3927	49.7725		0	0	4.5195	4.3984	5.6181	6.3257	1.0986	1.8062	-0.1211	-1.2197		1	1	3.896e-10	2.036e-15	3.281e-09	2.954e-19	0.08283	0.0009452	0.9077	0.03277		M001111	F001
FGRAMPH1_01T04003	GO:0004672: protein kinase activity; GO:0005524: ATP binding; GO:0006468: protein phosphorylation	0	0	0	7.75148	16.0859	10.0864	27.2809		0	0	3.7164	4.0052	4.6534	5.3478	0.937	1.6314	0.2888	-0.6482		1	1	3.953e-06	3.208e-09	1.119e-06	7.366e-12	0.3598	0.04744	0.81	0.4609		M000111	F000
FGRAMPH1_01T04011	GO:0004107: chorismate synthase activity; GO:0009073: aromatic amino acid family biosynthetic process; GO:0009423: chorismate biosynthetic process	0	0	0	9.70702	13.8463	8.51452	32.832		0	0	4.0427	3.8587	4.4919	5.6346	0.4492	1.592	-0.184	-0.6332		1	1	2.928e-07	8.088e-09	2.387e-06	2.15e-13	0.7199	0.04142	0.885	0.4601		M000101	F000
FGRAMPH1_01T04019	GO:0005829: cytosol; GO:0008440: inositol-1,4,5-trisphosphate 3-kinase activity	0	0	0	8.60788	14.9986	5.1192	24.8191		0	0	3.9644	3.2397	4.6873	5.3517	0.7229	1.3873	-0.7248	-1.4477		1	1	5.672e-07	1.692e-09	0.0001372	4.236e-12	0.4903	0.0838	0.4506	0.05768		M000101	F000
FGRAMPH1_01T04021		0	0	0	28.9967	56.3007	18.2757	79.0505		0	0	5.2295	4.6138	6.1037	6.5558	0.8742	1.3264	-0.6157	-1.4898		1	1	1.259e-12	5.213e-17	1.245e-09	2.536e-19	0.3269	0.0787	0.4827	0.02702		M001111	F000
FGRAMPH1_01T04031	GO:0003735: structural constituent of ribosome; GO:0005763: mitochondrial small ribosomal subunit	0	0	0	7.23896	11.3478	5.61416	28.9921		0	0	3.7415	3.4264	4.3244	5.57	0.5828	1.8285	-0.3151	-0.8979		1	1	2.905e-06	3.81e-08	4.714e-05	5.411e-13	0.615	0.01579	0.787	0.2768		M000101	F000
FGRAMPH1_01T04033		0.38832	0.11038	0	36.4657	75.2862	27.4665	143.643		0.7788	0.5075	5.4724	5.0841	6.4401	7.3087	0.9677	1.8363	-0.3883	-1.356		0.5449	0.7096	1.139e-14	3.964e-20	2.181e-12	1.799e-25	0.2146	0.004015	0.6631	0.03085		M001111	F001
FGRAMPH1_01T04037	GO:0003723: RNA binding; GO:0003724: RNA helicase activity; GO:0005524: ATP binding; GO:0006401: RNA catabolic process	0	0	0	4.6331	7.23278	3.78582	29.5302		0	0	3.153	2.9442	3.7002	5.529	0.5473	2.3761	-0.2088	-0.756		1	1	0.000207	8.949e-06	0.001104	6.988e-12	0.6958	0.003863	0.8867	0.4387		M000001	F001
FGRAMPH1_01T04041		0	0	0	7.25758	13.7765	4.57826	21.6727		0	0	3.8442	3.2402	4.6856	5.3026	0.8414	1.4584	-0.604	-1.4455		1	1	9.072e-07	9.106e-10	0.0001137	2.846e-12	0.3551	0.04491	0.5247	0.0441		M000101	F000
FGRAMPH1_01T04053	GO:0005515: protein binding	0	0	0	14.802	21.4049	5.16274	43.5733		0	0	4.6642	3.2691	5.1519	6.112	0.4878	1.4478	-1.3951	-1.8829		1	1	4.808e-10	3.834e-12	6.394e-05	1.006e-16	0.6326	0.03276	0.05196	0.004274		M001101	F000
FGRAMPH1_01T04057		0	0	0	13.7838	21.1139	10.0666	55.2085		0	0	4.3645	3.9445	4.9105	6.1799	0.546	1.8154	-0.42	-0.966		1	1	2.038e-08	1.698e-10	1.102e-06	4.573e-16	0.6436	0.0178	0.6945	0.2275		M001111	F000
FGRAMPH1_01T04065	GO:0004725: protein tyrosine phosphatase activity	0	0	0	5.08258	7.74176	3.09448	20.0539		0	0	3.379	2.7352	3.9014	5.1541	0.5224	1.7751	-0.6439	-1.1662		1	1	4.719e-05	1.73e-06	0.002594	9.624e-11	0.6914	0.03109	0.56	0.1826		M000001	F000
FGRAMPH1_01T04069	GO:0009228: thiamine biosynthetic process	0.38852	0	0	92.7604	197.787	45.5069	242.859		0.577	0	6.6176	5.6551	7.6367	7.9148	1.0191	1.2972	-0.9624	-1.9815		0.6887	1	1.673e-22	8.227e-30	3.17e-16	1.215e-31	0.1506	0.04628	0.143	0.0003486		M001111	F000
FGRAMPH1_01T04077	GO:0003333: amino acid transmembrane transport; GO:0006810: transport; GO:0006865: amino acid transport; GO:0015171: amino acid transmembrane transporter activity; GO:0016020: membrane; GO:0016021: integral component of membrane; GO:0055085: transmembrane transport	0	0	0	1.75572	6.94806	8.76808	40.6258		0	0	1.8942	3.7069	3.4336	5.6337	1.5395	3.7395	1.8128	0.2733		1	1	0.04403	8.189e-05	3.444e-05	2.116e-11	0.1787	1.555e-05	0.0647	0.8278		M000001	F001
FGRAMPH1_01T04103	GO:0004553: hydrolase activity, hydrolyzing O-glycosyl compounds; GO:0005975: carbohydrate metabolic process	0	0	0	6.00242	25.4658	2.39544	20.7594		0	0	2.9348	1.9372	4.5963	4.3541	1.6614	1.4192	-0.9977	-2.6591		1	1	0.001472	2.058e-07	0.06516	1.146e-06	0.1646	0.2484	0.4319	0.005978		M000101	F000
FGRAMPH1_01T04113		0	0	0	11.9342	16.551	10.0271	35.5299		0	0	4.241	3.9843	4.6516	5.657	0.4107	1.416	-0.2567	-0.6674		1	1	6.853e-08	2.26e-09	1.006e-06	2.016e-13	0.7552	0.08567	0.8303	0.4379		M001111	F000
FGRAMPH1_01T04117	GO:0003824: catalytic activity; GO:0008152: metabolic process	0	0	0	3.9689	4.36592	3.36432	20.6239		0	0	3.0062	2.745	3.1066	5.085	0.1004	2.0788	-0.2612	-0.3616		1	1	0.0005641	0.0003492	0.003291	8.109e-10	0.9689	0.02108	0.8594	0.7592		M000001	F000
FGRAMPH1_01T04121		0	0	0	1.90458	7.07092	1.91634	13.2555		0	0	2.1415	2.1737	3.6591	4.4521	1.5176	2.3106	0.0323	-1.4853		1	1	0.02262	3.011e-05	0.03182	2.679e-07	0.1885	0.0199	0.9955	0.1367		M000001	F000
FGRAMPH1_01T04123	GO:0016020: membrane; GO:0016021: integral component of membrane	0.38852	0	0	1.61698	10.534	1.30344	4.34732		0.5854	0	1.7897	1.6241	3.8586	2.8146	2.0689	1.0249	-0.1657	-2.2346		0.7323	1	0.07321	2.582e-05	0.1496	0.003357	0.07652	0.4826	0.936	0.03111		M000100	F000
FGRAMPH1_01T04127		0	0	0	3.17364	17.0023	0.59876	7.70958		0	0	2.1452	0.8137	3.9326	3.0593	1.7874	0.9141	-1.3315	-3.1189		1	1	0.03089	2.683e-05	0.5767	0.00161	0.1698	0.5627	0.2987	0.002353		M000100	F000
FGRAMPH1_01T04129	GO:0006807: nitrogen compound metabolic process; GO:0016810: hydrolase activity, acting on carbon-nitrogen (but not peptide) bonds	0	0	0	6.6685	18.8336	3.29342	20.7979		0	0	3.5901	2.6289	4.9141	5.0446	1.324	1.4544	-0.9612	-2.2852		1	1	1.396e-05	7.916e-10	0.004057	3.103e-10	0.1612	0.1052	0.3424	0.003905		M000101	F000
FGRAMPH1_01T04141		0	0	0	11.801	40.6757	8.9953	38.7317		0	0	4.1679	3.7855	5.78	5.7129	1.6121	1.545	-0.3824	-1.9945		1	1	9.337e-08	2.63e-14	3.298e-06	7.072e-14	0.03966	0.05302	0.7273	0.004822		M001101	F000
FGRAMPH1_01T04143	GO:0005515: protein binding	0	0	0	2.34006	8.86176	1.99764	13.0195		0	0	2.4906	2.3145	4.1458	4.6503	1.6552	2.1598	-0.1761	-1.8313		1	1	0.004772	4.762e-07	0.01631	1.251e-08	0.07904	0.01259	0.9137	0.03397		M000001	F000
FGRAMPH1_01T04163	GO:0016021: integral component of membrane; GO:0055085: transmembrane transport	0	0	0	5.82902	11.4678	3.18556	17.2323		0	0	3.5143	2.7135	4.3743	4.9095	0.86	1.3952	-0.8008	-1.6608		1	1	2.112e-05	5.598e-08	0.002825	8.478e-10	0.4308	0.1148	0.4434	0.04354		M000101	F000
FGRAMPH1_01T04169	GO:0016810: hydrolase activity, acting on carbon-nitrogen (but not peptide) bonds	0	0	0	7.54756	16.6547	7.58662	39.385		0	0	3.7108	3.7022	4.7279	5.8725	1.017	2.1617	-0.0086	-1.0256		1	1	3.243e-06	1.131e-09	7.196e-06	1.933e-14	0.2852	0.003278	1	0.1969		M000101	F001
FGRAMPH1_01T04225		0	0	0	4.25924	8.06938	1.51144	11.5623		0	0	3.1847	2.0055	3.978	4.4434	0.7933	1.2587	-1.1792	-1.9726		1	1	0.0002074	1.907e-06	0.04649	8.386e-08	0.5211	0.2075	0.2636	0.02677		M000001	F000
FGRAMPH1_01T04241	GO:0003824: catalytic activity; GO:0003824: catalytic activity; GO:0003824: catalytic activity; GO:0003824: catalytic activity; GO:0003824: catalytic activity; GO:0003824: catalytic activity; GO:0003824: catalytic activity; GO:0003824: catalytic activity; GO:0003824: catalytic activity; GO:0003824: catalytic activity; GO:0003824: catalytic activity; GO:0003824: catalytic activity; GO:0003824: cat…	0	0	0	28.1159	31.6655	18.7687	64.2165		0	0	5.1462	4.5953	5.2888	6.2161	0.1426	1.07	-0.5509	-0.6935		1	1	1.218e-11	2.721e-12	4.199e-09	1.513e-16	0.9356	0.226	0.5748	0.405		M001111	F000
FGRAMPH1_01T04243		0	0	0	11.2714	16.6791	5.45676	28.4049		0	0	4.0252	3.1085	4.5088	5.1832	0.4836	1.158	-0.9167	-1.4003		1	1	1.285e-06	3.913e-08	0.0004895	2.161e-10	0.7435	0.267	0.3857	0.1161		M001101	F000
FGRAMPH1_01T04247	GO:0005506: iron ion binding; GO:0016705: oxidoreductase activity, acting on paired donors, with incorporation or reduction of molecular oxygen; GO:0020037: heme binding	0	0	0	10.4465	27.1618	14.7299	28.6827		0	0	4.1362	4.5649	5.4112	5.4735	1.275	1.3374	0.4287	-0.8463		1	1	5.376e-08	2.85e-13	3.111e-09	1.803e-13	0.08906	0.06792	0.6456	0.2335		M001111	F000
FGRAMPH1_01T04257		0	0	0	3.26746	8.58404	0.75554	12.1367		0	0	2.9243	1.3115	4.1706	4.6196	1.2464	1.6953	-1.6128	-2.8592		1	1	0.0006606	3.604e-07	0.254	1.375e-08	0.2167	0.05518	0.1126	0.000963		M000001	F000
FGRAMPH1_01T04263	GO:0000981: RNA polymerase II transcription factor activity, sequence-specific DNA binding; GO:0003677: DNA binding; GO:0005634: nucleus; GO:0006351: transcription, DNA-templated; GO:0006355: regulation of transcription, DNA-templated; GO:0006357: regulation of transcription from RNA polymerase II promoter; GO:0008270: zinc ion binding; GO:0046872: metal ion binding	0	0	0	6.35368	20.094	5.23878	15.8623		0	0	3.5612	3.2839	5.0653	4.7548	1.504	1.1936	-0.2773	-1.7814		1	1	1.183e-05	9.774e-11	0.0001284	1.809e-09	0.07287	0.1822	0.8242	0.01833		M000101	F000
FGRAMPH1_01T04271	GO:0016407: acetyltransferase activity	0	0	0	5.53904	16.5845	2.67878	25.3476		0	0	3.3368	2.4539	4.7415	5.292	1.4047	1.9552	-0.8829	-2.2876		1	1	7.071e-05	4.43e-09	0.00876	4.897e-11	0.1417	0.022	0.4108	0.00497		M000101	F000
FGRAMPH1_01T04289	GO:0033961: cis-stilbene-oxide hydrolase activity	0.17024	0	0	71.3871	263.444	87.2835	191.509		0.5211	0	6.165	6.4271	7.9099	7.4825	1.7449	1.3175	0.2621	-1.4828		0.726	1	4.325e-19	4.81e-31	2.526e-20	1.404e-27	0.006237	0.06058	0.7867	0.01599		M001111	F100
FGRAMPH1_01T04291	GO:0003824: catalytic activity; GO:0008152: metabolic process	0	0	0	6.02234	19.6174	6.19932	13.7492		0	0	3.2112	3.2064	4.6424	4.2052	1.4312	0.994	-0.0049	-1.436		1	1	0.0002503	3.955e-08	0.0004464	9.407e-07	0.1973	0.4154	1	0.1283		M000101	F000
FGRAMPH1_01T04295		0	0	0	15.9738	45.4629	11.7234	57.2358		0	0	4.0329	3.6425	5.3046	5.5899	1.2718	1.557	-0.3904	-1.6622		1	1	1.732e-06	1.234e-10	3.217e-05	1.35e-11	0.2683	0.1363	0.7761	0.06866		M001111	F000
FGRAMPH1_01T04299	GO:0008080: N-acetyltransferase activity	0	0	0	15.998	25.0085	8.76648	56.6114		0	0	4.5112	3.705	5.0808	6.1528	0.5696	1.6417	-0.8062	-1.3758		1	1	7.637e-09	4.632e-11	6.614e-06	9.837e-16	0.6334	0.04188	0.3916	0.07718		M001101	F000
FGRAMPH1_01T04329	GO:0006979: response to oxidative stress	0	0	0	7.51268	23.721	6.55938	19.8719		0	0	3.5964	3.3833	5.0498	4.8182	1.4533	1.2218	-0.2131	-1.6665		1	1	1.542e-05	3.494e-10	0.0001013	2.935e-09	0.1296	0.2198	0.8817	0.04471		M000101	F000
FGRAMPH1_01T04371	GO:0003824: catalytic activity; GO:0003824: catalytic activity; GO:0003824: catalytic activity; GO:0003824: catalytic activity; GO:0003824: catalytic activity; GO:0003824: catalytic activity; GO:0003824: catalytic activity; GO:0003824: catalytic activity; GO:0003824: catalytic activity; GO:0003824: catalytic activity; GO:0003824: catalytic activity; GO:0003824: catalytic activity; GO:0003824: cat…	0.17024	0	0	14.7851	97.2445	3.23828	55.0021		0.5389	0	4.336	2.4534	6.7869	6.0401	2.451	1.7041	-1.8826	-4.3335		0.739	1	3.307e-08	4.321e-19	0.0061	3.875e-15	0.0007128	0.03729	0.02171	7.397e-10		M001101	F100
FGRAMPH1_01T04373		0	0	0	6.50884	16.4676	4.40034	25.6572		0	0	3.4578	2.9512	4.6157	5.186	1.1579	1.7282	-0.5066	-1.6645		1	1	3.965e-05	1.546e-08	0.001046	1.763e-10	0.2786	0.05778	0.6776	0.05222		M000101	F000
FGRAMPH1_01T04399	GO:0016021: integral component of membrane; GO:0055085: transmembrane transport	0	0	0	4.68832	23.3598	15.1453	33.6353		0	0	3.1914	4.7559	5.3724	5.8628	2.181	2.6714	1.5645	-0.6165		1	1	3.674e-05	1.382e-13	2.403e-10	5.693e-16	0.0002349	2.725e-06	0.01334	0.351		M000111	F101
FGRAMPH1_01T04401	GO:0008233: peptidase activity; GO:0046872: metal ion binding	0.21808	0	0	5.01126	20.5808	12.3671	46.7324		0.571	0	3.0317	4.1564	4.8235	5.8855	1.7918	2.8539	1.1247	-0.6671		0.7235	1	0.0002734	1.167e-09	4.882e-07	6.997e-14	0.03939	0.0002119	0.2237	0.4661		M000111	F001
FGRAMPH1_01T04403	GO:0016020: membrane; GO:0016021: integral component of membrane; GO:0016491: oxidoreductase activity; GO:0055114: oxidation-reduction process; GO:0071949: FAD binding	0	0	0	13.7118	33.4401	23.7584	31.2943		0	0	4.519	5.2555	5.7251	5.6352	1.2061	1.1163	0.7365	-0.4696		1	1	4.699e-10	7.49e-16	4.983e-13	2.923e-15	0.05971	0.08792	0.2819	0.4825		M001111	F000
FGRAMPH1_01T04415		0	0	0	4.87522	7.45212	0.6698	12.2347		0	0	3.4547	1.2885	3.9955	4.6659	0.5407	1.2112	-2.1663	-2.707		1	1	3.249e-05	9.895e-07	0.2634	6.808e-09	0.6757	0.1852	0.01896	0.001772		M000001	F000
FGRAMPH1_01T04419	GO:0004491: methylmalonate-semialdehyde dehydrogenase (acylating) activity; GO:0004491: methylmalonate-semialdehyde dehydrogenase (acylating) activity; GO:0004491: methylmalonate-semialdehyde dehydrogenase (acylating) activity; GO:0004491: methylmalonate-semialdehyde dehydrogenase (acylating) activity; GO:0004491: methylmalonate-semialdehyde dehydrogenase (acylating) activity; GO:0004491: methylm…	0	0	0	23.3857	58.594	14.1066	77.9975		0	0	4.6068	3.9692	5.7567	6.1199	1.1499	1.5131	-0.6376	-1.7874		1	1	1.016e-08	3.336e-13	2.007e-06	1.131e-14	0.2863	0.1147	0.5711	0.03153		M001111	F000
FGRAMPH1_01T04425	GO:0003824: catalytic activity; GO:0005975: carbohydrate metabolic process; GO:0016853: isomerase activity; GO:0030246: carbohydrate binding	0	0	0	78.4967	136.122	11.3527	138.931		0	0	5.4208	3.1642	6.0875	6.113	0.6667	0.6922	-2.2566	-2.9232		1	1	6.877e-11	1.448e-13	0.0004015	1.54e-13	0.661	0.6254	0.01552	0.0008247		M001111	F000
FGRAMPH1_01T04431		0	0	0	8.82784	8.1554	3.85496	28.7832		0	0	3.6518	2.6366	3.5404	5.0905	-0.1114	1.4387	-1.0152	-0.9038		1	1	2.837e-05	4.95e-05	0.00575	2.244e-09	0.9667	0.1866	0.3743	0.3972		M000001	F000
FGRAMPH1_01T04443		0.38852	0	0	8.18912	22.5893	4.6473	28.657		0.6038	0	3.5321	2.8457	4.7755	5.0755	1.2434	1.5435	-0.6864	-1.9298		0.7095	1	3.55e-05	8.629e-09	0.001941	1.004e-09	0.2688	0.1293	0.5693	0.02943		M000101	F000
FGRAMPH1_01T04447		0	0	0	4.80372	7.57338	5.037	12.61		0	0	3.1454	3.1189	3.6911	4.3277	0.5457	1.1823	-0.0265	-0.5722		1	1	0.0003225	1.681e-05	0.000657	3.436e-07	0.7207	0.2847	0.997	0.5996		M000001	F000
FGRAMPH1_01T04457	GO:0004672: protein kinase activity; GO:0005524: ATP binding	0.21808	0	0	8.96646	19.9453	6.09164	24.524		0.5764	0	3.8051	3.2904	4.8125	5.0774	1.0074	1.2723	-0.5147	-1.5221		0.7228	1	3.666e-06	2.012e-09	0.0001527	2.595e-10	0.3529	0.1859	0.6578	0.06906		M000101	F000
FGRAMPH1_01T04461		0	0	0	15.6585	22.9841	11.8217	44.5029		0	0	4.6107	4.2062	5.1099	5.9919	0.4992	1.3812	-0.4045	-0.9037		1	1	1.105e-09	8.995e-12	8.15e-08	8.06e-16	0.6491	0.06328	0.6804	0.2232		M001111	F000
FGRAMPH1_01T04467		0	0	0	7.39814	15.2863	5.9683	29.5092		0	0	3.6685	3.3619	4.5872	5.4439	0.9187	1.7754	-0.3066	-1.2253		1	1	7.048e-06	8.616e-09	9.018e-05	5.468e-12	0.3908	0.03324	0.8069	0.1412		M000101	F000
FGRAMPH1_01T04471		0.19226	0.55508	0.70418	6.38392	7.82784	2.7606	17.9162		-0.478	-0.1503	2.49	1.4676	2.7516	3.8238	0.2616	1.3339	-1.0223	-1.284		0.7723	0.9967	0.001152	0.0002795	0.1153	1.775e-07	0.8685	0.1211	0.2843	0.1309		M000001	F000
FGRAMPH1_01T04477		0	0	0	4.34716	9.88596	2.60516	13.5463		0	0	3.2568	2.5897	4.3156	4.7282	1.0588	1.4714	-0.6672	-1.7259		1	1	8.091e-05	6.182e-08	0.004664	2.424e-09	0.2727	0.07688	0.5367	0.03063		M000001	F000
FGRAMPH1_01T04479		0	0	0	7.60184	12.4187	5.64342	22.0773		0	0	3.7323	3.321	4.3515	5.097	0.6192	1.3647	-0.4113	-1.0305		1	1	5.367e-06	6.685e-08	0.0001262	1.736e-10	0.6202	0.1321	0.7293	0.2372		M000101	F000
FGRAMPH1_01T04481		0	0	0	3.26282	7.0523	3.80552	23.6588		0	0	2.5379	2.6719	3.4142	4.8885	0.8763	2.3506	0.134	-0.7423		1	1	0.005979	0.0001266	0.005809	1.847e-08	0.5448	0.01999	0.945	0.5143		M000001	F000
FGRAMPH1_01T04485	GO:0005515: protein binding	0.34046	0	0	6.09482	13.4169	3.88866	15.3335		0.8703	0	3.5708	2.9555	4.5789	4.7571	1.0081	1.1863	-0.6153	-1.6234		0.5231	1	1.042e-05	5.963e-09	0.0007416	1.523e-09	0.2958	0.1758	0.5585	0.03658		M000101	F000
FGRAMPH1_01T04487	GO:0000981: RNA polymerase II transcription factor activity, sequence-specific DNA binding; GO:0005634: nucleus; GO:0008270: zinc ion binding	0	0	0	27.1019	38.9291	17.2647	70.368		0	0	5.3295	4.7026	5.8144	6.6191	0.4849	1.2897	-0.6269	-1.1118		1	1	6.695e-14	1.798e-16	1.494e-10	5.501e-21	0.5933	0.041	0.396	0.0674		M001111	F000
FGRAMPH1_01T04491	GO:0005622: intracellular; GO:0006886: intracellular protein transport	0	0	0	10.2672	14.8164	10.2041	39.6163		0	0	4.0913	4.0703	4.567	5.8646	0.4757	1.7734	-0.0209	-0.4967		1	1	1.652e-07	3.312e-09	4.233e-07	1.23e-14	0.694	0.01769	0.9972	0.5694		M001111	F000
FGRAMPH1_01T04497	GO:0016491: oxidoreductase activity	0	0	0	54.3141	134.581	48.7988	193.309		0	0	5.8832	5.731	7.0916	7.5757	1.2084	1.6924	-0.1522	-1.3606		1	1	6.984e-17	2.744e-24	1.049e-15	2.461e-27	0.1035	0.01215	0.8918	0.03362		M001111	F000
FGRAMPH1_01T04499		0	0	0	11.0791	21.2836	6.72514	38.6721		0	0	4.2874	3.5904	5.1596	5.9643	0.8721	1.6769	-0.697	-1.5691		1	1	1.471e-08	3.811e-12	7.781e-06	6.41e-16	0.2986	0.01156	0.4117	0.01802		M001101	F000
FGRAMPH1_01T04501		0	0	0	6.14964	8.97988	1.77728	17.434		0	0	3.6593	2.0847	4.1469	5.0311	0.4876	1.3718	-1.5747	-2.0622		1	1	8.035e-06	2.799e-07	0.03259	2.451e-10	0.7068	0.1088	0.08135	0.0127		M000001	F000
FGRAMPH1_01T04515	GO:0004843: thiol-dependent ubiquitin-specific protease activity; GO:0005622: intracellular; GO:0006511: ubiquitin-dependent protein catabolic process; GO:0016579: protein deubiquitination	0	0	0	3.57742	6.89544	1.07418	12.4018		0	0	2.8509	1.4966	3.6391	4.3713	0.7882	1.5203	-1.3543	-2.1425		1	1	0.00162	3.377e-05	0.1831	4.623e-07	0.5811	0.1599	0.2316	0.02762		M000001	F000
FGRAMPH1_01T04517	GO:0016020: membrane; GO:0016021: integral component of membrane	0	0	0	6.0454	8.69636	5.24684	29.0876		0	0	3.562	3.3306	4.0218	5.6314	0.4598	2.0694	-0.2314	-0.6912		1	1	1.011e-05	4.218e-07	8.907e-05	3.203e-13	0.7179	0.004803	0.8535	0.4296		M000001	F001
FGRAMPH1_01T04519	GO:0004609: phosphatidylserine decarboxylase activity; GO:0008654: phospholipid biosynthetic process	0	0	0	12.5627	22.4175	9.9672	42.8967		0	0	4.1917	3.8855	4.9311	5.7726	0.7393	1.5809	-0.3062	-1.0456		1	1	1.427e-07	3.162e-10	2.59e-06	1.285e-13	0.5166	0.06298	0.8011	0.2108		M001101	F000
FGRAMPH1_01T04521	GO:0016491: oxidoreductase activity	0	0	0	26.8688	43.3174	14.918	89.7861		0	0	5.0184	4.2489	5.6305	6.5845	0.6122	1.5661	-0.7695	-1.3816		1	1	5.318e-11	1.055e-13	8.736e-08	2.812e-18	0.5965	0.05506	0.4104	0.07073		M001111	F000
FGRAMPH1_01T04523	GO:0016491: oxidoreductase activity	0	0	0	4.62386	13.3366	3.7535	22.738		0	0	3.1188	2.8541	4.4441	5.1383	1.3253	2.0195	-0.2647	-1.59		1	1	0.000253	5.663e-08	0.001691	2.572e-10	0.1911	0.02068	0.851	0.06484		M000101	F000
FGRAMPH1_01T04529	GO:0003723: RNA binding; GO:0006364: rRNA processing; GO:0008033: tRNA processing; GO:0008168: methyltransferase activity	0.19226	0.11038	0	20.7079	28.888	16.1532	110.347		0.5613	0.5182	4.8644	4.5159	5.2999	7.0982	0.4355	2.2338	-0.3485	-0.784		0.7175	0.7102	3.207e-11	3.151e-13	2.151e-09	5.256e-23	0.6891	0.0003356	0.7162	0.2763		M001111	F001
FGRAMPH1_01T04531	GO:0003735: structural constituent of ribosome; GO:0005622: intracellular; GO:0005840: ribosome; GO:0006412: translation; GO:0015934: large ribosomal subunit	0.594	0.20074	0	76.4112	95.1252	61.0543	371.19		0.9427	0.544	6.3313	6.0302	6.6249	8.4628	0.2936	2.1315	-0.301	-0.5946		0.4071	0.6684	1.168e-20	1.318e-22	2.018e-18	4.514e-36	0.7912	0.0002302	0.7335	0.3806		M001111	F001
FGRAMPH1_01T04533		0.38852	0	0	4.89906	10.596	3.18398	17.482		0.633	0	3.2649	2.6571	4.2334	4.8842	0.9686	1.6193	-0.6078	-1.5763		0.693	1	0.0001025	2.04e-07	0.00383	1.463e-09	0.3764	0.06685	0.5982	0.06438		M000101	F000
FGRAMPH1_01T04535		0	0	0	9.28562	11.8053	3.48742	19.8019		0	0	3.2654	2.1806	3.5234	4.1153	0.258	0.8499	-1.0848	-1.3428		1	1	0.0004362	0.0001241	0.03516	6.882e-06	0.9103	0.5723	0.3929	0.2264		M000101	F000
FGRAMPH1_01T04537	GO:0006891: intra-Golgi vesicle-mediated transport; GO:0030173: integral component of Golgi membrane	0.19226	0	0	5.44524	10.45	5.71508	21.652		0.611	0	3.4514	3.4652	4.2926	5.2764	0.8412	1.825	0.0138	-0.8274		0.702	1	1.635e-05	3.659e-08	3.259e-05	5.919e-12	0.3907	0.01244	1	0.3037		M000101	F000
FGRAMPH1_01T04539		0	0	0	7.4221	11.0807	2.81394	20.2083		0	0	3.9194	2.6005	4.4395	5.2492	0.5201	1.3297	-1.319	-1.839		1	1	6.737e-07	1.12e-08	0.003708	7.849e-12	0.6402	0.08036	0.1131	0.01414		M000101	F000
FGRAMPH1_01T04541		0	0	0	2.3964	3.18464	3.68192	13.9549		0	0	2.328	2.755	2.6247	4.4103	0.2967	2.0823	0.427	0.1303		1	1	0.01323	0.004571	0.004526	5.417e-07	0.8881	0.04744	0.7741	0.9324		M000001	F000
FGRAMPH1_01T04553	GO:0016757: transferase activity, transferring glycosyl groups	0	0	0	22.871	28.9642	9.757	76.3863		0	0	4.5538	3.5025	4.8373	6.0512	0.2836	1.4975	-1.0512	-1.3348		1	1	3.402e-08	3.442e-09	5.782e-05	9.642e-14	0.8767	0.14	0.3144	0.1473		M001101	F000
FGRAMPH1_01T04557		0	0	0	14.2155	31.2898	8.75176	36.473		0	0	4.2515	3.6199	5.2466	5.4448	0.9951	1.1933	-0.6317	-1.6267		1	1	1.492e-07	3.917e-11	2.002e-05	7.985e-12	0.3614	0.226	0.5658	0.04819		M001101	F000
FGRAMPH1_01T04559	GO:0005524: ATP binding; GO:0016021: integral component of membrane; GO:0042626: ATPase activity, coupled to transmembrane movement of substances	0	0	0	11.5206	14.8988	5.82846	35.822		0	0	4.3071	3.4113	4.64	5.8126	0.3329	1.5055	-0.8958	-1.2287		1	1	2.713e-08	1.556e-09	3.903e-05	1.703e-14	0.7971	0.04417	0.299	0.1033		M001101	F000
FGRAMPH1_01T04561		0	0	0	3.22544	7.54562	3.44722	13.7532		0	0	2.7479	2.8387	3.7805	4.5432	1.0326	1.7953	0.0908	-0.9418		1	1	0.001914	8.82e-06	0.002269	6.199e-08	0.3922	0.06179	0.9639	0.3416		M000001	F000
FGRAMPH1_01T04563	GO:0005198: structural molecule activity; GO:0006886: intracellular protein transport; GO:0016192: vesicle-mediated transport; GO:0030130: clathrin coat of trans-Golgi network vesicle; GO:0030132: clathrin coat of coated pit	0.17024	0	0	11.8741	19.2032	8.94062	52.235		0.5639	0	4.2254	3.8373	4.846	6.1723	0.6206	1.9469	-0.3881	-1.0087		0.724	1	4.791e-08	2.155e-10	1.986e-06	2.677e-16	0.5689	0.007274	0.7142	0.1923		M001101	F001
FGRAMPH1_01T04565	GO:0016020: membrane; GO:0016021: integral component of membrane	0.55876	0	0	27.4009	60.8696	20.0455	108.687		0.8236	0	5.1362	4.7193	6.1931	6.9697	1.0569	1.8335	-0.4169	-1.4738		0.5198	1	1.456e-12	5.007e-18	2.36e-10	2.027e-22	0.1834	0.006085	0.6518	0.02325		M001111	F001
FGRAMPH1_01T04567		0	0	0	3.6347	4.27604	2.44276	12.9376		0	0	3.0947	2.5534	3.2895	4.7522	0.1948	1.6575	-0.5414	-0.7362		1	1	0.0002152	7.618e-05	0.005758	2.242e-09	0.9134	0.04418	0.6408	0.4477		M000001	F000
FGRAMPH1_01T04569	GO:0006886: intracellular protein transport; GO:0016192: vesicle-mediated transport; GO:0031201: SNARE complex; GO:0061025: membrane fusion	0	0	0	2.90644	7.7575	3.18924	14.1716		0	0	2.6816	2.7991	3.9043	4.6953	1.2227	2.0137	0.1175	-1.1052		1	1	0.002177	2.742e-06	0.002348	1.043e-08	0.2523	0.02256	0.9469	0.2304		M000001	F000
FGRAMPH1_01T04571	GO:0005509: calcium ion binding	0	0	0	61.866	100.802	40.665	217.472		0	0	6.056	5.4901	6.7021	7.7296	0.6461	1.6736	-0.5659	-1.212		1	1	1.109e-17	1.449e-21	2.662e-14	3.717e-28	0.4979	0.0146	0.5046	0.06794		M001111	F000
FGRAMPH1_01T04573	GO:0004571: mannosyl-oligosaccharide 1,2-alpha-mannosidase activity; GO:0004571: mannosyl-oligosaccharide 1,2-alpha-mannosidase activity; GO:0004571: mannosyl-oligosaccharide 1,2-alpha-mannosidase activity; GO:0004571: mannosyl-oligosaccharide 1,2-alpha-mannosidase activity; GO:0004571: mannosyl-oligosaccharide 1,2-alpha-mannosidase activity; GO:0004571: mannosyl-oligosaccharide 1,2-alpha-mannosi…	0	0	0	5.5251	6.9682	3.55856	19.4339		0	0	3.1836	2.6304	3.4505	4.7086	0.2669	1.525	-0.5532	-0.8201		1	1	0.0003457	8.832e-05	0.006274	4.486e-08	0.8946	0.1595	0.6803	0.4526		M000001	F000
FGRAMPH1_01T04575	GO:0005794: Golgi apparatus; GO:0006886: intracellular protein transport; GO:0008565: protein transporter activity; GO:0016192: vesicle-mediated transport; GO:0030131: clathrin adaptor complex	0	0	0	8.88272	17.5317	6.40756	32.3718		0	0	3.9523	3.4929	4.8325	5.6441	0.8802	1.6918	-0.4594	-1.3396		1	1	5.54e-07	3.98e-10	2.71e-05	1.804e-13	0.3677	0.02677	0.6626	0.07732		M000101	F000
FGRAMPH1_01T04579	GO:0000166: nucleotide binding; GO:0000340: RNA 7-methylguanosine cap binding; GO:0003729: mRNA binding	0	0	0	3.33558	6.96604	2.09512	12.1423		0	0	2.9533	2.3802	3.8858	4.6269	0.9325	1.6736	-0.5731	-1.5056		1	1	0.0004882	1.922e-06	0.01183	8.131e-09	0.3909	0.04868	0.6285	0.0806		M000001	F000
FGRAMPH1_01T04583		0	0	0	31.4256	39.7858	9.8517	91.0032		0	0	4.9471	3.5199	5.2364	6.2813	0.2892	1.3342	-1.4273	-1.7165		1	1	9.218e-10	6.774e-11	4.032e-05	3.843e-15	0.8692	0.1882	0.1266	0.04654		M001101	F000
FGRAMPH1_01T04587	GO:0005086: ARF guanyl-nucleotide exchange factor activity; GO:0032012: regulation of ARF protein signal transduction; GO:0043547: positive regulation of GTPase activity	0	0	0	4.50122	10.937	2.78066	15.2591		0	0	3.2584	2.5918	4.3979	4.8377	1.1395	1.5794	-0.6666	-1.8061		1	1	8.672e-05	3.852e-08	0.004735	1.199e-09	0.2352	0.05853	0.5425	0.02446		M000101	F000
FGRAMPH1_01T04589	GO:0005786: signal recognition particle, endoplasmic reticulum targeting; GO:0006614: SRP-dependent cotranslational protein targeting to membrane; GO:0008312: 7S RNA binding	0	0	0	11.5242	22.592	6.9741	47.4415		0	0	4.1171	3.4751	4.9766	5.9462	0.8595	1.8291	-0.642	-1.5015		1	1	2.465e-07	2.075e-10	3.708e-05	2.045e-14	0.4227	0.02451	0.5375	0.05869		M001101	F000
FGRAMPH1_01T04593		0	0	0	11.4298	8.9254	7.37182	25.3134		0	0	4.2665	3.6241	3.9319	5.2915	-0.3346	1.025	-0.6424	-0.3079		1	1	9.029e-08	1.016e-06	1.66e-05	1.625e-11	0.8185	0.2721	0.5266	0.7658		M001001	F000
FGRAMPH1_01T04597	GO:0000166: nucleotide binding; GO:0003676: nucleic acid binding	0	0	0	13.1447	21.1831	12.4662	56.3045		0	0	4.3768	4.2882	5.0043	6.3109	0.6276	1.9342	-0.0885	-0.7161		1	1	8.119e-09	2.369e-11	3.938e-08	1.596e-17	0.5359	0.004645	0.9501	0.3506		M001111	F001
FGRAMPH1_01T04603		0	0	0	4.36148	5.82774	5.5764	12.9691		0	0	3.2125	3.4657	3.5725	4.6127	0.3601	1.4002	0.2532	-0.1069		1	1	0.0001227	1.507e-05	5.85e-05	9.657e-09	0.8106	0.1148	0.8457	0.9322		M000001	F000
FGRAMPH1_01T04607	GO:0097027: ubiquitin-protein transferase activator activity	0	0	0	4.35976	11.5532	5.01774	21.1254		0	0	3.157	3.3153	4.4071	5.2077	1.25	2.0507	0.1583	-1.0917		1	1	0.000132	2.674e-08	0.0001092	2.978e-11	0.1723	0.00774	0.9111	0.1798		M000101	F001
FGRAMPH1_01T04609		0	0	0	5.36614	10.3713	3.21754	16.0481		0	0	3.4505	2.7675	4.3032	4.8803	0.8527	1.4299	-0.683	-1.5357		1	1	2.725e-05	7.711e-08	0.002115	7.905e-10	0.4229	0.09289	0.5209	0.05931		M000101	F000
FGRAMPH1_01T04611	GO:0005524: ATP binding; GO:0005634: nucleus; GO:0005694: chromosome; GO:0051276: chromosome organization	0	0	0	8.33674	14.8004	6.27546	36.9783		0	0	3.7611	3.369	4.4831	5.6685	0.722	1.9074	-0.3921	-1.1141		1	1	4.256e-06	2.284e-08	9.083e-05	8.047e-13	0.5455	0.02261	0.7458	0.1968		M000101	F000
FGRAMPH1_01T04613		0	0	0	4.79034	5.60782	1.35642	14.4264		0	0	3.362	1.9714	3.5365	4.7829	0.1745	1.4209	-1.3906	-1.5651		1	1	6.984e-05	2.581e-05	0.05036	4.49e-09	0.9288	0.1236	0.1605	0.08949		M000001	F000
FGRAMPH1_01T04615		0.34046	0	0	12.6726	29.027	11.4662	43.8471		0.8013	0	4.2504	4.0894	5.3267	5.876	1.0763	1.6256	-0.161	-1.2373		0.5538	1	3.503e-08	1.735e-12	2.722e-07	6.304e-15	0.226	0.0337	0.8996	0.09441		M001111	F000
FGRAMPH1_01T04625		0.2315	0	0	5.86906	17.4372	6.03324	20.3214		0.6197	0	3.5433	3.5481	4.9911	5.1934	1.4479	1.6501	0.0049	-1.443		0.6939	1	6.307e-06	3.594e-11	1.38e-05	5.665e-12	0.04679	0.01896	1	0.03476		M000101	F000
FGRAMPH1_01T04629	GO:0003735: structural constituent of ribosome; GO:0005840: ribosome; GO:0006412: translation	0.72898	0.11038	0	70.0352	81.5011	48.9214	340.927		0.9686	0.5008	6.231	5.7488	6.4323	8.3611	0.2013	2.13	-0.4822	-0.6835		0.3935	0.7061	1.018e-19	5.085e-21	1.636e-16	1.105e-34	0.8743	0.0003026	0.5524	0.3115		M001111	F001
FGRAMPH1_01T04631	GO:0006886: intracellular protein transport; GO:0006888: ER to Golgi vesicle-mediated transport; GO:0008270: zinc ion binding; GO:0030127: COPII vesicle coat	0	0	0.16904	24.1974	42.103	18.3885	103.807		-0.0066	-0.0043	4.7026	4.3314	5.429	6.6289	0.7265	1.9264	-0.3712	-1.0977		1	1	8.586e-11	3.398e-14	6.394e-09	1.297e-20	0.4533	0.005494	0.7093	0.1237		M001111	F001
FGRAMPH1_01T04633	GO:0003723: RNA binding; GO:0004652: polynucleotide adenylyltransferase activity; GO:0005634: nucleus; GO:0016779: nucleotidyltransferase activity; GO:0031123: RNA 3'-end processing; GO:0043631: RNA polyadenylation	0	0	0	3.23478	7.8461	2.97692	10.0257		0	0	2.4958	2.3895	3.4846	3.7882	0.9888	1.2924	-0.1063	-1.0951		1	1	0.008251	0.0001264	0.01817	3.157e-05	0.4995	0.3105	0.9617	0.3257		M000001	F000
FGRAMPH1_01T04635	GO:0000145: exocyst; GO:0006887: exocytosis	0	0	0	4.8355	11.8247	5.68464	15.4781		0	0	3.3397	3.4944	4.5309	4.8956	1.1911	1.5559	0.1547	-1.0364		1	1	3.342e-05	4.985e-09	2.77e-05	2.199e-10	0.1591	0.03996	0.9063	0.1721		M000101	F000
FGRAMPH1_01T04637	GO:0003677: DNA binding; GO:0003678: DNA helicase activity; GO:0005524: ATP binding; GO:0005634: nucleus; GO:0006270: DNA replication initiation; GO:0042555: MCM complex	0	0	0	6.6308	10.2851	6.73654	22.7129		0	0	3.5747	3.5523	4.1319	5.1541	0.5572	1.5794	-0.0223	-0.5796		1	1	1.413e-05	3.301e-07	3.239e-05	9.891e-11	0.6681	0.06811	0.9977	0.5434		M000101	F000
FGRAMPH1_01T04643	GO:0000902: cell morphogenesis; GO:0007015: actin filament organization	0.55876	0	0	16.9212	34.1847	11.9998	68.8741		0.8386	0	4.5128	4.0487	5.42	6.3401	0.9072	1.8274	-0.4641	-1.3713		0.5241	1	4.361e-09	7.923e-13	3.869e-07	4.009e-17	0.3564	0.01749	0.6558	0.06837		M001111	F000
FGRAMPH1_01T04645		0	0	0	47.9359	117.073	41.0014	147.975		0	0	5.7819	5.5623	6.9744	7.2883	1.1925	1.5064	-0.2197	-1.4122		1	1	2.595e-16	1.694e-23	8.689e-15	2.451e-25	0.1023	0.02682	0.8289	0.02426		M001111	F000
FGRAMPH1_01T04647	GO:0003677: DNA binding	0	0	0	10.3258	17.9495	8.78104	44.202		0	0	4.0679	3.8381	4.7835	5.9742	0.7156	1.9063	-0.2298	-0.9454		1	1	2.19e-07	5.674e-10	2.498e-06	4.767e-15	0.5022	0.01094	0.8497	0.2364		M001101	F000
FGRAMPH1_01T04649	GO:0009055: electron carrier activity; GO:0050660: flavin adenine dinucleotide binding	0	0	0	28.0286	53.7969	15.0357	94.3806		0	0	5.1824	4.357	6.0435	6.7916	0.8611	1.6092	-0.8254	-1.6866		1	1	2.298e-12	1.267e-16	1.365e-08	1.334e-20	0.3406	0.02579	0.3148	0.01176		M001111	F000
FGRAMPH1_01T04657	GO:0016788: hydrolase activity, acting on ester bonds	0	0	0	5.26334	7.06958	5.61688	17.3538		0	0	3.2385	3.3038	3.5954	4.7222	0.3568	1.4837	0.0653	-0.2916		1	1	0.0001774	2.475e-05	0.0002318	1.527e-08	0.833	0.1383	0.9765	0.8067		M000001	F000
FGRAMPH1_01T04659		0.19226	0	0	6.4571	16.1265	6.60756	16.4161		0.5898	0	3.5419	3.5249	4.7137	4.7423	1.1718	1.2004	-0.017	-1.1888		0.7156	1	1.453e-05	2.62e-09	3.27e-05	2.43e-09	0.2202	0.1912	1	0.1446		M000101	F000
FGRAMPH1_01T04661	GO:0016020: membrane	0	0	0	12.8863	15.1975	4.225	27.9535		0	0	4.409	2.9214	4.607	5.4102	0.198	1.0012	-1.4877	-1.6856		1	1	2.71e-08	5.165e-09	0.0008594	4.508e-12	0.9047	0.2809	0.07568	0.03286		M001101	F000
FGRAMPH1_01T04663	GO:0003824: catalytic activity; GO:0003824: catalytic activity; GO:0003824: catalytic activity; GO:0003824: catalytic activity; GO:0003824: catalytic activity; GO:0003824: catalytic activity; GO:0003824: catalytic activity; GO:0003824: catalytic activity; GO:0004121: cystathionine beta-lyase activity; GO:0004121: cystathionine beta-lyase activity; GO:0004121: cystathionine beta-lyase activity; GO…	0	0	0	12.5496	19.3935	6.75504	25.7009		0	0	4.4553	3.5932	5.0245	5.4086	0.5693	0.9534	-0.8621	-1.4313		1	1	5.223e-09	2.6e-11	9.626e-06	6.338e-13	0.5774	0.2391	0.296	0.04003		M001101	F000
FGRAMPH1_01T04665	GO:0005524: ATP binding	0	0	0	7.94046	13.4394	2.69074	20.2317		0	0	4.0464	2.5951	4.7549	5.3044	0.7085	1.258	-1.4513	-2.1598		1	1	1.464e-07	3.116e-10	0.003298	1.525e-12	0.426	0.07041	0.0586	0.001669		M000101	F000
FGRAMPH1_01T04669	GO:0005789: endoplasmic reticulum membrane; GO:0006506: GPI anchor biosynthetic process; GO:0008484: sulfuric ester hydrolase activity; GO:0016021: integral component of membrane; GO:0016740: transferase activity	0	0	0	4.47976	6.0758	2.37692	17.0558		0	0	3.3158	2.4126	3.6897	5.0641	0.3738	1.7482	-0.9032	-1.2771		1	1	6.083e-05	6.171e-06	0.00994	1.453e-10	0.7929	0.02815	0.3752	0.1432		M000001	F000
FGRAMPH1_01T04671		0	0	0	14.1729	31.4488	11.0364	45.174		0	0	4.4063	4.0364	5.449	5.9264	1.0427	1.5201	-0.3698	-1.4125		1	1	1.065e-08	5.686e-13	4.423e-07	4.286e-15	0.246	0.05068	0.729	0.05254		M001111	F000
FGRAMPH1_01T04675		0.38454	0	0	3.47626	6.01224	5.3183	12.0686		0.767	0	2.4958	2.9124	3.0986	3.9034	0.6028	1.4077	0.4167	-0.1862		0.612	1	0.007914	0.0007097	0.002602	1.544e-05	0.7275	0.2524	0.7851	0.9005		M000001	F000
FGRAMPH1_01T04679	GO:0015078: hydrogen ion transmembrane transporter activity; GO:0015991: ATP hydrolysis coupled proton transport; GO:0033179: proton-transporting V-type ATPase, V0 domain	0	0	0	3.40188	7.5004	2.95696	12.3294		0	0	2.7915	2.5797	3.7373	4.3601	0.9458	1.5686	-0.2118	-1.1576		1	1	0.001763	1.418e-05	0.007136	3.131e-07	0.462	0.1285	0.8955	0.2427		M000001	F000
FGRAMPH1_01T04681	GO:0004616: phosphogluconate dehydrogenase (decarboxylating) activity; GO:0016491: oxidoreductase activity; GO:0051287: NAD binding; GO:0055114: oxidation-reduction process	0	0	0	6.12496	11.4386	4.14074	20.0783		0	0	3.498	3.0327	4.2933	5.0268	0.7953	1.5288	-0.4654	-1.2606		1	1	2.566e-05	1.228e-07	0.0006423	4.012e-10	0.4943	0.08555	0.696	0.1429		M000101	F000
FGRAMPH1_01T04685		0	0	0	20.6782	38.4834	13.0356	66.6095		0	0	4.8468	4.2191	5.6647	6.3931	0.8179	1.5463	-0.6277	-1.4456		1	1	1.136e-10	2.27e-14	6.574e-08	6.023e-18	0.3853	0.03757	0.4885	0.03893		M001111	F000
FGRAMPH1_01T04687	GO:0005743: mitochondrial inner membrane; GO:0016651: oxidoreductase activity, acting on NAD(P)H; GO:0022904: respiratory electron transport chain	0	0.11038	0	36.5604	68.9061	24.943	122.409		0	0.5051	5.464	4.9472	6.3028	7.0696	0.8388	1.6055	-0.5168	-1.3556		1	0.7154	4.177e-14	1.322e-18	2.439e-11	5.461e-23	0.3417	0.02215	0.561	0.04159		M001111	F000
FGRAMPH1_01T04691	GO:0005515: protein binding	0	0	0	1.0322	3.08326	1.53086	10.8789		0	0	1.7255	2.2037	3.0431	4.7434	1.3176	3.0178	0.4782	-0.8394		1	1	0.06135	0.0002663	0.02203	1.2e-09	0.2201	9.045e-05	0.7203	0.3931		M000001	F001
FGRAMPH1_01T04693	GO:0005515: protein binding	0	0	0	6.62318	13.5443	4.61032	25.9855		0	0	3.6252	3.1172	4.5575	5.4209	0.9323	1.7958	-0.5079	-1.4402		1	1	7.267e-06	7.072e-09	0.0003113	3.394e-12	0.3504	0.02126	0.6401	0.06709		M000101	F000
FGRAMPH1_01T04695	GO:0016021: integral component of membrane	0	0	0	5.57958	8.87166	2.58522	15.7925		0	0	3.5455	2.499	4.12	4.8935	0.5745	1.3479	-1.0465	-1.621		1	1	1.568e-05	3.194e-07	0.006979	7.398e-10	0.6388	0.117	0.2794	0.05043		M000001	F000
FGRAMPH1_01T04697	GO:0046907: intracellular transport	0	0	0	7.72846	17.7244	5.471	32.763		0	0	3.7504	3.2588	4.8276	5.6369	1.0772	1.8866	-0.4915	-1.5687		1	1	3.021e-06	6.598e-10	0.0001327	3.742e-13	0.2563	0.01539	0.6519	0.04218		M000101	F000
FGRAMPH1_01T04703	GO:0006809: nitric oxide biosynthetic process; GO:0016491: oxidoreductase activity; GO:0020037: heme binding; GO:0030151: molybdenum ion binding; GO:0042128: nitrate assimilation; GO:0043546: molybdopterin cofactor binding; GO:0046872: metal ion binding; GO:0050464: nitrate reductase (NADPH) activity; GO:0055114: oxidation-reduction process	0	0	0	2.98114	7.02	6.9417	13.6093		0	0	2.7201	3.7365	3.774	4.6564	1.0539	1.9363	1.0164	-0.0375		1	1	0.001564	4.513e-06	1.187e-05	7.973e-09	0.3307	0.02287	0.2906	0.9825		M000001	F000
FGRAMPH1_01T04705	GO:0003723: RNA binding	0.3625	0	0	9.8409	21.5897	10.1374	36.7029		0.8482	0	4.0882	4.1057	5.1294	5.8449	1.0412	1.7566	0.0174	-1.0238		0.5212	1	6.178e-08	3.635e-12	1.274e-07	1.627e-15	0.1853	0.007577	0.9983	0.1338		M000111	F001
FGRAMPH1_01T04709	GO:0000166: nucleotide binding; GO:0005524: ATP binding; GO:0005634: nucleus; GO:0005829: cytosol	0	0	0	27.922	42.6385	18.1507	116.083		0	0	5.2364	4.6576	5.7975	7.1427	0.5611	1.9063	-0.5788	-1.1399		1	1	5.041e-13	7.28e-16	4.507e-10	1.627e-23	0.5658	0.002987	0.4895	0.08629		M001111	F001
FGRAMPH1_01T04711	GO:0003924: GTPase activity; GO:0005525: GTP binding	0	0.37758	0	21.9092	37.6632	15.8015	88.3767		0	0.6004	4.9689	4.5315	5.6916	6.8401	0.7226	1.8712	-0.4374	-1.1601		1	0.6475	8.065e-12	2.377e-15	1.471e-09	1.094e-21	0.4081	0.003075	0.6204	0.07562		M001111	F001
FGRAMPH1_01T04713	GO:0005515: protein binding	0	0	0	3.54184	3.44948	2.66112	10.9489		0	0	2.7636	2.4382	2.7183	4.1033	-0.0452	1.3397	-0.3254	-0.2802		1	1	0.002727	0.003237	0.01455	3.894e-06	0.9923	0.2609	0.8369	0.8393		M000001	F000
FGRAMPH1_01T04717		0	0	0	4.87982	4.95338	2.2683	14.3365		0	0	3.136	2.2537	3.1345	4.4342	-0.0015	1.2982	-0.8824	-0.8808		1	1	0.0004679	0.0004627	0.02474	3.398e-07	1	0.258	0.4728	0.4265		M000001	F000
FGRAMPH1_01T04719	GO:0003723: RNA binding; GO:0003743: translation initiation factor activity; GO:0003746: translation elongation factor activity; GO:0006412: translation; GO:0006413: translational initiation; GO:0006452: translational frameshifting; GO:0043022: ribosome binding; GO:0045901: positive regulation of translational elongation; GO:0045905: positive regulation of translational termination	0	0	0	117.815	184.288	88.7109	544.685		0	0	6.8353	6.4533	7.4359	8.8983	0.6006	2.063	-0.382	-0.9826		1	1	3e-24	1.206e-28	2.632e-21	2.959e-40	0.496	0.0004616	0.6491	0.115		M001111	F001
FGRAMPH1_01T04723	GO:0003735: structural constituent of ribosome; GO:0005840: ribosome; GO:0006412: translation	1.1173	0.40148	0.53984	79.001	110.136	57.3129	382.109		0.615	0.1197	5.644	5.2177	6.0864	7.7571	0.4424	2.1131	-0.4263	-0.8686		0.6131	1	1.302e-18	1.382e-21	1.209e-15	2.921e-34	0.664	0.0004862	0.6164	0.1879		M001111	F001
FGRAMPH1_01T04729	GO:0004497: monooxygenase activity; GO:0005506: iron ion binding; GO:0016705: oxidoreductase activity, acting on paired donors, with incorporation or reduction of molecular oxygen; GO:0020037: heme binding	0	0	0	22.2039	35.2185	14.7183	93.3952		0	0	4.6827	4.1531	5.2638	6.517	0.581	1.8342	-0.5297	-1.1107		1	1	2.953e-09	1.543e-11	3.649e-07	4.475e-17	0.6527	0.03171	0.6321	0.1913		M001111	F000
FGRAMPH1_01T04731		0.19226	0	0	49.071	175.046	41.3503	215.301		0.5229	0	5.6086	5.3748	7.2761	7.5494	1.6674	1.9408	-0.2339	-1.9013		0.7315	1	9.815e-15	2.266e-24	2.868e-13	6.625e-26	0.02396	0.00733	0.8356	0.004458		M001111	F001
FGRAMPH1_01T04735		0.19226	0	0	42.2056	71.2685	26.4043	141.923		0.5513	0	5.7106	5.0796	6.4114	7.3402	0.7009	1.6296	-0.631	-1.3318		0.7163	1	5.109e-16	4.408e-20	1.959e-12	7.34e-26	0.4112	0.01069	0.415	0.03055		M001111	F000
FGRAMPH1_01T04737		0	0	0	4.04984	8.0324	1.25088	14.0559		0	0	2.9921	1.7623	3.836	4.5526	0.8439	1.5605	-1.2298	-2.0737		1	1	0.0007478	8.458e-06	0.09677	9.078e-08	0.5264	0.1301	0.2711	0.02766		M000001	F000
FGRAMPH1_01T04739		0.21808	0	0	17.2026	29.6176	17.422	59.4833		0.5726	0	4.6387	4.6281	5.353	6.2803	0.7144	1.6416	-0.0106	-0.725		0.7137	1	6.055e-10	4.673e-13	1.498e-09	1.442e-17	0.4608	0.02178	1	0.339		M001111	F000
FGRAMPH1_01T04741	GO:0003677: DNA binding; GO:0003774: motor activity; GO:0005524: ATP binding; GO:0016459: myosin complex; GO:0016758: transferase activity, transferring hexosyl groups	0	0	0	15.7039	31.603	8.37512	57.9923		0	0	4.524	3.6759	5.4344	6.2355	0.9104	1.7116	-0.8481	-1.7585		1	1	4.257e-09	7.448e-13	6.166e-06	1.491e-16	0.3414	0.0245	0.3417	0.0146		M001101	F000
FGRAMPH1_01T04743	GO:0005488: binding	0	0	0	2.09298	3.1603	2.61878	12.2922		0	0	2.3513	2.5842	2.821	4.5343	0.4696	2.183	0.2329	-0.2367		1	1	0.009607	0.001456	0.006766	6.376e-08	0.7771	0.01883	0.8829	0.8567		M000001	F000
FGRAMPH1_01T04747	GO:0003993: acid phosphatase activity	0	0	0	4.38056	8.69772	3.00846	10.1687		0	0	3.2353	2.6031	4.1051	4.3081	0.8699	1.0728	-0.6322	-1.502		1	1	0.0001232	5.177e-07	0.005038	1.331e-07	0.4389	0.2791	0.581	0.07994		M000001	F000
FGRAMPH1_01T04749		0	0	0	2.5268	6.84102	2.48182	10.3157		0	0	2.6659	2.6387	3.9266	4.4793	1.2607	1.8134	-0.0271	-1.2878		1	1	0.001731	1.028e-06	0.003789	1.599e-08	0.1826	0.02582	0.9958	0.1245		M000001	F000
FGRAMPH1_01T04751	GO:0046854: phosphatidylinositol phosphorylation; GO:0046854: phosphatidylinositol phosphorylation; GO:0046854: phosphatidylinositol phosphorylation	0	0	0.16904	8.25846	20.5872	8.11192	33.9143		-0.0462	-0.0361	3.4867	3.4148	4.6683	5.3304	1.1816	1.8436	-0.072	-1.2535		1	1	7.043e-06	5.534e-10	2.337e-05	1.049e-12	0.1815	0.0152	0.9662	0.09876		M000101	F000
FGRAMPH1_01T04753	GO:0000166: nucleotide binding; GO:0003723: RNA binding; GO:0005634: nucleus; GO:0006396: RNA processing; GO:0030529: intracellular ribonucleoprotein complex	0	0	0	4.17982	5.00784	4.59456	25.0395		0	0	3.0033	3.053	3.1985	5.2596	0.1953	2.2564	0.0497	-0.1456		1	1	0.0005643	0.0002149	0.0008058	1.915e-10	0.9242	0.01114	0.9851	0.9145		M000001	F000
FGRAMPH1_01T04755	GO:0004622: lysophospholipase activity; GO:0009395: phospholipid catabolic process	0	0	0	3.59218	8.13136	2.88688	17.6751		0	0	2.8211	2.57	3.81	4.7898	0.9889	1.9686	-0.2511	-1.24		1	1	0.001475	8.413e-06	0.007121	1.264e-08	0.4287	0.03949	0.8709	0.2016		M000001	F000
FGRAMPH1_01T04757	GO:0003723: RNA binding; GO:0004525: ribonuclease III activity; GO:0006396: RNA processing	0	0	0	5.26774	10.3582	5.30174	27.3059		0	0	3.2567	3.2429	4.0975	5.3445	0.8408	2.0877	-0.0139	-0.8546		1	1	0.000114	6.107e-07	0.0002326	3.48e-11	0.4816	0.01451	1	0.3614		M000101	F000
FGRAMPH1_01T04759		0	0	0	10.227	20.0136	7.99602	36.2137		0	0	4.143	3.7757	5.0299	5.8254	0.887	1.6825	-0.3673	-1.2542		1	1	7.156e-08	2.53e-11	2.666e-06	7.218e-15	0.3215	0.01735	0.7201	0.07758		M001101	F000
FGRAMPH1_01T04761	GO:0003958: NADPH-hemoprotein reductase activity; GO:0003958: NADPH-hemoprotein reductase activity; GO:0003958: NADPH-hemoprotein reductase activity; GO:0003958: NADPH-hemoprotein reductase activity; GO:0003958: NADPH-hemoprotein reductase activity; GO:0003958: NADPH-hemoprotein reductase activity; GO:0003958: NADPH-hemoprotein reductase activity; GO:0003958: NADPH-hemoprotein reductase activity;…	0	0	0	59.2935	92.3036	39.7023	159.308		0	0	6.2154	5.6624	6.821	7.566	0.6056	1.3506	-0.553	-1.1586		1	1	3.847e-20	3.47e-24	2.072e-16	2.466e-29	0.4299	0.01955	0.4223	0.03476		M001111	F000
FGRAMPH1_01T04769	GO:0005737: cytoplasm; GO:0005737: cytoplasm; GO:0017089: glycolipid transporter activity; GO:0017089: glycolipid transporter activity; GO:0051861: glycolipid binding; GO:0051861: glycolipid binding	0.17024	0	0	55.0616	141.183	44.1156	216.007		0.5353	0	5.9748	5.6655	7.2431	7.8184	1.2683	1.8435	-0.3094	-1.5776		0.7205	1	3.656e-18	1.849e-26	5.095e-16	2.117e-30	0.05355	0.002129	0.7251	0.006155		M001111	F001
FGRAMPH1_01T04771	GO:0008152: metabolic process; GO:0016787: hydrolase activity	0	0	0	3.7616	10.6043	3.92196	10.0734		0	0	3.0229	3.0333	4.3402	4.2792	1.3174	1.2563	0.0104	-1.3069		1	1	0.0003602	8.3e-08	0.0006646	1.482e-07	0.1689	0.1837	1	0.1201		M000101	F000
FGRAMPH1_01T04773	GO:0004815: aspartate-tRNA ligase activity; GO:0005524: ATP binding; GO:0005737: cytoplasm; GO:0006422: aspartyl-tRNA aminoacylation	0	0	0	34.5123	139.604	35.9252	108.232		0	0	4.9199	4.9584	6.6815	6.3575	1.7616	1.4376	0.0385	-1.7231		1	1	3.842e-10	4.5e-18	5.212e-10	2.813e-16	0.05079	0.1344	0.9892	0.03468		M001111	F000
FGRAMPH1_01T04775		0	0	0	10.0757	13.1173	2.09474	36.1595		0	0	3.8257	1.9932	4.1367	5.4008	0.311	1.5751	-1.8326	-2.1436		1	1	8.984e-06	1.227e-06	0.0487	1.338e-10	0.867	0.1287	0.06332	0.0207		M001101	F000
FGRAMPH1_01T04781	GO:0000272: polysaccharide catabolic process; GO:0004553: hydrolase activity, hydrolyzing O-glycosyl compounds; GO:0005975: carbohydrate metabolic process; GO:0008152: metabolic process; GO:0016787: hydrolase activity; GO:0016798: hydrolase activity, acting on glycosyl bonds; GO:0031176: endo-1,4-beta-xylanase activity; GO:0045493: xylan catabolic process	0	0	0	64.3858	182.419	102.308	160.481		0	0	5.5398	6.1165	6.8538	6.6901	1.3141	1.1503	0.5768	-0.7373		1	1	5.528e-13	1.644e-19	2.326e-15	1.969e-18	0.1884	0.2584	0.601	0.427		M001111	F000
FGRAMPH1_01T04805	GO:0003333: amino acid transmembrane transport; GO:0015171: amino acid transmembrane transporter activity; GO:0016020: membrane; GO:0016021: integral component of membrane	0	0	0	4.67752	6.73194	2.06142	13.7133		0	0	3.006	2.0496	3.4194	4.2797	0.4134	1.2737	-0.9564	-1.3698		1	1	0.0009687	0.0001363	0.04766	1.287e-06	0.8224	0.2901	0.4421	0.1922		M000001	F000
FGRAMPH1_01T04811	GO:0016810: hydrolase activity, acting on carbon-nitrogen (but not peptide) bonds	0	0	0	12.6329	17.4478	10.3001	54.5744		0	0	3.9864	3.7219	4.3753	5.809	0.3889	1.8226	-0.2645	-0.6534		1	1	1.765e-06	1.135e-07	1.679e-05	9.492e-13	0.8121	0.0539	0.8521	0.5249		M001111	F000
FGRAMPH1_01T04825		0.2315	0	0	8.12008	22.4822	3.37822	29.1992		0.5921	0	3.7466	2.621	5.0457	5.389	1.2991	1.6425	-1.1256	-2.4248		0.7137	1	4.656e-06	2.092e-10	0.003903	1.145e-11	0.1719	0.05767	0.2434	0.001963		M000101	F000
FGRAMPH1_01T04827	GO:0004609: phosphatidylserine decarboxylase activity; GO:0008654: phospholipid biosynthetic process	0	0	0	3.54072	15.5588	2.28718	9.50922		0	0	2.7502	2.2124	4.5445	3.9393	1.7943	1.1891	-0.5378	-2.3321		1	1	0.002342	1.081e-07	0.02716	6.352e-06	0.08342	0.3123	0.6957	0.01068		M000100	F000
FGRAMPH1_01T04829		0.38852	0	0	9.90048	17.5559	6.21918	32.1531		0.6081	0	3.8292	3.2224	4.5344	5.3007	0.7052	1.4716	-0.6068	-1.312		0.7045	1	4.3e-06	2.981e-08	0.0002618	7.09e-11	0.5889	0.1309	0.6041	0.1433		M000101	F000
FGRAMPH1_01T04837		0	0	0	13.068	20.085	6.80902	29.5018		0	0	4.3479	3.4682	4.9007	5.4	0.5528	1.052	-0.8798	-1.4325		1	1	3.942e-08	3.631e-10	3.787e-05	4.307e-12	0.6494	0.256	0.3476	0.06897		M001101	F000
FGRAMPH1_01T04841		0	0	0	4.39412	8.65006	1.49676	10.4035		0	0	3.0902	1.7507	3.9041	4.127	0.8139	1.0368	-1.3395	-2.1534		1	1	0.000524	6.686e-06	0.1013	1.974e-06	0.555	0.389	0.2257	0.02329		M000001	F000
FGRAMPH1_01T04847		0	0	0	2.82822	4.75302	1.90074	10.6491		0	0	2.5976	2.126	3.1808	4.1925	0.5832	1.595	-0.4716	-1.0548		1	1	0.004598	0.000368	0.03716	1.52e-06	0.7189	0.1407	0.7437	0.3262		M000001	F000
FGRAMPH1_01T04849		0	0	0	10.1375	29.0603	10.5459	32.0951		0	0	3.9133	3.9365	5.2516	5.3858	1.3383	1.4725	0.0232	-1.3151		1	1	1.252e-06	2.303e-11	2.122e-06	8.189e-12	0.1534	0.09897	0.9971	0.1058		M001111	F000
FGRAMPH1_01T04853		0	0	0	7.99732	11.1671	4.11866	25.9341		0	0	3.8048	2.9278	4.2235	5.3205	0.4187	1.5157	-0.8771	-1.2957		1	1	3.569e-06	1.884e-07	0.001029	2.637e-11	0.7693	0.08482	0.3874	0.1322		M000101	F000
FGRAMPH1_01T04855	GO:0035091: phosphatidylinositol binding; GO:0035091: phosphatidylinositol binding	0	0	0	14.4683	30.2454	9.67796	45.6769		0	0	4.2211	3.7008	5.1448	5.6723	0.9237	1.4512	-0.5203	-1.4441		1	1	2.059e-07	1.144e-10	1.281e-05	1.124e-12	0.4193	0.1257	0.6543	0.08883		M001101	F000
FGRAMPH1_01T04861	GO:0005524: ATP binding; GO:0005524: ATP binding; GO:0006457: protein folding; GO:0006457: protein folding; GO:0006950: response to stress; GO:0006950: response to stress	0.17024	0.36392	0.16904	115.307	136.637	68.4539	455.442		0.2738	0.4803	6.3907	5.7053	6.6121	8.2053	0.2214	1.8145	-0.6855	-0.9069		0.9105	0.7105	1.646e-20	5.774e-22	3.656e-16	4.895e-33	0.8773	0.01098	0.4203	0.2148		M001111	F000
FGRAMPH1_01T04863		0	0	0	7.91988	18.3756	6.23344	26.0466		0	0	3.555	3.2162	4.5872	5.0265	1.0321	1.4715	-0.3388	-1.371		1	1	2.939e-05	3.152e-08	0.0003283	1.279e-09	0.384	0.1458	0.8055	0.1337		M000101	F000
FGRAMPH1_01T04885	GO:0005886: plasma membrane; GO:0005975: carbohydrate metabolic process; GO:0016740: transferase activity; GO:0031225: anchored component of membrane	1.48002	0.11038	0	206.742	286.843	103.263	477.789		1.3674	0.4904	7.4826	6.5457	7.9222	8.6102	0.4396	1.1276	-0.9369	-1.3765		0.1517	0.7011	9.095e-30	2.332e-33	1.497e-22	7.565e-39	0.6534	0.1012	0.159	0.01981		M001111	F000
FGRAMPH1_01T04891	GO:0005524: ATP binding; GO:0016887: ATPase activity	0	0	0	11.3488	23.1244	14.6784	70.2253		0	0	4.2119	4.5484	5.157	6.654	0.9451	2.4421	0.3364	-0.6086		1	1	1.836e-08	2.111e-12	2.166e-09	4.463e-20	0.2459	4.477e-05	0.7247	0.4071		M001111	F001
FGRAMPH1_01T04893	GO:0003677: DNA binding; GO:0005524: ATP binding; GO:0006281: DNA repair; GO:0006338: chromatin remodeling; GO:0006351: transcription, DNA-templated; GO:0016887: ATPase activity; GO:0031011: Ino80 complex	0.17024	0	0	9.32214	20.8891	4.78894	29.6048		0.588	0	4.0672	3.2003	5.1316	5.5992	1.0644	1.532	-0.8669	-1.9313		0.7122	1	1.39e-07	1.006e-11	0.0001244	9.567e-14	0.198	0.03348	0.314	0.004794		M000101	F000
FGRAMPH1_01T04899	GO:0000166: nucleotide binding; GO:0005524: ATP binding; GO:0005737: cytoplasm; GO:0016787: hydrolase activity; GO:0030163: protein catabolic process	0	0	0	14.5386	40.015	10.8911	68.7004		0	0	4.4318	4.0363	5.7609	6.4836	1.3291	2.0518	-0.3955	-1.7246		1	1	5.034e-09	7.858e-15	2.927e-07	1.958e-18	0.08797	0.002947	0.6967	0.01103		M001111	F001
FGRAMPH1_01T04901	GO:0005524: ATP binding	0	0	0	4.84058	11.0934	3.14704	17.5158		0	0	3.3039	2.7375	4.3644	4.9598	1.0605	1.656	-0.5664	-1.6269		1	1	6.994e-05	5.542e-08	0.002507	4.844e-10	0.2914	0.04815	0.6171	0.04652		M000101	F000
FGRAMPH1_01T04903	GO:0003824: catalytic activity; GO:0003824: catalytic activity; GO:0003824: catalytic activity; GO:0003824: catalytic activity; GO:0003824: catalytic activity; GO:0003824: catalytic activity; GO:0003824: catalytic activity; GO:0003824: catalytic activity; GO:0003824: catalytic activity; GO:0003824: catalytic activity; GO:0003824: catalytic activity; GO:0003824: catalytic activity; GO:0003824: cat…	0	0.11038	0	31.3535	44.5396	18.0736	113.078		0	0.5185	5.4141	4.672	5.8821	7.1409	0.468	1.7268	-0.7421	-1.2101		1	0.7062	3.066e-14	9.759e-17	2.233e-10	3.843e-24	0.6326	0.005516	0.3179	0.0546		M001111	F001
FGRAMPH1_01T04925	GO:0008080: N-acetyltransferase activity; GO:0008080: N-acetyltransferase activity; GO:0051536: iron-sulfur cluster binding; GO:0051536: iron-sulfur cluster binding	0	0	0	2.3297	5.8466	2.49964	13.2099		0	0	2.3705	2.4185	3.4695	4.4913	1.0991	2.1208	0.048	-1.0511		1	1	0.009836	7.138e-05	0.01354	1.5e-07	0.3837	0.02992	0.9876	0.3077		M000001	F000
FGRAMPH1_01T04933	GO:0005515: protein binding	0	0.35434	0	11.0009	20.7784	6.71676	35.3538		0	0.6174	4.249	3.5777	5.0874	5.8002	0.8384	1.5512	-0.6712	-1.5097		1	0.6464	2.442e-08	1.047e-11	9.327e-06	6.261e-15	0.3441	0.02704	0.4458	0.02751		M001101	F000
FGRAMPH1_01T04935		0.17024	0	0	8.3209	13.2903	2.16578	24.0407		0.5422	0	3.6646	2.1048	4.2315	4.9749	0.5668	1.3102	-1.5599	-2.1267		0.7509	1	2.019e-05	5.644e-07	0.03434	3.137e-09	0.7063	0.2214	0.1217	0.01956		M000101	F000
FGRAMPH1_01T04941		0	0	0	11.3668	25.947	8.34646	33.8522		0	0	4.2108	3.7619	5.293	5.6438	1.0822	1.433	-0.4489	-1.5311		1	1	5.687e-08	3.108e-12	3.578e-06	1.029e-13	0.2149	0.06566	0.6606	0.03288		M001101	F000
FGRAMPH1_01T04943		0	0	0	5.1449	8.26982	4.06744	23.4845		0	0	3.2354	2.8993	3.8057	5.1397	0.5703	1.9043	-0.3362	-0.9064		1	1	0.0001638	6.143e-06	0.001541	4.245e-10	0.6914	0.03692	0.8061	0.3548		M000001	F000
FGRAMPH1_01T04949	GO:0001324: age-dependent response to oxidative stress involved in chronological cell aging; GO:0004784: superoxide dismutase activity; GO:0004784: superoxide dismutase activity; GO:0005739: mitochondrion; GO:0006801: superoxide metabolic process; GO:0019430: removal of superoxide radicals; GO:0030145: manganese ion binding; GO:0046872: metal ion binding; GO:0055114: oxidation-reduction process	0	0	0	4.64718	18.7186	14.621	20.0021		0	0	3.186	4.629	4.9915	5.0827	1.8054	1.8967	1.4429	-0.3625		1	1	7.2e-05	5.551e-11	3.757e-09	2.76e-11	0.01359	0.009817	0.05137	0.6746		M000111	F001
FGRAMPH1_01T04955		0	0	0	2.32572	5.00554	0.8279	12.7408		0	0	2.3952	1.4036	3.2667	4.4404	0.8715	2.0452	-0.9916	-1.8631		1	1	0.01011	0.0002609	0.2239	3.503e-07	0.5445	0.04699	0.4339	0.06717		M000001	F000
FGRAMPH1_01T04959	GO:0003824: catalytic activity; GO:0003824: catalytic activity; GO:0003824: catalytic activity; GO:0003824: catalytic activity; GO:0004160: dihydroxy-acid dehydratase activity; GO:0004160: dihydroxy-acid dehydratase activity; GO:0004160: dihydroxy-acid dehydratase activity; GO:0004160: dihydroxy-acid dehydratase activity; GO:0008152: metabolic process; GO:0008152: metabolic process; GO:0008152: m…	0	0	0	16.4326	27.1361	4.1128	40.4578		0	0	4.7219	2.9101	5.3842	5.9134	0.6622	1.1915	-1.8118	-2.4741		1	1	6.172e-10	9.41e-13	0.0006399	3.928e-15	0.5095	0.1304	0.01448	0.0003151		M001101	F000
FGRAMPH1_01T04961	GO:0009058: biosynthetic process; GO:0016788: hydrolase activity, acting on ester bonds	0	0	0	4.59122	7.8135	2.95738	13.5758		0	0	3.2952	2.7451	3.9698	4.7115	0.6746	1.4163	-0.5501	-1.2247		1	1	7.469e-05	1.033e-06	0.002493	3.959e-09	0.571	0.1035	0.6291	0.1538		M000001	F000
FGRAMPH1_01T04967	GO:0005975: carbohydrate metabolic process; GO:0005975: carbohydrate metabolic process; GO:0005975: carbohydrate metabolic process; GO:0005975: carbohydrate metabolic process; GO:0005975: carbohydrate metabolic process; GO:0005975: carbohydrate metabolic process; GO:0005975: carbohydrate metabolic process; GO:0005975: carbohydrate metabolic process; GO:0005975: carbohydrate metabolic process; GO:…	0	0	0	57.9357	250.007	32.7428	195.946		0	0	5.1162	4.4229	6.9144	6.6109	1.7982	1.4947	-0.6933	-2.4915		1	1	2.537e-10	3.407e-18	1.072e-07	1.559e-16	0.07254	0.1557	0.559	0.003261		M001111	F000
FGRAMPH1_01T04971	GO:0016791: phosphatase activity	0	0	0	6.12316	18.2816	2.85064	27.9754		0	0	3.5324	2.58	4.9555	5.5229	1.4231	1.9905	-0.9524	-2.3755		1	1	1.389e-05	2.507e-10	0.004415	1.433e-12	0.09429	0.00957	0.3274	0.001596		M000101	F001
FGRAMPH1_01T04977	GO:0003824: catalytic activity; GO:0008152: metabolic process; GO:0016829: lyase activity	0	0	0	13.9715	20.8927	2.28936	43.7619		0	0	3.5473	1.7156	3.9933	4.8534	0.446	1.306	-1.8317	-2.2777		1	1	0.000112	1.03e-05	0.1147	7.006e-08	0.8191	0.3192	0.09778	0.02576		M001101	F000
FGRAMPH1_01T04983	GO:0016021: integral component of membrane; GO:0022857: transmembrane transporter activity	0	0	0	3.07978	8.27284	1.70648	10.0431		0	0	2.8984	2.1268	4.1543	4.4056	1.2558	1.5071	-0.7717	-2.0275		1	1	0.0006172	2.532e-07	0.02907	4.104e-08	0.1875	0.08291	0.4922	0.0145		M000001	F000
FGRAMPH1_01T04985	GO:0004553: hydrolase activity, hydrolyzing O-glycosyl compounds; GO:0005975: carbohydrate metabolic process	0	0	0	7.42604	13.6297	3.76952	20.8397		0	0	3.475	2.6481	4.2108	4.7343	0.7359	1.2594	-0.8268	-1.5627		1	1	6.666e-05	8.023e-07	0.005285	2.591e-08	0.6032	0.2617	0.4888	0.1007		M000101	F000
FGRAMPH1_01T04987	GO:0000981: RNA polymerase II transcription factor activity, sequence-specific DNA binding; GO:0003677: DNA binding; GO:0005634: nucleus; GO:0006351: transcription, DNA-templated; GO:0008270: zinc ion binding	0	0	0	2.11188	6.30812	3.52202	10.1671		0	0	2.4347	2.9581	3.8278	4.4623	1.393	2.0275	0.5234	-0.8697		1	1	0.004847	2.056e-06	0.000826	1.814e-08	0.1351	0.01208	0.6508	0.3206		M000001	F000
FGRAMPH1_01T04993	GO:0000166: nucleotide binding; GO:0009166: nucleotide catabolic process; GO:0016787: hydrolase activity	0	0	0	2.4369	8.398	4.74486	18.0881		0	0	2.4228	3.2247	3.9773	4.9902	1.5546	2.5674	0.8019	-0.7526		1	1	0.006064	1.441e-06	0.000273	7.423e-10	0.1097	0.001892	0.4631	0.4272		M000001	F001
FGRAMPH1_01T04995	GO:0016021: integral component of membrane; GO:0055085: transmembrane transport	0	0	0	6.5788	29.2654	6.72138	20.7749		0	0	3.2756	3.2683	5.1201	4.6824	1.8445	1.4068	-0.0072	-1.8517		1	1	0.0001468	6.097e-10	0.0002694	2.254e-08	0.05769	0.1819	1	0.03564		M000101	F000
FGRAMPH1_01T04997	GO:0008152: metabolic process; GO:0008152: metabolic process; GO:0008152: metabolic process; GO:0008152: metabolic process; GO:0016746: transferase activity, transferring acyl groups; GO:0016746: transferase activity, transferring acyl groups; GO:0016746: transferase activity, transferring acyl groups; GO:0016746: transferase activity, transferring acyl groups	0	0.37758	0	5.2979	15.2979	5.86238	18.9927		0	0.6333	3.1965	3.2782	4.5238	4.8015	1.3273	1.605	0.0817	-1.2456		1	0.6471	0.0001679	3.166e-08	0.0002023	4.341e-09	0.1955	0.08806	0.9665	0.1594		M000101	F000
FGRAMPH1_01T05001	GO:0004622: lysophospholipase activity; GO:0009395: phospholipid catabolic process	0	0	0	1.50074	3.6444	3.16944	10.6485		0	0	1.9609	2.7898	2.9725	4.3478	1.0116	2.387	0.829	-0.1827		1	1	0.03663	0.000776	0.003063	2.939e-07	0.4444	0.01178	0.495	0.8935		M000001	F000
FGRAMPH1_01T05005	GO:0016491: oxidoreductase activity	0	0	0	7.45884	7.6806	2.20144	30.0683		0	0	3.8256	2.2841	3.8481	5.6538	0.0225	1.8282	-1.5415	-1.564		1	1	2.766e-06	2.357e-06	0.01596	7.881e-13	0.9977	0.02222	0.08448	0.06943		M000001	F000
FGRAMPH1_01T05009		0	0	0	207.305	488.064	122.645	826.607		0	0	7.2277	6.5366	8.3559	9.0541	1.1282	1.8265	-0.6911	-1.8193		1	1	1.218e-25	4.263e-34	9.064e-21	1.881e-39	0.1773	0.01129	0.4191	0.005705		M001111	F000
FGRAMPH1_01T05011		0	0	0	2.4519	4.68906	1.0553	11.4718		0	0	2.6416	1.7556	3.4801	4.6553	0.8386	2.0137	-0.8859	-1.7245		1	1	0.002227	2.726e-05	0.0912	6.195e-09	0.4791	0.01531	0.4414	0.05804		M000001	F000
FGRAMPH1_01T05015	GO:0000243: commitment complex; GO:0000398: mRNA splicing, via spliceosome; GO:0005829: cytosol; GO:0008270: zinc ion binding; GO:0045131: pre-mRNA branch point binding; GO:0071004: U2-type prespliceosome	0.38852	0	0	7.13414	19.3978	9.31118	35.8877		0.6204	0	3.6878	4.0227	5.0052	5.8356	1.3174	2.1477	0.3348	-0.9826		0.6898	1	1.945e-06	2.399e-11	3.597e-07	4.228e-15	0.08352	0.001091	0.7446	0.1684		M000101	F001
FGRAMPH1_01T05025	GO:0000981: RNA polymerase II transcription factor activity, sequence-specific DNA binding; GO:0000981: RNA polymerase II transcription factor activity, sequence-specific DNA binding; GO:0000981: RNA polymerase II transcription factor activity, sequence-specific DNA binding; GO:0003677: DNA binding; GO:0003677: DNA binding; GO:0003677: DNA binding; GO:0005634: nucleus; GO:0005634: nucleus; GO:000…	0.55876	0	0	16.8942	33.6803	7.51334	49.9783		0.8676	0	4.7336	3.6312	5.6513	6.1846	0.9178	1.451	-1.1024	-2.0202		0.5021	1	1.419e-10	7.513e-15	4.014e-06	1.619e-17	0.2501	0.03154	0.1314	0.001225		M001101	F000
FGRAMPH1_01T05037		0	0	0	10.7678	29.5307	16.8421	33.9459		0	0	4.1167	4.6852	5.4504	5.638	1.3337	1.5213	0.5685	-0.7651		1	1	7.286e-08	2.517e-13	1.235e-09	4.159e-14	0.08244	0.03861	0.5282	0.3035		M001111	F000
FGRAMPH1_01T05041	GO:0046856: phosphatidylinositol dephosphorylation	0	0	0	3.89498	6.9192	1.40726	16.9344		0	0	3.0368	1.869	3.7537	4.9127	0.7169	1.8759	-1.1678	-1.8847		1	1	0.0004643	8.837e-06	0.06975	2.687e-09	0.5863	0.03833	0.2801	0.03973		M000001	F000
FGRAMPH1_01T05043	GO:0005515: protein binding; GO:0005737: cytoplasm; GO:0007015: actin filament organization; GO:0007264: small GTPase mediated signal transduction; GO:0031097: medial cortex; GO:0043547: positive regulation of GTPase activity; GO:0051285: cell cortex of cell tip; GO:1903475: mitotic actomyosin contractile ring assembly	0	0	0	9.23312	19.4173	4.15236	25.489		0	0	4.0102	2.9726	4.9715	5.3336	0.9613	1.3234	-1.0376	-1.9989		1	1	4.86e-07	1.786e-10	0.0006367	7.296e-12	0.3229	0.116	0.2527	0.007721		M000101	F000
FGRAMPH1_01T05051	GO:0008519: ammonium transmembrane transporter activity; GO:0016021: integral component of membrane	0	0	0	5.68968	2.3279	4.13846	12.5222		0	0	2.8562	2.4924	1.932	3.7273	-0.9242	0.8712	-0.3638	0.5604		1	1	0.002798	0.05175	0.015	7.13e-05	0.5699	0.5724	0.8281	0.6766		M000001	F000
FGRAMPH1_01T05053	GO:0005515: protein binding; GO:0005515: protein binding	0	0	0	6.91762	16.1483	7.5237	25.0494		0	0	3.7198	3.8124	4.8484	5.4362	1.1286	1.7164	0.0926	-1.036		1	1	1.921e-06	1.594e-10	2.247e-06	5.347e-13	0.1653	0.01436	0.948	0.1503		M000101	F000
FGRAMPH1_01T05055		0.55876	0	0	22.1947	45.9699	14.4816	100.314		0.8361	0	4.9204	4.341	5.8865	6.9304	0.9661	2.0101	-0.5794	-1.5455		0.5155	1	1.832e-11	3.546e-16	1.05e-08	6.005e-22	0.2398	0.002017	0.5039	0.01768		M001111	F001
FGRAMPH1_01T05059	GO:0005515: protein binding; GO:0051087: chaperone binding	0	0.20074	0	4.8877	11.6773	3.27536	22.055		0	0.6181	3.2836	2.8176	4.405	5.2488	1.1214	1.9652	-0.466	-1.5873		1	0.6555	6.702e-05	2.998e-08	0.001565	2.359e-11	0.2422	0.01211	0.6869	0.04719		M000101	F000
FGRAMPH1_01T05061	GO:0003735: structural constituent of ribosome; GO:0006412: translation; GO:0015934: large ribosomal subunit	0.725	0	0.32868	112.254	125.425	78.3936	468.507		0.637	-0.1434	6.3763	5.8906	6.5249	8.3117	0.1486	1.9354	-0.4858	-0.6343		0.6012	0.9953	6.647e-24	4.651e-25	4.164e-20	8.426e-40	0.908	0.0006352	0.5197	0.322		M001111	F001
FGRAMPH1_01T05063	GO:0005515: protein binding	0	0	0	8.16998	18.7921	5.82922	54.8156		0	0	3.6203	3.203	4.6557	6.0288	1.0354	2.4084	-0.4174	-1.4527		1	1	1.312e-05	8.899e-09	0.0002607	4.825e-14	0.3523	0.003954	0.7392	0.09283		M000101	F001
FGRAMPH1_01T05065		0	0	0	5.43682	8.50048	6.60156	16.1684		0	0	3.5165	3.7279	4.1059	4.9737	0.5894	1.4572	0.2114	-0.378		1	1	9.521e-06	1.351e-07	5.12e-06	7.78e-11	0.5811	0.04811	0.8561	0.6706		M000001	F000
FGRAMPH1_01T05071	GO:0006810: transport; GO:0006886: intracellular protein transport; GO:0016192: vesicle-mediated transport; GO:0030131: clathrin adaptor complex	0	0	0	6.1669	18.0434	6.26564	26.4317		0	0	3.485	3.4901	4.8608	5.3591	1.3758	1.874	0.005	-1.3708		1	1	1.826e-05	5.758e-10	3.615e-05	7.142e-12	0.1186	0.0186	1	0.08062		M000101	F000
FGRAMPH1_01T05077	GO:0015035: protein disulfide oxidoreductase activity	0	0	0	3.78312	5.93756	1.3737	12.5595		0	0	2.9258	1.7186	3.455	4.3931	0.5292	1.4673	-1.2072	-1.7364		1	1	0.001142	8.774e-05	0.1106	3.743e-07	0.7453	0.1758	0.2934	0.08071		M000001	F000
FGRAMPH1_01T05125	GO:0005737: cytoplasm	0	0	0	5.22202	10.654	3.0043	16.6834		0	0	3.4874	2.7822	4.4224	5.0356	0.935	1.5482	-0.7052	-1.6403		1	1	1.412e-05	1.406e-08	0.001643	6.835e-11	0.3121	0.03906	0.4749	0.02932		M000101	F000
FGRAMPH1_01T05141	GO:0005576: extracellular region; GO:0016787: hydrolase activity; GO:0016998: cell wall macromolecule catabolic process; GO:0030600: feruloyl esterase activity	0	0	0	3.65592	6.39502	2.25582	13.2078		0	0	2.8412	2.2474	3.4935	4.3981	0.6523	1.5569	-0.5938	-1.2461		1	1	0.001636	7.093e-05	0.02473	3.632e-07	0.6693	0.1465	0.658	0.2239		M000001	F000
FGRAMPH1_01T05149	GO:0016491: oxidoreductase activity; GO:0020037: heme binding; GO:0055114: oxidation-reduction process	0	0	0	2.58316	7.67912	4.52342	20.47		0	0	2.5877	3.2425	3.9734	5.2812	1.3857	2.6935	0.6548	-0.7309		1	1	0.002447	7.55e-07	0.000175	1.481e-11	0.131	0.0002286	0.5384	0.4066		M000001	F001
FGRAMPH1_01T05151	GO:0004497: monooxygenase activity; GO:0005506: iron ion binding; GO:0016705: oxidoreductase activity, acting on paired donors, with incorporation or reduction of molecular oxygen; GO:0020037: heme binding	0	0	0	6.8625	11.9059	5.56608	40.8927		0	0	3.3329	3.0939	4.0003	5.5346	0.6675	2.2018	-0.239	-0.9064		1	1	0.0001197	2.443e-06	0.0006874	3.082e-11	0.6448	0.01951	0.8765	0.3733		M000101	F000
FGRAMPH1_01T05163		0	0	0	4.70658	8.12356	3.46474	19.9854		0	0	3.3554	2.9611	4.0632	5.2808	0.7078	1.9254	-0.3943	-1.1021		1	1	3.328e-05	2.599e-07	0.0006752	6.819e-12	0.5019	0.00727	0.7255	0.1687		M000001	F001
FGRAMPH1_01T05171	GO:0004180: carboxypeptidase activity; GO:0004181: metallocarboxypeptidase activity; GO:0006508: proteolysis; GO:0008270: zinc ion binding	0	0	0	1.17968	3.3891	1.19346	10.7815		0	0	1.5493	1.5448	2.6219	3.9569	1.0725	2.4076	-0.0046	-1.0771		1	1	0.1284	0.006088	0.1776	1.897e-05	0.484	0.03307	1	0.3651		M000001	F000
FGRAMPH1_01T05197		0	0	0	7.83052	17.1437	7.96686	25.8751		0	0	3.6589	3.6479	4.6427	5.1696	0.9838	1.5106	-0.011	-0.9948		1	1	9.347e-06	8.099e-09	1.935e-05	1.174e-10	0.3698	0.09893	1	0.261		M000101	F000
FGRAMPH1_01T05203	GO:0016620: oxidoreductase activity, acting on the aldehyde or oxo group of donors, NAD or NADP as acceptor	0	0	0	14.5256	20.5664	2.20066	72.2198		0	0	4.0466	1.9612	4.4605	6.0154	0.4139	1.9688	-2.0854	-2.4993		1	1	2.499e-06	1.517e-07	0.05205	7.476e-13	0.8113	0.04934	0.03138	0.006229		M001101	F000
FGRAMPH1_01T05205		0	0	0	2.73868	6.15124	2.21966	17.6289		0	0	2.4055	2.1394	3.2925	4.584	0.8869	2.1785	-0.2661	-1.1531		1	1	0.01045	0.0002714	0.03748	2.089e-07	0.549	0.03873	0.875	0.2899		M000001	F000
FGRAMPH1_01T05211		0	0	0	9.69586	9.74508	6.18356	14.0522		0	0	4.0449	3.4638	4.024	4.4973	-0.021	0.4523	-0.5811	-0.5602		1	1	8.424e-07	9.339e-07	6.522e-05	3.456e-08	0.9989	0.7294	0.601	0.5715		M000001	F000
FGRAMPH1_01T05227	GO:0004181: metallocarboxypeptidase activity; GO:0008270: zinc ion binding	0	0	0	0.94308	4.27324	2.67528	19.6685		0	0	1.2965	2.2596	2.8154	4.6053	1.5188	3.3088	0.963	-0.5558		1	1	0.2101	0.002769	0.02902	3.704e-07	0.2526	0.001304	0.4724	0.6697		M000001	F001
FGRAMPH1_01T05279	GO:0016255: attachment of GPI anchor to protein; GO:0042765: GPI-anchor transamidase complex	0	0	0	5.04378	8.598	3.31136	23.8499		0	0	3.2317	2.6368	3.882	5.1849	0.6503	1.9532	-0.5949	-1.2452		1	1	0.0001662	3.769e-06	0.004813	2.822e-10	0.6338	0.03032	0.6258	0.1824		M000001	F000
FGRAMPH1_01T05311		0.19226	0	0	12.8923	64.9345	46.9604	112.852		0.5419	0	4.0723	5.7479	6.1825	6.9117	2.1102	2.8394	1.6756	-0.4346		0.7273	1	6.957e-08	2.665e-17	1.136e-14	3.233e-21	0.002382	1.587e-05	0.01724	0.6056		M001111	F101
FGRAMPH1_01T05315	GO:0008236: serine-type peptidase activity	0	0	0	37.5667	57.2084	18.6423	105.17		0	0	5.2317	4.3373	5.7629	6.5447	0.5312	1.313	-0.8944	-1.4256		1	1	1.784e-11	8.253e-14	7.482e-08	2.165e-17	0.6899	0.1617	0.3557	0.08074		M001111	F000
FGRAMPH1_01T05321	GO:0016813: hydrolase activity, acting on carbon-nitrogen (but not peptide) bonds, in linear amidines; GO:0046872: metal ion binding	0	0	0	1.4057	0.91212	0.59862	12.2813		0	0	1.5356	0.8327	1.1962	3.7756	-0.3393	2.2401	-0.7028	-0.3635		1	1	0.1378	0.2588	0.562	7.88e-05	0.8855	0.06717	0.644	0.8068		M000001	F000
FGRAMPH1_01T05345	GO:0008152: metabolic process; GO:0016787: hydrolase activity	0	0	0	15.5335	56.8209	22.7745	14.0809		0	0	3.845	4.2724	5.3844	3.7163	1.5395	-0.1287	0.4274	-1.112		1	1	1.03e-05	2.229e-10	1.357e-06	2.314e-05	0.1824	0.9513	0.7638	0.28		M001111	F000
FGRAMPH1_01T05373	GO:0003333: amino acid transmembrane transport; GO:0006810: transport; GO:0015171: amino acid transmembrane transporter activity; GO:0016020: membrane; GO:0055085: transmembrane transport	0	0	0	1.93296	2.97658	1.63898	11.8928		0	0	1.934	1.7806	2.3742	3.9279	0.4402	1.9939	-0.1533	-0.5935		1	1	0.05198	0.01441	0.107	2.476e-05	0.8299	0.09456	0.9424	0.6556		M000001	F000
FGRAMPH1_01T05377	GO:0016787: hydrolase activity	0	0	0	6.17678	6.79682	4.31204	16.8815		0	0	3.4357	2.9969	3.5468	4.693	0.1111	1.2573	-0.4388	-0.5499		1	1	6.513e-05	3.425e-05	0.001082	2.076e-08	0.9647	0.2326	0.7374	0.6145		M000001	F000
FGRAMPH1_01T05379		0	0	0	2.797	4.86808	2.42452	10.8097		0	0	2.7957	2.5862	3.5204	4.5942	0.7247	1.7985	-0.2095	-0.9343		1	1	0.00088	1.485e-05	0.004658	5.011e-09	0.5297	0.02297	0.8822	0.2971		M000001	F000
FGRAMPH1_01T05381	GO:0005622: intracellular; GO:0006886: intracellular protein transport	0	0	0	18.1702	33.8574	19.4175	130.743		0	0	4.6254	4.7144	5.4416	7.2348	0.8161	2.6094	0.0889	-0.7272		1	1	6.602e-10	1.73e-13	6.351e-10	4.421e-23	0.3876	5.498e-05	0.9502	0.3455		M001111	F001
FGRAMPH1_01T05389	GO:0005515: protein binding	0	0	0	7.6452	16.9752	5.28082	27.1816		0	0	3.8027	3.3065	4.8452	5.4703	1.0426	1.6676	-0.4962	-1.5388		1	1	1.664e-06	3.663e-10	8.86e-05	1.102e-12	0.2511	0.0286	0.6347	0.03869		M000101	F000
FGRAMPH1_01T05391		0	0	0	1.99606	5.3016	1.3741	11.3343		0	0	2.2143	1.8243	3.3579	4.3094	1.1437	2.0952	-0.3899	-1.5336		1	1	0.01814	0.0001542	0.08635	7.152e-07	0.3778	0.03973	0.8002	0.1324		M000001	F000
FGRAMPH1_01T05393	GO:0005515: protein binding	0	0	0	3.53838	6.40504	1.58274	12.5299		0	0	3.0004	1.9517	3.7423	4.6085	0.742	1.6082	-1.0487	-1.7907		1	1	0.0004918	7.695e-06	0.05412	1.956e-08	0.5568	0.0791	0.3364	0.04798		M000001	F000
FGRAMPH1_01T05397		0	0	0	15.1811	29.6035	7.84032	41.3805		0	0	4.1996	3.3798	5.0237	5.445	0.8242	1.2455	-0.8198	-1.644		1	1	4.133e-07	7.293e-10	0.0001157	2.497e-11	0.515	0.237	0.4581	0.06172		M001101	F000
FGRAMPH1_01T05411		0	0	0	3.69432	8.72476	2.70452	16.5184		0	0	3.0618	2.6356	4.183	5.0444	1.1212	1.9825	-0.4263	-1.5475		1	1	0.0002147	1.348e-07	0.003614	1.013e-10	0.2276	0.008336	0.7175	0.0521		M000001	F001
FGRAMPH1_01T05417	GO:0016491: oxidoreductase activity	0	0	0	12.1268	22.7808	6.78428	42.7461		0	0	4.4433	3.644	5.2998	6.1621	0.8565	1.7188	-0.7993	-1.6558		1	1	1.746e-09	2.74e-13	3.51e-06	1.188e-17	0.2533	0.003583	0.2853	0.006334		M001101	F001
FGRAMPH1_01T05425		0	0	0	116.969	72.0071	11.2339	116.78		0	0	4.1104	1.8276	3.5931	4.1083	-0.5173	-0.0021	-2.2829	-1.7655		1	1	1.152e-05	0.0001313	0.09427	1.254e-05	0.7972	1	0.03931	0.1133		M001101	F000
FGRAMPH1_01T05439		0.17024	0	0	19.5526	45.3758	11.3888	53.991		0.5636	0	4.8765	4.1311	5.9992	6.2347	1.1227	1.3582	-0.7454	-1.8681		0.7179	1	2.74e-11	8.038e-17	6.701e-08	5.932e-18	0.1264	0.04745	0.3427	0.002303		M001111	F000
FGRAMPH1_01T05459	GO:0004553: hydrolase activity, hydrolyzing O-glycosyl compounds; GO:0005975: carbohydrate metabolic process	0	0	0	3.30558	13.5272	4.57286	14.6479		0	0	2.7861	3.1492	4.5893	4.6935	1.8033	1.9074	0.3632	-1.4401		1	1	0.001154	1.245e-08	0.0003623	6.289e-09	0.03738	0.02632	0.776	0.08122		M000101	F000
FGRAMPH1_01T05467		0	0	0.15632	38.1592	94.4766	31.9037	140.009		0.0178	0.0264	5.1088	4.8604	6.292	6.809	1.1832	1.7002	-0.2484	-1.4316		1	1	1.849e-12	1.39e-18	4.951e-11	2.127e-21	0.1686	0.02561	0.8271	0.04505		M001111	F000
FGRAMPH1_01T05481	GO:0005507: copper ion binding; GO:0005507: copper ion binding; GO:0005507: copper ion binding; GO:0005507: copper ion binding; GO:0005507: copper ion binding; GO:0005507: copper ion binding; GO:0008131: primary amine oxidase activity; GO:0008131: primary amine oxidase activity; GO:0008131: primary amine oxidase activity; GO:0008131: primary amine oxidase activity; GO:0008131: primary amine oxida…	0	0	0	9.25268	6.38234	12.1464	18.9451		0	0	3.993	4.3168	3.5054	4.9178	-0.4877	0.9248	0.3238	0.8115		1	1	7.859e-07	1.936e-05	1.552e-07	6.128e-10	0.7182	0.3515	0.7835	0.3568		M000011	F000
FGRAMPH1_01T05485		0	0	0	88.3583	86.1867	27.8864	92.6858		0	0	6.3914	4.8913	6.3558	6.4519	-0.0356	0.0605	-1.5001	-1.4645		1	1	5.372e-18	7.284e-18	1.544e-10	3.383e-18	0.9915	0.9747	0.04919	0.04792		M001111	F000
FGRAMPH1_01T05503		0	0	0	3.44146	10.955	1.99092	15.9522		0	0	2.9863	2.2626	4.4951	4.9945	1.5088	2.0082	-0.7237	-2.2325		1	1	0.000341	1.261e-08	0.01695	1.914e-10	0.07144	0.008607	0.5074	0.004109		M000101	F001
FGRAMPH1_01T05513		0	0	0	2.38564	10.3346	0.38552	14.0343		0	0	2.3425	0.9009	4.0593	4.4384	1.7168	2.0959	-1.4416	-3.1584		1	1	0.01286	4.329e-06	0.5106	4.895e-07	0.1304	0.04669	0.2211	0.0009314		M000101	F000
FGRAMPH1_01T05519	GO:0003995: acyl-CoA dehydrogenase activity; GO:0003995: acyl-CoA dehydrogenase activity; GO:0003995: acyl-CoA dehydrogenase activity; GO:0003995: acyl-CoA dehydrogenase activity; GO:0003997: acyl-CoA oxidase activity; GO:0003997: acyl-CoA oxidase activity; GO:0003997: acyl-CoA oxidase activity; GO:0003997: acyl-CoA oxidase activity; GO:0005777: peroxisome; GO:0005777: peroxisome; GO:0005777: per…	0	0	0	31.6047	91.8106	34.6807	103.712		0	0	5.3415	5.4485	6.7735	6.9365	1.432	1.595	0.107	-1.325		1	1	4.989e-14	3.004e-22	3.298e-14	4.625e-23	0.02836	0.01351	0.927	0.02975		M001111	F000
FGRAMPH1_01T05527	GO:0008270: zinc ion binding; GO:0016491: oxidoreductase activity; GO:0055114: oxidation-reduction process	0	0	0	16.5896	46.866	16.7345	31.3977		0	0	4.1999	4.2033	5.4936	4.9844	1.2937	0.7845	0.0033	-1.2904		1	1	3.864e-07	1.152e-11	6.968e-07	1.15e-09	0.2315	0.5255	1	0.153		M001111	F000
FGRAMPH1_01T05529	GO:0016021: integral component of membrane; GO:0022891: substrate-specific transmembrane transporter activity	0	0	0	4.90204	7.94298	1.9727	10.6207		0	0	3.1359	2.0588	3.6912	4.0485	0.5553	0.9126	-1.0772	-1.6325		1	1	0.0004814	2.787e-05	0.04512	4.141e-06	0.7336	0.4829	0.3609	0.1022		M000001	F000
FGRAMPH1_01T05579		0	0	0	15.4339	33.917	12.9041	52.6744		0	0	4.5217	4.2667	5.5607	6.1437	1.039	1.622	-0.255	-1.294		1	1	2.438e-09	8.008e-14	4.831e-08	1.408e-16	0.2248	0.0266	0.8175	0.06687		M001111	F000
FGRAMPH1_01T05587	GO:0016614: oxidoreductase activity, acting on CH-OH group of donors; GO:0050660: flavin adenine dinucleotide binding	0	0	0	4.6686	6.637	2.93678	15.9351		0	0	2.9665	2.4463	3.363	4.4302	0.3965	1.4637	-0.5202	-0.9167		1	1	0.001097	0.0001698	0.01339	4.47e-07	0.8305	0.2004	0.7121	0.4076		M000001	F000
FGRAMPH1_01T05589	GO:0016021: integral component of membrane; GO:0055085: transmembrane transport	0	0	0	13.2488	44.5448	14.8189	17.6389		0	0	3.5841	3.6909	4.9941	3.9131	1.41	0.329	0.1068	-1.3032		1	1	5.855e-05	8.508e-09	5.561e-05	1.083e-05	0.2568	0.8573	0.9593	0.2106		M001111	F000
FGRAMPH1_01T05605	GO:0005507: copper ion binding; GO:0016491: oxidoreductase activity	0	0	0	4.72912	13.2945	7.76538	17.0262		0	0	3.132	3.6921	4.4195	4.7372	1.2875	1.6052	0.5601	-0.7274		1	1	0.0002165	5.672e-08	1.725e-05	5.651e-09	0.2027	0.07995	0.6244	0.4374		M000101	F000
FGRAMPH1_01T05615		0	0	0	14.9131	32.3676	7.94314	57.2782		0	0	4.5914	3.7521	5.6286	6.3983	1.0372	1.807	-0.8393	-1.8765		1	1	6.36e-10	1.202e-14	1.806e-06	1.361e-18	0.1757	0.004767	0.2839	0.002807		M001101	F001
FGRAMPH1_01T05623	GO:0004553: hydrolase activity, hydrolyzing O-glycosyl compounds; GO:0004553: hydrolase activity, hydrolyzing O-glycosyl compounds; GO:0004553: hydrolase activity, hydrolyzing O-glycosyl compounds; GO:0004553: hydrolase activity, hydrolyzing O-glycosyl compounds; GO:0005975: carbohydrate metabolic process; GO:0005975: carbohydrate metabolic process; GO:0005975: carbohydrate metabolic process; GO:…	0	0	0	6.3502	13.1274	3.3453	13.3967		0	0	3.0562	2.2863	3.8771	3.8916	0.8209	0.8354	-0.7699	-1.5908		1	1	0.0009413	1.675e-05	0.02464	1.843e-05	0.5985	0.5691	0.5701	0.13		M000101	F000
FGRAMPH1_01T05629	GO:0005576: extracellular region; GO:0008152: metabolic process; GO:0016787: hydrolase activity; GO:0050525: cutinase activity; GO:0052689: carboxylic ester hydrolase activity	0	0	0	86.4106	110.127	24.0663	117.542		0	0	6.0715	4.4586	6.3769	6.4591	0.3054	0.3876	-1.6129	-1.9183		1	1	3.66e-15	1.038e-16	2.776e-08	6.08e-17	0.8511	0.7823	0.05859	0.01637		M001111	F000
FGRAMPH1_01T05631		0	0	0	10.4835	18.6211	5.47586	15.1924		0	0	4.1913	3.3124	4.9372	4.6608	0.7459	0.4695	-0.8789	-1.6248		1	1	1.321e-07	2.591e-10	0.0001009	3.397e-09	0.4828	0.6876	0.343	0.03285		M001101	F000
FGRAMPH1_01T05653		0.17024	0	0	3.976	11.033	7.12974	15.7944		0.5463	0	2.7955	3.4572	4.0236	4.4688	1.2281	1.6733	0.6616	-0.5665		0.7484	1	0.001626	2.256e-06	0.0001177	1.36e-07	0.2945	0.102	0.589	0.6025		M000101	F000
FGRAMPH1_01T05657	GO:0004568: chitinase activity; GO:0005975: carbohydrate metabolic process; GO:0006032: chitin catabolic process; GO:0008061: chitin binding	0	0	0	33.4403	100.541	62.7751	123.9		0	0	5.3091	6.1351	6.7707	7.0494	1.4616	1.7403	0.826	-0.6355		1	1	1.032e-13	5.834e-22	9.46e-18	1.683e-23	0.03473	0.009477	0.2708	0.3774		M001111	F001
FGRAMPH1_01T05671		0	0	0	25.3021	66.848	11.3184	58.2443		0	0	4.7809	3.7556	6.0075	5.8325	1.2266	1.0516	-1.0254	-2.2519		1	1	1.978e-09	1.767e-14	7.148e-06	1.422e-13	0.2289	0.3135	0.2919	0.004232		M001111	F000
FGRAMPH1_01T05707		0	0	0	1.56814	3.06664	11.8728	19.7379		0	0	1.8428	4.2023	2.5877	4.8387	0.7449	2.9959	2.3595	1.6146		1	1	0.0531	0.00449	2.079e-06	1.524e-08	0.629	0.001268	0.01082	0.08853		M000011	F001
FGRAMPH1_01T05709		0	0	0	2.55738	7.60916	16.5816	22.035		0	0	2.3623	4.6747	3.6938	5.0446	1.3315	2.6823	2.3125	0.981		1	1	0.0076	9.526e-06	2.11e-08	5.646e-10	0.2125	0.001445	0.004934	0.273		M000011	F011
FGRAMPH1_01T05711	GO:0016627: oxidoreductase activity, acting on the CH-CH group of donors; GO:0050660: flavin adenine dinucleotide binding	0	0	0	3.69012	4.85746	13.2906	43.415		0	0	2.8742	4.4975	3.2326	6.0834	0.3585	3.2092	1.6233	1.2649		1	1	0.000588	8.778e-05	2.998e-08	4.575e-15	0.8131	4.711e-06	0.04107	0.1133		M000011	F001
FGRAMPH1_01T05725	GO:0005576: extracellular region; GO:0030570: pectate lyase activity	0	0	0	3.68624	16.0128	22.7682	19.6344		0	0	2.4483	4.5334	4.1241	4.3609	1.6758	1.9126	2.0852	0.4093		1	1	0.007667	2.073e-06	2.994e-07	5.58e-07	0.1404	0.07498	0.03165	0.7366		M000111	F000
FGRAMPH1_01T05759		0	0	0	10.1525	18.2612	7.13818	33.3363		0	0	3.9124	3.4529	4.6457	5.4175	0.7334	1.5052	-0.4594	-1.1928		1	1	1.995e-06	9.058e-09	6.468e-05	1.543e-11	0.554	0.1064	0.7027	0.1749		M001101	F000
FGRAMPH1_01T05765	GO:0005507: copper ion binding; GO:0005507: copper ion binding; GO:0005507: copper ion binding; GO:0005507: copper ion binding; GO:0005507: copper ion binding; GO:0005507: copper ion binding; GO:0008131: primary amine oxidase activity; GO:0008131: primary amine oxidase activity; GO:0008131: primary amine oxidase activity; GO:0008131: primary amine oxidase activity; GO:0008131: primary amine oxida…	0	0	0	3.84738	6.29584	2.41338	46.8113		0	0	2.9253	2.3087	3.5261	6.1137	0.6007	3.1884	-0.6167	-1.2174		1	1	0.0007253	3.031e-05	0.01656	4.138e-14	0.6698	4.619e-05	0.6155	0.2008		M000001	F001
FGRAMPH1_01T05769	GO:0005623: cell; GO:0006662: glycerol ether metabolic process; GO:0015035: protein disulfide oxidoreductase activity; GO:0045454: cell redox homeostasis	0	0	0	3.5053	3.73132	1.68762	11.9485		0	0	2.9925	2.1652	3.0398	4.5372	0.0473	1.5447	-0.8273	-0.8745		1	1	0.0005736	0.0004677	0.0289	4.593e-08	0.9896	0.1067	0.4792	0.403		M000001	F000
FGRAMPH1_01T05781	GO:0016616: oxidoreductase activity, acting on the CH-OH group of donors, NAD or NADP as acceptor; GO:0051287: NAD binding	0	0	0	20.0027	5.2846	4.52328	17.0896		0	0	3.6601	2.119	2.2738	3.4857	-1.3863	-0.1744	-1.5411	-0.1548		1	1	0.0001079	0.02051	0.04641	0.0002619	0.3345	0.939	0.2035	0.9261		M001001	F000
FGRAMPH1_01T05801		0	0	0	2.7043	4.07396	2.23342	11.3493		0	0	2.7669	2.4691	3.2514	4.647	0.4845	1.88	-0.2978	-0.7823		1	1	0.001122	9.117e-05	0.008097	4.619e-09	0.7279	0.02027	0.8259	0.4183		M000001	F000
FGRAMPH1_01T05803		0	0	0	11.0726	8.58586	9.4813	20.1079		0	0	4.1176	3.8935	3.7854	4.8647	-0.3321	0.7471	-0.2241	0.108		1	1	5.241e-07	4.609e-06	4.639e-06	1.977e-09	0.8352	0.5143	0.8702	0.9338		M001001	F000
FGRAMPH1_01T05809	GO:0000981: RNA polymerase II transcription factor activity, sequence-specific DNA binding; GO:0005634: nucleus; GO:0008270: zinc ion binding	0	0	0	5.95546	11.3066	4.37854	22.5102		0	0	3.6108	3.2126	4.4603	5.3919	0.8495	1.781	-0.3982	-1.2477		1	1	4.975e-06	7.121e-09	0.0001393	1.231e-12	0.358	0.01073	0.7064	0.09193		M000101	F000
FGRAMPH1_01T05829	GO:0051287: NAD binding; GO:0055114: oxidation-reduction process	0	0	0	20.2027	24.8643	6.47042	53.202		0	0	4.4634	3.0911	4.7109	5.6606	0.2475	1.1972	-1.3723	-1.6198		1	1	8.698e-08	1.257e-08	0.0005762	6.021e-12	0.897	0.2766	0.1672	0.07572		M001101	F000
FGRAMPH1_01T05841		0	0	0	17.5157	32.0007	8.79566	38.1312		0	0	4.6819	3.7628	5.4621	5.6921	0.7802	1.0102	-0.9191	-1.6993		1	1	1.208e-09	6.508e-13	3.626e-06	7.485e-14	0.4411	0.2548	0.2915	0.01893		M001101	F000
FGRAMPH1_01T05843		0	0	0	8.26828	16.6248	5.22702	30.5417		0	0	3.8574	3.2085	4.7524	5.5566	0.895	1.6992	-0.6489	-1.5439		1	1	1.466e-06	1.293e-09	0.0001782	8.543e-13	0.378	0.03249	0.5259	0.04691		M000101	F000
FGRAMPH1_01T05853	GO:0015171: amino acid transmembrane transporter activity; GO:0016021: integral component of membrane	0	0	0	4.88098	7.51198	5.47548	15.7744		0	0	3.0952	3.1733	3.5977	4.5188	0.5025	1.4236	0.078	-0.4244		1	1	0.000448	3.245e-05	0.0005425	1.145e-07	0.7563	0.1836	0.9717	0.7176		M000001	F000
FGRAMPH1_01T05857		0	0	0	5.56154	14.0964	2.05412	17.0138		0	0	3.4733	2.205	4.6918	4.9337	1.2185	1.4604	-1.2683	-2.4869		1	1	2.576e-05	4.014e-09	0.02144	6.037e-10	0.1929	0.08895	0.1828	0.00163		M000101	F000
FGRAMPH1_01T05859		0	0	0	4.47554	4.7319	2.57014	16.8266		0	0	3.0769	2.3766	3.1368	4.7041	0.0599	1.6272	-0.7004	-0.7603		1	1	0.0005368	0.0004009	0.01567	3.727e-08	0.9862	0.1162	0.5808	0.493		M000001	F000
FGRAMPH1_01T05865	GO:0000981: RNA polymerase II transcription factor activity, sequence-specific DNA binding; GO:0003677: DNA binding; GO:0005634: nucleus; GO:0006351: transcription, DNA-templated; GO:0008270: zinc ion binding	0.17024	0	0	8.1996	17.6597	7.94086	31.6871		0.5835	0	3.8666	3.7926	4.869	5.6569	1.0024	1.7903	-0.074	-1.0764		0.7143	1	6.692e-07	1.388e-10	2.565e-06	5.701e-14	0.2504	0.01173	0.9624	0.1426		M000101	F000
FGRAMPH1_01T05867		0	0	0	3.22484	5.8846	2.44448	12.6133		0	0	2.8475	2.5131	3.561	4.5618	0.7135	1.7143	-0.3344	-1.0479		1	1	0.0011	2.639e-05	0.008157	3.566e-08	0.5905	0.06466	0.811	0.2788		M000001	F000
FGRAMPH1_01T05887	GO:0004788: thiamine diphosphokinase activity; GO:0005524: ATP binding; GO:0006772: thiamine metabolic process; GO:0009229: thiamine diphosphate biosynthetic process; GO:0030975: thiamine binding	0	0	0	3.31276	7.96042	1.35468	11.2799		0	0	2.905	1.8889	4.002	4.4705	1.097	1.5656	-1.0161	-2.113		1	1	0.0008004	1.48e-06	0.06518	5.991e-08	0.3193	0.09434	0.3613	0.01677		M000001	F000
FGRAMPH1_01T05889		0	0	0	7.12144	9.1863	4.3301	22.483		0	0	3.6718	3.0502	3.9865	5.1439	0.3147	1.4721	-0.6216	-0.9363		1	1	9.489e-06	1.187e-06	0.0006062	1.678e-10	0.8436	0.104	0.5787	0.308		M000001	F000
FGRAMPH1_01T05891		0	0	0	35.4614	80.8519	20.0144	141.89		0	0	5.357	4.6059	6.4372	7.182	1.0802	1.825	-0.7511	-1.8313		1	1	3.709e-13	9.501e-19	1.404e-09	6.508e-23	0.2101	0.01221	0.3852	0.006825		M001111	F000
FGRAMPH1_01T05903	GO:0005524: ATP binding; GO:0006812: cation transport; GO:0016021: integral component of membrane; GO:0016887: ATPase activity; GO:0046872: metal ion binding	0	0.35434	0	13.562	27.63	9.2245	60.0917		0	0.61	4.4032	3.871	5.3421	6.383	0.9389	1.9798	-0.5322	-1.4712		1	0.6478	5.535e-09	5.986e-13	9.608e-07	4.666e-18	0.2763	0.003227	0.5671	0.03165		M001101	F001
FGRAMPH1_01T05905	GO:0005975: carbohydrate metabolic process; GO:0005975: carbohydrate metabolic process; GO:0005975: carbohydrate metabolic process; GO:0005975: carbohydrate metabolic process; GO:0005975: carbohydrate metabolic process; GO:0005975: carbohydrate metabolic process; GO:0005975: carbohydrate metabolic process; GO:0005975: carbohydrate metabolic process; GO:0005975: carbohydrate metabolic process; GO:…	0	0	0	74.8534	137.268	47.2712	262.941		0	0	6.3112	5.693	7.1215	7.9954	0.8103	1.6842	-0.6182	-1.4285		1	1	8.063e-20	4.075e-25	6.892e-16	3.827e-31	0.328	0.009473	0.4312	0.02028		M001111	F001
FGRAMPH1_01T05907	GO:0005634: nucleus; GO:0006355: regulation of transcription, DNA-templated; GO:0008270: zinc ion binding	0	0	0	3.76674	9.01094	4.86254	15.6823		0	0	2.8298	3.1218	3.8823	4.5825	1.0525	1.7527	0.292	-0.7605		1	1	0.001397	5.305e-06	0.0006428	5.724e-08	0.3893	0.07688	0.8416	0.4618		M000001	F000
FGRAMPH1_01T05909		0	0	0	2.84004	5.34586	2.2903	13.1904		0	0	2.5346	2.246	3.2596	4.376	0.7251	1.8414	-0.2886	-1.0137		1	1	0.00609	0.0002708	0.02606	5.581e-07	0.6361	0.08244	0.8577	0.3507		M000001	F000
FGRAMPH1_01T05915	GO:0004252: serine-type endopeptidase activity	0	0	0.16434	5.01	9.57474	1.88148	11.7861		-0.0749	-0.0504	3.075	1.8661	3.9089	4.1814	0.8339	1.1064	-1.2089	-2.0428		1	1	0.0001513	6.902e-07	0.05442	9.833e-08	0.4303	0.2236	0.2036	0.01153		M000001	F000
FGRAMPH1_01T05917	GO:0070403: NAD+ binding	0	0	0	1.7887	4.18452	1.31666	12.8037		0	0	2.1202	1.726	3.1009	4.4891	0.9807	2.3689	-0.3942	-1.3749		1	1	0.02454	0.0005361	0.1104	2.113e-07	0.4791	0.01676	0.799	0.1897		M000001	F000
FGRAMPH1_01T05919	GO:0003824: catalytic activity	0	0	0	10.8939	3.8986	2.55472	15.0455		0	0	3.3719	1.9105	2.2899	3.727	-1.082	0.3551	-1.4615	-0.3795		1	1	0.0003578	0.019	0.07834	7.636e-05	0.4834	0.8573	0.2289	0.791		M001001	F000
FGRAMPH1_01T05923	GO:0005634: nucleus; GO:0005829: cytosol; GO:0006950: response to stress; GO:0009228: thiamine biosynthetic process; GO:0016491: oxidoreductase activity; GO:0046872: metal ion binding; GO:0052837: thiazole biosynthetic process	0.19226	0.25354	0	167.903	352.285	107.233	320.269		0.5236	0.5528	7.2227	6.6199	8.216	8.088	0.9934	0.8653	-0.6027	-1.5961		0.7178	0.6539	4.628e-27	7.024e-35	1.845e-22	1.779e-33	0.1867	0.2596	0.4342	0.006971		M001111	F000
FGRAMPH1_01T05925	GO:0003677: DNA binding; GO:0003678: DNA helicase activity; GO:0005524: ATP binding; GO:0005634: nucleus; GO:0006270: DNA replication initiation; GO:0042555: MCM complex	0	0	0	3.95738	6.58896	3.15068	18.3675		0	0	3.0936	2.7304	3.7579	5.0801	0.6643	1.9865	-0.3632	-1.0275		1	1	0.0002419	4.827e-06	0.002749	2.038e-10	0.5914	0.01468	0.7761	0.2547		M000001	F000
FGRAMPH1_01T05927		0	0	0	5.75946	10.6655	3.241	9.29424		0	0	3.2627	2.5328	4.0035	3.8304	0.7408	0.5677	-0.7299	-1.4707		1	1	0.0002437	4.092e-06	0.009222	1.327e-05	0.6109	0.7027	0.565	0.1358		M000100	F000
FGRAMPH1_01T05935		0	0	0	4.85802	7.13994	4.15338	18.6279		0	0	3.3003	3.0785	3.809	5.0557	0.5087	1.7554	-0.2218	-0.7305		1	1	7.323e-05	3.178e-06	0.0004874	2.224e-10	0.7034	0.03401	0.8712	0.4322		M000001	F000
FGRAMPH1_01T05937		0.17024	0	0	37.1899	67.3897	24.1997	127.114		0.5425	0	5.5412	4.9628	6.3331	7.1878	0.7919	1.6467	-0.5784	-1.3703		0.7234	1	7.294e-15	2.843e-19	1.099e-11	2.19e-24	0.3482	0.01217	0.4791	0.02977		M001111	F000
FGRAMPH1_01T05939	GO:0016651: oxidoreductase activity, acting on NAD(P)H; GO:0022900: electron transport chain	0	0	0	11.5709	24.8224	7.60518	45.3475		0	0	4.1524	3.5877	5.1345	5.9243	0.982	1.7719	-0.5648	-1.5468		1	1	1.453e-07	3.225e-11	1.555e-05	1.429e-14	0.3186	0.02551	0.5869	0.04338		M001101	F000
FGRAMPH1_01T05941	GO:0005515: protein binding	0	0	0	7.69512	13.7384	5.4516	26.2626		0	0	3.804	3.3032	4.5517	5.4098	0.7477	1.6058	-0.5008	-1.2485		1	1	2.064e-06	6.775e-09	0.0001039	3.348e-12	0.4859	0.04352	0.6396	0.1152		M000101	F000
FGRAMPH1_01T05943	GO:0004849: uridine kinase activity; GO:0004849: uridine kinase activity; GO:0005634: nucleus; GO:0005634: nucleus; GO:0005829: cytosol; GO:0005829: cytosol; GO:0008655: pyrimidine-containing compound salvage; GO:0008655: pyrimidine-containing compound salvage; GO:0032153: cell division site; GO:0032153: cell division site; GO:0044732: mitotic spindle pole body; GO:0044732: mitotic spindle pole b…	0	0	0	2.99828	7.85824	1.77768	20.2162		0	0	2.6897	2.1147	3.8733	5.0829	1.1836	2.3932	-0.5751	-1.7586		1	1	0.002396	4.635e-06	0.03395	8.375e-10	0.2961	0.006582	0.6573	0.05561		M000001	F001
FGRAMPH1_01T05945	GO:0005509: calcium ion binding; GO:0016020: membrane; GO:0016021: integral component of membrane; GO:0016491: oxidoreductase activity; GO:0055114: oxidation-reduction process	0	0	0	7.04896	17.5162	3.15348	19.9507		0	0	3.4478	2.5368	4.5602	4.7306	1.1125	1.2829	-0.911	-2.0234		1	1	6.834e-05	5.962e-08	0.007744	2.071e-08	0.3506	0.2392	0.4284	0.02475		M000101	F000
FGRAMPH1_01T05947		0	0	0	2.4304	2.7831	2.66058	18.6756		0	0	2.3574	2.4145	2.4741	4.768	0.1166	2.4106	0.0571	-0.0596		1	1	0.01208	0.008086	0.01569	5.202e-08	0.9675	0.01746	0.9844	0.975		M000001	F000
FGRAMPH1_01T05949	GO:0005525: GTP binding; GO:0005622: intracellular; GO:0007264: small GTPase mediated signal transduction	0	0	0	12.2294	24.0916	6.45746	43.6666		0	0	4.346	3.4817	5.2399	6.0369	0.8939	1.6909	-0.8643	-1.7582		1	1	1.33e-08	3.073e-12	1.973e-05	6.515e-16	0.3161	0.01699	0.3075	0.01062		M001101	F000
FGRAMPH1_01T05951	GO:0004751: ribose-5-phosphate isomerase activity; GO:0004751: ribose-5-phosphate isomerase activity; GO:0004751: ribose-5-phosphate isomerase activity; GO:0004751: ribose-5-phosphate isomerase activity; GO:0004751: ribose-5-phosphate isomerase activity; GO:0004751: ribose-5-phosphate isomerase activity; GO:0004751: ribose-5-phosphate isomerase activity; GO:0004751: ribose-5-phosphate isomerase a…	0.17024	0	0	10.7526	21.0344	6.01774	35.4784		0.5682	0	4.125	3.3953	4.9955	5.6871	0.8705	1.5621	-0.7298	-1.6003		0.7238	1	1.518e-07	9.041e-11	4.838e-05	1.204e-13	0.3811	0.04839	0.4463	0.03279		M001101	F000
FGRAMPH1_01T05953		0	0	0	11.8355	24.8601	10.3329	40.8626		0	0	4.2256	4.0314	5.1936	5.8518	0.968	1.6261	-0.1943	-1.1623		1	1	4.91e-08	8.07e-12	4.869e-07	1.048e-14	0.2939	0.03247	0.8741	0.1194		M001111	F000
FGRAMPH1_01T05955	GO:0010181: FMN binding; GO:0016491: oxidoreductase activity; GO:0020037: heme binding; GO:0051536: iron-sulfur cluster binding	0	0	0	25.6004	25.4561	10.6049	39.5992		0	0	5.2899	4.0867	5.2762	5.864	-0.0137	0.5741	-1.2032	-1.1895		1	1	6.396e-13	7.066e-13	1.366e-07	1.195e-15	1	0.5242	0.08614	0.07854		M001111	F000
FGRAMPH1_01T05957	GO:0004100: chitin synthase activity; GO:0004100: chitin synthase activity; GO:0006031: chitin biosynthetic process; GO:0006031: chitin biosynthetic process	0	0	0	4.73012	9.07938	3.7129	14.6451		0	0	3.166	2.8618	3.965	4.5775	0.7991	1.4115	-0.3042	-1.1032		1	1	0.000246	2.4e-06	0.001906	3.945e-08	0.5317	0.1578	0.8292	0.2448		M000001	F000
FGRAMPH1_01T05961		0	0	0	12.0771	22.8665	6.66396	32.7954		0	0	4.3393	3.5343	5.1802	5.6585	0.8409	1.3193	-0.8049	-1.6459		1	1	1.741e-08	7.674e-12	1.574e-05	6.665e-14	0.3656	0.08676	0.3576	0.01939		M001101	F000
FGRAMPH1_01T05969	GO:0004672: protein kinase activity; GO:0005524: ATP binding; GO:0006468: protein phosphorylation	0	0	0	6.32466	20.5654	11.1913	15.5476		0	0	3.5766	4.2819	5.145	4.7618	1.5684	1.1852	0.7053	-0.8631		1	1	5.986e-06	1.22e-11	7.094e-08	5.444e-10	0.03444	0.1444	0.4243	0.2441		M000111	F000
FGRAMPH1_01T05979	GO:0004672: protein kinase activity; GO:0005524: ATP binding; GO:0005829: cytosol	0.17024	0	0	35.9152	70.9542	28.2185	91.775		0.5404	0	5.478	5.141	6.3834	6.7274	0.9054	1.2494	-0.337	-1.2424		0.7257	1	2.516e-14	2.817e-19	2.415e-12	4.078e-21	0.2747	0.08568	0.7225	0.05785		M001111	F000
FGRAMPH1_01T05981	GO:0005634: nucleus; GO:0005829: cytosol; GO:0019509: L-methionine salvage from methylthioadenosine	0	0	0	3.84624	6.80864	4.1541	17.1338		0	0	3.0642	3.1625	3.7985	5.0169	0.7343	1.9527	0.0983	-0.636		1	1	0.0002444	2.912e-06	0.0002912	2.202e-10	0.5239	0.0135	0.9528	0.4928		M000001	F000
FGRAMPH1_01T05985	GO:0000166: nucleotide binding; GO:0003735: structural constituent of ribosome; GO:0005840: ribosome; GO:0006412: translation	0.41034	0	0	64.2201	86.0467	40.4595	300.192		0.7718	0	6.1657	5.5407	6.5566	8.2441	0.391	2.0785	-0.6249	-1.0159		0.5402	1	3.114e-19	1.026e-21	2.83e-15	1.39e-33	0.7029	0.0003923	0.4067	0.1051		M001111	F001
FGRAMPH1_01T05989	GO:0016020: membrane; GO:0046873: metal ion transmembrane transporter activity	0	0	0	10.9404	18.4676	8.08538	33.7338		0	0	4.2229	3.8124	4.9035	5.7078	0.6805	1.4849	-0.4106	-1.0911		1	1	4.397e-08	1.078e-10	2.287e-06	3.666e-14	0.4992	0.04578	0.6854	0.1397		M001101	F000
FGRAMPH1_01T05991	GO:0008270: zinc ion binding	0	0	0	7.15616	14.5793	4.37996	26.9887		0	0	3.7956	3.1834	4.7315	5.5658	0.9359	1.7702	-0.6122	-1.5481		1	1	1.325e-06	6.292e-10	0.0001592	2e-13	0.2913	0.01168	0.5235	0.03101		M000101	F000
FGRAMPH1_01T05995		0	0	0	4.31264	11.0481	2.20144	13.2075		0	0	3.2051	2.3342	4.3992	4.6346	1.1941	1.4295	-0.8709	-2.065		1	1	0.0001393	5.45e-08	0.01418	9.899e-09	0.2242	0.1114	0.4166	0.01204		M000101	F000
FGRAMPH1_01T06001		0.2315	0	0	19.0315	32.5093	12.2687	61.6777		0.5823	0	4.8291	4.2374	5.5362	6.3989	0.7071	1.5698	-0.5917	-1.2988		0.7072	1	5.861e-11	3.066e-14	3.276e-08	1.194e-18	0.4351	0.02072	0.4873	0.05045		M001111	F000
FGRAMPH1_01T06009	GO:0003735: structural constituent of ribosome; GO:0005829: cytosol; GO:0005840: ribosome; GO:0006412: translation	0.70296	0	0	61.0142	80.846	51.8142	314.434		1.0939	0	6.0468	5.8279	6.4225	8.2494	0.3758	2.2026	-0.2189	-0.5947		0.314	1	1.948e-18	9.167e-21	8.346e-17	1.86e-33	0.7248	0.0002063	0.8236	0.3962		M001111	F001
FGRAMPH1_01T06011	GO:0005975: carbohydrate metabolic process; GO:0005975: carbohydrate metabolic process; GO:0005975: carbohydrate metabolic process; GO:0005975: carbohydrate metabolic process; GO:0005975: carbohydrate metabolic process; GO:0005975: carbohydrate metabolic process; GO:0005975: carbohydrate metabolic process; GO:0005975: carbohydrate metabolic process; GO:0005975: carbohydrate metabolic process; GO:…	0.53272	0	0	164.045	434.767	111.93	435.047		0.901	0	7.3222	6.7962	8.6523	8.6531	1.3301	1.3309	-0.526	-1.8561		0.4157	1	4.315e-30	7.874e-42	1.407e-25	2.224e-41	0.01783	0.02024	0.4366	0.0001786		M001111	F000
FGRAMPH1_01T06013		0	0	0	3.06418	6.84392	4.26208	10.8193		0	0	2.8316	3.2346	3.8534	4.4771	1.0218	1.6455	0.403	-0.6188		1	1	0.0008095	1.957e-06	0.0001964	2.014e-08	0.3223	0.04956	0.7339	0.5022		M000001	F000
FGRAMPH1_01T06015	GO:0004637: phosphoribosylamine-glycine ligase activity; GO:0004637: phosphoribosylamine-glycine ligase activity; GO:0004637: phosphoribosylamine-glycine ligase activity; GO:0004637: phosphoribosylamine-glycine ligase activity; GO:0004637: phosphoribosylamine-glycine ligase activity; GO:0004637: phosphoribosylamine-glycine ligase activity; GO:0004637: phosphoribosylamine-glycine ligase activity; …	0	0	0	4.60162	7.14468	5.51186	21.7212		0	0	3.3081	3.498	3.8871	5.3714	0.579	2.0632	0.1899	-0.3891		1	1	3.973e-05	8.233e-07	2.659e-05	1.976e-12	0.6055	0.002855	0.8793	0.6721		M000001	F001
FGRAMPH1_01T06021	GO:0003824: catalytic activity; GO:0003824: catalytic activity; GO:0008152: metabolic process; GO:0008152: metabolic process	0	0	0	2.81234	7.744	4.62086	11.3602		0	0	2.7451	3.3984	4.0766	4.6092	1.3315	1.8642	0.6534	-0.6782		1	1	0.0009983	2.218e-07	5.564e-05	3.045e-09	0.1219	0.01393	0.5122	0.4163		M000001	F000
FGRAMPH1_01T06023	GO:0000796: condensin complex; GO:0005488: binding; GO:0007076: mitotic chromosome condensation	0	0	0	4.3639	8.88018	4.41718	19.9962		0	0	3.0686	3.058	3.9311	4.9745	0.8625	1.9059	-0.0106	-0.8731		1	1	0.0003657	2.554e-06	0.000709	1.412e-09	0.4834	0.03519	1	0.3663		M000001	F000
FGRAMPH1_01T06025	GO:0000166: nucleotide binding; GO:0003676: nucleic acid binding	0	0	0	2.6122	4.04924	2.21874	15.9294		0	0	2.4901	2.3099	2.9784	4.6692	0.4883	2.1791	-0.1802	-0.6684		1	1	0.00685	0.0009314	0.0207	6.216e-08	0.7766	0.02834	0.9191	0.5634		M000001	F000
FGRAMPH1_01T06029	GO:0015095: magnesium ion transmembrane transporter activity; GO:0015693: magnesium ion transport; GO:0016021: integral component of membrane	0	0	0	6.1808	16.7463	2.9044	16.8822		0	0	3.4764	2.5298	4.7278	4.7406	1.2515	1.2643	-0.9465	-2.198		1	1	3.749e-05	6.906e-09	0.006898	7.404e-09	0.2218	0.2017	0.3741	0.008326		M000101	F000
FGRAMPH1_01T06037		0	0	0	9.63944	18.1567	9.5606	32.9265		0	0	4.2321	4.1819	5.0992	5.9222	0.8671	1.69	-0.0502	-0.9173		1	1	6.295e-09	9.322e-13	2.729e-08	5.782e-17	0.1894	0.001221	0.9706	0.1131		M000101	F001
FGRAMPH1_01T06039		0	0	0	9.07806	15.5056	3.39356	32.9995		0	0	4.126	2.8217	4.85	5.8755	0.724	1.7495	-1.3043	-2.0283		1	1	7.189e-08	1.16e-10	0.001009	2.726e-15	0.4193	0.006955	0.08974	0.00284		M000101	F001
FGRAMPH1_01T06043	GO:0000790: nuclear chromatin; GO:0003677: DNA binding; GO:0003682: chromatin binding; GO:0005634: nucleus; GO:0005658: alpha DNA polymerase:primase complex; GO:0006261: DNA-dependent DNA replication; GO:0031298: replication fork protection complex; GO:0031491: nucleosome binding; GO:0034724: DNA replication-independent nucleosome organization; GO:0035101: FACT complex; GO:0042393: histone bindin…	0.17024	0	0	8.15484	13.438	3.788	38.782		0.5778	0	3.8326	2.8528	4.4661	5.8639	0.6335	2.0313	-0.9798	-1.6134		0.7215	1	1.821e-06	1.528e-08	0.001188	4.116e-14	0.5862	0.007921	0.2982	0.04269		M000101	F001
FGRAMPH1_01T06045	GO:0006629: lipid metabolic process; GO:0006629: lipid metabolic process	0	0	0	4.26536	7.54398	2.23382	14.6029		0	0	3.0158	2.2782	3.689	4.5124	0.6732	1.4966	-0.7376	-1.4108		1	1	0.0006913	2.114e-05	0.02154	1.338e-07	0.6465	0.157	0.5566	0.1516		M000001	F000
FGRAMPH1_01T06047	GO:0005634: nucleus; GO:0006355: regulation of transcription, DNA-templated; GO:0043486: histone exchange	0	0	0	3.77004	4.30368	1.56466	12.679		0	0	2.929	1.8652	3.0599	4.4054	0.1309	1.4765	-1.0638	-1.1947		1	1	0.001155	0.0006376	0.07705	3.663e-07	0.9595	0.1748	0.3698	0.261		M000001	F000
FGRAMPH1_01T06053	GO:0005506: iron ion binding; GO:0006633: fatty acid biosynthetic process; GO:0016021: integral component of membrane; GO:0016491: oxidoreductase activity	0	0	0	8.90986	18.3425	6.47454	25.258		0	0	4.0209	3.5407	4.9755	5.4022	0.9546	1.3813	-0.4802	-1.4348		1	1	2.331e-07	5.935e-11	1.609e-05	1.024e-12	0.2778	0.06651	0.628	0.04371		M000101	F000
FGRAMPH1_01T06055		0.58078	0	0	89.4901	150.461	69.033	381.914		0.7818	0	6.4586	6.1102	7.1512	8.4012	0.6926	1.9426	-0.3484	-1.041		0.5253	1	4.519e-21	9.669e-26	1.446e-18	7.036e-35	0.4332	0.002051	0.6996	0.1078		M001111	F001
FGRAMPH1_01T06061		0	0	0	2.60968	6.13394	2.68942	16.7826		0	0	2.598	2.6072	3.6653	4.9888	1.0673	2.3908	0.0092	-1.0581		1	1	0.002924	1.06e-05	0.005098	6.568e-10	0.337	0.003632	1	0.2539		M000001	F001
FGRAMPH1_01T06063	GO:0005515: protein binding	0	0	0	16.6245	39.5933	15.4718	61.8264		0	0	4.6532	4.5384	5.8097	6.4093	1.1566	1.7561	-0.1148	-1.2714		1	1	2.859e-10	1.043e-15	1.984e-09	8.227e-19	0.1198	0.00732	0.9248	0.0503		M001111	F001
FGRAMPH1_01T06065		0	0	0	2.83844	7.30996	3.50316	13.4207		0	0	2.7749	2.9737	3.988	4.8047	1.213	2.0298	0.1988	-1.0143		1	1	0.0009459	5.534e-07	0.0007022	7.853e-10	0.1892	0.007549	0.8846	0.2215		M000001	F001
FGRAMPH1_01T06071	GO:0004177: aminopeptidase activity; GO:0006508: proteolysis; GO:0016787: hydrolase activity; GO:0030145: manganese ion binding; GO:0046872: metal ion binding	0.34046	0.25354	0	8.75378	13.6088	6.26558	27.2124		0.8666	0.6116	4.036	3.5349	4.6152	5.5534	0.5793	1.5175	-0.501	-1.0803		0.5133	0.6506	1.058e-07	6.761e-10	1.092e-05	5.245e-14	0.548	0.02271	0.5823	0.1216		M000101	F000
FGRAMPH1_01T06073	GO:0000981: RNA polymerase II transcription factor activity, sequence-specific DNA binding; GO:0003677: DNA binding; GO:0005634: nucleus; GO:0006351: transcription, DNA-templated; GO:0008270: zinc ion binding	0	0	0	21.7767	47.1218	11.8106	67.8473		0	0	4.7779	3.9791	5.7705	6.2469	0.9927	1.4691	-0.7988	-1.7914		1	1	6.606e-10	3.692e-14	8.437e-07	2.627e-16	0.3157	0.08192	0.3977	0.01636		M001111	F000
FGRAMPH1_01T06077		0	0	0	6.63432	14.3671	2.69562	27.5498		0	0	3.6113	2.5217	4.6066	5.4613	0.9953	1.8501	-1.0895	-2.0848		1	1	1.078e-05	7.992e-09	0.00614	5.036e-12	0.3325	0.0231	0.2599	0.009019		M000101	F000
FGRAMPH1_01T06081		0	0.37758	0	11.5377	26.9337	9.22088	47.5		0	0.6142	4.1783	3.868	5.2839	6.0404	1.1056	1.8621	-0.3103	-1.4159		1	0.6475	5.997e-08	2.465e-12	1.415e-06	8.775e-16	0.201	0.01041	0.7787	0.04953		M001101	F000
FGRAMPH1_01T06085	GO:0000398: mRNA splicing, via spliceosome; GO:0005681: spliceosomal complex; GO:0017070: U6 snRNA binding; GO:0030623: U5 snRNA binding	0	0	0	6.10138	4.1383	2.09644	24.1124		0	0	3.5234	2.239	3.0454	5.2657	-0.478	1.7424	-1.2844	-0.8064		1	1	3.797e-05	0.0004718	0.02245	1.827e-10	0.7591	0.05974	0.2102	0.4465		M000001	F000
FGRAMPH1_01T06101	GO:0003735: structural constituent of ribosome; GO:0005840: ribosome; GO:0006412: translation	0	0	0.3209	60.3224	66.3136	49.4786	272.267		-0.1836	-0.1885	5.6628	5.3935	5.7884	7.7039	0.1256	2.0411	-0.2694	-0.3949		0.9769	0.9618	2.817e-18	4.198e-19	2.972e-16	5.177e-33	0.9276	0.00029	0.759	0.5758		M001111	F001
FGRAMPH1_01T06103		0.98252	0.11038	0	100.981	135.64	71.5017	469.41		1.1365	0.5024	6.7394	6.2671	7.1397	8.8341	0.4003	2.0947	-0.4723	-0.8726		0.2708	0.6965	8.868e-25	8.475e-28	4.188e-21	9.959e-42	0.6537	5.318e-05	0.508	0.1266		M001111	F001
FGRAMPH1_01T06107	GO:0001731: formation of translation preinitiation complex; GO:0003743: translation initiation factor activity; GO:0005852: eukaryotic translation initiation factor 3 complex; GO:0006446: regulation of translational initiation; GO:0016282: eukaryotic 43S preinitiation complex; GO:0033290: eukaryotic 48S preinitiation complex	0.34046	0.20074	0	36.7397	50.5705	25.0191	165.021		0.7618	0.5544	5.476	4.9653	5.8985	7.4811	0.4225	2.0051	-0.5107	-0.9332		0.5597	0.674	1.897e-14	1.054e-16	1.217e-11	3.37e-26	0.6983	0.001777	0.5548	0.1748		M001111	F001
FGRAMPH1_01T06123	GO:0000226: microtubule cytoskeleton organization; GO:0000910: cytokinesis	0	0	0	4.61714	5.23308	3.25634	15.5621		0	0	3.0321	2.5773	3.152	4.4883	0.1199	1.4562	-0.4548	-0.5747		1	1	0.0007552	0.0004274	0.008094	2.434e-07	0.9648	0.1911	0.7492	0.6268		M000001	F000
FGRAMPH1_01T06129	GO:0004819: glutamine-tRNA ligase activity; GO:0004819: glutamine-tRNA ligase activity; GO:0004819: glutamine-tRNA ligase activity; GO:0004819: glutamine-tRNA ligase activity; GO:0004819: glutamine-tRNA ligase activity; GO:0004819: glutamine-tRNA ligase activity; GO:0004819: glutamine-tRNA ligase activity; GO:0004819: glutamine-tRNA ligase activity; GO:0004819: glutamine-tRNA ligase activity; GO:…	0	0	0	11.4532	16.4249	7.11066	37.95		0	0	4.3289	3.6686	4.8015	5.928	0.4726	1.5991	-0.6603	-1.1329		1	1	1.307e-08	1.828e-10	5.174e-06	1.575e-15	0.6621	0.02037	0.4502	0.1125		M001101	F000
FGRAMPH1_01T06139		0	0.11038	0	10.2404	77.7706	18.8502	47.692		0	0.5126	3.9046	4.6759	6.5702	5.9202	2.6656	2.0157	0.7713	-1.8944		1	0.7186	3.661e-07	4.441e-19	1.255e-09	1.759e-15	4.46e-05	0.005153	0.3745	0.004282		M001111	F101
FGRAMPH1_01T06141	GO:0003676: nucleic acid binding; GO:0006396: RNA processing	0	0	0	10.1424	8.36422	6.2666	43.7807		0	0	4.0098	3.3876	3.7584	5.8875	-0.2514	1.8777	-0.6222	-0.3708		1	1	8.852e-07	4.584e-06	8.721e-05	1.153e-13	0.8835	0.02571	0.5694	0.7284		M001001	F000
FGRAMPH1_01T06143		0	0	0	5.25988	11.2763	1.97232	14.4063		0	0	3.4506	2.1279	4.4393	4.7672	0.9887	1.3166	-1.3227	-2.3114		1	1	3.131e-05	3.371e-08	0.02861	2.753e-09	0.3342	0.1386	0.1652	0.004357		M000101	F000
FGRAMPH1_01T06145	GO:0004222: metalloendopeptidase activity; GO:0046872: metal ion binding	0	0	0	5.72496	11.1763	5.54406	28.6108		0	0	3.3039	3.2896	4.1432	5.3451	0.8394	2.0413	-0.0142	-0.8536		1	1	9.433e-05	5.02e-07	0.0001903	4.417e-11	0.4902	0.01983	1	0.3689		M000101	F000
FGRAMPH1_01T06147	GO:0008270: zinc ion binding	0	0	0	5.4832	11.7599	3.41718	19.8659		0	0	3.3215	2.6888	4.2747	4.9477	0.9532	1.6263	-0.6327	-1.5859		1	1	9.559e-05	2.369e-07	0.003717	1.658e-09	0.4128	0.08161	0.5933	0.07234		M000101	F000
FGRAMPH1_01T06149	GO:0005737: cytoplasm; GO:0006886: intracellular protein transport; GO:0007033: vacuole organization	0	0	0	10.1881	19.8188	5.2981	34.5437		0	0	4.0881	3.1929	4.9449	5.6811	0.8568	1.5931	-0.8952	-1.752		1	1	2.451e-07	1.938e-10	0.0001792	1.879e-13	0.3979	0.0458	0.3349	0.02043		M001101	F000
FGRAMPH1_01T06159	GO:0003924: GTPase activity; GO:0005525: GTP binding	0.17024	0	0	7.87876	20.8895	3.37996	25.3049		0.5719	0	3.7507	2.6813	4.9987	5.2484	1.248	1.4977	-1.0694	-2.3173		0.7257	1	4.181e-06	2.662e-10	0.002936	3.431e-11	0.1864	0.08512	0.2662	0.002832		M000101	F000
FGRAMPH1_01T06161	GO:0001731: formation of translation preinitiation complex; GO:0003743: translation initiation factor activity; GO:0005852: eukaryotic translation initiation factor 3 complex; GO:0006446: regulation of translational initiation; GO:0016282: eukaryotic 43S preinitiation complex; GO:0033290: eukaryotic 48S preinitiation complex	0	0.11038	0.16434	27.2691	40.6904	18.0889	131.463		0.0021	0.2385	4.9015	4.3538	5.4298	7.0053	0.5283	2.1038	-0.5477	-1.076		1	0.9271	3.647e-12	8.128e-15	2.252e-09	5.379e-24	0.5958	0.0007573	0.519	0.1088		M001111	F001
FGRAMPH1_01T06163		0	0	0	5.01982	13.5981	5.84564	21.3936		0	0	3.2936	3.4807	4.5816	5.1846	1.288	1.891	0.1872	-1.1008		1	1	5.794e-05	6.029e-09	3.883e-05	3.426e-11	0.1508	0.01585	0.8888	0.1701		M000101	F000
FGRAMPH1_01T06169	GO:0000166: nucleotide binding; GO:0003676: nucleic acid binding; GO:0003723: RNA binding; GO:0006413: translational initiation; GO:0097010: eukaryotic translation initiation factor 4F complex assembly	0	0	0	19.7082	28.0454	13.1427	86.5329		0	0	4.8733	4.3256	5.3429	6.8587	0.4696	1.9854	-0.5477	-1.0173		1	1	3.437e-11	2.37e-13	1.416e-08	2.1e-21	0.6516	0.001674	0.5235	0.1366		M001111	F001
FGRAMPH1_01T06173		0	0	0	5.31562	17.829	3.39976	20.7694		0	0	3.3265	2.7787	4.8754	5.0748	1.549	1.7483	-0.5478	-2.0968		1	1	6.402e-05	9.96e-10	0.002068	2.13e-10	0.08011	0.03968	0.635	0.007898		M000101	F000
FGRAMPH1_01T06261	GO:0000145: exocyst; GO:0006904: vesicle docking involved in exocytosis	0	0	0	15.1444	19.7979	6.81114	34.5468		0	0	4.5492	3.4948	4.8897	5.622	0.3405	1.0728	-1.0544	-1.3949		1	1	5.622e-09	2.714e-10	2.72e-05	2.822e-13	0.8039	0.2261	0.2229	0.07083		M001101	F000
FGRAMPH1_01T06267		0	0	0	3.4451	6.90218	2.86652	10.5823		0	0	2.8509	2.5611	3.6849	4.239	0.834	1.3882	-0.2898	-1.1239		1	1	0.001288	1.732e-05	0.007458	6.017e-07	0.5257	0.1841	0.8455	0.2537		M000001	F000
FGRAMPH1_01T06275		0	0	0	11.6662	33.887	5.728	65.3484		0	0	3.8178	2.975	5.1277	5.9538	1.3098	2.136	-0.8429	-2.1527		1	1	5.963e-06	4.316e-10	0.0009844	3.606e-13	0.2348	0.02216	0.4584	0.01317		M001101	F000
FGRAMPH1_01T06277		0	0	0	4.9511	17.1535	10.3608	18.476		0	0	3.2958	4.2165	4.9057	5.0067	1.6098	1.7109	0.9206	-0.6892		1	1	3.998e-05	1.493e-10	1.376e-07	6.813e-11	0.03387	0.02287	0.2742	0.3793		M000111	F000
FGRAMPH1_01T06287	GO:0008270: zinc ion binding	0	0	0	3.85754	7.75278	4.38228	12.879		0	0	3.0011	3.1182	3.8528	4.5185	0.8516	1.5173	0.117	-0.7346		1	1	0.0004839	3.799e-06	0.0005081	4.061e-08	0.4817	0.1079	0.9456	0.4511		M000001	F000
FGRAMPH1_01T06289	GO:0003677: DNA binding; GO:0003678: DNA helicase activity; GO:0005524: ATP binding; GO:0005634: nucleus; GO:0006260: DNA replication; GO:0006270: DNA replication initiation; GO:0042555: MCM complex	0	0	0	5.7139	9.43964	3.0613	22.0968		0	0	3.4789	2.6831	4.1083	5.2125	0.6294	1.7336	-0.7958	-1.4252		1	1	2.785e-05	4.458e-07	0.003312	6.967e-11	0.6138	0.0398	0.4528	0.09583		M000001	F000
FGRAMPH1_01T06293	GO:0005506: iron ion binding; GO:0005759: mitochondrial matrix; GO:0016226: iron-sulfur cluster assembly; GO:0051537: 2 iron, 2 sulfur cluster binding	0	0.35434	0	10.4557	17.8197	9.53426	30.3416		0	0.6109	4.2838	4.1077	5.0069	5.734	0.7231	1.4502	-0.1761	-0.8992		1	0.6478	5.844e-09	4.643e-12	7.264e-08	1.396e-15	0.3504	0.01467	0.8598	0.1507		M001101	F000
FGRAMPH1_01T06303		0	0	0	7.69338	13.1524	4.20102	28.671		0	0	3.5587	2.8272	4.2043	5.1846	0.6457	1.6259	-0.7315	-1.3771		1	1	3.238e-05	5.669e-07	0.002216	4.503e-10	0.6494	0.1016	0.5369	0.1415		M000101	F000
FGRAMPH1_01T06305		0.17024	0	0	4.3916	9.54528	4.57748	13.7188		0.6152	0	3.2516	3.241	4.2614	4.745	1.0098	1.4934	-0.0106	-1.0204		0.7017	1	6.175e-05	5.387e-08	0.0001409	1.017e-09	0.2746	0.05507	1	0.1958		M000001	F000
FGRAMPH1_01T06311		0	0	0	22.7163	40.98	10.997	51.2419		0	0	4.7305	3.8096	5.4738	5.7593	0.7432	1.0288	-0.9209	-1.6641		1	1	2.972e-09	3.597e-12	5.129e-06	2.871e-13	0.538	0.3199	0.3518	0.04174		M001111	F000
FGRAMPH1_01T06317	GO:0008422: beta-glucosidase activity; GO:0030245: cellulose catabolic process; GO:0102483: scopolin beta-glucosidase activity	0	0	0	11.4172	30.6828	4.4226	34.2254		0	0	3.901	2.7578	5.1234	5.2638	1.2224	1.3627	-1.1432	-2.3656		1	1	3.74e-06	4.752e-10	0.002719	1.85e-10	0.2741	0.1911	0.2747	0.005698		M001101	F000
FGRAMPH1_01T06327		0	0	0	4.82534	8.56294	4.01186	16.2176		0	0	3.225	2.9511	3.9319	4.752	0.7069	1.527	-0.2739	-0.9809		1	1	0.0001562	2.332e-06	0.001149	7.151e-09	0.583	0.1048	0.8443	0.2965		M000001	F000
FGRAMPH1_01T06331	GO:0003676: nucleic acid binding; GO:0004386: helicase activity; GO:0005524: ATP binding	0.17024	0	0	4.1462	5.88132	4.10218	25.5765		0.5823	0	3.0137	2.9662	3.4287	5.3064	0.415	2.2927	-0.0475	-0.4625		0.7247	1	0.0004673	5.23e-05	0.001079	7.753e-11	0.7926	0.007489	0.9859	0.6735		M000001	F001
FGRAMPH1_01T06337	GO:0004843: thiol-dependent ubiquitin-specific protease activity; GO:0006511: ubiquitin-dependent protein catabolic process; GO:0008270: zinc ion binding; GO:0016579: protein deubiquitination	0	0	0	6.30922	17.3995	3.9934	26.216		0	0	3.5843	3.0287	4.9162	5.4545	1.3319	1.8702	-0.5556	-1.8876		1	1	7.939e-06	2.204e-10	0.0004532	1.525e-12	0.111	0.01248	0.5957	0.01022		M000101	F000
FGRAMPH1_01T06339	GO:0016021: integral component of membrane; GO:0022891: substrate-specific transmembrane transporter activity	0	0	0	61.2592	49.1731	21.2737	54.6503		0	0	5.2996	4.0261	5.0307	5.1572	-0.2689	-0.1424	-1.2735	-1.0046		1	1	2.43e-10	1.783e-09	3.952e-06	8.33e-10	0.8937	0.9432	0.2305	0.33		M001111	F000
FGRAMPH1_01T06349	GO:0003676: nucleic acid binding; GO:0008270: zinc ion binding	0	0	0	19.8374	34.0288	12.468	88.2573		0	0	4.7792	4.1853	5.4862	6.749	0.7069	1.9697	-0.5939	-1.3009		1	1	2.248e-10	1.714e-13	8.874e-08	7.231e-20	0.4822	0.005278	0.5218	0.07024		M001111	F001
FGRAMPH1_01T06355	GO:0005515: protein binding	0	0	0	4.061	6.28694	1.9866	20.2146		0	0	3.1156	2.2147	3.6624	5.1819	0.5468	2.0663	-0.9009	-1.4477		1	1	0.0002587	1.168e-05	0.02282	1.532e-10	0.6931	0.01401	0.4123	0.1116		M000001	F000
FGRAMPH1_01T06357	GO:0006888: ER to Golgi vesicle-mediated transport	0.21808	0.11038	0	4.71858	12.0055	4.4384	19.017		0.6026	0.55	3.1527	3.0718	4.3278	4.9251	1.1752	1.7724	-0.0808	-1.256		0.7104	0.7054	0.0001764	9.089e-08	0.0005137	9.112e-10	0.249	0.04125	0.9658	0.1434		M000101	F000
FGRAMPH1_01T06359		0	0	0	12.2005	20.6311	8.30114	44.0309		0	0	4.2077	3.693	4.8822	5.8704	0.6744	1.6627	-0.5148	-1.1892		1	1	1.082e-07	3.896e-10	8.506e-06	3.311e-14	0.5561	0.04183	0.63	0.1398		M001101	F000
FGRAMPH1_01T06361	GO:0004553: hydrolase activity, hydrolyzing O-glycosyl compounds; GO:0005975: carbohydrate metabolic process	0	0	0	2.40098	3.08326	1.72604	10.7164		0	0	2.5053	2.0733	2.7889	4.346	0.2836	1.8407	-0.4321	-0.7156		1	1	0.005812	0.001861	0.04159	3.381e-07	0.8862	0.06382	0.7648	0.5296		M000001	F000
FGRAMPH1_01T06365		0.34046	0	0.16458	5.66742	7.69182	3.64344	19.2177		0.5243	-0.0448	3.1026	2.5405	3.4764	4.6744	0.3738	1.5718	-0.5621	-0.9358		0.7513	1	0.000134	1.43e-05	0.00424	2.055e-09	0.798	0.06472	0.616	0.2984		M000001	F000
FGRAMPH1_01T06373	GO:0020037: heme binding	0	0	0	5.56534	10.9997	2.94874	15.1549		0	0	3.6281	2.8063	4.5253	4.976	0.8973	1.3479	-0.8218	-1.719		1	1	3.905e-06	3.188e-09	0.001272	5.406e-11	0.2935	0.05848	0.3579	0.01526		M000101	F000
FGRAMPH1_01T06375	GO:0004553: hydrolase activity, hydrolyzing O-glycosyl compounds; GO:0005576: extracellular region; GO:0005975: carbohydrate metabolic process; GO:0008810: cellulase activity; GO:0030248: cellulose binding	0	0	0	37.5636	83.048	26.3796	90.9268		0	0	5.2083	4.744	6.216	6.3318	1.0077	1.1236	-0.4643	-1.472		1	1	1.643e-11	4.045e-16	2.148e-09	1.581e-16	0.3384	0.25	0.6787	0.06608		M001111	F000
FGRAMPH1_01T06377	GO:0003677: DNA binding; GO:0003677: DNA binding; GO:0003677: DNA binding; GO:0003677: DNA binding; GO:0003899: DNA-directed 5'-3' RNA polymerase activity; GO:0003899: DNA-directed 5'-3' RNA polymerase activity; GO:0003899: DNA-directed 5'-3' RNA polymerase activity; GO:0003899: DNA-directed 5'-3' RNA polymerase activity; GO:0006351: transcription, DNA-templated; GO:0006351: transcription, DNA-te…	0	0	0.32066	9.92774	21.513	7.44408	44.0268		-0.2993	-0.3003	3.5643	3.1432	4.6078	5.5814	1.0435	2.0171	-0.4211	-1.4646		0.9049	0.8826	4.72e-07	2.163e-11	2.819e-05	2.413e-16	0.1524	0.000604	0.6397	0.01957		M000101	F001
FGRAMPH1_01T06381	GO:0015992: proton transport; GO:0016471: vacuolar proton-transporting V-type ATPase complex; GO:0016820: hydrolase activity, acting on acid anhydrides, catalyzing transmembrane movement of substances	0	0	0	18.6059	35.2362	12.146	66.0341		0	0	4.7718	4.2094	5.6134	6.4558	0.8416	1.684	-0.5624	-1.404		1	1	1.583e-10	2.335e-14	5.568e-08	1.305e-18	0.3442	0.01561	0.5305	0.03832		M001111	F000
FGRAMPH1_01T06385		0	0	0	3.34452	9.39028	4.01712	21.5255		0	0	2.7729	3.0036	4.0562	5.1249	1.2833	2.352	0.2307	-1.0526		1	1	0.001411	9.704e-07	0.0008762	3.117e-10	0.2203	0.005647	0.875	0.2525		M000001	F001
FGRAMPH1_01T06387	GO:0000166: nucleotide binding; GO:0003924: GTPase activity; GO:0005525: GTP binding; GO:0005739: mitochondrion; GO:0005743: mitochondrial inner membrane; GO:0005759: mitochondrial matrix; GO:0006412: translation; GO:0016020: membrane; GO:0016787: hydrolase activity; GO:0043022: ribosome binding; GO:0045727: positive regulation of translation	0	0	0	2.09698	3.84936	2.35482	14.1983		0	0	2.3471	2.5582	3.0479	4.734	0.7008	2.3869	0.2111	-0.4896		1	1	0.009464	0.0004751	0.007256	1.232e-08	0.6239	0.007648	0.8949	0.6697		M000001	F001
FGRAMPH1_01T06403	GO:0016021: integral component of membrane; GO:0055085: transmembrane transport	0	0	0	4.21328	11.1666	5.4933	10.0335		0	0	2.8394	3.0852	3.9794	3.8447	1.14	1.0053	0.2458	-0.8942		1	1	0.001748	5.248e-06	0.001009	1.349e-05	0.3747	0.4334	0.8796	0.4042		M000101	F000
FGRAMPH1_01T06405	GO:0004497: monooxygenase activity; GO:0005506: iron ion binding; GO:0016020: membrane; GO:0016021: integral component of membrane; GO:0016491: oxidoreductase activity; GO:0016705: oxidoreductase activity, acting on paired donors, with incorporation or reduction of molecular oxygen; GO:0020037: heme binding; GO:0046872: metal ion binding; GO:0055114: oxidation-reduction process	0	0	0	7.20918	21.2944	21.7303	30.4935		0	0	3.0484	4.3146	4.2947	4.726	1.2463	1.6777	1.2662	0.0199		1	1	0.000654	6.907e-07	1.194e-06	4.703e-08	0.3266	0.1322	0.2495	0.9972		M000111	F000
FGRAMPH1_01T06419		0	0	0	8.96226	21.2399	6.40962	32.657		0	0	3.9344	3.4432	5.0577	5.6326	1.1234	1.6983	-0.4912	-1.6145		1	1	6.47e-07	5.233e-11	3.738e-05	2.187e-13	0.2101	0.02769	0.6396	0.02935		M000101	F000
FGRAMPH1_01T06421	GO:0016747: transferase activity, transferring acyl groups other than amino-acyl groups	0	0	0	11.9926	28.0519	7.25124	40.8847		0	0	4.2279	3.5711	5.3316	5.8301	1.1037	1.6022	-0.6567	-1.7604		1	1	6.382e-08	3.245e-12	1.502e-05	2.356e-14	0.2222	0.04185	0.5012	0.01601		M001101	F000
FGRAMPH1_01T06423		0	0	0	33.5324	71.6934	16.2641	85.4742		0	0	5.4431	4.4682	6.455	6.6902	1.0119	1.2471	-0.9749	-1.9868		1	1	5.762e-14	1.943e-19	2.924e-09	1.289e-20	0.2033	0.08694	0.1895	0.001347		M001111	F000
FGRAMPH1_01T06425	GO:0016627: oxidoreductase activity, acting on the CH-CH group of donors	0	0	0	29.4995	91.2794	31.1932	77.4583		0	0	5.3336	5.3938	6.8658	6.6404	1.5322	1.3068	0.0602	-1.472		1	1	2.782e-14	2.355e-23	3.275e-14	1.157e-21	0.009463	0.03772	0.9629	0.008698		M001111	F100
FGRAMPH1_01T06437	GO:0004553: hydrolase activity, hydrolyzing O-glycosyl compounds; GO:0005975: carbohydrate metabolic process	0	0	0	3.161	12.5293	1.99038	6.57292		0	0	2.7279	2.0956	4.416	3.595	1.6881	0.8671	-0.6323	-2.3204		1	1	0.002467	2.188e-07	0.03893	4.122e-05	0.1037	0.4982	0.6316	0.0106		M000100	F000
FGRAMPH1_01T06441		0	0	0	1.877	3.02944	0.96918	10.1619		0	0	2.1601	1.4798	2.696	4.1958	0.5359	2.0357	-0.6803	-1.2163		1	1	0.02286	0.003454	0.1942	1.905e-06	0.7611	0.05398	0.6295	0.2738		M000001	F000
FGRAMPH1_01T06443	GO:0004553: hydrolase activity, hydrolyzing O-glycosyl compounds; GO:0005975: carbohydrate metabolic process	0	0	0	5.72478	8.2639	3.87304	19.5356		0	0	3.4209	2.8749	3.8698	4.9774	0.4489	1.5565	-0.546	-0.9949		1	1	5.218e-05	3.391e-06	0.001602	1.114e-09	0.7636	0.09298	0.6482	0.2904		M000001	F000
FGRAMPH1_01T06445	GO:0016491: oxidoreductase activity	0	0	0	32.8314	24.1418	13.5053	13.2214		0	0	5.0058	3.9035	4.6217	3.883	-0.3842	-1.1228	-1.1023	-0.7182		1	1	2.264e-09	3.568e-08	8.362e-06	5.834e-06	0.8236	0.338	0.2995	0.4977		M001111	F000
FGRAMPH1_01T06447	GO:0016491: oxidoreductase activity	0	0	0	4.71492	4.03622	1.73964	10.296		0	0	3.2595	2.0403	3.0511	4.2242	-0.2084	0.9647	-1.2192	-1.0108		1	1	0.0002047	0.0005676	0.04558	8.23e-07	0.9202	0.416	0.2659	0.3413		M000001	F000
FGRAMPH1_01T06459	GO:0016020: membrane; GO:0016021: integral component of membrane	0	0	0	15.4423	20.6501	10.5935	42.1886		0	0	4.6887	4.1661	5.0719	6.0392	0.3832	1.3504	-0.5226	-0.9058		1	1	2.459e-10	5.214e-12	6.694e-08	1.152e-16	0.7221	0.0447	0.5394	0.1859		M001111	F000
FGRAMPH1_01T06461		0.19226	0	0	4.31582	8.3764	1.97154	11.7109		0.6235	0	3.226	2.2485	4.0927	4.5352	0.8667	1.3092	-0.9775	-1.8442		0.7	1	0.000109	4.166e-07	0.01883	1.581e-08	0.4226	0.1409	0.3403	0.02677		M000001	F000
FGRAMPH1_01T06467		0	0	0	14.4366	30.203	12.6744	47.7316		0	0	4.4668	4.2637	5.4347	6.0451	0.9679	1.5783	-0.2031	-1.1709		1	1	4.022e-09	3.199e-13	5.085e-08	4.573e-16	0.2691	0.03107	0.8603	0.1005		M001111	F000
FGRAMPH1_01T06469	GO:0005515: protein binding	0	0	0	6.31566	9.90326	5.1045	27.9011		0	0	3.6067	3.3002	4.1793	5.5571	0.5726	1.9504	-0.3064	-0.8791		1	1	7.593e-06	1.292e-07	0.0001063	6.982e-13	0.6267	0.009071	0.7962	0.2944		M000001	F001
FGRAMPH1_01T06471		0	0	0	13.2297	35.0263	14.0133	41.2069		0	0	4.2938	4.3464	5.5597	5.7752	1.2659	1.4814	0.0526	-1.2133		1	1	2.816e-08	1.933e-13	3.984e-08	2.496e-14	0.1351	0.06243	0.9774	0.1029		M001111	F000
FGRAMPH1_01T06477	GO:0070481: nuclear-transcribed mRNA catabolic process, non-stop decay; GO:0070966: nuclear-transcribed mRNA catabolic process, no-go decay; GO:0071025: RNA surveillance	0	0	0	8.06426	24.0648	14.123	35.2784		0	0	3.6821	4.3834	5.0875	5.591	1.4054	1.9089	0.7012	-0.7042		1	1	4.292e-06	5.357e-11	5.355e-08	5.03e-13	0.1082	0.01643	0.4714	0.4095		M000111	F000
FGRAMPH1_01T06479	GO:0016491: oxidoreductase activity	0	0	0	20.033	21.118	11.5818	35.5305		0	0	4.5782	3.8832	4.6425	5.2963	0.0643	0.7181	-0.6951	-0.7593		1	1	2.015e-08	1.107e-08	5.006e-06	6.066e-11	0.9825	0.5555	0.5313	0.4346		M001111	F000
FGRAMPH1_01T06485	GO:0004842: ubiquitin-protein transferase activity	0	0	0	9.44204	18.1053	10.7341	44.5146		0	0	3.8986	4.0366	4.7295	5.9084	0.8309	2.0098	0.138	-0.6929		1	1	1.005e-06	1.409e-09	7.763e-07	2.024e-14	0.4359	0.009925	0.9228	0.426		M000111	F001
FGRAMPH1_01T06487		0	0	0	5.23334	9.15362	2.58938	17.0339		0	0	3.2531	2.3605	3.9247	4.7126	0.6716	1.4595	-0.8926	-1.5642		1	1	0.0001891	4.138e-06	0.01526	2.244e-08	0.6347	0.1552	0.4409	0.09675		M000001	F000
FGRAMPH1_01T06495	GO:0008289: lipid binding	0	0	0	5.22496	21.9645	2.63794	15.1973		0	0	3.3374	2.4373	5.1937	4.7068	1.8562	1.3693	-0.9001	-2.7563		1	1	6.208e-05	6.417e-11	0.009061	5.061e-09	0.02378	0.1325	0.3885	0.0003419		M000101	F000
FGRAMPH1_01T06503		0.2315	0	0	35.729	63.4814	26.1713	132.945		0.5559	0	5.3917	4.9715	6.1475	7.1292	0.7557	1.7375	-0.4202	-1.176		0.7163	1	1.496e-13	1.819e-17	2.733e-11	5.289e-23	0.4278	0.01494	0.6614	0.09346		M001111	F000
FGRAMPH1_01T06507	GO:0000030: mannosyltransferase activity; GO:0006486: protein glycosylation; GO:0016020: membrane	0	0	0	3.81136	6.82684	4.87644	18.5676		0	0	2.9623	3.2606	3.6871	4.9778	0.7249	2.0155	0.2984	-0.4265		1	1	0.0005477	9.712e-06	0.0002256	8.716e-10	0.5689	0.01923	0.8241	0.6889		M000001	F000
FGRAMPH1_01T06511	GO:0003735: structural constituent of ribosome; GO:0006412: translation; GO:0015934: large ribosomal subunit	0.99514	0	0	12.9839	15.945	5.87452	40.1361		1.1746	0	4.4422	3.4269	4.7097	5.9514	0.2675	1.5091	-1.0153	-1.2828		0.3122	1	3.983e-09	3.39e-10	2.361e-05	8.263e-16	0.8351	0.03013	0.196	0.07109		M001101	F000
FGRAMPH1_01T06513	GO:0035091: phosphatidylinositol binding	0	0	0	10.0865	19.4015	8.46842	34.5276		0	0	4.0374	3.7689	4.8784	5.6366	0.841	1.5992	-0.2686	-1.1096		1	1	3.392e-07	3.286e-10	4.75e-06	2.735e-13	0.4139	0.04638	0.8237	0.1613		M001101	F000
FGRAMPH1_01T06515	GO:0004160: dihydroxy-acid dehydratase activity; GO:0004160: dihydroxy-acid dehydratase activity; GO:0004160: dihydroxy-acid dehydratase activity; GO:0004160: dihydroxy-acid dehydratase activity; GO:0009082: branched-chain amino acid biosynthetic process; GO:0009082: branched-chain amino acid biosynthetic process; GO:0009082: branched-chain amino acid biosynthetic process; GO:0009082: branched-ch…	0	0	0	38.5886	74.0159	13.0303	76.9454		0	0	5.4594	4.0333	6.3057	6.3565	0.8462	0.8971	-1.4262	-2.2724		1	1	4.72e-13	3.139e-17	3.725e-07	2.537e-17	0.4027	0.3456	0.06983	0.001176		M001111	F000
FGRAMPH1_01T06517		0	0	0	9.37106	20.1895	9.49422	47.1583		0	0	4.0768	4.0908	5.1049	6.2621	1.028	2.1853	0.014	-1.0141		1	1	5.466e-08	3.215e-12	1.195e-07	5.561e-18	0.1694	0.0001828	1	0.1223		M000101	F001
FGRAMPH1_01T06521		0	0	0	6.99814	9.03806	5.33598	20.3954		0	0	3.651	3.2683	3.9738	5.0209	0.3227	1.3699	-0.3828	-0.7055		1	1	1.043e-05	1.243e-06	0.0001892	4.515e-10	0.8374	0.1366	0.7558	0.4585		M000001	F000
FGRAMPH1_01T06523	GO:0004553: hydrolase activity, hydrolyzing O-glycosyl compounds; GO:0005618: cell wall; GO:0005975: carbohydrate metabolic process; GO:0071555: cell wall organization	0	0	0	21.0022	24.1124	5.05388	56.9463		0	0	4.6269	2.8905	4.7914	5.8789	0.1645	1.2521	-1.7364	-1.9009		1	1	1.627e-08	4.061e-09	0.00129	3.586e-13	0.9364	0.2242	0.05583	0.02771		M001101	F000
FGRAMPH1_01T06525	GO:0005515: protein binding	0	0	0	3.23338	9.1524	2.30564	12.71		0	0	2.8693	2.4587	4.1943	4.6305	1.3249	1.7611	-0.4106	-1.7356		1	1	0.0007775	2.414e-07	0.008845	9.513e-09	0.1688	0.03978	0.7488	0.03838		M000001	F000
FGRAMPH1_01T06527	GO:0005524: ATP binding; GO:0016020: membrane; GO:0016773: phosphotransferase activity, alcohol group as acceptor	0	0	0	9.06974	10.1007	3.04152	18.6425		0	0	3.5866	2.3217	3.7027	4.436	0.1161	0.8495	-1.2649	-1.381		1	1	5.813e-05	2.938e-05	0.01999	4.502e-07	0.9666	0.5358	0.2652	0.1831		M000101	F000
FGRAMPH1_01T06543	GO:0003735: structural constituent of ribosome; GO:0005840: ribosome; GO:0006412: translation; GO:0019843: rRNA binding	0	0	0	4.57794	6.58188	4.41962	21.2295		0	0	3.0233	2.9517	3.4595	4.9141	0.4363	1.8908	-0.0716	-0.5078		1	1	0.0006188	6.8e-05	0.001492	6.096e-09	0.7949	0.05409	0.975	0.6583		M000001	F000
FGRAMPH1_01T06545	GO:0005515: protein binding	0	0.25354	0	5.08438	9.52438	4.4347	24.4639		0	0.6333	3.403	3.1879	4.2347	5.508	0.8317	2.105	-0.2151	-1.0468		1	0.6422	1.939e-05	4.601e-08	0.0001596	3.498e-13	0.3812	0.001763	0.8598	0.172		M000001	F001
FGRAMPH1_01T06549		0	0	0	4.71972	6.24068	2.71072	23.6903		0	0	3.2779	2.6005	3.6251	5.3757	0.3471	2.0977	-0.6774	-1.0245		1	1	9.3e-05	1.21e-05	0.004913	1.703e-11	0.8216	0.00939	0.5451	0.2668		M000001	F001
FGRAMPH1_01T06553	GO:0016021: integral component of membrane	0.17024	0	0	8.70142	11.5469	4.85754	26.9747		0.594	0	4.0133	3.2223	4.3807	5.5104	0.3673	1.4971	-0.7911	-1.1584		0.7111	1	2.965e-07	1.584e-08	0.0001323	4.736e-13	0.7716	0.04531	0.3824	0.1327		M000101	F000
FGRAMPH1_01T06555	GO:0000079: regulation of cyclin-dependent protein serine/threonine kinase activity; GO:0019901: protein kinase binding	0	0	0	3.79896	8.08016	2.1671	15.6511		0	0	2.9877	2.298	3.919	4.7782	0.9313	1.7905	-0.6897	-1.6211		1	1	0.0005707	2.95e-06	0.01795	7.185e-09	0.4349	0.05068	0.5668	0.07358		M000001	F000
FGRAMPH1_01T06561	GO:0005524: ATP binding	0	0	0	1.22344	4.37404	0.84596	11.9331		0	0	1.6729	1.3971	3.0766	4.3158	1.4037	2.6429	-0.2758	-1.6795		1	1	0.09112	0.0007702	0.2309	1.212e-06	0.2792	0.01058	0.876	0.1131		M000001	F000
FGRAMPH1_01T06563		0	0	0	4.92922	5.56668	4.99966	30.5596		0	0	3.1154	3.1119	3.2459	5.3784	0.1305	2.263	-0.0035	-0.134		1	1	0.0003569	0.0001833	0.0006461	1.025e-10	0.9572	0.01349	1	0.9235		M000001	F000
FGRAMPH1_01T06567		0	0	0	7.42962	18.3499	6.91718	22.4368		0	0	3.5192	3.3689	4.6367	4.8898	1.1175	1.3706	-0.1503	-1.2678		1	1	3.275e-05	1.815e-08	0.0001379	3.072e-09	0.3227	0.1767	0.9268	0.162		M000101	F000
FGRAMPH1_01T06569		0.19226	0	0	10.8784	18.6139	6.4561	33.4883		0.5891	0	4.2198	3.5035	4.9185	5.7105	0.6988	1.4907	-0.7162	-1.415		0.7107	1	4.296e-08	8.708e-11	1.86e-05	3.222e-14	0.4807	0.04332	0.4253	0.04898		M001101	F000
FGRAMPH1_01T06571	GO:0003924: GTPase activity; GO:0005525: GTP binding	0	0	0	3.98866	8.5467	2.74332	11.3535		0	0	3.1944	2.6602	4.1963	4.5765	1.0019	1.3821	-0.5342	-1.5361		1	1	9.881e-05	1.132e-07	0.003209	5.674e-09	0.2925	0.09042	0.6293	0.05238		M000001	F000
FGRAMPH1_01T06575		0	0	0	6.29876	24.899	6.71732	30.4919		0	0	3.5603	3.5933	5.3899	5.6606	1.8295	2.1002	0.0329	-1.7966		1	1	5.673e-06	6.817e-13	1.004e-05	4.645e-14	0.007705	0.001858	0.9895	0.007082		M000101	F101
FGRAMPH1_01T06587		0	0	0	21.052	49.7428	15.0444	73.7003		0	0	4.799	4.3447	5.9211	6.4426	1.1221	1.6436	-0.4543	-1.5764		1	1	2.198e-10	1.722e-15	2.643e-08	4.947e-18	0.1963	0.03061	0.6507	0.02577		M001111	F000
FGRAMPH1_01T06595	GO:0000398: mRNA splicing, via spliceosome; GO:0005681: spliceosomal complex	0	0	0	8.04178	12.5584	6.3689	32.9888		0	0	3.7667	3.4425	4.3168	5.5858	0.5501	1.8191	-0.3242	-0.8743		1	1	3.734e-06	7.214e-08	5.624e-05	1.395e-12	0.6695	0.02778	0.7929	0.323		M000101	F000
FGRAMPH1_01T06599	GO:0000981: RNA polymerase II transcription factor activity, sequence-specific DNA binding; GO:0005634: nucleus; GO:0006355: regulation of transcription, DNA-templated; GO:0006357: regulation of transcription from RNA polymerase II promoter; GO:0008270: zinc ion binding	0	0	0	4.82128	8.78776	3.69388	14.2076		0	0	3.346	2.9113	4.0945	4.7326	0.7485	1.3866	-0.4347	-1.1832		1	1	5.404e-05	4.063e-07	0.001111	3.164e-09	0.5104	0.112	0.7125	0.1634		M000001	F000
FGRAMPH1_01T06607	GO:0005506: iron ion binding; GO:0005506: iron ion binding; GO:0005506: iron ion binding; GO:0005506: iron ion binding; GO:0005737: cytoplasm; GO:0005737: cytoplasm; GO:0005737: cytoplasm; GO:0005737: cytoplasm; GO:0019310: inositol catabolic process; GO:0019310: inositol catabolic process; GO:0019310: inositol catabolic process; GO:0019310: inositol catabolic process; GO:0050113: inositol oxygen…	0	0	0	14.3187	1.2857	9.21526	9.33848		0	0	3.3175	2.8425	1.1045	2.8681	-2.2131	-0.4495	-0.475	1.7381		1	1	0.0005506	0.3013	0.005192	0.003518	0.0715	0.818	0.7723	0.1245		M001000	F000
FGRAMPH1_01T06609	GO:0003676: nucleic acid binding; GO:0005524: ATP binding	0	0	0	2.94208	4.97184	3.78352	26.3526		0	0	2.6331	2.925	3.2894	5.4024	0.6563	2.7693	0.2919	-0.3643		1	1	0.002881	0.0001257	0.001419	4.365e-11	0.6418	0.0009265	0.8381	0.7517		M000001	F001
FGRAMPH1_01T06617	GO:0005829: cytosol; GO:0005829: cytosol; GO:0008565: protein transporter activity; GO:0008565: protein transporter activity; GO:0030904: retromer complex; GO:0030904: retromer complex; GO:0042147: retrograde transport, endosome to Golgi; GO:0042147: retrograde transport, endosome to Golgi	0	0	0	20.7168	37.8869	11.4384	57.6533		0	0	4.8662	4.0675	5.6551	6.2129	0.7889	1.3467	-0.7987	-1.5876		1	1	1.117e-10	3.174e-14	2.485e-07	7.166e-17	0.4121	0.08313	0.3529	0.02298		M001111	F000
FGRAMPH1_01T06619		0	0	0	5.4509	12.8525	2.85246	18.0421		0	0	3.3781	2.5118	4.4581	4.9036	1.08	1.5255	-0.8663	-1.9463		1	1	6.073e-05	4.713e-08	0.007304	1.644e-09	0.3114	0.09583	0.4229	0.02064		M000101	F000
FGRAMPH1_01T06621		0	0	0	19.8509	28.0885	9.5561	32.2179		0	0	4.5468	3.6131	4.9731	5.1461	0.4263	0.5994	-0.9337	-1.36		1	1	2.941e-08	9.134e-10	2.853e-05	2.675e-10	0.7826	0.6462	0.3716	0.1271		M001101	F000
FGRAMPH1_01T06627		0	0	0	12.9959	19.4391	6.65572	44.8903		0	0	4.4902	3.6236	5.0227	6.1596	0.5324	1.6694	-0.8666	-1.399		1	1	2.101e-09	1.23e-11	5.572e-06	4.417e-17	0.5881	0.01013	0.2683	0.0363		M001101	F000
FGRAMPH1_01T06629		0	0	0	2.90804	7.86816	2.65586	10.3345		0	0	2.7394	2.5492	3.9986	4.3626	1.2592	1.6232	-0.1902	-1.4494		1	1	0.001593	1.245e-06	0.00658	1.039e-07	0.22	0.07563	0.902	0.09928		M000001	F000
FGRAMPH1_01T06633	GO:0005524: ATP binding; GO:0005525: GTP binding; GO:0005737: cytoplasm; GO:0016887: ATPase activity; GO:0043022: ribosome binding; GO:0043023: ribosomal large subunit binding	0	0	0	50.9608	65.3367	39.1404	239.706		0	0	5.8407	5.4862	6.1684	7.9056	0.3276	2.0649	-0.3546	-0.6822		1	1	2.054e-16	2.799e-18	3.291e-14	2.813e-29	0.7824	0.001367	0.7063	0.3487		M001111	F001
FGRAMPH1_01T06635		0	0	0	4.74818	7.85984	4.9832	23.3309		0	0	3.0787	3.1258	3.6737	5.0491	0.595	1.9704	0.0471	-0.5479		1	1	0.0004142	1.675e-05	0.0005893	1.399e-09	0.6869	0.03667	0.9868	0.6156		M000001	F000
FGRAMPH1_01T06637	GO:0035091: phosphatidylinositol binding	0	0	0	5.09716	10.6206	2.93702	20.3525		0	0	3.4971	2.6767	4.4769	5.3794	0.9798	1.8823	-0.8204	-1.8002		1	1	9.213e-06	4.568e-09	0.00237	8.207e-13	0.2368	0.00379	0.3661	0.01128		M000101	F001
FGRAMPH1_01T06645	GO:0005524: ATP binding; GO:0005739: mitochondrion; GO:0034551: mitochondrial respiratory chain complex III assembly	0	0	0	3.41622	5.82244	2.00626	12.7793		0	0	2.9378	2.3372	3.6394	4.6765	0.7016	1.7387	-0.6006	-1.3022		1	1	0.0005875	1.178e-05	0.01455	7.597e-09	0.5761	0.04483	0.6159	0.1513		M000001	F000
FGRAMPH1_01T06647	GO:0004332: fructose-bisphosphate aldolase activity; GO:0004332: fructose-bisphosphate aldolase activity; GO:0004332: fructose-bisphosphate aldolase activity; GO:0004332: fructose-bisphosphate aldolase activity; GO:0004332: fructose-bisphosphate aldolase activity; GO:0004332: fructose-bisphosphate aldolase activity; GO:0004332: fructose-bisphosphate aldolase activity; GO:0004332: fructose-bisphos…	0.53272	0	0	82.66	145.464	52.6995	282.709		0.928	0	6.4568	5.8436	7.2167	8.1158	0.7599	1.6589	-0.6132	-1.3731		0.4179	1	1.581e-21	8.595e-27	2.285e-17	2.386e-33	0.3377	0.006687	0.4066	0.01882		M001111	F001
FGRAMPH1_01T06657	GO:0005515: protein binding	0	0	0	9.40322	18.8764	8.005	50.4447		0	0	4.0252	3.799	4.9365	6.2574	0.9113	2.2322	-0.2262	-1.1375		1	1	1.68e-07	5.544e-11	2.102e-06	3.982e-17	0.3036	0.0006323	0.842	0.1133		M000101	F001
FGRAMPH1_01T06659	GO:0016301: kinase activity	0	0	0	9.376	14.9242	6.27966	22.9349		0	0	4.1451	3.5618	4.7568	5.3331	0.6116	1.188	-0.5834	-1.195		1	1	7.145e-08	3.469e-10	1.255e-05	1.403e-12	0.5356	0.1125	0.5222	0.09303		M000101	F000
FGRAMPH1_01T06665		0	0	0	7.4847	10.0566	2.37196	10.0229		0	0	3.9063	2.4455	4.2865	4.2737	0.3802	0.3674	-1.4608	-1.841		1	1	1.648e-06	1.049e-07	0.008882	1.299e-07	0.7836	0.777	0.1009	0.02473		M000101	F000
FGRAMPH1_01T06673	GO:0005198: structural molecule activity; GO:0006886: intracellular protein transport; GO:0016192: vesicle-mediated transport; GO:0030126: COPI vesicle coat	0	0	0	20.5479	35.9334	12.5121	75.2312		0	0	4.923	4.2514	5.6646	6.6599	0.7416	1.7369	-0.6716	-1.4132		1	1	2.08e-11	6.132e-15	2.697e-08	3.21e-20	0.4008	0.008135	0.4119	0.02977		M001111	F001
FGRAMPH1_01T06675	GO:0005634: nucleus	0	0	0	5.86638	10.5441	5.7027	23.2869		0	0	3.3925	3.3059	4.1241	5.145	0.7316	1.7524	-0.0866	-0.8181		1	1	5.287e-05	4.967e-07	0.0001634	1.946e-10	0.5559	0.04786	0.9626	0.3834		M000101	F000
FGRAMPH1_01T06677		0	0	0	3.82708	8.64952	2.1253	10.6824		0	0	3.0712	2.3439	4.1155	4.3955	1.0443	1.3243	-0.7273	-1.7715		1	1	0.0003102	5.271e-07	0.01428	7.712e-08	0.3305	0.1607	0.5252	0.03908		M000001	F000
FGRAMPH1_01T06683	GO:0005515: protein binding	0.17024	0	0	4.00422	8.48142	3.30892	10.0107		0.597	0	3.044	2.7562	3.9913	4.1977	0.9472	1.1536	-0.2878	-1.235		0.7174	1	0.0004005	1.587e-06	0.002836	4.392e-07	0.4143	0.2639	0.8372	0.1739		M000001	F000
FGRAMPH1_01T06689		0	0	0	7.47858	9.94066	3.06416	27.8084		0	0	3.7362	2.6298	4.0917	5.4283	0.3555	1.6921	-1.1064	-1.4619		1	1	6.178e-06	5.551e-07	0.004206	1.224e-11	0.8153	0.04988	0.2588	0.09209		M000001	F000
FGRAMPH1_01T06691	GO:0005524: ATP binding; GO:0005737: cytoplasm; GO:0016787: hydrolase activity; GO:0030163: protein catabolic process	0.19226	0	0	24.8288	46.8332	14.5663	88.4302		0.5636	0	5.1286	4.4047	5.9744	6.8311	0.8458	1.7025	-0.7238	-1.5696		0.715	1	1.267e-12	5.864e-17	4.259e-09	9.187e-22	0.2975	0.00791	0.35	0.01138		M001111	F001
FGRAMPH1_01T06693		0	0	0	16.4137	78.4619	11.2507	59.1859		0	0	4.3528	3.8377	6.3561	5.9909	2.0033	1.638	-0.5152	-2.5185		1	1	3.501e-08	1.27e-16	3e-06	1.013e-14	0.01256	0.05757	0.6401	0.0006042		M001111	F000
FGRAMPH1_01T06695	GO:0000463: maturation of LSU-rRNA from tricistronic rRNA transcript (SSU-rRNA, 5.8S rRNA, LSU-rRNA); GO:0000466: maturation of 5.8S rRNA from tricistronic rRNA transcript (SSU-rRNA, 5.8S rRNA, LSU-rRNA); GO:0005654: nucleoplasm; GO:0005730: nucleolus; GO:0030687: preribosome, large subunit precursor; GO:0043021: ribonucleoprotein complex binding	0	0.25354	0	5.28746	4.76136	3.07546	24.4794		0	0.6365	3.3107	2.6756	3.1647	5.246	-0.146	1.9353	-0.6351	-0.4891		1	0.6484	0.0001095	0.0002367	0.004124	1.653e-10	0.9474	0.03103	0.5947	0.6629		M000001	F000
FGRAMPH1_01T06699	GO:0003677: DNA binding; GO:0003677: DNA binding; GO:0003677: DNA binding; GO:0003677: DNA binding; GO:0003899: DNA-directed 5'-3' RNA polymerase activity; GO:0003899: DNA-directed 5'-3' RNA polymerase activity; GO:0003899: DNA-directed 5'-3' RNA polymerase activity; GO:0003899: DNA-directed 5'-3' RNA polymerase activity; GO:0006351: transcription, DNA-templated; GO:0006351: transcription, DNA-te…	0	0	0	6.94452	9.87962	4.38252	31.5385		0	0	3.7826	3.1778	4.2356	5.7995	0.453	2.0168	-0.6048	-1.0578		1	1	1.515e-06	4.799e-08	0.00017	1.743e-14	0.6988	0.002839	0.5304	0.1713		M000001	F001
FGRAMPH1_01T06701		0	0	0	4.72324	9.20402	2.65704	11.703		0	0	3.2691	2.4815	4.1206	4.4234	0.8514	1.1542	-0.7876	-1.639		1	1	0.0001208	6.226e-07	0.008701	8.1e-08	0.4712	0.2523	0.4824	0.06137		M000001	F000
FGRAMPH1_01T06703		0	0.11038	0	4.1994	8.03496	2.41392	13.561		0	0.5645	3.0803	2.3935	3.8736	4.5574	0.7933	1.4771	-0.6869	-1.4802		1	0.6999	0.0003719	4.155e-06	0.01278	4.261e-08	0.5328	0.1311	0.5678	0.1075		M000001	F000
FGRAMPH1_01T06705	GO:0005515: protein binding; GO:0005515: protein binding	0	0	0	50.0083	98.3203	31.8907	168.465		0	0	5.662	5.0673	6.5405	7.2474	0.8785	1.5855	-0.5947	-1.4732		1	1	1.761e-14	3.847e-19	1.965e-11	4.499e-23	0.3704	0.04459	0.5326	0.04198		M001111	F000
FGRAMPH1_01T06707		0	0	0	4.59324	19.1859	4.9808	12.8922		0	0	3.1559	3.214	5.012	4.4983	1.8561	1.3424	0.0581	-1.798		1	1	0.000163	2.87e-10	0.0002327	2.416e-08	0.02434	0.1437	0.9781	0.02147		M000101	F000
FGRAMPH1_01T06709	GO:0000166: nucleotide binding; GO:0003676: nucleic acid binding	0	0	0	15.7565	28.8829	11.8969	47.0647		0	0	4.5189	4.1437	5.306	5.9504	0.7871	1.4314	-0.3752	-1.1623		1	1	4.487e-09	2.787e-12	2.051e-07	3.871e-15	0.4373	0.0735	0.7261	0.1247		M001111	F000
FGRAMPH1_01T06711	GO:0016021: integral component of membrane; GO:0055085: transmembrane transport	0	0	0	3.50724	7.29912	3.35796	12.6426		0	0	2.9566	2.9079	3.8826	4.6002	0.926	1.6436	-0.0488	-0.9748		1	1	0.0005106	2.245e-06	0.00125	1.274e-08	0.4051	0.05928	0.9842	0.2798		M000001	F000
FGRAMPH1_01T06713	GO:0003735: structural constituent of ribosome; GO:0005622: intracellular; GO:0005840: ribosome; GO:0006412: translation	0.58078	0.20074	0	84.0432	105.807	70.3303	433.788		0.7838	0.5423	6.3992	6.1569	6.7065	8.603	0.3073	2.2037	-0.2424	-0.5496		0.5236	0.6691	7.458e-21	6.843e-23	5.537e-19	8.064e-37	0.7867	0.0002198	0.8003	0.4389		M001111	F001
FGRAMPH1_01T06717		0	0	0	2.6062	4.56258	3.64224	10.6966		0	0	2.7471	3.1458	3.4238	4.5894	0.6767	1.8423	0.3988	-0.278		1	1	0.001022	2.365e-05	0.0002605	3.762e-09	0.5604	0.01625	0.7287	0.7876		M000001	F000
FGRAMPH1_01T06719		0	0	0	12.6735	18.6787	7.61778	43.3152		0	0	4.3908	3.6976	4.8928	6.0219	0.502	1.631	-0.6932	-1.1952		1	1	9.927e-09	1.051e-10	4.774e-06	9.204e-16	0.6515	0.02347	0.4382	0.1021		M001101	F000
FGRAMPH1_01T06721	GO:0005515: protein binding	0.34046	0	0	105.797	135.047	73.553	525.631		0.7192	0	6.67	6.1828	6.9954	8.8214	0.3254	2.1514	-0.4872	-0.8126		0.5709	1	1.169e-22	6.467e-25	3.419e-19	9.198e-39	0.7728	0.0003758	0.5555	0.224		M001111	F001
FGRAMPH1_01T06727	GO:0004372: glycine hydroxymethyltransferase activity; GO:0004372: glycine hydroxymethyltransferase activity; GO:0004372: glycine hydroxymethyltransferase activity; GO:0004372: glycine hydroxymethyltransferase activity; GO:0004372: glycine hydroxymethyltransferase activity; GO:0004372: glycine hydroxymethyltransferase activity; GO:0004372: glycine hydroxymethyltransferase activity; GO:0004372: gl…	0	0	0	7.23348	15.507	3.18438	20.0809		0	0	3.5681	2.5628	4.5181	4.8483	0.95	1.2801	-1.0053	-1.9553		1	1	2.744e-05	5.177e-08	0.006449	5.07e-09	0.4277	0.2158	0.3514	0.02565		M000101	F000
FGRAMPH1_01T06729	GO:0003735: structural constituent of ribosome; GO:0005840: ribosome; GO:0006412: translation; GO:0006417: regulation of translation; GO:0019887: protein kinase regulator activity; GO:0033554: cellular response to stress; GO:0033674: positive regulation of kinase activity; GO:0043022: ribosome binding	0.72898	0	0	116.203	158.867	88.6165	522.875		0.9452	0	6.8611	6.4927	7.2836	8.9005	0.4225	2.0394	-0.3684	-0.7909		0.395	1	3.463e-25	2.288e-28	3.188e-22	1.525e-41	0.6504	0.0002346	0.6439	0.1956		M001111	F001
FGRAMPH1_01T06731		0	0	0	5.49254	11.7939	3.62598	24.3564		0	0	3.4575	2.8245	4.4496	5.4187	0.9921	1.9612	-0.633	-1.6251		1	1	2.115e-05	1.696e-08	0.001437	3.288e-12	0.3059	0.009356	0.5474	0.03751		M000101	F001
FGRAMPH1_01T06733	GO:0000166: nucleotide binding; GO:0003676: nucleic acid binding; GO:0005634: nucleus; GO:0006396: RNA processing	0	0	0	3.25346	7.7721	4.069	14.7629		0	0	2.8632	3.1015	3.9509	4.8083	1.0878	1.9452	0.2383	-0.8494		1	1	0.0007615	1.243e-06	0.0004466	1.926e-09	0.2933	0.01855	0.8616	0.3451		M000001	F000
FGRAMPH1_01T06739		0.19226	0	0	10.2992	17.6416	4.3104	26.8972		0.6046	0	4.2582	3.0182	4.9753	5.5419	0.7171	1.2837	-1.24	-1.9571		0.702	1	2.328e-08	3.27e-11	0.000335	1.098e-13	0.4282	0.07104	0.105	0.003666		M001101	F000
FGRAMPH1_01T06741	GO:0003735: structural constituent of ribosome; GO:0006412: translation; GO:0015934: large ribosomal subunit	0	0	0	9.16678	18.7325	6.73848	43.8389		0	0	3.9873	3.5956	4.9275	6.0614	0.9402	2.0741	-0.3917	-1.332		1	1	2.934e-07	9.165e-11	1.065e-05	7.814e-16	0.2992	0.002671	0.7082	0.0673		M000101	F001
FGRAMPH1_01T06743	GO:0004129: cytochrome-c oxidase activity; GO:0005746: mitochondrial respiratory chain; GO:0022904: respiratory electron transport chain	0	0	0	44.4622	67.3405	23.0028	136.795		0	0	5.8015	4.9127	6.3552	7.3111	0.5538	1.5096	-0.8888	-1.4426		1	1	2.193e-16	1.38e-19	1.493e-11	1.868e-25	0.552	0.02076	0.2108	0.01881		M001111	F000
FGRAMPH1_01T06751		0.41034	0	0	20.5133	71.5013	18.1271	65.1693		0.8264	0	4.9127	4.7498	6.6209	6.4909	1.7081	1.5781	-0.163	-1.8711		0.5173	1	3.628e-12	1.006e-21	5.209e-11	1.081e-20	0.002235	0.007155	0.8682	0.0004882		M001111	F101
FGRAMPH1_01T06755		0	0	0	5.69822	12.3993	5.35368	15.049		0	0	3.0887	2.9675	3.9933	4.2215	0.9046	1.1328	-0.1212	-1.0258		1	1	0.0005939	4.99e-06	0.001684	1.482e-06	0.5193	0.3615	0.9508	0.3324		M000101	F000
FGRAMPH1_01T06757	GO:0003824: catalytic activity; GO:0003824: catalytic activity; GO:0003824: catalytic activity; GO:0003824: catalytic activity; GO:0003824: catalytic activity; GO:0003824: catalytic activity; GO:0008152: metabolic process; GO:0008152: metabolic process; GO:0008152: metabolic process; GO:0008152: metabolic process; GO:0008152: metabolic process; GO:0008152: metabolic process	0	0	0	19.4333	32.2737	6.6218	32.0066		0	0	4.1857	2.9328	4.7854	4.7751	0.5996	0.5894	-1.2529	-1.8526		1	1	1.419e-06	2.276e-08	0.001699	3.01e-08	0.7099	0.6977	0.2568	0.05421		M001101	F000
FGRAMPH1_01T06759		0	0	0	5.08912	10.0523	3.69818	11.1696		0	0	3.282	2.8118	4.1105	4.2519	0.8285	0.9699	-0.4703	-1.2987		1	1	0.000135	9.163e-07	0.002383	4.019e-07	0.5082	0.3886	0.713	0.1578		M000101	F000
FGRAMPH1_01T06765		0	0	0	17.1332	30.153	8.11428	61.9335		0	0	4.6526	3.6344	5.3882	6.3418	0.7357	1.6892	-1.0182	-1.7539		1	1	1.151e-09	9.167e-13	7.403e-06	2.926e-17	0.4673	0.02378	0.2227	0.01369		M001101	F000
FGRAMPH1_01T06767	GO:0005737: cytoplasm; GO:0008270: zinc ion binding; GO:0046872: metal ion binding	0	0	0	6.19256	10.3144	4.90532	21.0085		0	0	3.5291	3.2323	4.1831	5.1085	0.654	1.5795	-0.2968	-0.9508		1	1	1.858e-05	2.243e-07	0.0002062	1.421e-10	0.5904	0.06503	0.8156	0.2793		M000101	F000
FGRAMPH1_01T06771		0	0	0	8.37072	18.6778	5.16834	21.7688		0	0	3.9659	3.266	5.0138	5.227	1.0479	1.2611	-0.7	-1.7479		1	1	4.142e-07	5.279e-11	0.0001011	7.969e-12	0.2224	0.1084	0.4528	0.01362		M000101	F000
FGRAMPH1_01T06775	GO:0005524: ATP binding; GO:0005783: endoplasmic reticulum; GO:0006810: transport; GO:0016887: ATPase activity; GO:0045048: protein insertion into ER membrane; GO:0046872: metal ion binding	0	0	0	11.8851	15.2748	6.1602	33.5973		0	0	4.3003	3.4004	4.6134	5.6588	0.3131	1.3585	-0.8999	-1.213		1	1	4.371e-08	3.191e-09	5.087e-05	1.973e-13	0.8226	0.09653	0.319	0.1239		M001101	F000
FGRAMPH1_01T06777	GO:0003676: nucleic acid binding; GO:0005634: nucleus; GO:0008270: zinc ion binding	0	0	0	9.34374	20.6	9.65646	32.4783		0	0	3.9918	4.0098	5.0384	5.6404	1.0466	1.6486	0.018	-1.0286		1	1	2.873e-07	3.254e-11	5.562e-07	8.7e-14	0.2306	0.02573	0.9988	0.1668		M000101	F000
FGRAMPH1_01T06779		0	0	0	48.407	82.5029	22.7077	183.318		0	0	5.7724	4.7687	6.4769	7.5392	0.7045	1.7668	-1.0037	-1.7082		1	1	1.203e-15	1.409e-19	1.502e-10	5.369e-26	0.4621	0.01139	0.1868	0.009118		M001111	F000
FGRAMPH1_01T06783	GO:0004555: alpha,alpha-trehalase activity; GO:0005509: calcium ion binding; GO:0005737: cytoplasm; GO:0005993: trehalose catabolic process	0	0	0	35.2743	71.0814	17.9022	102.647		0	0	5.4208	4.5069	6.3437	6.8312	0.9229	1.4104	-0.914	-1.8368		1	1	1.609e-13	2.545e-18	3.231e-09	6.54e-21	0.2988	0.06139	0.2545	0.005618		M001111	F000
FGRAMPH1_01T06785	GO:0004451: isocitrate lyase activity; GO:0019752: carboxylic acid metabolic process	0	0	0	38.2387	129.397	48.8517	57.1084		0	0	5.5126	5.8284	7.1419	6.0471	1.6293	0.5344	0.3158	-1.3135		1	1	1.503e-14	4.865e-24	7.661e-16	2.94e-17	0.01519	0.5771	0.7424	0.0416		M001111	F000
FGRAMPH1_01T06787	GO:0004674: protein serine/threonine kinase activity; GO:0004674: protein serine/threonine kinase activity; GO:0004674: protein serine/threonine kinase activity; GO:0004674: protein serine/threonine kinase activity; GO:0004674: protein serine/threonine kinase activity; GO:0004674: protein serine/threonine kinase activity; GO:0004674: protein serine/threonine kinase activity; GO:0004674: protein s…	0	0	0	8.46546	16.6694	8.4308	30.8162		0	0	4.0292	3.973	4.9469	5.7879	0.9177	1.7587	-0.0562	-0.9739		1	1	7.593e-08	1.446e-11	3.067e-07	1.459e-15	0.2156	0.002883	0.9697	0.1287		M000101	F001
FGRAMPH1_01T06793		0	0	0	3.19184	6.95298	2.87138	15.5927		0	0	2.8186	2.6637	3.7902	4.8495	0.9716	2.0309	-0.1549	-1.1264		1	1	0.001111	5.117e-06	0.004073	2.458e-09	0.3938	0.01789	0.9239	0.2192		M000001	F000
FGRAMPH1_01T06799	GO:0004672: protein kinase activity; GO:0004672: protein kinase activity; GO:0004672: protein kinase activity; GO:0004672: protein kinase activity; GO:0005524: ATP binding; GO:0005524: ATP binding; GO:0005524: ATP binding; GO:0005524: ATP binding; GO:0006468: protein phosphorylation; GO:0006468: protein phosphorylation; GO:0006468: protein phosphorylation; GO:0006468: protein phosphorylation	0	0	0	6.3001	13.2668	4.38244	25.057		0	0	3.4274	2.9584	4.348	5.1659	0.9206	1.7385	-0.469	-1.3896		1	1	5.056e-05	1.301e-07	0.00106	2.479e-10	0.435	0.0581	0.7073	0.1181		M000101	F000
FGRAMPH1_01T06803	GO:0003677: DNA binding; GO:0006139: nucleobase-containing compound metabolic process; GO:0006357: regulation of transcription from RNA polymerase II promoter; GO:0032784: regulation of DNA-templated transcription, elongation	0.17024	0	0	11.6001	23.7979	9.75726	52.1948		0.5416	0	4.0599	3.8157	4.9706	5.9894	0.9107	1.9295	-0.2442	-1.1549		0.7395	1	3.661e-07	2.137e-10	4.012e-06	1.279e-14	0.393	0.01812	0.8493	0.1616		M001101	F000
[truncated: 3,534 more rows]

## Sheet: DEFE stats
Frequency of each Differential Expression Feature Extraction (DEFE) pattern
[truncated: 15 more rows]
