# Supplementary material for: Wheat transcriptome profiling reveals abscisic and gibberellic acid treatments regulate early-stage phytohormone defense signaling, cell wall fortification, and metabolic switches following Fusarium graminearum-challenge
Source: BMC Genomics. 2021 Nov 6;22:798. doi: 10.1186/s12864-021-08069-0 (PMC8571860; doi:10.1186/s12864-021-08069-0)
Supplement: Supplementary file 6 — Additional file 6. Three series of Gene Ontology analyses in 32 worksheets plus a summary note worksheet: (1) FD series: ten lists of wheat genes down-regulated by Fg; (2) FU series: 19 lists of wheat genes up-regulated by Fg; (3) F series: three groups of Fg genes differentially expressed as affected by AS6 and others. [file 12864_2021_8069_MOESM6_ESM.xlsx]

## Sheet: Notes
Addditional file 6: Gene Ontology analyses
Content of the worksheets
FD series	Fg down-regulated wheat genes
FD1	Fg_down & ABA_up
FD2	Fg_down & ABA_down
FD3	Fg_down & GA_down
FD4	Fg_down & GA_up
FD5	Fg_down & ABA+Fg_vs_Fg_up
FD6	Fg_down & ABA+Fg_vs_Fg_down
FD7	Fg_down & AS6+Fg_vs_Fg_up
FD8	Fg_down & AS6+Fg_vs_Fg_down
FD9	Fg_down & GA+Fg_vs_Fg_up
FD10	Fg_down & GA+Fg_vs_Fg_down
FU series	Fg up-regulated wheat genes
FU1	Fg_up & ABA_up
FU2	Fg_up & ABA_down
FU3	Fg_up & GA_up
FU4	Fg_up & GA_down
FU5	Fg_up & ABA+Fg_vs_Fg_up
FU6	Fg_up & ABA+Fg_vs_Fg_down
FU7	Fg_up & AS6+Fg_vs_Fg_up
FU8	Fg_up & AS6+Fg_vs_Fg_down
FU9	Fg_up & GA+Fg_vs_Fg_up
FU10	Fg_up & GA+Fg_vs_Fg_down
FU11	Fg_up & F001
FU12	Fg_up & F002
FU13	Fg_up & F010
FU14	Fg_up & F020
FU15	Fg_up & F100
FU16	Fg_up & F200
FU17	Fg_up & F022
FU18	Fg_up & F110
FU19	Fg_up & F222
F series	Fg genes
F1	Fg genes: Fg+AS6/Fg down & Fg/MT up
F2	Fg genes: Fg+AS6/Fg up
F3	Fg genes: Fg+AS6_vs_Fg+ABA_down

## Sheet: FD1
Fg_down & ABA_up
Gene list (62)	0.00873239	Gene Count:	44
TraesCS1D01G337900		Background Gene Count:	77079
TraesCS2B01G057800		Ontology:	G:\Software\GOAnalyzer\Deployment\Data\gofiles\gene_ontology_edit.obo
TraesCS3B01G539600		Annotation:	G:\Software\GOAnalyzer\Deployment\Data\gofiles\\gene_association.UserDefined
TraesCS4A01G060600		Hierarchy:	All
TraesCS5B01G414400		Correction:	Benjamini FDR
TraesCS6A01G318600		Max Path Length From Leaf:	N/A
TraesCS6D01G065100		Min Path Length From Root:	3
TraesCS7B01G499300
TraesCSU01G250300		GO ID	Description	Total Genes	Matched Gene Counts	P-Value	Corrected P-Value	Matched Genes
TraesCS1A01G238600		GO:0008083	growth factor activity	12	2	2.09421e-05	0.0945537	TraesCS4B01G236000;TraesCS4A01G060600
TraesCS1B01G127400		GO:0030545	receptor regulator activity	16	2	3.80213e-05	0.0572221	TraesCS4B01G236000;TraesCS4A01G060600
TraesCS1D01G090800		GO:0048018	receptor ligand activity	16	2	3.80213e-05	0.0858141	TraesCS4B01G236000;TraesCS4A01G060600
TraesCS1D01G420400		GO:0005102	signaling receptor binding	21	2	6.64166e-05	0.0749179	TraesCS4B01G236000;TraesCS4A01G060600
TraesCS2A01G377400		GO:0032958	inositol phosphate biosynthetic process	53	2	0.000430788	0.277858	TraesCS3D01G339300;TraesCS3A01G345200
TraesCS2B01G582000		GO:0033517	myo-inositol hexakisphosphate metabolic process	53	2	0.000430788	0.323952	TraesCS3D01G339300;TraesCS3A01G345200
TraesCS3A01G066600		GO:0010264	myo-inositol hexakisphosphate biosynthetic process	53	2	0.000430788	0.389001	TraesCS3D01G339300;TraesCS3A01G345200
TraesCS3A01G345200		GO:0046173	polyol biosynthetic process	69	2	0.00072916	0.411246	TraesCS3D01G339300;TraesCS3A01G345200
TraesCS3A01G346900		GO:0043647	inositol phosphate metabolic process	73	2	0.000815625	0.408628	TraesCS3D01G339300;TraesCS3A01G345200
TraesCS3B01G377300		GO:0106019	phosphatidylinositol-4,5-bisphosphate phosphatase activity	3	1	0.00171157	0.427893	TraesCS4B01G070500
TraesCS3B01G378600		GO:0004439	phosphatidylinositol-4,5-bisphosphate 5-phosphatase activity	3	1	0.00171157	0.453567	TraesCS4B01G070500
TraesCS3D01G339300		GO:0046030	inositol trisphosphate phosphatase activity	3	1	0.00171157	0.482664	TraesCS4B01G070500
TraesCS3D01G340500		GO:0004445	inositol-polyphosphate 5-phosphatase activity	3	1	0.00171157	0.515184	TraesCS4B01G070500
TraesCS4B01G070500		GO:0034594	phosphatidylinositol trisphosphate phosphatase activity	3	1	0.00171157	0.551127	TraesCS4B01G070500
TraesCS4D01G125700		GO:0034485	phosphatidylinositol-3,4,5-trisphosphate 5-phosphatase activity	3	1	0.00171157	0.593916	TraesCS4B01G070500
TraesCS5A01G547700		GO:0052658	inositol-1,4,5-trisphosphate 5-phosphatase activity	3	1	0.00171157	0.643552	TraesCS4B01G070500
TraesCS5D01G074300		GO:0052743	inositol tetrakisphosphate phosphatase activity	3	1	0.00171157	0.701745	TraesCS4B01G070500
TraesCS6B01G383600		GO:0052659	inositol-1,3,4,5-tetrakisphosphate 5-phosphatase activity	3	1	0.00171157	0.77192	TraesCS4B01G070500
TraesCS6D01G333200		GO:0046165	alcohol biosynthetic process	112	2	0.00190214	0.450807	TraesCS3D01G339300;TraesCS3A01G345200
TraesCS7A01G046800		GO:0034595	phosphatidylinositol phosphate 5-phosphatase activity	4	1	0.00228146	0.447166	TraesCS4B01G070500
TraesCS7A01G428800		GO:0034593	phosphatidylinositol bisphosphate phosphatase activity	4	1	0.00228146	0.4677	TraesCS4B01G070500
TraesCS7B01G110300		GO:0106018	phosphatidylinositol-3,5-bisphosphate phosphatase activity	4	1	0.00228146	0.490514	TraesCS4B01G070500
TraesCS7D01G206400		GO:0043813	phosphatidylinositol-3,5-bisphosphate 5-phosphatase activity	4	1	0.00228146	0.513329	TraesCS4B01G070500
TraesCS1A01G200400		GO:0008643	carbohydrate transport	124	2	0.0023235	0.436817	TraesCS5D01G046300;TraesCS5B01G040700
TraesCS1B01G402600		GO:0019751	polyol metabolic process	142	2	0.00303037	0.545467	TraesCS3D01G339300;TraesCS3A01G345200
TraesCS1D01G048300		GO:0052745	inositol phosphate phosphatase activity	9	1	0.00512614	0.886822	TraesCS4B01G070500
TraesCS1D01G162800		GO:0006066	alcohol metabolic process	207	2	0.00630424	1	TraesCS3D01G339300;TraesCS3A01G345200
TraesCS2A01G021700		GO:0009415	response to water	209	2	0.00642232	1	TraesCS6D01G333200;TraesCS6B01G383600
TraesCS2A01G522100		GO:0008234	cysteine-type peptidase activity	665	3	0.00651107	1	TraesCS3A01G346900;TraesCS3B01G378600;TraesCS3D01G340500
TraesCS2B01G289700		GO:0008171	O-methyltransferase activity	216	2	0.0068435	1	TraesCS1D01G337900;TraesCS7A01G046800
TraesCS2B01G483000		GO:0016787	hydrolase activity	9814	12	0.00743687	1	TraesCS1D01G090800;TraesCS3A01G346900;TraesCS2D01G022400;TraesCS4B01G070500;TraesCS5A01G547700;TraesCS1D01G420400;TraesCS3B01G378600;TraesCS2B01G597700;TraesCS3D01G340500;TraesCS1A01G238600;TraesCS7A01G430000;TraesCS7A01G428800
TraesCS2B01G597700		GO:0052866	phosphatidylinositol phosphate phosphatase activity	15	1	0.00852928	1	TraesCS4B01G070500
TraesCS2D01G022400		GO:0036092	phosphatidylinositol-3-phosphate biosynthetic process	15	1	0.00852928	1	TraesCS4B01G070500
TraesCS2D01G022700		GO:1902680	positive regulation of RNA biosynthetic process	264	2	0.0100563	1	TraesCS3D01G339300;TraesCS3A01G345200
TraesCS2D01G270000		GO:1903508	positive regulation of nucleic acid-templated transcription	264	2	0.0100563	1	TraesCS3D01G339300;TraesCS3A01G345200
TraesCS2D01G392900		GO:0045893	positive regulation of transcription, DNA-templated	264	2	0.0100563	1	TraesCS3D01G339300;TraesCS3A01G345200
TraesCS3A01G067500		GO:0051254	positive regulation of RNA metabolic process	268	2	0.010349	1	TraesCS3D01G339300;TraesCS3A01G345200
TraesCS3D01G067400		GO:0045935	positive regulation of nucleobase-containing compound metabolic process	278	2	0.0110972	1	TraesCS3D01G339300;TraesCS3A01G345200
TraesCS3D01G501500		GO:0016788	hydrolase activity, acting on ester bonds	2434	5	0.0122268	1	TraesCS1D01G090800;TraesCS4B01G070500;TraesCS1D01G420400;TraesCS7A01G430000;TraesCS7A01G428800
TraesCS4A01G489900		GO:0010557	positive regulation of macromolecule biosynthetic process	297	2	0.0125826	1	TraesCS3D01G339300;TraesCS3A01G345200
TraesCS4B01G199700		GO:0009658	chloroplast organization	304	2	0.0131506	1	TraesCS3D01G339300;TraesCS3A01G345200
TraesCS4B01G236000		GO:0031328	positive regulation of cellular biosynthetic process	306	2	0.0133149	1	TraesCS3D01G339300;TraesCS3A01G345200
TraesCS5A01G347800		GO:0010628	positive regulation of gene expression	308	2	0.0134802	1	TraesCS3D01G339300;TraesCS3A01G345200
TraesCS5B01G040700		GO:1901617	organic hydroxy compound biosynthetic process	317	2	0.0142347	1	TraesCS3D01G339300;TraesCS3A01G345200
TraesCS5B01G423700		GO:0009891	positive regulation of biosynthetic process	324	2	0.014834	1	TraesCS3D01G339300;TraesCS3A01G345200
TraesCS5D01G046300		GO:0051173	positive regulation of nitrogen compound metabolic process	362	2	0.0182728	1	TraesCS3D01G339300;TraesCS3A01G345200
TraesCS6B01G300600		GO:0010604	positive regulation of macromolecule metabolic process	368	2	0.0188438	1	TraesCS3D01G339300;TraesCS3A01G345200
TraesCS6B01G316900		GO:0008970	phospholipase A1 activity	34	1	0.019231	1	TraesCS1D01G420400
TraesCS6B01G450200		GO:0031325	positive regulation of cellular metabolic process	392	2	0.0212023	1	TraesCS3D01G339300;TraesCS3A01G345200
TraesCS6D01G122000		GO:0080019	fatty-acyl-CoA reductase (alcohol-forming) activity	40	1	0.022587	1	TraesCS1B01G402600
TraesCS6D01G389500		GO:0009893	positive regulation of metabolic process	426	2	0.0247419	1	TraesCS3D01G339300;TraesCS3A01G345200
TraesCS7A01G430000		GO:0009657	plastid organization	444	2	0.0267071	1	TraesCS3D01G339300;TraesCS3A01G345200
TraesCSU01G203200		GO:0010035	response to inorganic substance	479	2	0.0307025	1	TraesCS6D01G333200;TraesCS6B01G383600
		GO:0046839	phospholipid dephosphorylation	57	1	0.0320348	1	TraesCS4B01G070500
		GO:0046856	phosphatidylinositol dephosphorylation	57	1	0.0320348	1	TraesCS4B01G070500
		GO:1901615	organic hydroxy compound metabolic process	516	2	0.035167	1	TraesCS3D01G339300;TraesCS3A01G345200
		GO:0001101	response to acid chemical	529	2	0.0367923	1	TraesCS6D01G333200;TraesCS6B01G383600
		GO:0046983	protein dimerization activity	2218	4	0.037331	1	TraesCS1D01G337900;TraesCS2B01G289700;TraesCS2D01G270000;TraesCS7A01G046800
		GO:0070011	peptidase activity, acting on L-amino acid peptides	2258	4	0.0394526	1	TraesCS3A01G346900;TraesCS3B01G378600;TraesCS3D01G340500;TraesCS1A01G238600
		GO:0048522	positive regulation of cellular process	578	2	0.0431714	1	TraesCS3D01G339300;TraesCS3A01G345200
		GO:0008233	peptidase activity	2332	4	0.0435582	1	TraesCS3A01G346900;TraesCS3B01G378600;TraesCS3D01G340500;TraesCS1A01G238600
		GO:0006952	defense response	1416	3	0.0469596	1	TraesCS2B01G597700;TraesCS2B01G582000;TraesCS7B01G499300
		GO:0009607	response to biotic stimulus	624	2	0.0495073	1	TraesCS2B01G582000;TraesCS7B01G499300

## Sheet: FD2
Fg_down & ABA_down
Gene list (3079)	0.433662	Gene Count:	2374
TraesCS1A01G011800		Background Gene Count:	77079
TraesCS1A01G014300		Ontology:	G:\Software\GOAnalyzer\Deployment\Data\gofiles\gene_ontology_edit.obo
TraesCS1A01G020700		Annotation:	G:\Software\GOAnalyzer\Deployment\Data\gofiles\\gene_association.UserDefined
TraesCS1A01G034600		Hierarchy:	All
TraesCS1A01G058700		Correction:	Benjamini FDR
TraesCS1A01G075000		Max Path Length From Leaf:	N/A
TraesCS1A01G078100		Min Path Length From Root:	3
TraesCS1A01G082300
TraesCS1A01G083100		GO ID	Description	Total Genes	Matched Gene Counts	P-Value	Corrected P-Value	Matched Genes
TraesCS1A01G086300		GO:0005975	carbohydrate metabolic process	2990	238	1.265e-40	5.71146e-37	TraesCS7A01G204500;TraesCS7D01G147700;TraesCS6B01G439100;TraesCS6A01G152400;TraesCS7B01G304400;TraesCS5A01G317400;TraesCS1D01G090100;TraesCS1A01G266600;TraesCS3B01G461800;TraesCS1A01G229300;TraesCS2B01G516700;TraesCS4B01G127600;TraesCS3B01G354300;TraesCS7A01G557900;TraesCS2D01G562400;TraesCS6A01G084500;TraesCS7A01G331500;TraesCS7D01G010000;TraesCS1A01G355200;TraesCS7A01G152300;TraesCS5B01G246400;…
TraesCS1A01G107500		GO:0004553	hydrolase activity, hydrolyzing O-glycosyl compounds	1509	149	1.59645e-35	3.6032e-32	TraesCS7D01G418600;TraesCS7A01G204500;TraesCS2A01G215300;TraesCS5D01G552900;TraesCS6B01G439100;TraesCS3D01G506300;TraesCS7B01G304400;TraesCS7B01G327000;TraesCS5A01G317400;TraesCS1D01G090100;TraesCS4D01G085500;TraesCS1A01G229300;TraesCS2B01G516700;TraesCS3A01G248000;TraesCS5A01G248700;TraesCS4B01G127600;TraesCS4A01G188300;TraesCS7A01G427000;TraesCS7A01G557900;TraesCS2D01G562400;TraesCS6A01G084500;…
TraesCS1A01G113400		GO:0016798	hydrolase activity, acting on glycosyl bonds	1691	153	3.53325e-32	5.31753e-29	TraesCS7D01G418600;TraesCS3A01G508000;TraesCS7A01G204500;TraesCS2A01G215300;TraesCS5D01G552900;TraesCS6B01G439100;TraesCS3D01G506300;TraesCS7B01G304400;TraesCS7B01G327000;TraesCS5A01G317400;TraesCS1D01G090100;TraesCS4D01G085500;TraesCS1A01G229300;TraesCS2B01G516700;TraesCS3A01G248000;TraesCS5A01G248700;TraesCS4B01G127600;TraesCS4A01G188300;TraesCS7A01G427000;TraesCS7A01G557900;TraesCS2D01G562400;…
TraesCS1A01G115300		GO:0016787	hydrolase activity	9814	479	2.92588e-25	3.3004e-22	TraesCS4D01G129800;TraesCS5D01G558600;TraesCS6B01G439100;TraesCS6B01G133500;TraesCS4A01G238600;TraesCS1A01G229300;TraesCS6D01G264200;TraesCS3B01G354300;TraesCS7A01G557900;TraesCS6D01G011100;TraesCS2D01G562400;TraesCS6D01G380300;TraesCS5B01G024600;TraesCS3D01G440200;TraesCS1D01G357000;TraesCS7A01G510800;TraesCS2B01G427200;TraesCS2B01G335200;TraesCS1B01G409200;TraesCS2D01G015900;TraesCS3A01G071500;…
TraesCS1A01G115600		GO:0006629	lipid metabolic process	2608	178	7.41783e-23	6.6983e-20	TraesCS7B01G291400;TraesCS2D01G582400;TraesCS6B01G133500;TraesCS7B01G142500;TraesCS5D01G219100;TraesCS7A01G206000;TraesCS5B01G132400;TraesCS5D01G231100;TraesCS7A01G538700;TraesCS3D01G485000;TraesCS6A01G002700;TraesCS4B01G135900;TraesCS5D01G244700;TraesCS4D01G215000;TraesCS2A01G507700;TraesCS1A01G034600;TraesCS1A01G369600;TraesCS7A01G389600;TraesCS2A01G331800;TraesCS2D01G016300;TraesCS5D01G131500;…
TraesCS1A01G126100		GO:0030599	pectinesterase activity	167	38	3.32716e-22	2.50203e-19	TraesCS1B01G477900;TraesCS2A01G521900;TraesCS2D01G322500;TraesCS6A01G343800;TraesCS4B01G187700;TraesCS2D01G523700;TraesCS5B01G507400;TraesCS6D01G333500;TraesCS2B01G107500;TraesCS2B01G546900;TraesCS5D01G460500;TraesCS5D01G099300;TraesCS3A01G171800;TraesCS3B01G354300;TraesCS1D01G451500;TraesCS1A01G403700;TraesCS2D01G519900;TraesCS2A01G092800;TraesCS3B01G598100;TraesCS6D01G011100;TraesCS5A01G450600;…
TraesCS1A01G203700		GO:0042545	cell wall modification	168	37	3.8781e-21	2.50138e-18	TraesCS1B01G477900;TraesCS2A01G521900;TraesCS5B01G025000;TraesCS2D01G322500;TraesCS6A01G343800;TraesCS4B01G187700;TraesCS2D01G523700;TraesCS6D01G333500;TraesCS2B01G107500;TraesCS4A01G089000;TraesCS5D01G460500;TraesCS5D01G099300;TraesCS4B01G215300;TraesCS3B01G354300;TraesCS1D01G451500;TraesCS6B01G331500;TraesCS2A01G092800;TraesCS3B01G598100;TraesCS5A01G450600;TraesCS6B01G383700;TraesCS2A01G344200;…
TraesCS1A01G207100		GO:0031224	intrinsic component of membrane	7435	367	7.55564e-20	4.26138e-17	TraesCS1B01G213800;TraesCS2D01G408700;TraesCS3B01G085300;TraesCS4D01G129800;TraesCS2A01G565700;TraesCS6D01G207400;TraesCS2D01G565100;TraesCS5D01G447300;TraesCS1D01G161500;TraesCS1D01G293500;TraesCS3D01G199100;TraesCS4B01G149500;TraesCS4B01G015200;TraesCS1B01G433300;TraesCS7A01G206000;TraesCS4D01G215000;TraesCS2B01G381900;TraesCS3A01G420400;TraesCS5D01G320100;TraesCS6B01G165100;TraesCS4B01G135100;…
TraesCS1A01G208200		GO:0071555	cell wall organization	577	66	1.05674e-19	5.29425e-17	TraesCS7D01G399000;TraesCS4B01G187700;TraesCS2D01G523700;TraesCS6D01G333500;TraesCS2A01G066600;TraesCS7B01G197100;TraesCS2A01G123800;TraesCS4B01G215300;TraesCS5A01G248700;TraesCS5B01G481500;TraesCS3B01G354300;TraesCS3D01G338400;TraesCS6A01G159000;TraesCS3D01G338600;TraesCS6B01G331500;TraesCS2A01G092800;TraesCS3B01G598100;TraesCS6A01G084500;TraesCS6B01G383700;TraesCS7A01G136600;TraesCS7D01G136500;…
TraesCS1A01G211000		GO:0045229	external encapsulating structure organization	609	68	1.08835e-19	4.90847e-17	TraesCS7D01G147700;TraesCS7D01G399000;TraesCS4B01G187700;TraesCS2D01G523700;TraesCS6D01G333500;TraesCS2A01G066600;TraesCS7B01G197100;TraesCS2A01G123800;TraesCS4B01G215300;TraesCS5A01G248700;TraesCS5B01G481500;TraesCS3B01G354300;TraesCS3D01G338400;TraesCS6A01G159000;TraesCS3D01G338600;TraesCS6B01G331500;TraesCS2A01G092800;TraesCS3B01G598100;TraesCS6A01G084500;TraesCS6B01G383700;TraesCS7A01G136600;…
TraesCS1A01G212300		GO:0016984	ribulose-bisphosphate carboxylase activity	28	17	2.97188e-19	1.21847e-16	TraesCS2A01G067100;TraesCS2A01G067200;TraesCS2A01G067000;TraesCS2A01G067300;TraesCS2A01G066800;TraesCS2A01G066900;TraesCS2A01G066700;TraesCS2B01G079500;TraesCS2D01G065600;TraesCS2D01G065400;TraesCS2D01G065500;TraesCS2D01G065200;TraesCS2D01G065300;TraesCS2D01G065100;TraesCS2B01G079400;TraesCS2B01G079200;TraesCS2B01G079100
TraesCS1A01G221300		GO:0016021	integral component of membrane	7362	361	4.58253e-19	1.72303e-16	TraesCS1B01G213800;TraesCS2D01G408700;TraesCS3B01G085300;TraesCS4D01G129800;TraesCS2A01G565700;TraesCS6D01G207400;TraesCS2D01G565100;TraesCS5D01G447300;TraesCS1D01G161500;TraesCS1D01G293500;TraesCS3D01G199100;TraesCS4B01G149500;TraesCS4B01G015200;TraesCS1B01G433300;TraesCS7A01G206000;TraesCS2B01G381900;TraesCS3A01G420400;TraesCS5D01G320100;TraesCS6B01G165100;TraesCS4B01G135100;TraesCS1A01G290700;…
TraesCS1A01G237900		GO:0071554	cell wall organization or biogenesis	1000	88	2.99927e-18	1.04075e-15	TraesCS7D01G418600;TraesCS7D01G399000;TraesCS4B01G187700;TraesCS6D01G318500;TraesCS2D01G523700;TraesCS7B01G327000;TraesCS6D01G333500;TraesCS1A01G266600;TraesCS2A01G066600;TraesCS7B01G197100;TraesCS2A01G123800;TraesCS4B01G215300;TraesCS5A01G248700;TraesCS1D01G207100;TraesCS5B01G481500;TraesCS7A01G427000;TraesCS3B01G354300;TraesCS3D01G338400;TraesCS6A01G088000;TraesCS6A01G159000;TraesCS3D01G338600;…
TraesCS1A01G248100		GO:0030312	external encapsulating structure	450	55	6.05609e-18	1.95006e-15	TraesCS7D01G418600;TraesCS7B01G243000;TraesCS4B01G187700;TraesCS6D01G318500;TraesCS2D01G523700;TraesCS7B01G327000;TraesCS6D01G333500;TraesCS7A01G427000;TraesCS3B01G354300;TraesCS6A01G088000;TraesCS6B01G368300;TraesCS2A01G092800;TraesCS3B01G598100;TraesCS6B01G383700;TraesCS3B01G376900;TraesCS7A01G239800;TraesCS5D01G224600;TraesCS7B01G299700;TraesCS7D01G419100;TraesCSU01G018400;TraesCS5B01G215400;T…
TraesCS1A01G266600		GO:0006813	potassium ion transport	188	35	1.31307e-17	3.95233e-15	TraesCS1B01G314100;TraesCS4D01G091700;TraesCS7B01G295600;TraesCS7D01G202900;TraesCS7A01G200200;TraesCS7A01G246800;TraesCS7A01G199900;TraesCS3A01G340500;TraesCS3B01G498200;TraesCS4B01G094900;TraesCSU01G182900;TraesCS2D01G523600;TraesCS2A01G312800;TraesCS5A01G374200;TraesCS5B01G149200;TraesCS3D01G443400;TraesCS5B01G376100;TraesCS2D01G287400;TraesCS2A01G321100;TraesCS4A01G216700;TraesCS3D01G450800;T…
TraesCS1A01G267600		GO:0044425	membrane part	8465	396	1.4126e-17	3.98352e-15	TraesCS4D01G129800;TraesCS7D01G147700;TraesCS6D01G207400;TraesCS1D01G293500;TraesCS3D01G199100;TraesCS4B01G015200;TraesCS1B01G433300;TraesCS7A01G206000;TraesCS4D01G215000;TraesCS6B01G165100;TraesCS1A01G290700;TraesCS2D01G002800;TraesCS1D01G246500;TraesCS4A01G216700;TraesCS5B01G288600;TraesCS6A01G227600;TraesCS6B01G317700;TraesCS3D01G440200;TraesCS5A01G069100;TraesCS5D01G304300;TraesCS7A01G510800;…
TraesCS1A01G276600		GO:0005618	cell wall	446	54	1.8292e-17	4.84738e-15	TraesCS7D01G418600;TraesCS7B01G243000;TraesCS4B01G187700;TraesCS6D01G318500;TraesCS2D01G523700;TraesCS7B01G327000;TraesCS6D01G333500;TraesCS7A01G427000;TraesCS3B01G354300;TraesCS6A01G088000;TraesCS6B01G368300;TraesCS2A01G092800;TraesCS3B01G598100;TraesCS6B01G383700;TraesCS3B01G376900;TraesCS5D01G224600;TraesCS7B01G299700;TraesCS7D01G419100;TraesCSU01G018400;TraesCS5B01G215400;TraesCS7A01G426600;T…
TraesCS1A01G290700		GO:0015298	solute:cation antiporter activity	107	27	1.9525e-17	4.62743e-15	TraesCS1B01G314100;TraesCS6A01G310700;TraesCS1D01G293500;TraesCS3A01G340500;TraesCS5D01G346300;TraesCS2D01G523600;TraesCS6B01G137200;TraesCS6B01G340700;TraesCS5A01G031700;TraesCS4B01G343000;TraesCS5B01G149200;TraesCS1A01G120600;TraesCS1A01G303800;TraesCS2B01G551300;TraesCS5B01G003000;TraesCS6A01G418500;TraesCS6D01G096900;TraesCS5D01G081200;TraesCS1B01G307100;TraesCS6D01G290000;TraesCS3B01G372100;…
TraesCS1A01G303800		GO:0015299	solute:proton antiporter activity	107	27	1.9525e-17	4.88125e-15	TraesCS1B01G314100;TraesCS6A01G310700;TraesCS1D01G293500;TraesCS3A01G340500;TraesCS5D01G346300;TraesCS2D01G523600;TraesCS6B01G137200;TraesCS6B01G340700;TraesCS5A01G031700;TraesCS4B01G343000;TraesCS5B01G149200;TraesCS1A01G120600;TraesCS1A01G303800;TraesCS2B01G551300;TraesCS5B01G003000;TraesCS6A01G418500;TraesCS6D01G096900;TraesCS5D01G081200;TraesCS1B01G307100;TraesCS6D01G290000;TraesCS3B01G372100;…
TraesCS1A01G310300		GO:0016788	hydrolase activity, acting on ester bonds	2434	155	2.64935e-17	5.96105e-15	TraesCS4D01G129800;TraesCS7B01G291400;TraesCS2D01G565100;TraesCS2D01G523700;TraesCS2D01G582400;TraesCS6B01G133500;TraesCS2A01G507300;TraesCS5D01G231100;TraesCS6A01G002700;TraesCS3A01G171800;TraesCS1B01G224300;TraesCS3B01G354300;TraesCS7A01G389600;TraesCS4B01G135100;TraesCS7D01G108900;TraesCS6D01G011100;TraesCS2A01G570900;TraesCS5A01G532400;TraesCS2B01G297300;TraesCS7B01G250700;TraesCS2D01G354600;…
TraesCS1A01G317900		GO:0015977	carbon fixation	55	20	9.81955e-17	2.1112e-14	TraesCS2A01G067100;TraesCS2A01G067200;TraesCS2A01G067000;TraesCS2A01G067300;TraesCS2A01G066800;TraesCS2A01G066900;TraesCS2A01G066700;TraesCS3B01G011200;TraesCS3D01G005000;TraesCS2B01G079500;TraesCS2D01G065600;TraesCS2D01G065400;TraesCS2D01G065500;TraesCS2D01G065200;TraesCS2D01G065300;TraesCS2D01G065100;TraesCS2B01G079400;TraesCS2B01G079200;TraesCS2B01G079100;TraesCS3B01G008500
TraesCS1A01G339400		GO:0015318	inorganic molecular entity transmembrane transporter activity	1323	100	4.25139e-16	8.71534e-14	TraesCS1B01G314100;TraesCS1B01G211100;TraesCS7B01G295600;TraesCS1D01G161500;TraesCS1D01G293500;TraesCS7A01G199900;TraesCS5A01G227600;TraesCSU01G182900;TraesCS5B01G226400;TraesCS7B01G210400;TraesCS5A01G374200;TraesCS6B01G165100;TraesCS1A01G120600;TraesCS2D01G287400;TraesCS3D01G288600;TraesCS2B01G551300;TraesCS1D01G301600;TraesCS4A01G216700;TraesCS5B01G003000;TraesCS3D01G450800;TraesCS5D01G081200;T…
TraesCS1A01G341100		GO:0046527	glucosyltransferase activity	380	47	9.46933e-16	1.85599e-13	TraesCS6A01G337600;TraesCS7D01G036600;TraesCS7D01G418600;TraesCS7D01G418700;TraesCS1A01G396200;TraesCS7A01G040900;TraesCS7D01G418900;TraesCS7B01G243200;TraesCS7D01G147700;TraesCS7B01G048700;TraesCS6B01G110400;TraesCS6D01G318500;TraesCS7B01G327000;TraesCS3B01G461800;TraesCSU01G082000;TraesCS4D01G169800;TraesCS7A01G427000;TraesCS6A01G088000;TraesCS7A01G146200;TraesCS2D01G301000;TraesCS6B01G368300;T…
TraesCS1A01G353100		GO:0044262	cellular carbohydrate metabolic process	1040	83	7.07646e-15	1.33038e-12	TraesCS7D01G036600;TraesCS7D01G418600;TraesCS7A01G040900;TraesCS1B01G368600;TraesCS7A01G357800;TraesCS7B01G243200;TraesCS7D01G147700;TraesCS6D01G318500;TraesCS7B01G327000;TraesCS5A01G317400;TraesCS1A01G266600;TraesCS3B01G461800;TraesCS2A01G123800;TraesCS1B01G224300;TraesCS5A01G248700;TraesCS7A01G427000;TraesCS6A01G088000;TraesCS6B01G368300;TraesCS5D01G261000;TraesCS6B01G331500;TraesCS2A01G210100;…
TraesCS1A01G353200		GO:0055085	transmembrane transport	2653	157	8.75425e-15	1.57576e-12	TraesCS2B01G424600;TraesCS2D01G408700;TraesCS1B01G314100;TraesCS1B01G211100;TraesCS7B01G295600;TraesCS5D01G447300;TraesCS1D01G293500;TraesCS7A01G199900;TraesCS5A01G227600;TraesCS4B01G015200;TraesCSU01G182900;TraesCS5B01G226400;TraesCS3D01G159600;TraesCS7B01G210400;TraesCS5A01G293500;TraesCS5A01G374200;TraesCS6B01G165100;TraesCS1A01G120600;TraesCS5D01G265400;TraesCS3B01G191300;TraesCS2D01G287400;T…
TraesCS1A01G357700		GO:0045330	aspartyl esterase activity	61	19	1.54172e-14	2.66718e-12	TraesCS3B01G598100;TraesCS2A01G521900;TraesCS2A01G344200;TraesCS2D01G322500;TraesCS4B01G187700;TraesCS6A01G351000;TraesCS5B01G458900;TraesCS2B01G551400;TraesCS6D01G333500;TraesCS2B01G107500;TraesCS5D01G460500;TraesCS5D01G099300;TraesCS4A01G116700;TraesCS2D01G091800;TraesCS3B01G354300;TraesCS5B01G215400;TraesCS1D01G451500;TraesCS4D01G189100;TraesCS2A01G092800
TraesCS1A01G369600		GO:0015075	ion transmembrane transporter activity	1384	99	1.8618e-14	3.1092e-12	TraesCS1B01G314100;TraesCS1B01G211100;TraesCS7B01G295600;TraesCS1D01G161500;TraesCS1D01G293500;TraesCS7A01G199900;TraesCS5A01G227600;TraesCSU01G182900;TraesCS5B01G226400;TraesCS7B01G210400;TraesCS5A01G374200;TraesCS6B01G165100;TraesCS1A01G120600;TraesCS2D01G287400;TraesCS3D01G288600;TraesCS2B01G551300;TraesCS1D01G301600;TraesCS4A01G216700;TraesCS5B01G003000;TraesCS3D01G450800;TraesCS5D01G081200;T…
TraesCS1A01G373700		GO:0015077	monovalent inorganic cation transmembrane transporter activity	614	59	2.46212e-14	3.96401e-12	TraesCS1B01G314100;TraesCS4D01G091700;TraesCS7B01G295600;TraesCS6A01G310700;TraesCS1D01G293500;TraesCS7A01G199900;TraesCS3B01G498200;TraesCS4B01G094900;TraesCSU01G182900;TraesCS2A01G312800;TraesCS5A01G374200;TraesCS5B01G149200;TraesCS6B01G165100;TraesCS1A01G120600;TraesCS3D01G443400;TraesCS1B01G312000;TraesCS1A01G303800;TraesCS2D01G287400;TraesCS2B01G551300;TraesCS1D01G301600;TraesCS4A01G216700;T…
TraesCS1A01G382200		GO:0022890	inorganic cation transmembrane transporter activity	884	73	5.53255e-14	8.57545e-12	TraesCS1B01G314100;TraesCS4D01G091700;TraesCS7B01G295600;TraesCS6A01G310700;TraesCS1D01G293500;TraesCS7A01G199900;TraesCS3D01G470100;TraesCS3B01G498200;TraesCS4B01G094900;TraesCSU01G182900;TraesCS7B01G210400;TraesCS2A01G312800;TraesCS2D01G058700;TraesCS5A01G374200;TraesCS5B01G149200;TraesCS6B01G165100;TraesCS1A01G120600;TraesCS3D01G443400;TraesCS1B01G312000;TraesCS7D01G307100;TraesCS1A01G303800;T…
TraesCS1A01G392600		GO:0071944	cell periphery	1732	114	5.58e-14	8.37e-12	TraesCS1B01G213800;TraesCS7A01G189300;TraesCS7D01G418600;TraesCS5D01G130800;TraesCS7D01G147700;TraesCS1D01G161500;TraesCS4B01G112100;TraesCS2D01G523700;TraesCS7A01G267000;TraesCS7B01G327000;TraesCS2A01G043200;TraesCS5D01G320100;TraesCS7A01G427000;TraesCS3B01G354300;TraesCS3A01G502300;TraesCS4B01G219700;TraesCS1B01G440000;TraesCS4B01G115200;TraesCS4D01G277500;TraesCS6B01G117400;TraesCS5B01G288600;…
TraesCS1A01G396200		GO:0044255	cellular lipid metabolic process	1757	115	6.26336e-14	9.08187e-12	TraesCS7B01G142500;TraesCS5D01G219100;TraesCS7A01G206000;TraesCS5B01G132400;TraesCS5D01G231100;TraesCS3D01G485000;TraesCS5D01G244700;TraesCS2A01G507700;TraesCS1A01G369600;TraesCS2D01G016300;TraesCS5D01G131500;TraesCS6B01G331500;TraesCS6D01G321600;TraesCS2A01G075300;TraesCS6D01G258300;TraesCS4B01G352300;TraesCS1B01G388700;TraesCS6A01G359900;TraesCS1D01G116700;TraesCS6A01G026800;TraesCS5A01G237000;…
TraesCS1A01G401400		GO:0022857	transmembrane transporter activity	2485	147	6.67132e-14	9.40656e-12	TraesCS1B01G314100;TraesCS1B01G211100;TraesCS7B01G295600;TraesCS5D01G447300;TraesCS1D01G161500;TraesCS1D01G293500;TraesCS3D01G199100;TraesCS7A01G199900;TraesCS5A01G227600;TraesCSU01G182900;TraesCS5B01G226400;TraesCS7B01G210400;TraesCS5A01G293500;TraesCS5A01G374200;TraesCS6B01G165100;TraesCS1A01G120600;TraesCS2D01G287400;TraesCS3D01G288600;TraesCS2B01G551300;TraesCS1D01G301600;TraesCS4A01G216700;T…
TraesCS1A01G403700		GO:0015079	potassium ion transmembrane transporter activity	160	28	1.10984e-13	1.50938e-11	TraesCS4D01G091700;TraesCS7B01G295600;TraesCS7D01G202900;TraesCS7A01G200200;TraesCS7A01G246800;TraesCS7A01G199900;TraesCS3B01G498200;TraesCS4B01G094900;TraesCSU01G182900;TraesCS2A01G312800;TraesCS5A01G374200;TraesCS3D01G443400;TraesCS5B01G376100;TraesCS2D01G287400;TraesCS2A01G321100;TraesCS4A01G216700;TraesCS3D01G450800;TraesCS2B01G306000;TraesCS3B01G487700;TraesCS7D01G203200;TraesCS3A01G458000;T…
TraesCS1A01G403800		GO:0052689	carboxylic ester hydrolase activity	389	44	1.85575e-13	2.44959e-11	TraesCS1B01G477900;TraesCS2A01G521900;TraesCS2D01G322500;TraesCS6A01G343800;TraesCS4B01G187700;TraesCS2D01G523700;TraesCS5B01G507400;TraesCS6D01G333500;TraesCS2B01G107500;TraesCS2B01G546900;TraesCS5D01G460500;TraesCS5D01G099300;TraesCS3A01G171800;TraesCS3B01G354300;TraesCS1B01G442400;TraesCS2B01G154600;TraesCS4B01G217300;TraesCS1D01G451500;TraesCS1A01G403700;TraesCS2D01G519900;TraesCS2A01G092800;…
TraesCS1A01G426300		GO:0046486	glycerolipid metabolic process	521	52	1.89785e-13	2.44823e-11	TraesCS1D01G375600;TraesCS7A01G569400;TraesCS5B01G132400;TraesCS5D01G231100;TraesCS2B01G007200;TraesCS5D01G328700;TraesCS1A01G369600;TraesCS2D01G016300;TraesCS7B01G489300;TraesCS6B01G331500;TraesCS6D01G281800;TraesCS7D01G543200;TraesCS4D01G161900;TraesCS4B01G352300;TraesCS1B01G388700;TraesCS1D01G116700;TraesCS4A01G143600;TraesCS7B01G086400;TraesCS5A01G520900;TraesCS5D01G519300;TraesCS5B01G322500;…
TraesCS1B01G014200		GO:0046873	metal ion transmembrane transporter activity	411	45	3.1526e-13	3.94075e-11	TraesCS4D01G091700;TraesCS7B01G295600;TraesCS7D01G202900;TraesCS7A01G200200;TraesCS7A01G246800;TraesCS7A01G199900;TraesCS3D01G470100;TraesCS3B01G498200;TraesCS4B01G094900;TraesCSU01G182900;TraesCS4D01G257900;TraesCS7B01G210400;TraesCS6B01G137200;TraesCS2A01G312800;TraesCS1B01G324000;TraesCS5A01G374200;TraesCS6B01G201300;TraesCS3D01G443400;TraesCS2A01G278100;TraesCS7D01G307100;TraesCS7A01G310600;T…
TraesCS1B01G047400		GO:0008324	cation transmembrane transporter activity	981	76	4.27455e-13	5.21496e-11	TraesCS1B01G314100;TraesCS4D01G091700;TraesCS7B01G295600;TraesCS6A01G310700;TraesCS7B01G243000;TraesCS1D01G293500;TraesCS7A01G199900;TraesCS3D01G470100;TraesCS3B01G498200;TraesCS4B01G094900;TraesCSU01G182900;TraesCS7B01G210400;TraesCS2A01G312800;TraesCS2D01G058700;TraesCS5A01G374200;TraesCS5B01G149200;TraesCS6B01G165100;TraesCS1A01G120600;TraesCS3D01G443400;TraesCS1B01G312000;TraesCS7D01G307100;T…
TraesCS1B01G050600		GO:0005249	voltage-gated potassium channel activity	51	16	1.61337e-12	1.90377e-10	TraesCS5B01G376100;TraesCS2A01G321100;TraesCS4D01G091700;TraesCS7D01G202900;TraesCS4A01G216700;TraesCS7A01G200200;TraesCS7A01G199900;TraesCS4B01G094900;TraesCSU01G182900;TraesCS7D01G203200;TraesCS7B01G106900;TraesCS2B01G329800;TraesCS2A01G312800;TraesCS2D01G311300;TraesCS5A01G374200;TraesCS2D01G342500
TraesCS1B01G056800		GO:0022843	voltage-gated cation channel activity	52	16	2.26353e-12	2.60306e-10	TraesCS5B01G376100;TraesCS2A01G321100;TraesCS4D01G091700;TraesCS7D01G202900;TraesCS4A01G216700;TraesCS7A01G200200;TraesCS7A01G199900;TraesCS4B01G094900;TraesCSU01G182900;TraesCS7D01G203200;TraesCS7B01G106900;TraesCS2B01G329800;TraesCS2A01G312800;TraesCS2D01G311300;TraesCS5A01G374200;TraesCS2D01G342500
TraesCS1B01G077000		GO:0046470	phosphatidylcholine metabolic process	53	16	3.1493e-12	3.52722e-10	TraesCS1D01G375500;TraesCS1D01G375600;TraesCS5B01G222500;TraesCS5A01G202000;TraesCS1A01G115300;TraesCS4B01G352300;TraesCS1B01G388700;TraesCS1D01G116700;TraesCS5A01G223500;TraesCS4D01G346700;TraesCS1D01G375700;TraesCS5D01G231100;TraesCS1B01G135200;TraesCS5A01G520900;TraesCS1A01G369600;TraesCS5D01G208300
TraesCS1B01G093600		GO:0006633	fatty acid biosynthetic process	444	45	4.59644e-12	5.05609e-10	TraesCS4D01G093600;TraesCS5D01G017000;TraesCS3A01G279400;TraesCS7D01G208600;TraesCS7B01G006300;TraesCS2D01G135300;TraesCS4B01G332500;TraesCS7A01G206000;TraesCS7D01G351000;TraesCS7B01G255800;TraesCS6A01G226500;TraesCS5A01G076500;TraesCS1D01G147800;TraesCS2A01G507700;TraesCS2D01G381800;TraesCS2B01G156800;TraesCS5D01G131500;TraesCS4A01G025300;TraesCS1D01G420900;TraesCS2A01G385100;TraesCS4D01G314400;…
TraesCS1B01G095800		GO:0000272	polysaccharide catabolic process	127	23	8.09039e-12	8.65671e-10	TraesCS3B01G598100;TraesCS2A01G215300;TraesCS2A01G344200;TraesCS3A01G239200;TraesCS2B01G184900;TraesCS5B01G458900;TraesCS5D01G255800;TraesCS2B01G141700;TraesCS5A01G317400;TraesCS2A01G159300;TraesCS2A01G123800;TraesCS4B01G344300;TraesCS5D01G099300;TraesCS2A01G120800;TraesCS4A01G116700;TraesCS5A01G248700;TraesCS5A01G513200;TraesCS2D01G091800;TraesCS3B01G354300;TraesCS5D01G323700;TraesCS2B01G024500;…
TraesCS1B01G100600		GO:0006650	glycerophospholipid metabolic process	457	45	1.22149e-11	1.28256e-09	TraesCS1D01G375500;TraesCS1D01G375600;TraesCS5B01G222500;TraesCS7A01G569400;TraesCS5A01G202000;TraesCS1A01G115300;TraesCS7D01G183100;TraesCS5A01G223500;TraesCS4A01G165400;TraesCS4A01G185600;TraesCS1D01G375700;TraesCS5B01G132400;TraesCS5D01G231100;TraesCS5D01G140700;TraesCS2D01G546200;TraesCS4B01G152500;TraesCS6A01G302300;TraesCS1A01G369600;TraesCS4B01G133100;TraesCS5B01G277500;TraesCS7B01G489300;…
TraesCS1B01G125200		GO:0016831	carboxy-lyase activity	237	31	1.59878e-11	1.63076e-09	TraesCS5B01G220000;TraesCS2A01G066800;TraesCS2A01G066900;TraesCS2A01G066700;TraesCS5A01G221200;TraesCS5D01G173900;TraesCS3B01G008500;TraesCS2A01G067100;TraesCS5B01G166300;TraesCS2A01G067200;TraesCS2A01G067000;TraesCS2A01G067300;TraesCS2B01G104000;TraesCS5A01G169500;TraesCS3B01G011200;TraesCS3D01G005000;TraesCS2D01G086300;TraesCS2A01G088600;TraesCS2B01G079500;TraesCS2D01G065600;TraesCS2D01G065400;…
TraesCS1B01G129500		GO:0006811	ion transport	1855	112	2.02146e-11	2.02146e-09	TraesCS1B01G314100;TraesCS1B01G211100;TraesCS7B01G295600;TraesCS1D01G161500;TraesCS1D01G293500;TraesCS7A01G199900;TraesCS5A01G227600;TraesCSU01G182900;TraesCS5D01G219100;TraesCS5B01G226400;TraesCS7B01G210400;TraesCS5A01G374200;TraesCS6B01G165100;TraesCS1A01G120600;TraesCS1B01G440000;TraesCS2D01G287400;TraesCS3D01G288600;TraesCS2B01G551300;TraesCS1D01G301600;TraesCS4A01G216700;TraesCS5B01G003000;T…
TraesCS1B01G133500		GO:0072330	monocarboxylic acid biosynthetic process	897	67	4.9673e-11	4.86796e-09	TraesCS4D01G093600;TraesCS2D01G135300;TraesCS7A01G206000;TraesCS7B01G210400;TraesCS7A01G075600;TraesCS1D01G147800;TraesCS7B01G019600;TraesCS2A01G507700;TraesCS2B01G131600;TraesCS5D01G131500;TraesCS1D01G420900;TraesCS2A01G385100;TraesCS4D01G314400;TraesCS6D01G321600;TraesCS1B01G440000;TraesCS3D01G279300;TraesCS7D01G307100;TraesCS4D01G176600;TraesCS2B01G528300;TraesCS4D01G277300;TraesCS5A01G123600;…
TraesCS1B01G135200		GO:0071804	cellular potassium ion transport	128	22	6.64601e-11	6.24725e-09	TraesCS5B01G376100;TraesCS2D01G287400;TraesCS2A01G321100;TraesCS7B01G295600;TraesCS4A01G216700;TraesCS3D01G450800;TraesCS7A01G246800;TraesCS2B01G306000;TraesCS3B01G487700;TraesCS3B01G498200;TraesCS4B01G094900;TraesCS7D01G203200;TraesCS3A01G458000;TraesCS7B01G106900;TraesCS2B01G329800;TraesCS2A01G312800;TraesCS3B01G521800;TraesCS7A01G393600;TraesCS2D01G311300;TraesCS2D01G342500;TraesCS3D01G443400;…
TraesCS1B01G148600		GO:0071805	potassium ion transmembrane transport	128	22	6.64601e-11	6.38017e-09	TraesCS5B01G376100;TraesCS2D01G287400;TraesCS2A01G321100;TraesCS7B01G295600;TraesCS4A01G216700;TraesCS3D01G450800;TraesCS7A01G246800;TraesCS2B01G306000;TraesCS3B01G487700;TraesCS3B01G498200;TraesCS4B01G094900;TraesCS7D01G203200;TraesCS3A01G458000;TraesCS7B01G106900;TraesCS2B01G329800;TraesCS2A01G312800;TraesCS3B01G521800;TraesCS7A01G393600;TraesCS2D01G311300;TraesCS2D01G342500;TraesCS3D01G443400;…
TraesCS1B01G177900		GO:0005267	potassium channel activity	65	16	9.69628e-11	8.92058e-09	TraesCS5B01G376100;TraesCS2A01G321100;TraesCS4D01G091700;TraesCS7D01G202900;TraesCS4A01G216700;TraesCS7A01G200200;TraesCS7A01G199900;TraesCS4B01G094900;TraesCSU01G182900;TraesCS7D01G203200;TraesCS7B01G106900;TraesCS2B01G329800;TraesCS2A01G312800;TraesCS2D01G311300;TraesCS5A01G374200;TraesCS2D01G342500
TraesCS1B01G179600		GO:0005976	polysaccharide metabolic process	876	65	1.261e-10	1.1349e-08	TraesCS7D01G418600;TraesCS7B01G243200;TraesCS7D01G147700;TraesCS2A01G215300;TraesCS3A01G239200;TraesCS6D01G318500;TraesCS7B01G327000;TraesCS5A01G317400;TraesCS1A01G266600;TraesCS2A01G123800;TraesCS5A01G248700;TraesCS7A01G427000;TraesCS3B01G354300;TraesCS6A01G088000;TraesCS2B01G024500;TraesCS6B01G368300;TraesCS5D01G261000;TraesCS3B01G598100;TraesCS2A01G210100;TraesCS7A01G331500;TraesCS7A01G337000;…
TraesCS1B01G181300		GO:0016491	oxidoreductase activity	6975	307	1.31337e-10	1.15577e-08	TraesCS7B01G375600;TraesCS2A01G565700;TraesCS2A01G091000;TraesCS3B01G146900;TraesCS7A01G538700;TraesCS2A01G551300;TraesCS4B01G135900;TraesCS5D01G244700;TraesCS2D01G035500;TraesCS6B01G165100;TraesCS2A01G331800;TraesCS1D01G417400;TraesCS3A01G405000;TraesCS3B01G568600;TraesCS4B01G232800;TraesCS1A01G290700;TraesCS6D01G323500;TraesCS2B01G284900;TraesCS1D01G301200;TraesCS2D01G002800;TraesCS4B01G385600;…
TraesCS1B01G193000		GO:0006810	transport	6357	284	1.61976e-10	1.39299e-08	TraesCS2B01G424600;TraesCS2D01G408700;TraesCS5D01G130800;TraesCS7B01G295600;TraesCS5D01G447300;TraesCS1D01G161500;TraesCS1D01G293500;TraesCS4B01G112100;TraesCS5A01G227600;TraesCS4B01G015200;TraesCS2B01G346100;TraesCS5D01G185400;TraesCS5A01G374200;TraesCS6B01G165100;TraesCS5D01G265400;TraesCS2D01G287400;TraesCS3D01G288600;TraesCS3B01G382100;TraesCS4A01G216700;TraesCS5B01G003000;TraesCS1B01G225000;…
TraesCS1B01G195600		GO:0005261	cation channel activity	68	16	2.01515e-10	1.71288e-08	TraesCS5B01G376100;TraesCS2A01G321100;TraesCS4D01G091700;TraesCS7D01G202900;TraesCS4A01G216700;TraesCS7A01G200200;TraesCS7A01G199900;TraesCS4B01G094900;TraesCSU01G182900;TraesCS7D01G203200;TraesCS7B01G106900;TraesCS2B01G329800;TraesCS2A01G312800;TraesCS2D01G311300;TraesCS5A01G374200;TraesCS2D01G342500
TraesCS1B01G196100		GO:0005509	calcium ion binding	1211	80	2.70158e-10	2.24231e-08	TraesCS3B01G362600;TraesCS5A01G426800;TraesCS2B01G120900;TraesCS6A01G421000;TraesCS5D01G124000;TraesCS7A01G267000;TraesCS3D01G527400;TraesCS5D01G231100;TraesCS3D01G248000;TraesCS7D01G241800;TraesCS3A01G248000;TraesCS4B01G131100;TraesCS5A01G139700;TraesCS6B01G467300;TraesCS7D01G045800;TraesCS2D01G544000;TraesCS5B01G109300;TraesCS1D01G308800;TraesCS7A01G050500;TraesCS1A01G290700;TraesCS3A01G334200;…
TraesCS1B01G220900		GO:0030001	metal ion transport	860	63	4.02064e-10	3.29693e-08	TraesCS1B01G314100;TraesCS1B01G211100;TraesCS4D01G091700;TraesCS7B01G295600;TraesCS7A01G199900;TraesCS3D01G470100;TraesCS3B01G498200;TraesCS4B01G094900;TraesCSU01G182900;TraesCS5D01G219100;TraesCS7B01G210400;TraesCS2A01G312800;TraesCS5A01G263100;TraesCS5A01G374200;TraesCS5B01G149200;TraesCS3D01G443400;TraesCS1B01G440000;TraesCS7D01G307100;TraesCS2D01G287400;TraesCS4A01G216700;TraesCS2D01G422000;T…
TraesCS1B01G222300		GO:0003779	actin binding	182	25	4.99534e-10	3.99627e-08	TraesCS1A01G291000;TraesCS1D01G289600;TraesCS2A01G410700;TraesCS6A01G247000;TraesCS6D01G186700;TraesCS1B01G356700;TraesCS4D01G163700;TraesCS6A01G200800;TraesCS3A01G539200;TraesCS3D01G277200;TraesCS2B01G255200;TraesCS3B01G311200;TraesCS3B01G605100;TraesCS6D01G189200;TraesCS6D01G229200;TraesCS7A01G224600;TraesCS3D01G544700;TraesCS6A01G200700;TraesCS4B01G152700;TraesCS1B01G300400;TraesCS7B01G191200;…
TraesCS1B01G225000		GO:0016762	xyloglucan:xyloglucosyl transferase activity	142	22	5.27047e-10	4.16367e-08	TraesCS6A01G337600;TraesCS7D01G418600;TraesCS7D01G418700;TraesCS1A01G396200;TraesCS4A01G321800;TraesCS7D01G418900;TraesCS7B01G326900;TraesCS6B01G110400;TraesCS6D01G318500;TraesCS1D01G404300;TraesCS7B01G327000;TraesCS7A01G426100;TraesCS3B01G108700;TraesCS7A01G427000;TraesCS6A01G088000;TraesCS7A01G426900;TraesCS7D01G419000;TraesCS7D01G419100;TraesCSU01G018400;TraesCS6B01G368300;TraesCS7A01G426600;T…
TraesCS1B01G225900		GO:0006631	fatty acid metabolic process	648	52	6.04733e-10	4.65645e-08	TraesCS4D01G093600;TraesCS2D01G135300;TraesCS7A01G206000;TraesCS5D01G244700;TraesCS1D01G147800;TraesCS2A01G507700;TraesCS5D01G131500;TraesCS1D01G420900;TraesCS2A01G385100;TraesCS4D01G314400;TraesCS6D01G321600;TraesCS3D01G279300;TraesCS5A01G236800;TraesCS2A01G075300;TraesCS4D01G277300;TraesCS5A01G123600;TraesCS6A01G359900;TraesCS4A01G218400;TraesCS4D01G329200;TraesCS6A01G026800;TraesCS5A01G237000;…
TraesCS1B01G246400		GO:0008081	phosphoric diester hydrolase activity	143	22	6.04805e-10	4.59652e-08	TraesCSU01G038600;TraesCS5B01G222500;TraesCS1B01G368600;TraesCS2A01G570900;TraesCS5A01G202000;TraesCS1A01G115300;TraesCS2D01G582400;TraesCS4B01G352300;TraesCS1A01G353200;TraesCS1D01G116700;TraesCS5A01G223500;TraesCS4D01G346700;TraesCS5D01G231100;TraesCS6D01G163200;TraesCS1B01G135200;TraesCS5A01G520900;TraesCS4D01G195800;TraesCS1D01G357000;TraesCS6A01G174100;TraesCS5D01G208300;TraesCS6B01G202700;T…
TraesCS1B01G258600		GO:0006812	cation transport	1323	84	6.48712e-10	4.86534e-08	TraesCS1B01G314100;TraesCS1B01G211100;TraesCS4D01G091700;TraesCS7B01G295600;TraesCS6A01G310700;TraesCS1D01G293500;TraesCS7A01G199900;TraesCS3D01G470100;TraesCS3B01G498200;TraesCS4B01G094900;TraesCSU01G182900;TraesCS5D01G219100;TraesCS7B01G210400;TraesCS2A01G312800;TraesCS5A01G263100;TraesCS5A01G374200;TraesCS5B01G149200;TraesCS6B01G165100;TraesCS1A01G120600;TraesCS3D01G443400;TraesCS1B01G312000;T…
TraesCS1B01G278300		GO:0051234	establishment of localization	6485	285	7.79378e-10	5.7674e-08	TraesCS2B01G424600;TraesCS2D01G408700;TraesCS5D01G130800;TraesCS7B01G295600;TraesCS5D01G447300;TraesCS1D01G161500;TraesCS1D01G293500;TraesCS4B01G112100;TraesCS5A01G227600;TraesCS4B01G015200;TraesCS2B01G346100;TraesCS5D01G185400;TraesCS5A01G374200;TraesCS6B01G165100;TraesCS5D01G265400;TraesCS2D01G287400;TraesCS3D01G288600;TraesCS3B01G382100;TraesCS5D01G362300;TraesCS4A01G216700;TraesCS5B01G003000;…
TraesCS1B01G280400		GO:0004857	enzyme inhibitor activity	860	62	1.02574e-09	7.38531e-08	TraesCS4A01G171100;TraesCS1D01G411500;TraesCS4B01G187700;TraesCS2D01G523700;TraesCS5B01G507900;TraesCS6D01G333500;TraesCS5A01G484800;TraesCS4B01G127200;TraesCS3A01G171800;TraesCS5D01G460200;TraesCS3B01G354300;TraesCS1D01G451400;TraesCS5D01G508100;TraesCS3A01G447200;TraesCS2A01G092800;TraesCS6D01G011100;TraesCS5D01G100400;TraesCS6B01G383700;TraesCS4A01G365800;TraesCS4B01G379600;TraesCS5B01G508000;…
TraesCS1B01G300000		GO:0098660	inorganic ion transmembrane transport	600	49	1.0467e-09	7.43159e-08	TraesCS7B01G295600;TraesCS3D01G470100;TraesCS3B01G498200;TraesCS4B01G094900;TraesCS2A01G312800;TraesCS5B01G149200;TraesCS6B01G165100;TraesCS1A01G120600;TraesCS3D01G443400;TraesCS1B01G312000;TraesCS2D01G287400;TraesCS3D01G288600;TraesCS1D01G301600;TraesCS4A01G216700;TraesCS2D01G422000;TraesCS3D01G450800;TraesCS6D01G096900;TraesCS6D01G290000;TraesCS7B01G106900;TraesCS2B01G329800;TraesCS7A01G393600;…
TraesCS1B01G300400		GO:0030234	enzyme regulator activity	1103	73	1.49095e-09	1.04366e-07	TraesCS4A01G171100;TraesCS1D01G411500;TraesCS4B01G187700;TraesCS2D01G523700;TraesCS5B01G507900;TraesCS6D01G333500;TraesCS5A01G484800;TraesCS4B01G127200;TraesCS3A01G171800;TraesCS5D01G460200;TraesCS3B01G354300;TraesCS1D01G451400;TraesCS5D01G508100;TraesCS3A01G447200;TraesCS4B01G219700;TraesCS2A01G092800;TraesCS4B01G205900;TraesCS6D01G011100;TraesCS5D01G100400;TraesCS6B01G383700;TraesCS4A01G365800;…
TraesCS1B01G307100		GO:0097164	ammonium ion metabolic process	117	19	3.48028e-09	2.40139e-07	TraesCS1D01G375500;TraesCS5B01G220000;TraesCS1D01G375600;TraesCS5B01G222500;TraesCS5A01G202000;TraesCS1A01G115300;TraesCS4B01G352300;TraesCS1B01G388700;TraesCS1D01G116700;TraesCS5A01G223500;TraesCS4D01G346700;TraesCS1D01G375700;TraesCS5D01G231100;TraesCS1B01G135200;TraesCS5A01G520900;TraesCS5A01G221200;TraesCS1A01G369600;TraesCS5D01G228900;TraesCS5D01G208300
TraesCS1B01G314100		GO:0016308	1-phosphatidylinositol-4-phosphate 5-kinase activity	27	10	3.9373e-09	2.67737e-07	TraesCS2D01G546200;TraesCS7A01G569400;TraesCS7D01G543200;TraesCS5A01G132500;TraesCS4B01G133100;TraesCS4D01G128000;TraesCS4A01G185600;TraesCS7B01G489300;TraesCS4A01G143600;TraesCS5B01G132400
TraesCS1B01G315700		GO:0034220	ion transmembrane transport	853	60	4.70376e-09	3.15152e-07	TraesCS1B01G211100;TraesCS4D01G091700;TraesCS7B01G295600;TraesCS3D01G470100;TraesCS3B01G498200;TraesCS4B01G094900;TraesCS2A01G312800;TraesCS5B01G149200;TraesCS6B01G165100;TraesCS3D01G126600;TraesCS1A01G120600;TraesCS3D01G443400;TraesCS1B01G312000;TraesCS2A01G220700;TraesCS2D01G287400;TraesCS3D01G288600;TraesCS1D01G301600;TraesCS4A01G216700;TraesCS2D01G422000;TraesCS3D01G450800;TraesCS6D01G096900;…
TraesCS1B01G321200		GO:0044042	glucan metabolic process	620	48	8.47433e-09	5.50831e-07	TraesCS6A01G337600;TraesCS7D01G418600;TraesCS7D01G418700;TraesCS1A01G396200;TraesCS7D01G418900;TraesCS7B01G243200;TraesCS7D01G147700;TraesCS7B01G048700;TraesCS6B01G110400;TraesCS6D01G318500;TraesCS2B01G184900;TraesCS7B01G327000;TraesCS5A01G317400;TraesCS2A01G123800;TraesCS3D01G298600;TraesCS5A01G248700;TraesCS7A01G427000;TraesCS6A01G088000;TraesCS7A01G146200;TraesCS2D01G301000;TraesCS6B01G368300;…
TraesCS1B01G321500		GO:0006073	cellular glucan metabolic process	620	48	8.47433e-09	5.59306e-07	TraesCS6A01G337600;TraesCS7D01G418600;TraesCS7D01G418700;TraesCS1A01G396200;TraesCS7D01G418900;TraesCS7B01G243200;TraesCS7D01G147700;TraesCS7B01G048700;TraesCS6B01G110400;TraesCS6D01G318500;TraesCS2B01G184900;TraesCS7B01G327000;TraesCS5A01G317400;TraesCS2A01G123800;TraesCS3D01G298600;TraesCS5A01G248700;TraesCS7A01G427000;TraesCS6A01G088000;TraesCS7A01G146200;TraesCS2D01G301000;TraesCS6B01G368300;…
TraesCS1B01G330400		GO:0016307	phosphatidylinositol phosphate kinase activity	65	14	9.30065e-09	5.95241e-07	TraesCS7A01G569400;TraesCS7D01G543200;TraesCS4D01G161900;TraesCS4A01G165400;TraesCS4A01G185600;TraesCS4A01G143600;TraesCS5B01G132400;TraesCS5D01G140700;TraesCS2D01G546200;TraesCS4B01G152500;TraesCS5A01G132500;TraesCS4B01G133100;TraesCS4D01G128000;TraesCS7B01G489300
TraesCS1B01G353800		GO:0022832	voltage-gated channel activity	124	19	9.37971e-09	5.81542e-07	TraesCS5B01G376100;TraesCS2A01G321100;TraesCS3B01G144700;TraesCS4D01G091700;TraesCS7D01G202900;TraesCS4A01G216700;TraesCS7A01G200200;TraesCS7A01G199900;TraesCS4B01G094900;TraesCSU01G182900;TraesCS7D01G203200;TraesCS7B01G106900;TraesCS2B01G329800;TraesCS6A01G098500;TraesCS2A01G312800;TraesCS2D01G311300;TraesCS5A01G374200;TraesCS2D01G342500;TraesCS3D01G126600
TraesCS1B01G356500		GO:0005244	voltage-gated ion channel activity	124	19	9.37971e-09	5.90922e-07	TraesCS5B01G376100;TraesCS2A01G321100;TraesCS3B01G144700;TraesCS4D01G091700;TraesCS7D01G202900;TraesCS4A01G216700;TraesCS7A01G200200;TraesCS7A01G199900;TraesCS4B01G094900;TraesCSU01G182900;TraesCS7D01G203200;TraesCS7B01G106900;TraesCS2B01G329800;TraesCS6A01G098500;TraesCS2A01G312800;TraesCS2D01G311300;TraesCS5A01G374200;TraesCS2D01G342500;TraesCS3D01G126600
TraesCS1B01G359800		GO:0016157	sucrose synthase activity	37	11	9.44233e-09	5.75982e-07	TraesCS4B01G167500;TraesCS7D01G036600;TraesCS7A01G040900;TraesCS3A01G425500;TraesCS4A01G492600;TraesCS6D01G403800;TraesCS4D01G169800;TraesCS6B01G466600;TraesCS3B01G461800;TraesCS3D01G420300;TraesCSU01G082000
TraesCS1B01G368600		GO:0098662	inorganic cation transmembrane transport	564	45	9.9526e-09	6.07109e-07	TraesCS7B01G295600;TraesCS7A01G246800;TraesCS3D01G470100;TraesCS3A01G340500;TraesCS3B01G498200;TraesCS4B01G094900;TraesCS2D01G523600;TraesCS4D01G257900;TraesCS6B01G137200;TraesCS6A01G136900;TraesCS2A01G312800;TraesCS1B01G324000;TraesCS5B01G149200;TraesCS6B01G165100;TraesCS6B01G201300;TraesCS1A01G120600;TraesCS3D01G443400;TraesCS1B01G312000;TraesCS4A01G046800;TraesCS5B01G376100;TraesCS2D01G287400;…
TraesCS1B01G368700		GO:0009853	photorespiration	138	20	1.03015e-08	6.18089e-07	TraesCS1B01G211100;TraesCS2A01G067100;TraesCS2A01G067200;TraesCS2A01G067000;TraesCS2A01G067300;TraesCS2A01G066800;TraesCS2A01G066900;TraesCS2A01G066700;TraesCS3D01G266100;TraesCS2B01G079500;TraesCS2D01G065600;TraesCS2D01G065400;TraesCS2D01G065500;TraesCS5B01G171000;TraesCS2D01G065200;TraesCS2D01G065300;TraesCS2D01G065100;TraesCS2B01G079400;TraesCS2B01G079200;TraesCS2B01G079100
TraesCS1B01G380600		GO:0015297	antiporter activity	362	34	1.22508e-08	7.22795e-07	TraesCS1B01G314100;TraesCS4A01G316600;TraesCS6A01G310700;TraesCS1D01G293500;TraesCS7D01G460200;TraesCS3A01G340500;TraesCS5D01G346300;TraesCS2D01G523600;TraesCS6B01G137200;TraesCS6B01G340700;TraesCS5A01G031700;TraesCS4B01G343000;TraesCS5B01G149200;TraesCS1A01G120600;TraesCS5D01G319000;TraesCS1A01G303800;TraesCS5A01G312200;TraesCS7B01G374500;TraesCS2B01G551300;TraesCS5B01G003000;TraesCS6A01G418500;…
TraesCS1B01G382700		GO:0022803	passive transmembrane transporter activity	293	30	1.23554e-08	7.04256e-07	TraesCS3B01G144700;TraesCS4D01G091700;TraesCS7D01G202900;TraesCS7B01G243000;TraesCS7A01G200200;TraesCS5D01G235100;TraesCS7A01G199900;TraesCS5A01G227600;TraesCS4B01G094900;TraesCSU01G182900;TraesCS5B01G226400;TraesCS2A01G312800;TraesCS1A01G086300;TraesCS5A01G374200;TraesCS2B01G246200;TraesCS3D01G126600;TraesCS2A01G220700;TraesCS5B01G376100;TraesCS2A01G321100;TraesCS4A01G216700;TraesCS7D01G203200;T…
TraesCS1B01G384600		GO:0015267	channel activity	293	30	1.23554e-08	7.16612e-07	TraesCS3B01G144700;TraesCS4D01G091700;TraesCS7D01G202900;TraesCS7B01G243000;TraesCS7A01G200200;TraesCS5D01G235100;TraesCS7A01G199900;TraesCS5A01G227600;TraesCS4B01G094900;TraesCSU01G182900;TraesCS5B01G226400;TraesCS2A01G312800;TraesCS1A01G086300;TraesCS5A01G374200;TraesCS2B01G246200;TraesCS3D01G126600;TraesCS2A01G220700;TraesCS5B01G376100;TraesCS2A01G321100;TraesCS4A01G216700;TraesCS7D01G203200;T…
TraesCS1B01G388700		GO:0048868	pollen tube development	92	16	2.15403e-08	1.2278e-06	TraesCS3A01G214800;TraesCS7D01G147700;TraesCS5B01G025000;TraesCS2A01G240300;TraesCS5D01G033500;TraesCS4A01G089000;TraesCS4B01G215300;TraesCS1D01G144300;TraesCS7D01G536300;TraesCS3B01G246500;TraesCS5A01G025700;TraesCS4B01G219700;TraesCS6B01G331500;TraesCS2D01G216300;TraesCS5D01G002400;TraesCS7D01G380300
TraesCS1B01G414300		GO:0022838	substrate-specific channel activity	284	29	2.27611e-08	1.27462e-06	TraesCS3B01G144700;TraesCS4D01G091700;TraesCS7D01G202900;TraesCS7B01G243000;TraesCS7A01G200200;TraesCS5D01G235100;TraesCS7A01G199900;TraesCS5A01G227600;TraesCS4B01G094900;TraesCSU01G182900;TraesCS5B01G226400;TraesCS2A01G312800;TraesCS1A01G086300;TraesCS5A01G374200;TraesCS2B01G246200;TraesCS3D01G126600;TraesCS2A01G220700;TraesCS5B01G376100;TraesCS2A01G321100;TraesCS4A01G216700;TraesCS7D01G203200;T…
TraesCS1B01G433200		GO:0015926	glucosidase activity	59	13	2.34295e-08	1.28862e-06	TraesCS6B01G031500;TraesCS7D01G010000;TraesCS3D01G477200;TraesCS4A01G484800;TraesCS6A01G023100;TraesCS2B01G599800;TraesCS6A01G023300;TraesCS2D01G382600;TraesCS5B01G556600;TraesCS3B01G528400;TraesCS7A01G010200;TraesCS6B01G031300;TraesCS6D01G026300
TraesCS1B01G433300		GO:0004564	beta-fructofuranosidase activity	32	10	2.61551e-08	1.38622e-06	TraesCS6A01G023100;TraesCS6B01G031500;TraesCS7D01G010000;TraesCS6A01G023300;TraesCS4A01G484800;TraesCS2D01G382600;TraesCS5B01G556600;TraesCS7A01G010200;TraesCS6B01G031300;TraesCS6D01G026300
TraesCS1B01G477900		GO:0090599	alpha-glucosidase activity	32	10	2.61551e-08	1.41238e-06	TraesCS6A01G023100;TraesCS6B01G031500;TraesCS7D01G010000;TraesCS6A01G023300;TraesCS4A01G484800;TraesCS2D01G382600;TraesCS5B01G556600;TraesCS7A01G010200;TraesCS6B01G031300;TraesCS6D01G026300
TraesCS1B01G478000		GO:0004575	sucrose alpha-glucosidase activity	32	10	2.61551e-08	1.43853e-06	TraesCS6A01G023100;TraesCS6B01G031500;TraesCS7D01G010000;TraesCS6A01G023300;TraesCS4A01G484800;TraesCS2D01G382600;TraesCS5B01G556600;TraesCS7A01G010200;TraesCS6B01G031300;TraesCS6D01G026300
TraesCS1B01G478300		GO:0016830	carbon-carbon lyase activity	321	31	2.7894e-08	1.47838e-06	TraesCS5B01G220000;TraesCS2A01G066800;TraesCS2A01G066900;TraesCS2A01G066700;TraesCS5A01G221200;TraesCS5D01G173900;TraesCS3B01G008500;TraesCS2A01G067100;TraesCS5B01G166300;TraesCS2A01G067200;TraesCS2A01G067000;TraesCS2A01G067300;TraesCS2B01G104000;TraesCS5A01G169500;TraesCS3B01G011200;TraesCS3D01G005000;TraesCS2D01G086300;TraesCS2A01G088600;TraesCS2B01G079500;TraesCS2D01G065600;TraesCS2D01G065400;…
TraesCS1D01G011400		GO:0048046	apoplast	357	33	2.92397e-08	1.52046e-06	TraesCS6A01G337600;TraesCS7D01G418600;TraesCS7D01G418700;TraesCS1A01G396200;TraesCS7D01G418900;TraesCS6B01G110400;TraesCS6D01G318500;TraesCS7B01G327000;TraesCS3A01G365300;TraesCS3B01G379900;TraesCS7A01G427000;TraesCS6A01G088000;TraesCS6B01G368300;TraesCS4B01G205900;TraesCS2B01G528300;TraesCS4A01G321800;TraesCS7B01G326900;TraesCS3B01G392700;TraesCS3D01G341600;TraesCS1D01G404300;TraesCS3A01G360400;…
TraesCS1D01G020200		GO:0010411	xyloglucan metabolic process	147	20	3.07304e-08	1.56725e-06	TraesCS6A01G337600;TraesCS7D01G418600;TraesCS1A01G396200;TraesCS4A01G321800;TraesCS7D01G418900;TraesCS7B01G326900;TraesCS6B01G110400;TraesCS6D01G318500;TraesCS1D01G404300;TraesCS7B01G327000;TraesCS7A01G426100;TraesCS3B01G108700;TraesCS7A01G427000;TraesCS6A01G088000;TraesCS7A01G426900;TraesCS7D01G419100;TraesCSU01G018400;TraesCS6B01G368300;TraesCS7A01G426600;TraesCS7A01G426700
TraesCS1D01G038300		GO:0098655	cation transmembrane transport	590	45	3.77385e-08	1.92467e-06	TraesCS7B01G295600;TraesCS7A01G246800;TraesCS3D01G470100;TraesCS3A01G340500;TraesCS3B01G498200;TraesCS4B01G094900;TraesCS2D01G523600;TraesCS4D01G257900;TraesCS6B01G137200;TraesCS6A01G136900;TraesCS2A01G312800;TraesCS1B01G324000;TraesCS5B01G149200;TraesCS6B01G165100;TraesCS6B01G201300;TraesCS1A01G120600;TraesCS3D01G443400;TraesCS1B01G312000;TraesCS4A01G046800;TraesCS5B01G376100;TraesCS2D01G287400;…
TraesCS1D01G059800		GO:0004620	phospholipase activity	109	17	4.25009e-08	2.12505e-06	TraesCS5B01G222500;TraesCS5A01G202000;TraesCS1A01G115300;TraesCS4B01G352300;TraesCS1D01G116700;TraesCS5A01G223500;TraesCS5A01G511000;TraesCS4D01G346700;TraesCS5D01G231100;TraesCS1B01G135200;TraesCS5A01G520900;TraesCS4D01G195800;TraesCS1B01G442400;TraesCS2B01G154600;TraesCS4B01G217300;TraesCS5D01G208300;TraesCS4B01G195200
TraesCS1D01G084400		GO:0005216	ion channel activity	276	28	4.53106e-08	2.26553e-06	TraesCS3B01G144700;TraesCS4D01G091700;TraesCS7D01G202900;TraesCS7A01G200200;TraesCS5D01G235100;TraesCS7A01G199900;TraesCS5A01G227600;TraesCS4B01G094900;TraesCSU01G182900;TraesCS5B01G226400;TraesCS2A01G312800;TraesCS1A01G086300;TraesCS5A01G374200;TraesCS2B01G246200;TraesCS3D01G126600;TraesCS2A01G220700;TraesCS5B01G376100;TraesCS2A01G321100;TraesCS4A01G216700;TraesCS7D01G203200;TraesCS7B01G106900;T…
TraesCS1D01G114800		GO:0015672	monovalent inorganic cation transport	537	42	5.29125e-08	2.59271e-06	TraesCS1B01G314100;TraesCS4D01G091700;TraesCS7B01G295600;TraesCS7D01G202900;TraesCS7A01G200200;TraesCS7A01G246800;TraesCS7A01G199900;TraesCS3A01G340500;TraesCS3B01G498200;TraesCS4B01G094900;TraesCSU01G182900;TraesCS2D01G523600;TraesCS6A01G136900;TraesCS2A01G312800;TraesCS5A01G263100;TraesCS5A01G374200;TraesCS5B01G149200;TraesCS6B01G165100;TraesCS1A01G120600;TraesCS3D01G443400;TraesCS1B01G312000;T…
TraesCS1D01G116700		GO:0042578	phosphoric ester hydrolase activity	827	56	5.44079e-08	2.66599e-06	TraesCS4D01G129800;TraesCS1B01G368600;TraesCS2D01G582400;TraesCS3D01G323100;TraesCS4D01G087200;TraesCS5D01G231100;TraesCS1B01G224300;TraesCS2A01G364400;TraesCS4D01G159700;TraesCS2B01G374900;TraesCS4B01G135100;TraesCS2D01G362300;TraesCS2A01G570900;TraesCS5A01G532400;TraesCS7D01G417600;TraesCS2D01G354600;TraesCS4B01G352300;TraesCS1D01G116700;TraesCS2D01G315100;TraesCS7B01G326200;TraesCS5A01G520900;…
TraesCS1D01G123400		GO:0009860	pollen tube growth	54	12	7.31961e-08	3.51341e-06	TraesCS4B01G215300;TraesCS7D01G147700;TraesCS1D01G144300;TraesCS5B01G025000;TraesCS2A01G240300;TraesCS5A01G025700;TraesCS5D01G033500;TraesCS4B01G219700;TraesCS6B01G331500;TraesCS4A01G089000;TraesCS5D01G002400;TraesCS7D01G380300
TraesCS1D01G127400		GO:0035251	UDP-glucosyltransferase activity	234	25	8.58367e-08	4.12016e-06	TraesCS7D01G036600;TraesCS7A01G040900;TraesCS7B01G243200;TraesCS7D01G147700;TraesCS7B01G048700;TraesCS3B01G461800;TraesCSU01G082000;TraesCS4D01G169800;TraesCS7A01G146200;TraesCS2D01G301000;TraesCS5D01G261000;TraesCS3D01G420300;TraesCS4B01G167500;TraesCS2A01G210100;TraesCS2D01G126100;TraesCS3A01G425500;TraesCS7A01G331500;TraesCS6D01G403800;TraesCS7D01G339800;TraesCS2A01G302300;TraesCS2B01G144900;T…
TraesCS1D01G147800		GO:0015291	secondary active transmembrane transporter activity	527	41	8.74091e-08	4.10823e-06	TraesCS1B01G314100;TraesCS4A01G043400;TraesCS4A01G316600;TraesCS6A01G310700;TraesCS3A01G126300;TraesCS1D01G293500;TraesCS7D01G460200;TraesCS3A01G340500;TraesCS5D01G346300;TraesCS2D01G523600;TraesCS6B01G137200;TraesCS6B01G340700;TraesCS5A01G031700;TraesCS3B01G323500;TraesCS4B01G343000;TraesCS2D01G058700;TraesCS5B01G149200;TraesCS1A01G120600;TraesCS5D01G319000;TraesCS3A01G288800;TraesCS1A01G303800;…
TraesCS1D01G159700		GO:0004630	phospholipase D activity	45	11	8.93629e-08	4.20006e-06	TraesCS1B01G135200;TraesCS5A01G520900;TraesCS5B01G222500;TraesCS5A01G202000;TraesCS1A01G115300;TraesCS4B01G352300;TraesCS1D01G116700;TraesCS5A01G223500;TraesCS4D01G346700;TraesCS5D01G208300;TraesCS5D01G231100
TraesCS1D01G161500		GO:0016052	carbohydrate catabolic process	452	37	1.03175e-07	4.74603e-06	TraesCS1B01G366400;TraesCS4A01G129900;TraesCS7A01G357800;TraesCS2A01G215300;TraesCS3A01G239200;TraesCS2B01G184900;TraesCS2B01G141700;TraesCS5A01G317400;TraesCS2A01G123800;TraesCS5D01G099300;TraesCS5A01G248700;TraesCS5A01G513200;TraesCS7A01G075600;TraesCS3B01G354300;TraesCS2B01G024500;TraesCS4D01G339400;TraesCS3B01G598100;TraesCS4D01G176600;TraesCS2B01G528300;TraesCS2A01G344200;TraesCS1A01G355200;…
TraesCS1D01G188000		GO:0008092	cytoskeletal protein binding	457	37	1.35876e-07	6.2503e-06	TraesCS1A01G291000;TraesCS1D01G289600;TraesCS2A01G410700;TraesCS6A01G247000;TraesCS5A01G317000;TraesCS6A01G188600;TraesCS4A01G078900;TraesCS4A01G169700;TraesCS6B01G215900;TraesCS6D01G186700;TraesCS1B01G356700;TraesCS4D01G144800;TraesCS4D01G163700;TraesCS5B01G317600;TraesCS6A01G200800;TraesCS3A01G539200;TraesCS6B01G111900;TraesCS3D01G277200;TraesCSU01G016800;TraesCS2B01G255200;TraesCS3B01G311200;T…
TraesCS1D01G188800		GO:0046839	phospholipid dephosphorylation	57	12	1.38572e-07	6.23572e-06	TraesCS6D01G281800;TraesCS3D01G117300;TraesCS6A01G302300;TraesCS7D01G183100;TraesCS5B01G277500;TraesCS5D01G285100;TraesCS3D01G331600;TraesCS3B01G134300;TraesCS6B01G331500;TraesCS5A01G278100;TraesCS7A01G181500;TraesCS7B01G086400
TraesCS1D01G207200		GO:0046856	phosphatidylinositol dephosphorylation	57	12	1.38572e-07	6.23572e-06	TraesCS6D01G281800;TraesCS3D01G117300;TraesCS6A01G302300;TraesCS7D01G183100;TraesCS5B01G277500;TraesCS5D01G285100;TraesCS3D01G331600;TraesCS3B01G134300;TraesCS6B01G331500;TraesCS5A01G278100;TraesCS7A01G181500;TraesCS7B01G086400
TraesCS1D01G211500		GO:0055114	oxidation-reduction process	6698	279	1.57337e-07	6.92281e-06	TraesCS7B01G375600;TraesCS2A01G565700;TraesCS2A01G091000;TraesCS3B01G146900;TraesCS7A01G538700;TraesCS4B01G135900;TraesCS5D01G244700;TraesCS2D01G035500;TraesCS2A01G331800;TraesCS3A01G405000;TraesCS3B01G568600;TraesCS4B01G232800;TraesCS1A01G290700;TraesCS2B01G284900;TraesCS1D01G301200;TraesCS2D01G002800;TraesCS4B01G385600;TraesCS7D01G442300;TraesCS3D01G345600;TraesCS2A01G075300;TraesCS2A01G067000;…
TraesCS1D01G214300		GO:0016298	lipase activity	209	23	1.62372e-07	7.14437e-06	TraesCS5B01G222500;TraesCS5A01G202000;TraesCS1A01G115300;TraesCS2B01G297300;TraesCS4B01G352300;TraesCS6B01G133500;TraesCS1D01G116700;TraesCS5A01G223500;TraesCS5A01G511000;TraesCS4D01G346700;TraesCS5D01G231100;TraesCS1B01G135200;TraesCS2D01G278500;TraesCS5A01G520900;TraesCS2A01G279600;TraesCS4D01G195800;TraesCS6D01G093000;TraesCS1B01G442400;TraesCS2B01G154600;TraesCS4B01G217300;TraesCS6A01G104300;…
TraesCS1D01G215100		GO:0046488	phosphatidylinositol metabolic process	298	28	2.25571e-07	9.69954e-06	TraesCS7A01G569400;TraesCS7D01G183100;TraesCS4A01G165400;TraesCS4A01G185600;TraesCS5B01G132400;TraesCS5D01G140700;TraesCS2D01G546200;TraesCS4B01G152500;TraesCS6A01G302300;TraesCS4B01G133100;TraesCS5B01G277500;TraesCS7B01G489300;TraesCS3B01G134300;TraesCS6B01G331500;TraesCS6D01G281800;TraesCS7D01G543200;TraesCS4D01G161900;TraesCS4A01G143600;TraesCS5A01G278100;TraesCS7B01G086400;TraesCS3D01G117300;…
TraesCS1D01G215300		GO:0009932	cell tip growth	71	13	2.38556e-07	1.02579e-05	TraesCS7D01G147700;TraesCS5B01G025000;TraesCS2A01G240300;TraesCS5D01G033500;TraesCS4A01G089000;TraesCS7B01G086400;TraesCS4B01G215300;TraesCS1D01G144300;TraesCS5A01G025700;TraesCS4B01G219700;TraesCS6B01G331500;TraesCS5D01G002400;TraesCS7D01G380300
TraesCS1D01G234700		GO:0009827	plant-type cell wall modification	31	9	2.68056e-07	1.15264e-05	TraesCS4B01G215300;TraesCS1D01G144300;TraesCS5B01G025000;TraesCS5A01G025700;TraesCS5D01G033500;TraesCS6B01G331500;TraesCS4A01G089000;TraesCS5D01G002400;TraesCS7D01G380300
TraesCS1D01G247500		GO:0044264	cellular polysaccharide metabolic process	745	50	3.5587e-07	1.49465e-05	TraesCS7D01G418600;TraesCS7B01G243200;TraesCS7D01G147700;TraesCS6D01G318500;TraesCS7B01G327000;TraesCS5A01G317400;TraesCS1A01G266600;TraesCS2A01G123800;TraesCS5A01G248700;TraesCS7A01G427000;TraesCS6A01G088000;TraesCS6B01G368300;TraesCS5D01G261000;TraesCS2A01G210100;TraesCS7A01G331500;TraesCS7A01G337000;TraesCS5D01G255800;TraesCS7D01G339800;TraesCS2A01G302300;TraesCS7D01G419100;TraesCSU01G018400;T…
TraesCS1D01G249500		GO:0071704	organic substance metabolic process	24369	862	4.35621e-07	1.82961e-05	TraesCS7D01G147700;TraesCS6B01G439100;TraesCS2D01G116700;TraesCS6B01G133500;TraesCS6B01G213500;TraesCS4A01G238600;TraesCS1B01G433300;TraesCS1A01G229300;TraesCS3D01G485000;TraesCS6D01G264200;TraesCS3A01G013400;TraesCS1A01G369600;TraesCS3B01G354300;TraesCS6B01G182900;TraesCS6D01G323500;TraesCS1D01G301200;TraesCS6B01G006500;TraesCS1A01G355200;TraesCS1A01G227100;TraesCS4B01G235400;TraesCS1D01G357000;…
TraesCS1D01G266700		GO:0016717	oxidoreductase activity, acting on paired donors, with oxidation of a pair of donors resulting in the reduction of molecular oxygen to two molecules of water	64	12	5.2725e-07	2.16173e-05	TraesCS4D01G130700;TraesCS4B01G135900;TraesCS5D01G244700;TraesCS5A01G236800;TraesCS5A01G237000;TraesCS2A01G075300;TraesCS5B01G235900;TraesCS5A01G123600;TraesCS5D01G131500;TraesCS6A01G280100;TraesCS5B01G123200;TraesCS4A01G182700
TraesCS1D01G274700		GO:0015491	cation:cation antiporter activity	43	10	5.70683e-07	2.3398e-05	TraesCS1B01G314100;TraesCS5D01G268200;TraesCS5B01G149200;TraesCS6D01G096900;TraesCS1B01G307100;TraesCS3A01G340500;TraesCS6D01G290000;TraesCS2D01G523600;TraesCS6A01G108700;TraesCS6B01G137200
TraesCS1D01G289300		GO:0005985	sucrose metabolic process	55	11	7.93916e-07	3.25505e-05	TraesCS4B01G167500;TraesCS7D01G036600;TraesCS7A01G040900;TraesCS3A01G425500;TraesCS4A01G492600;TraesCS6D01G403800;TraesCS4D01G169800;TraesCS6B01G466600;TraesCS3B01G461800;TraesCS3D01G420300;TraesCSU01G082000
TraesCS1D01G289600		GO:0006644	phospholipid metabolic process	750	49	9.98946e-07	3.99579e-05	TraesCS1D01G375600;TraesCS7A01G569400;TraesCS5D01G219100;TraesCS5B01G132400;TraesCS5D01G231100;TraesCS1A01G369600;TraesCS2B01G154600;TraesCS7B01G489300;TraesCS6B01G331500;TraesCS6D01G281800;TraesCS7D01G543200;TraesCS4D01G161900;TraesCS4B01G352300;TraesCS1B01G388700;TraesCS1D01G116700;TraesCS4A01G143600;TraesCS7B01G086400;TraesCS5A01G520900;TraesCS5D01G519300;TraesCS5A01G132500;TraesCS5D01G285100;…
TraesCS1D01G291100		GO:0005545	1-phosphatidylinositol binding	36	9	1.08927e-06	4.24816e-05	TraesCS5D01G304500;TraesCS6A01G154100;TraesCS7A01G490500;TraesCS1A01G266200;TraesCS6D01G143700;TraesCS1D01G266400;TraesCS7D01G476900;TraesCS1B01G277200;TraesCS5B01G296700
TraesCS1D01G309600		GO:0048268	clathrin coat assembly	36	9	1.08927e-06	4.35709e-05	TraesCS5D01G304500;TraesCS6A01G154100;TraesCS7A01G490500;TraesCS1A01G266200;TraesCS6D01G143700;TraesCS1D01G266400;TraesCS7D01G476900;TraesCS1B01G277200;TraesCS5B01G296700
TraesCS1D01G317700		GO:0046854	phosphatidylinositol phosphorylation	81	13	1.15811e-06	4.51664e-05	TraesCS7A01G569400;TraesCS7D01G543200;TraesCS4D01G161900;TraesCS4A01G165400;TraesCS4A01G185600;TraesCS4A01G143600;TraesCS5B01G132400;TraesCS2D01G546200;TraesCS4B01G152500;TraesCS5A01G132500;TraesCS4B01G133100;TraesCS4D01G128000;TraesCS7B01G489300
TraesCS1D01G335300		GO:0004133	glycogen debranching enzyme activity	13	6	1.20817e-06	4.71186e-05	TraesCS2A01G123800;TraesCS5A01G248700;TraesCS2B01G184900;TraesCS2D01G166600;TraesCS5D01G255800;TraesCS2A01G159300
TraesCS1D01G343200		GO:0046834	lipid phosphorylation	82	13	1.33757e-06	5.08278e-05	TraesCS7A01G569400;TraesCS7D01G543200;TraesCS4D01G161900;TraesCS4A01G165400;TraesCS4A01G185600;TraesCS4A01G143600;TraesCS5B01G132400;TraesCS2D01G546200;TraesCS4B01G152500;TraesCS5A01G132500;TraesCS4B01G133100;TraesCS4D01G128000;TraesCS7B01G489300
TraesCS1D01G357000		GO:0000234	phosphoethanolamine N-methyltransferase activity	8	5	1.43006e-06	5.43425e-05	TraesCS1D01G375500;TraesCS1D01G375600;TraesCS1A01G369600;TraesCS1B01G388700;TraesCS1D01G375700
TraesCS1D01G362100		GO:0006656	phosphatidylcholine biosynthetic process	8	5	1.43006e-06	5.43425e-05	TraesCS1D01G375500;TraesCS1D01G375600;TraesCS1A01G369600;TraesCS1B01G388700;TraesCS1D01G375700
TraesCS1D01G362200		GO:0017048	Rho GTPase binding	38	9	1.78418e-06	6.60145e-05	TraesCS3A01G305500;TraesCS1D01G400200;TraesCS3B01G331000;TraesCS6A01G196000;TraesCS1B01G420200;TraesCS4B01G219700;TraesCS1A01G392100;TraesCS3D01G296400;TraesCS6D01G183300
TraesCS1D01G370400		GO:0022839	ion gated channel activity	224	22	2.06007e-06	7.62226e-05	TraesCS5B01G376100;TraesCS2A01G321100;TraesCS3B01G144700;TraesCS4D01G091700;TraesCS7D01G202900;TraesCS4A01G216700;TraesCS7A01G200200;TraesCS7A01G199900;TraesCS4B01G094900;TraesCSU01G182900;TraesCS7D01G203200;TraesCS7B01G106900;TraesCS2B01G329800;TraesCS6A01G098500;TraesCS2A01G312800;TraesCSU01G108000;TraesCS2D01G311300;TraesCS5A01G374200;TraesCS2D01G342500;TraesCS2B01G246200;TraesCS3D01G126600;Tr…
TraesCS1D01G372300		GO:0043086	negative regulation of catalytic activity	209	21	2.42214e-06	8.96191e-05	TraesCS6D01G011100;TraesCS5D01G100400;TraesCS6A01G007000;TraesCS2A01G344200;TraesCS1B01G147900;TraesCS5B01G458900;TraesCS2B01G551400;TraesCS5B01G507400;TraesCS5D01G498300;TraesCS2B01G107500;TraesCS2B01G546900;TraesCS5D01G460500;TraesCS3A01G171800;TraesCS4A01G116700;TraesCS5D01G519300;TraesCS2D01G091800;TraesCS2A01G518500;TraesCS5B01G215400;TraesCS1A01G403700;TraesCS2D01G519900;TraesCS2A01G092800
TraesCS1D01G375500		GO:0015629	actin cytoskeleton	100	14	2.46528e-06	8.875e-05	TraesCS7D01G190300;TraesCS2B01G255200;TraesCS5D01G558600;TraesCS2A01G410700;TraesCS6A01G247000;TraesCS5B01G566200;TraesCS1A01G358500;TraesCS4A01G313500;TraesCS1B01G375000;TraesCS1D01G363400;TraesCS2A01G227300;TraesCS2B01G429500;TraesCS6B01G277600;TraesCS7B01G094100
TraesCS1D01G375600		GO:0009826	unidimensional cell growth	100	14	2.46528e-06	9.12153e-05	TraesCS7D01G147700;TraesCS5B01G025000;TraesCS2A01G240300;TraesCS5D01G033500;TraesCS4A01G089000;TraesCS7B01G086400;TraesCS4B01G215300;TraesCS1D01G144300;TraesCS5A01G025700;TraesCS4B01G219700;TraesCS6B01G331500;TraesCS5D01G002400;TraesCS7D01G380300;TraesCS3D01G407400
TraesCS1D01G389900		GO:0022836	gated channel activity	227	22	2.56569e-06	9.23648e-05	TraesCS5B01G376100;TraesCS2A01G321100;TraesCS3B01G144700;TraesCS4D01G091700;TraesCS7D01G202900;TraesCS4A01G216700;TraesCS7A01G200200;TraesCS7A01G199900;TraesCS4B01G094900;TraesCSU01G182900;TraesCS7D01G203200;TraesCS7B01G106900;TraesCS2B01G329800;TraesCS6A01G098500;TraesCS2A01G312800;TraesCSU01G108000;TraesCS2D01G311300;TraesCS5A01G374200;TraesCS2D01G342500;TraesCS2B01G246200;TraesCS3D01G126600;Tr…
TraesCS1D01G400800		GO:0080019	fatty-acyl-CoA reductase (alcohol-forming) activity	40	9	2.83118e-06	0.000101922	TraesCS4D01G282000;TraesCS7B01G291100;TraesCS7D01G278300;TraesCS7B01G176400;TraesCS4B01G363100;TraesCS4A01G388600;TraesCS5B01G238300;TraesCS4A01G020500;TraesCS7A01G278500
TraesCS1D01G404300		GO:0016829	lyase activity	984	58	2.83514e-06	9.92297e-05	TraesCS7D01G443400;TraesCS7A01G365700;TraesCS2A01G066800;TraesCS4D01G215800;TraesCS3B01G259300;TraesCS4B01G215300;TraesCS7A01G075600;TraesCS7A01G454300;TraesCS3D01G223300;TraesCS2B01G024500;TraesCS2D01G423500;TraesCS7B01G261700;TraesCS3B01G008500;TraesCS1D01G114800;TraesCS6D01G170500;TraesCS5B01G166300;TraesCS2A01G067200;TraesCS5A01G236600;TraesCS2A01G067000;TraesCS3A01G230000;TraesCS3B01G011200;…
TraesCS1D01G411500		GO:0005983	starch catabolic process	22	7	2.95813e-06	0.000103534	TraesCS2A01G123800;TraesCS5A01G248700;TraesCS2B01G184900;TraesCS2D01G166600;TraesCS5D01G255800;TraesCS4D01G339400;TraesCS2A01G159300
TraesCS1D01G411600		GO:0016311	dephosphorylation	565	39	3.38808e-06	0.000118583	TraesCS4D01G129800;TraesCS7D01G521000;TraesCS7D01G183100;TraesCS3A01G329700;TraesCS4A01G183500;TraesCS4D01G087200;TraesCS2A01G412100;TraesCS1B01G224300;TraesCS6A01G302300;TraesCS2A01G364400;TraesCS7B01G450800;TraesCS4D01G159700;TraesCS2B01G374900;TraesCS5B01G277500;TraesCS4B01G135100;TraesCS7A01G423900;TraesCS3B01G134300;TraesCS6B01G331500;TraesCS4B01G194800;TraesCS6D01G281800;TraesCS3B01G359800;…
TraesCS1D01G417400		GO:0032787	monocarboxylic acid metabolic process	1450	77	3.8102e-06	0.000133357	TraesCS4D01G093600;TraesCS2D01G135300;TraesCS5D01G219100;TraesCS7A01G206000;TraesCS7B01G210400;TraesCS5D01G244700;TraesCS7A01G075600;TraesCS1D01G147800;TraesCS7B01G019600;TraesCS2A01G507700;TraesCS2B01G131600;TraesCS5D01G131500;TraesCS1D01G420900;TraesCS2A01G385100;TraesCS4D01G314400;TraesCS6D01G321600;TraesCS1B01G440000;TraesCS3D01G279300;TraesCS7D01G307100;TraesCS4D01G176600;TraesCS2B01G528300;…
TraesCS1D01G426600		GO:0005085	guanyl-nucleotide exchange factor activity	64	11	3.82731e-06	0.000130128	TraesCS3D01G246200;TraesCS3A01G245300;TraesCS3A01G305500;TraesCS1D01G400200;TraesCS3B01G331000;TraesCS6A01G196000;TraesCS3B01G274600;TraesCS1B01G420200;TraesCS1A01G392100;TraesCS3D01G296400;TraesCS6D01G183300
TraesCS1D01G440900		GO:0009664	plant-type cell wall organization	234	22	4.21302e-06	0.000143243	TraesCS5B01G025000;TraesCS7A01G136600;TraesCS7D01G136500;TraesCS5D01G033500;TraesCS7A01G399100;TraesCS2A01G066600;TraesCS4A01G089000;TraesCS7B01G197100;TraesCS3B01G376900;TraesCS2A01G123800;TraesCS7D01G284000;TraesCS4B01G215300;TraesCS5A01G248700;TraesCS1D01G144300;TraesCS7B01G299700;TraesCS3D01G338400;TraesCS2D01G065000;TraesCS3D01G338600;TraesCS5A01G025700;TraesCS6B01G331500;TraesCS5D01G002400;…
TraesCS1D01G441900		GO:0030258	lipid modification	289	25	4.32733e-06	0.000147129	TraesCS7A01G569400;TraesCS7D01G183100;TraesCS4A01G165400;TraesCS4A01G185600;TraesCS5B01G132400;TraesCS2D01G546200;TraesCS4B01G152500;TraesCS6A01G302300;TraesCS4B01G133100;TraesCS5B01G277500;TraesCS7B01G489300;TraesCS3B01G134300;TraesCS6B01G331500;TraesCS6D01G281800;TraesCS7D01G543200;TraesCS4D01G161900;TraesCS4A01G143600;TraesCS5A01G278100;TraesCS7B01G086400;TraesCS3D01G117300;TraesCS5A01G132500;…
TraesCS1D01G451500		GO:0045490	pectin catabolic process	32	8	4.34646e-06	0.000143433	TraesCS3B01G598100;TraesCS5D01G099300;TraesCS4A01G116700;TraesCS2D01G091800;TraesCS2A01G344200;TraesCS3B01G354300;TraesCS2B01G024500;TraesCS5B01G458900
TraesCS2A01G002000		GO:0030276	clathrin binding	42	9	4.36756e-06	0.00014413	TraesCS5D01G304500;TraesCS6A01G154100;TraesCS7A01G490500;TraesCS1A01G266200;TraesCS6D01G143700;TraesCS1D01G266400;TraesCS7D01G476900;TraesCS1B01G277200;TraesCS5B01G296700
TraesCS2A01G007000		GO:0045300	acyl-[acyl-carrier-protein] desaturase activity	33	8	5.58211e-06	0.00018421	TraesCS5D01G244700;TraesCS5A01G236800;TraesCS5A01G237000;TraesCS2A01G075300;TraesCS5B01G235900;TraesCS5A01G123600;TraesCS5D01G131500;TraesCS5B01G123200
TraesCS2A01G010000		GO:0044092	negative regulation of molecular function	221	21	5.84231e-06	0.000192796	TraesCS6D01G011100;TraesCS5D01G100400;TraesCS6A01G007000;TraesCS2A01G344200;TraesCS1B01G147900;TraesCS5B01G458900;TraesCS2B01G551400;TraesCS5B01G507400;TraesCS5D01G498300;TraesCS2B01G107500;TraesCS2B01G546900;TraesCS5D01G460500;TraesCS3A01G171800;TraesCS4A01G116700;TraesCS5D01G519300;TraesCS2D01G091800;TraesCS2A01G518500;TraesCS5B01G215400;TraesCS1A01G403700;TraesCS2D01G519900;TraesCS2A01G092800
TraesCS2A01G014800		GO:0016837	carbon-oxygen lyase activity, acting on polysaccharides	10	5	6.11068e-06	0.000195542	TraesCS6D01G170500;TraesCS6A01G184500;TraesCS7A01G365700;TraesCS2B01G024500;TraesCS7B01G261700
TraesCS2A01G014900		GO:0030570	pectate lyase activity	10	5	6.11068e-06	0.000195542	TraesCS6D01G170500;TraesCS6A01G184500;TraesCS7A01G365700;TraesCS2B01G024500;TraesCS7B01G261700
TraesCS2A01G015400		GO:0009251	glucan catabolic process	44	9	6.5695e-06	0.000210224	TraesCS2A01G123800;TraesCS5A01G248700;TraesCS5D01G323700;TraesCS2B01G184900;TraesCS2D01G166600;TraesCS5D01G255800;TraesCS5A01G317400;TraesCS4D01G339400;TraesCS2A01G159300
TraesCS2A01G015600		GO:0044247	cellular polysaccharide catabolic process	44	9	6.5695e-06	0.000210224	TraesCS2A01G123800;TraesCS5A01G248700;TraesCS5D01G323700;TraesCS2B01G184900;TraesCS2D01G166600;TraesCS5D01G255800;TraesCS5A01G317400;TraesCS4D01G339400;TraesCS2A01G159300
TraesCS2A01G044900		GO:0008610	lipid biosynthetic process	1402	74	7.17304e-06	0.000229537	TraesCS1D01G375600;TraesCS4D01G093600;TraesCS7B01G142500;TraesCS2D01G135300;TraesCS5D01G219100;TraesCS7A01G206000;TraesCS7A01G538700;TraesCS3D01G485000;TraesCS1D01G147800;TraesCS4D01G215000;TraesCS2A01G507700;TraesCS2B01G007200;TraesCS5D01G328700;TraesCS1A01G369600;TraesCS2A01G331800;TraesCS2D01G016300;TraesCS5D01G131500;TraesCS1D01G420900;TraesCS2A01G385100;TraesCS4D01G314400;TraesCS6D01G321600;…
TraesCS2A01G050400		GO:0004650	polygalacturonase activity	140	16	7.28912e-06	0.000225963	TraesCS6A01G084500;TraesCS7B01G304500;TraesCS7D01G399000;TraesCS2A01G469000;TraesCS7B01G304100;TraesCS5D01G481800;TraesCS7B01G304400;TraesCS6B01G118000;TraesCS1B01G382700;TraesCS7D01G397900;TraesCS7D01G398900;TraesCS5B01G481500;TraesCS6A01G159000;TraesCS7A01G405000;TraesCS7A01G404900;TraesCS7A01G404700
TraesCS2A01G062600		GO:0070290	N-acylphosphatidylethanolamine-specific phospholipase D activity	17	6	7.83527e-06	0.000242893	TraesCS5B01G222500;TraesCS5A01G202000;TraesCS1A01G115300;TraesCS4B01G352300;TraesCS1D01G116700;TraesCS5D01G208300
TraesCS2A01G066700		GO:0030136	clathrin-coated vesicle	57	10	8.68475e-06	0.000269227	TraesCS5D01G304500;TraesCS6A01G154100;TraesCS7A01G490500;TraesCS7D01G264700;TraesCS1A01G266200;TraesCS6D01G143700;TraesCS1D01G266400;TraesCS7D01G476900;TraesCS1B01G277200;TraesCS5B01G296700
TraesCS2A01G066800		GO:0016459	myosin complex	35	8	8.95777e-06	0.000277691	TraesCS1B01G375000;TraesCS1D01G363400;TraesCS7D01G190300;TraesCS5D01G558600;TraesCS5B01G566200;TraesCS1A01G358500;TraesCS4A01G313500;TraesCS7B01G094100
TraesCS2A01G066900		GO:0099516	ion antiporter activity	58	10	1.02049e-05	0.000306147	TraesCS1B01G314100;TraesCS5D01G268200;TraesCS5B01G149200;TraesCS6D01G096900;TraesCS1B01G307100;TraesCS3A01G340500;TraesCS6D01G290000;TraesCS2D01G523600;TraesCS6A01G108700;TraesCS6B01G137200
TraesCS2A01G067000		GO:0043094	cellular metabolic compound salvage	212	20	1.0726e-05	0.00032178	TraesCS1B01G211100;TraesCS2A01G067100;TraesCS2A01G067200;TraesCS2A01G067000;TraesCS2A01G067300;TraesCS2A01G066800;TraesCS2A01G066900;TraesCS2A01G066700;TraesCS3D01G266100;TraesCS2B01G079500;TraesCS2D01G065600;TraesCS2D01G065400;TraesCS2D01G065500;TraesCS5B01G171000;TraesCS2D01G065200;TraesCS2D01G065300;TraesCS2D01G065100;TraesCS2B01G079400;TraesCS2B01G079200;TraesCS2B01G079100
TraesCS2A01G067100		GO:0004134	4-alpha-glucanotransferase activity	6	4	1.2811e-05	0.00038433	TraesCS2A01G123800;TraesCS2B01G184900;TraesCS2D01G166600;TraesCS2A01G159300
TraesCS2A01G067200		GO:0000025	maltose catabolic process	6	4	1.2811e-05	0.00038433	TraesCS2A01G123800;TraesCS2B01G184900;TraesCS2D01G166600;TraesCS2A01G159300
TraesCS2A01G067300		GO:0005088	Ras guanyl-nucleotide exchange factor activity	37	8	1.3911e-05	0.000403419	TraesCS3A01G305500;TraesCS1D01G400200;TraesCS3B01G331000;TraesCS6A01G196000;TraesCS1B01G420200;TraesCS1A01G392100;TraesCS3D01G296400;TraesCS6D01G183300
TraesCS2A01G075000		GO:0005089	Rho guanyl-nucleotide exchange factor activity	37	8	1.3911e-05	0.00041733	TraesCS3A01G305500;TraesCS1D01G400200;TraesCS3B01G331000;TraesCS6A01G196000;TraesCS1B01G420200;TraesCS1A01G392100;TraesCS3D01G296400;TraesCS6D01G183300
TraesCS2A01G091000		GO:0070588	calcium ion transmembrane transport	48	9	1.39115e-05	0.000403433	TraesCS4A01G046800;TraesCS1B01G324000;TraesCS4B01G258000;TraesCS6D01G096900;TraesCS3B01G519000;TraesCS3D01G470100;TraesCS4D01G257900;TraesCS6A01G108700;TraesCS6B01G137200
TraesCS2A01G091100		GO:0071669	plant-type cell wall organization or biogenesis	290	24	1.3965e-05	0.000404985	TraesCS5B01G025000;TraesCS7A01G136600;TraesCS7D01G136500;TraesCS4A01G078900;TraesCS5D01G033500;TraesCS7A01G399100;TraesCS1A01G266600;TraesCS2A01G066600;TraesCS4A01G089000;TraesCS7B01G197100;TraesCS3B01G376900;TraesCS2A01G123800;TraesCS7D01G284000;TraesCS4B01G215300;TraesCS5A01G248700;TraesCS1D01G144300;TraesCS7B01G299700;TraesCS3D01G338400;TraesCS2D01G065000;TraesCS3D01G338600;TraesCS5A01G025700;…
TraesCS2A01G098000		GO:0004707	MAP kinase activity	49	9	1.65764e-05	0.000480717	TraesCS3B01G260900;TraesCS1D01G422800;TraesCS3A01G228000;TraesCS3B01G256700;TraesCS3D01G221700;TraesCS7D01G414900;TraesCS1A01G415300;TraesCS3A01G231700;TraesCS1B01G445300
TraesCS2A01G145100		GO:0048588	developmental cell growth	89	12	1.87559e-05	0.000543922	TraesCS4B01G215300;TraesCS7D01G147700;TraesCS1D01G144300;TraesCS5B01G025000;TraesCS2A01G240300;TraesCS5A01G025700;TraesCS5D01G033500;TraesCS4B01G219700;TraesCS6B01G331500;TraesCS4A01G089000;TraesCS5D01G002400;TraesCS7D01G380300
TraesCS2A01G153000		GO:0060560	developmental growth involved in morphogenesis	119	14	1.91599e-05	0.000536477	TraesCS7D01G147700;TraesCS5B01G025000;TraesCS2A01G240300;TraesCS5D01G033500;TraesCS4A01G089000;TraesCS7B01G086400;TraesCS4B01G215300;TraesCS1D01G144300;TraesCS5A01G025700;TraesCS4B01G219700;TraesCS6B01G331500;TraesCS5D01G002400;TraesCS7D01G380300;TraesCS3D01G407400
TraesCS2A01G195000		GO:0044275	cellular carbohydrate catabolic process	63	10	2.17387e-05	0.000608682	TraesCS2A01G123800;TraesCS5A01G248700;TraesCS7A01G357800;TraesCS5D01G323700;TraesCS2B01G184900;TraesCS2D01G166600;TraesCS5D01G255800;TraesCS5A01G317400;TraesCS4D01G339400;TraesCS2A01G159300
TraesCS2A01G205300		GO:0005451	monovalent cation:proton antiporter activity	29	7	2.24069e-05	0.000627395	TraesCS1B01G314100;TraesCS5D01G268200;TraesCS5B01G149200;TraesCS1B01G307100;TraesCS3A01G340500;TraesCS6D01G290000;TraesCS2D01G523600
TraesCS2A01G210100		GO:0044238	primary metabolic process	23308	809	2.32949e-05	0.000652256	TraesCS7D01G147700;TraesCS6B01G439100;TraesCS2D01G116700;TraesCS6B01G133500;TraesCS6B01G213500;TraesCS4A01G238600;TraesCS1B01G433300;TraesCS1A01G229300;TraesCS3D01G485000;TraesCS6D01G264200;TraesCS3A01G013400;TraesCS1A01G369600;TraesCS3B01G354300;TraesCS6B01G182900;TraesCS6D01G323500;TraesCS6B01G006500;TraesCS1A01G355200;TraesCS1A01G227100;TraesCS4B01G235400;TraesCS1D01G357000;TraesCS1B01G409200;…
TraesCS2A01G215300		GO:0015078	proton transmembrane transporter activity	444	31	2.61252e-05	0.000731505	TraesCS1B01G314100;TraesCS6A01G310700;TraesCS1D01G293500;TraesCS3A01G340500;TraesCS5D01G346300;TraesCS2D01G523600;TraesCS6B01G137200;TraesCS6B01G340700;TraesCS6A01G136900;TraesCS5A01G031700;TraesCS4B01G343000;TraesCS5B01G149200;TraesCS6B01G165100;TraesCS1A01G120600;TraesCS1B01G312000;TraesCS1A01G303800;TraesCS2B01G551300;TraesCS1D01G301600;TraesCS5B01G003000;TraesCS6A01G418500;TraesCS6D01G096900;…
TraesCS2A01G230100		GO:0042972	licheninase activity	3	3	2.91811e-05	0.000817071	TraesCS1A01G234600;TraesCS1B01G249000;TraesCS1D01G237500
TraesCS2A01G238200		GO:0030695	GTPase regulator activity	79	11	3.04998e-05	0.000823495	TraesCS4B01G205900;TraesCS1A01G239200;TraesCS7D01G264700;TraesCS7B01G161800;TraesCS1D01G239400;TraesCS3A01G419200;TraesCS3D01G414900;TraesCS4A01G098400;TraesCS4D01G206900;TraesCS3B01G454500;TraesCS4B01G219700
TraesCS2A01G254200		GO:0010410	hemicellulose metabolic process	267	22	3.33438e-05	0.000900284	TraesCS6A01G337600;TraesCS7D01G418600;TraesCS1A01G396200;TraesCS4A01G321800;TraesCS7D01G418900;TraesCS7B01G326900;TraesCS6B01G110400;TraesCS6D01G318500;TraesCS1D01G404300;TraesCS4A01G078900;TraesCS7B01G327000;TraesCS1A01G266600;TraesCS7A01G426100;TraesCS3B01G108700;TraesCS7A01G427000;TraesCS6A01G088000;TraesCS7A01G426900;TraesCS7D01G419100;TraesCSU01G018400;TraesCS6B01G368300;TraesCS7A01G426600;T…
TraesCS2A01G255900		GO:0006887	exocytosis	195	18	3.86819e-05	0.00104441	TraesCS3A01G538700;TraesCS3B01G607200;TraesCS4A01G208500;TraesCS4A01G233400;TraesCS5D01G130800;TraesCS4B01G112100;TraesCS4B01G115200;TraesCS5A01G122400;TraesCS4D01G109600;TraesCS4D01G277500;TraesCS4B01G279000;TraesCS3D01G542100;TraesCS4A01G025100;TraesCS4D01G080800;TraesCS4D01G112900;TraesCS5B01G122500;TraesCS4A01G200100;TraesCS4B01G082700
TraesCS2A01G256900		GO:0046903	secretion	233	20	4.19905e-05	0.00113374	TraesCS3A01G538700;TraesCS3B01G607200;TraesCS4A01G208500;TraesCS4A01G233400;TraesCS5D01G130800;TraesCS4B01G112100;TraesCS4B01G115200;TraesCS5A01G122400;TraesCS4D01G109600;TraesCS4D01G277500;TraesCS4B01G279000;TraesCS3D01G542100;TraesCS4A01G025100;TraesCS4D01G080800;TraesCS4D01G112900;TraesCS5B01G122500;TraesCS4A01G200100;TraesCS2B01G154600;TraesCS4B01G217300;TraesCS4B01G082700
TraesCS2A01G269200		GO:0035091	phosphatidylinositol binding	68	10	4.30199e-05	0.00116154	TraesCS5D01G304500;TraesCS6A01G154100;TraesCS7A01G490500;TraesCS7D01G264700;TraesCS1A01G266200;TraesCS6D01G143700;TraesCS1D01G266400;TraesCS7D01G476900;TraesCS1B01G277200;TraesCS5B01G296700
TraesCS2A01G279600		GO:0043562	cellular response to nitrogen levels	14	5	4.37825e-05	0.00118213	TraesCS2D01G097400;TraesCS1D01G114800;TraesCS2B01G113700;TraesCS5B01G222500;TraesCS2A01G098000
TraesCS2A01G284100		GO:0010383	cell wall polysaccharide metabolic process	272	22	4.40873e-05	0.00114627	TraesCS6A01G337600;TraesCS7D01G418600;TraesCS1A01G396200;TraesCS4A01G321800;TraesCS7D01G418900;TraesCS7B01G326900;TraesCS6B01G110400;TraesCS6D01G318500;TraesCS1D01G404300;TraesCS4A01G078900;TraesCS7B01G327000;TraesCS1A01G266600;TraesCS7A01G426100;TraesCS3B01G108700;TraesCS7A01G427000;TraesCS6A01G088000;TraesCS7A01G426900;TraesCS7D01G419100;TraesCSU01G018400;TraesCS6B01G368300;TraesCS7A01G426600;T…
TraesCS2A01G307600		GO:0004601	peroxidase activity	798	46	4.88587e-05	0.00127033	TraesCS1B01G095800;TraesCS2B01G615600;TraesCS7B01G375600;TraesCS3B01G549000;TraesCS2B01G615800;TraesCS1D01G289300;TraesCS2B01G615700;TraesCS3B01G549200;TraesCS2D01G265100;TraesCS4D01G234000;TraesCS3A01G180200;TraesCS6D01G125500;TraesCS7B01G132400;TraesCS4A01G076700;TraesCS2A01G582100;TraesCS2B01G124900;TraesCS1D01G096400;TraesCS7A01G234000;TraesCS4D01G268200;TraesCS1D01G317700;TraesCS1A01G317900;…
TraesCS2A01G316900		GO:0016684	oxidoreductase activity, acting on peroxide as acceptor	799	46	5.03247e-05	0.00130844	TraesCS1B01G095800;TraesCS2B01G615600;TraesCS7B01G375600;TraesCS3B01G549000;TraesCS2B01G615800;TraesCS1D01G289300;TraesCS2B01G615700;TraesCS3B01G549200;TraesCS2D01G265100;TraesCS4D01G234000;TraesCS3A01G180200;TraesCS6D01G125500;TraesCS7B01G132400;TraesCS4A01G076700;TraesCS2A01G582100;TraesCS2B01G124900;TraesCS1D01G096400;TraesCS7A01G234000;TraesCS4D01G268200;TraesCS1D01G317700;TraesCS1A01G317900;…
TraesCS2A01G320600		GO:0005516	calmodulin binding	165	16	5.65906e-05	0.00147135	TraesCS4A01G046800;TraesCS6A01G121200;TraesCS7D01G011200;TraesCS7B01G328100;TraesCS3B01G519000;TraesCS3D01G470100;TraesCS4B01G096900;TraesCS4D01G257900;TraesCS5B01G411600;TraesCS6B01G149500;TraesCS1B01G324000;TraesCS4B01G258000;TraesCS6D01G111300;TraesCS2B01G288800;TraesCS5D01G416600;TraesCS7A01G427900
TraesCS2A01G344000		GO:0042546	cell wall biogenesis	399	28	5.72461e-05	0.0014884	TraesCS6A01G337600;TraesCS7D01G418600;TraesCS1A01G396200;TraesCS7D01G418900;TraesCS6B01G110400;TraesCS6D01G318500;TraesCS4A01G078900;TraesCS7B01G327000;TraesCS1A01G266600;TraesCS7A01G427000;TraesCS6A01G088000;TraesCS6B01G368300;TraesCS7B01G076200;TraesCS6B01G350600;TraesCS7D01G171900;TraesCS4A01G321800;TraesCS7B01G326900;TraesCS7A01G136600;TraesCS7D01G136500;TraesCS1D01G404300;TraesCS7A01G171100;…
TraesCS2A01G346700		GO:0051261	protein depolymerization	24	6	7.07996e-05	0.00176999	TraesCS2B01G255200;TraesCS2A01G227300;TraesCS2A01G410700;TraesCS6A01G247000;TraesCS2B01G429500;TraesCS6B01G277600
TraesCS2A01G347700		GO:0030042	actin filament depolymerization	24	6	7.07996e-05	0.00184079	TraesCS2B01G255200;TraesCS2A01G227300;TraesCS2A01G410700;TraesCS6A01G247000;TraesCS2B01G429500;TraesCS6B01G277600
TraesCS2A01G348000		GO:0015085	calcium ion transmembrane transporter activity	60	9	8.80289e-05	0.00220072	TraesCS4A01G046800;TraesCS1B01G324000;TraesCS4B01G258000;TraesCS6D01G096900;TraesCS3B01G519000;TraesCS3D01G470100;TraesCS4D01G257900;TraesCS6A01G108700;TraesCS6B01G137200
TraesCS2A01G353000		GO:0005092	GDP-dissociation inhibitor activity	25	6	9.07295e-05	0.00226824	TraesCS4B01G205900;TraesCS3A01G419200;TraesCS3D01G414900;TraesCS4A01G098400;TraesCS4D01G206900;TraesCS3B01G454500
TraesCS2A01G359300		GO:0004089	carbonate dehydratase activity	36	7	9.92534e-05	0.00248134	TraesCS7B01G354800;TraesCS7D01G443400;TraesCS5A01G236600;TraesCS7A01G454300;TraesCS3D01G223300;TraesCS3A01G230000;TraesCS3B01G259300
TraesCS2A01G363200		GO:0008184	glycogen phosphorylase activity	9	4	9.98882e-05	0.00249721	TraesCS3A01G366300;TraesCS3D01G359300;TraesCS3D01G359200;TraesCS3A01G366400
TraesCS2A01G363900		GO:0016324	apical plasma membrane	4	3	0.000114031	0.00285079	TraesCS2A01G240300;TraesCS4A01G185600;TraesCS4B01G219700
TraesCS2A01G364400		GO:0006793	phosphorus metabolic process	8439	317	0.000117028	0.00292569	TraesCS4D01G129800;TraesCS2D01G116700;TraesCS4B01G149500;TraesCS6B01G213500;TraesCS5D01G124000;TraesCS3D01G527400;TraesCS5B01G132400;TraesCS1D01G124200;TraesCS3A01G013400;TraesCS1A01G369600;TraesCS4D01G000300;TraesCS4B01G135100;TraesCS6B01G182900;TraesCS6D01G172100;TraesCS6D01G323500;TraesCS6B01G006500;TraesCS1A01G435300;TraesCS7A01G488800;TraesCS3A01G228000;TraesCS7B01G263100;TraesCS6D01G258300;…
TraesCS2A01G378200		GO:0005984	disaccharide metabolic process	251	20	0.00011742	0.00281809	TraesCS4B01G167500;TraesCS7D01G036600;TraesCS7A01G040900;TraesCS3A01G425500;TraesCS6D01G403800;TraesCS2D01G409300;TraesCS2B01G184900;TraesCS7A01G337000;TraesCS2A01G159300;TraesCS3B01G461800;TraesCSU01G082000;TraesCS2A01G412100;TraesCS2A01G123800;TraesCS1B01G224300;TraesCS4A01G492600;TraesCS4D01G169800;TraesCS2B01G430700;TraesCS6B01G466600;TraesCS2D01G166600;TraesCS3D01G420300
TraesCS2A01G383200		GO:0022804	active transmembrane transporter activity	1000	53	0.000120581	0.00289395	TraesCS1B01G314100;TraesCS6A01G310700;TraesCS1D01G293500;TraesCS3D01G470100;TraesCS2D01G058700;TraesCS5B01G149200;TraesCS1A01G120600;TraesCS1B01G312000;TraesCS1A01G303800;TraesCS3D01G288600;TraesCS2B01G551300;TraesCS1D01G301600;TraesCS5B01G003000;TraesCS6D01G096900;TraesCS5D01G081200;TraesCS6D01G290000;TraesCS3B01G372100;TraesCS5A01G512200;TraesCS5A01G069100;TraesCS1D01G309600;TraesCS5D01G002400;…
TraesCS2A01G385100		GO:0006796	phosphate-containing compound metabolic process	8416	316	0.000123784	0.00297081	TraesCS4D01G129800;TraesCS2D01G116700;TraesCS4B01G149500;TraesCS6B01G213500;TraesCS5D01G124000;TraesCS3D01G527400;TraesCS5B01G132400;TraesCS1D01G124200;TraesCS3A01G013400;TraesCS1A01G369600;TraesCS4D01G000300;TraesCS4B01G135100;TraesCS6B01G182900;TraesCS6D01G172100;TraesCS6B01G006500;TraesCS1A01G435300;TraesCS7A01G488800;TraesCS3A01G228000;TraesCS7B01G263100;TraesCS6D01G258300;TraesCS1A01G355200;…
TraesCS2A01G385500		GO:0046394	carboxylic acid biosynthetic process	1534	74	0.000127404	0.0030577	TraesCS4D01G093600;TraesCS2D01G135300;TraesCS7A01G206000;TraesCS7B01G210400;TraesCS3D01G485000;TraesCS7A01G075600;TraesCS1D01G147800;TraesCS7B01G019600;TraesCS2A01G507700;TraesCS2B01G131600;TraesCS5D01G131500;TraesCS1D01G420900;TraesCS2A01G385100;TraesCS4D01G314400;TraesCS6D01G321600;TraesCS1B01G440000;TraesCS3D01G279300;TraesCS7D01G307100;TraesCS4D01G176600;TraesCS2B01G528300;TraesCS4D01G277300;…
TraesCS2A01G390600		GO:0016053	organic acid biosynthetic process	1536	74	0.000132465	0.00317915	TraesCS4D01G093600;TraesCS2D01G135300;TraesCS7A01G206000;TraesCS7B01G210400;TraesCS3D01G485000;TraesCS7A01G075600;TraesCS1D01G147800;TraesCS7B01G019600;TraesCS2A01G507700;TraesCS2B01G131600;TraesCS5D01G131500;TraesCS1D01G420900;TraesCS2A01G385100;TraesCS4D01G314400;TraesCS6D01G321600;TraesCS1B01G440000;TraesCS3D01G279300;TraesCS7D01G307100;TraesCS4D01G176600;TraesCS2B01G528300;TraesCS4D01G277300;…
TraesCS2A01G391500		GO:0032940	secretion by cell	216	18	0.000144245	0.00346187	TraesCS3A01G538700;TraesCS3B01G607200;TraesCS4A01G208500;TraesCS4A01G233400;TraesCS5D01G130800;TraesCS4B01G112100;TraesCS4B01G115200;TraesCS5A01G122400;TraesCS4D01G109600;TraesCS4D01G277500;TraesCS4B01G279000;TraesCS3D01G542100;TraesCS4A01G025100;TraesCS4D01G080800;TraesCS4D01G112900;TraesCS5B01G122500;TraesCS4A01G200100;TraesCS4B01G082700
TraesCS2A01G398700		GO:0003774	motor activity	198	17	0.000152402	0.00365764	TraesCS7D01G190300;TraesCS5D01G558600;TraesCS5B01G566200;TraesCS5A01G317000;TraesCS6A01G188600;TraesCS1A01G358500;TraesCS4A01G169700;TraesCS4A01G313500;TraesCS6B01G215900;TraesCS1B01G375000;TraesCS1D01G363400;TraesCS4D01G144800;TraesCS5D01G323300;TraesCS4B01G126400;TraesCS5B01G317600;TraesCS7B01G094100;TraesCS6D01G177300
TraesCS2A01G408900		GO:0016160	amylase activity	65	9	0.000165865	0.00398075	TraesCS4B01G344300;TraesCS2A01G120800;TraesCS3A01G248000;TraesCS3B01G276700;TraesCS5A01G513200;TraesCS2A01G215300;TraesCS2B01G141700;TraesCS4D01G339400;TraesCS3D01G248000
TraesCS2A01G412900		GO:0033500	carbohydrate homeostasis	28	6	0.000178324	0.00410145	TraesCS1B01G366400;TraesCS3D01G276000;TraesCS1A01G355200;TraesCS3A01G276100;TraesCS3D01G110300;TraesCS3A01G108500
TraesCS2A01G414800		GO:0042593	glucose homeostasis	28	6	0.000178324	0.00410145	TraesCS1B01G366400;TraesCS3D01G276000;TraesCS1A01G355200;TraesCS3A01G276100;TraesCS3D01G110300;TraesCS3A01G108500
TraesCS2A01G436100		GO:0001678	cellular glucose homeostasis	28	6	0.000178324	0.00410145	TraesCS1B01G366400;TraesCS3D01G276000;TraesCS1A01G355200;TraesCS3A01G276100;TraesCS3D01G110300;TraesCS3A01G108500
TraesCS2A01G440900		GO:0004396	hexokinase activity	28	6	0.000178324	0.00410145	TraesCS1B01G366400;TraesCS3D01G276000;TraesCS1A01G355200;TraesCS3A01G276100;TraesCS3D01G110300;TraesCS3A01G108500
TraesCS2A01G442700		GO:0005536	glucose binding	28	6	0.000178324	0.00410145	TraesCS1B01G366400;TraesCS3D01G276000;TraesCS1A01G355200;TraesCS3A01G276100;TraesCS3D01G110300;TraesCS3A01G108500
TraesCS2A01G462300		GO:0048589	developmental growth	146	14	0.00018101	0.00416324	TraesCS7D01G147700;TraesCS5B01G025000;TraesCS2A01G240300;TraesCS5D01G033500;TraesCS4A01G089000;TraesCS7B01G086400;TraesCS4B01G215300;TraesCS1D01G144300;TraesCS5A01G025700;TraesCS4B01G219700;TraesCS6B01G331500;TraesCS5D01G002400;TraesCS7D01G380300;TraesCS3D01G407400
TraesCS2A01G488100		GO:0016747	transferase activity, transferring acyl groups other than amino-acyl groups	1353	66	0.000211581	0.00486637	TraesCS1B01G280400;TraesCS5B01G291100;TraesCS6D01G358400;TraesCS2B01G007000;TraesCS4D01G121600;TraesCS5A01G401100;TraesCS1D01G396700;TraesCS2D01G135300;TraesCS7A01G206000;TraesCS2A01G014800;TraesCS4A01G191900;TraesCS3A01G251800;TraesCS2A01G507700;TraesCS2B01G007200;TraesCS5D01G328700;TraesCS1A01G034600;TraesCS2D01G016300;TraesCS1D01G420900;TraesCS6D01G321600;TraesCS3D01G279300;TraesCS3B01G139000;…
TraesCS2A01G499000		GO:0000904	cell morphogenesis involved in differentiation	131	13	0.000216452	0.00497839	TraesCS7D01G147700;TraesCS5B01G025000;TraesCS2A01G240300;TraesCS5D01G033500;TraesCS4A01G089000;TraesCS7B01G086400;TraesCS4B01G215300;TraesCS1D01G144300;TraesCS5A01G025700;TraesCS4B01G219700;TraesCS6B01G331500;TraesCS5D01G002400;TraesCS7D01G380300
TraesCS2A01G505100		GO:0016161	beta-amylase activity	29	6	0.000218998	0.00481795	TraesCS4B01G344300;TraesCS2A01G120800;TraesCS5A01G513200;TraesCS2A01G215300;TraesCS2B01G141700;TraesCS4D01G339400
TraesCS2A01G507300		GO:0099568	cytoplasmic region	186	16	0.000230051	0.00506113	TraesCS4A01G208500;TraesCS4A01G233400;TraesCS5D01G130800;TraesCS4B01G112100;TraesCS4B01G115200;TraesCS5A01G122400;TraesCS4D01G109600;TraesCS4D01G277500;TraesCS4B01G279000;TraesCS4A01G025100;TraesCS4D01G080800;TraesCS4D01G112900;TraesCS5B01G122500;TraesCS4A01G200100;TraesCS4B01G082700;TraesCS7A01G185400
TraesCS2A01G507700		GO:0005938	cell cortex	186	16	0.000230051	0.00506113	TraesCS4A01G208500;TraesCS4A01G233400;TraesCS5D01G130800;TraesCS4B01G112100;TraesCS4B01G115200;TraesCS5A01G122400;TraesCS4D01G109600;TraesCS4D01G277500;TraesCS4B01G279000;TraesCS4A01G025100;TraesCS4D01G080800;TraesCS4D01G112900;TraesCS5B01G122500;TraesCS4A01G200100;TraesCS4B01G082700;TraesCS7A01G185400
TraesCS2A01G510400		GO:0016758	transferase activity, transferring hexosyl groups	1783	82	0.000259828	0.00571623	TraesCS7D01G036600;TraesCS7D01G418600;TraesCS7A01G040900;TraesCS7B01G243200;TraesCS7D01G147700;TraesCS6D01G318500;TraesCS2A01G378200;TraesCS7B01G327000;TraesCS1A01G266600;TraesCS3B01G461800;TraesCS2A01G123800;TraesCS3D01G359300;TraesCS7A01G427000;TraesCS6A01G088000;TraesCS6B01G368300;TraesCS7B01G076200;TraesCS5D01G261000;TraesCS6B01G350600;TraesCS7D01G171900;TraesCS2B01G393900;TraesCS3A01G366300;…
TraesCS2A01G521000		GO:0016301	kinase activity	6285	241	0.000261626	0.00575577	TraesCS2D01G116700;TraesCS4B01G149500;TraesCS6B01G213500;TraesCS5D01G124000;TraesCS3D01G527400;TraesCS5B01G132400;TraesCS1D01G124200;TraesCS3A01G013400;TraesCS4D01G000300;TraesCS6B01G182900;TraesCS6D01G172100;TraesCS6B01G006500;TraesCS1A01G435300;TraesCS7A01G488800;TraesCS3A01G228000;TraesCS7B01G263100;TraesCS1A01G355200;TraesCS6A01G269800;TraesCS6D01G236400;TraesCS4B01G162700;TraesCS5D01G153800;…
TraesCS2A01G551300		GO:0016759	cellulose synthase activity	100	11	0.000265479	0.00584054	TraesCS2A01G210100;TraesCS2D01G126100;TraesCS7A01G331500;TraesCS7B01G243200;TraesCS2A01G122600;TraesCS2B01G318100;TraesCS2D01G301000;TraesCS7D01G339800;TraesCS5D01G261000;TraesCS2A01G302300;TraesCS2B01G144900
TraesCS2A01G565700		GO:0016760	cellulose synthase (UDP-forming) activity	100	11	0.000265479	0.00584054	TraesCS2A01G210100;TraesCS2D01G126100;TraesCS7A01G331500;TraesCS7B01G243200;TraesCS2A01G122600;TraesCS2B01G318100;TraesCS2D01G301000;TraesCS7D01G339800;TraesCS5D01G261000;TraesCS2A01G302300;TraesCS2B01G144900
TraesCS2A01G571500		GO:0045177	apical part of cell	5	3	0.000278512	0.00612726	TraesCS2A01G240300;TraesCS4A01G185600;TraesCS4B01G219700
TraesCS2A01G572200		GO:0044459	plasma membrane part	153	14	0.000294668	0.00648271	TraesCS1A01G134100;TraesCS7D01G147700;TraesCS7B01G048700;TraesCS2A01G240300;TraesCS1D01G161500;TraesCS1D01G135900;TraesCS4A01G185600;TraesCS5A01G221000;TraesCS1B01G181300;TraesCS5B01G219800;TraesCS7A01G146200;TraesCS5D01G228700;TraesCS4B01G219700;TraesCS1B01G440000
TraesCS2A01G572900		GO:0060589	nucleoside-triphosphatase regulator activity	102	11	0.000315807	0.00663194	TraesCS4B01G205900;TraesCS1A01G239200;TraesCS7D01G264700;TraesCS7B01G161800;TraesCS1D01G239400;TraesCS3A01G419200;TraesCS3D01G414900;TraesCS4A01G098400;TraesCS4D01G206900;TraesCS3B01G454500;TraesCS4B01G219700
TraesCS2A01G584200		GO:0009269	response to desiccation	31	6	0.000322043	0.0067629	TraesCS7B01G034400;TraesCS3B01G106700;TraesCS3A01G091500;TraesCS3D01G091400;TraesCS3B01G255100;TraesCS3A01G225600
TraesCS2A01G584800		GO:0016746	transferase activity, transferring acyl groups	1506	71	0.000329805	0.0069259	TraesCS1B01G280400;TraesCS5B01G291100;TraesCS6D01G358400;TraesCS2B01G007000;TraesCS4D01G121600;TraesCS5A01G401100;TraesCS1D01G396700;TraesCS2D01G135300;TraesCS5D01G512000;TraesCS7A01G206000;TraesCS2A01G014800;TraesCS4A01G191900;TraesCS3A01G251800;TraesCS2A01G507700;TraesCS2B01G007200;TraesCS5D01G328700;TraesCS1A01G034600;TraesCS2D01G016300;TraesCS1D01G420900;TraesCS6D01G321600;TraesCS3D01G279300;…
TraesCS2A01G591600		GO:0008289	lipid binding	400	26	0.000341848	0.00717881	TraesCS1A01G266200;TraesCS1D01G266400;TraesCS7D01G168700;TraesCS4D01G045300;TraesCS2A01G307600;TraesCS4B01G045400;TraesCS4B01G397500;TraesCS6B01G010400;TraesCS4B01G219700;TraesCS5B01G296700;TraesCS3A01G053000;TraesCS7A01G490500;TraesCS6A01G005000;TraesCS6D01G143700;TraesCS2B01G012600;TraesCS4B01G222600;TraesCS5D01G304500;TraesCS6A01G154100;TraesCS7D01G264700;TraesCS4A01G081200;TraesCS4D01G223100;…
TraesCS2A01G591900		GO:0004144	diacylglycerol O-acyltransferase activity	57	8	0.000345118	0.00724749	TraesCS5B01G322500;TraesCS2B01G007200;TraesCS5D01G328700;TraesCS5D01G329000;TraesCS2D01G016300;TraesCS5A01G321800;TraesCS7D01G111200;TraesCS1A01G385500
TraesCS2B01G001100		GO:0000145	exocyst	174	15	0.000347731	0.00730234	TraesCS4A01G208500;TraesCS4A01G233400;TraesCS5D01G130800;TraesCS4B01G112100;TraesCS4B01G115200;TraesCS5A01G122400;TraesCS4D01G109600;TraesCS4D01G277500;TraesCS4B01G279000;TraesCS4A01G025100;TraesCS4D01G080800;TraesCS4D01G112900;TraesCS5B01G122500;TraesCS4A01G200100;TraesCS4B01G082700
TraesCS2B01G005900		GO:0090701	specification of plant organ identity	12	4	0.000364339	0.00765112	TraesCS7A01G383800;TraesCS3A01G406500;TraesCS7B01G286600;TraesCS7D01G380300
TraesCS2B01G006000		GO:0010093	specification of floral organ identity	12	4	0.000364339	0.00765112	TraesCS7A01G383800;TraesCS3A01G406500;TraesCS7B01G286600;TraesCS7D01G380300
TraesCS2B01G006300		GO:0005856	cytoskeleton	516	31	0.000386162	0.0081094	TraesCS2A01G045000;TraesCS7A01G061500;TraesCS5D01G558600;TraesCS2A01G410700;TraesCS6A01G247000;TraesCS5B01G566200;TraesCS5A01G317000;TraesCS6A01G188600;TraesCS1A01G358500;TraesCS4A01G078900;TraesCS4A01G169700;TraesCS2D01G043600;TraesCS6B01G215900;TraesCS1B01G356700;TraesCS1B01G375000;TraesCS1D01G363400;TraesCS4D01G144800;TraesCS5B01G317600;TraesCS7D01G190300;TraesCS2B01G255200;TraesCS3B01G311200;…
TraesCS2B01G006600		GO:0009311	oligosaccharide metabolic process	275	20	0.000390606	0.00820273	TraesCS4B01G167500;TraesCS7D01G036600;TraesCS7A01G040900;TraesCS3A01G425500;TraesCS6D01G403800;TraesCS2D01G409300;TraesCS2B01G184900;TraesCS7A01G337000;TraesCS2A01G159300;TraesCS3B01G461800;TraesCSU01G082000;TraesCS2A01G412100;TraesCS2A01G123800;TraesCS1B01G224300;TraesCS4A01G492600;TraesCS4D01G169800;TraesCS2B01G430700;TraesCS6B01G466600;TraesCS2D01G166600;TraesCS3D01G420300
TraesCS2B01G006700		GO:0016999	antibiotic metabolic process	427	27	0.000408743	0.00817486	TraesCS1B01G095800;TraesCS3A01G239200;TraesCS2B01G124900;TraesCS4D01G045300;TraesCS1D01G096400;TraesCS7B01G210400;TraesCS4D01G268200;TraesCS1D01G317700;TraesCS4B01G045400;TraesCS2B01G592100;TraesCS7B01G118200;TraesCS2B01G131600;TraesCS4D01G170600;TraesCS4A01G136600;TraesCS2A01G591600;TraesCS3B01G008500;TraesCS7D01G307100;TraesCS2B01G284900;TraesCS7A01G310600;TraesCS7D01G442300;TraesCS4A01G036100;…
TraesCS2B01G006800		GO:0005507	copper ion binding	451	28	0.000431795	0.00863591	TraesCS5B01G564000;TraesCS5D01G550600;TraesCS3A01G340200;TraesCS3A01G365300;TraesCS6A01G287100;TraesCS2A01G551300;TraesCS3B01G379900;TraesCS1A01G304100;TraesCS1B01G314600;TraesCS1B01G440000;TraesCS1D01G303600;TraesCS1A01G410200;TraesCS4D01G042200;TraesCS2B01G582500;TraesCS3B01G392700;TraesCS4A01G315400;TraesCS3D01G341600;TraesCS3B01G371800;TraesCS3A01G360400;TraesCS6A01G242500;TraesCS4A01G269400;…
TraesCS2B01G006900		GO:0044448	cell cortex part	178	15	0.000442699	0.00885398	TraesCS4A01G208500;TraesCS4A01G233400;TraesCS5D01G130800;TraesCS4B01G112100;TraesCS4B01G115200;TraesCS5A01G122400;TraesCS4D01G109600;TraesCS4D01G277500;TraesCS4B01G279000;TraesCS4A01G025100;TraesCS4D01G080800;TraesCS4D01G112900;TraesCS5B01G122500;TraesCS4A01G200100;TraesCS4B01G082700
TraesCS2B01G007000		GO:0016049	cell growth	217	17	0.00044714	0.0089428	TraesCS5B01G222500;TraesCS7D01G147700;TraesCS5B01G025000;TraesCS2A01G240300;TraesCS7A01G136600;TraesCS7D01G136500;TraesCS5D01G033500;TraesCS4A01G089000;TraesCS7B01G086400;TraesCS4B01G215300;TraesCS1D01G144300;TraesCS5A01G025700;TraesCS4B01G219700;TraesCS6B01G331500;TraesCS5D01G002400;TraesCS7D01G380300;TraesCS3D01G407400
TraesCS2B01G007100		GO:0008643	carbohydrate transport	124	12	0.000469528	0.00939056	TraesCS6A01G009000;TraesCS1A01G134100;TraesCS1B01G211100;TraesCS5D01G297100;TraesCS3B01G441800;TraesCS2D01G042400;TraesCS7A01G533900;TraesCS6D01G009600;TraesCS7D01G521400;TraesCS1D01G135900;TraesCS5B01G288600;TraesCS2A01G043200
TraesCS2B01G007200		GO:0046352	disaccharide catabolic process	13	4	0.000513432	0.0102686	TraesCS2A01G123800;TraesCS2B01G184900;TraesCS2D01G166600;TraesCS2A01G159300
TraesCS2B01G012400		GO:0008154	actin polymerization or depolymerization	34	6	0.000543663	0.0108733	TraesCS2B01G255200;TraesCS2A01G227300;TraesCS2A01G410700;TraesCS6A01G247000;TraesCS2B01G429500;TraesCS6B01G277600
TraesCS2B01G012600		GO:0098590	plasma membrane region	6	3	0.000544213	0.0108843	TraesCS2A01G240300;TraesCS4A01G185600;TraesCS4B01G219700
TraesCS2B01G024500		GO:0004497	monooxygenase activity	891	46	0.000566719	0.0113344	TraesCS2A01G565700;TraesCS7D01G271100;TraesCS4B01G009700;TraesCS2A01G066800;TraesCS2A01G066900;TraesCS2A01G066700;TraesCS2B01G049400;TraesCS2D01G035500;TraesCS2A01G331800;TraesCS3B01G044900;TraesCS7D01G511600;TraesCS3B01G176800;TraesCS7D01G511500;TraesCSU01G012200;TraesCS2D01G002800;TraesCS5A01G102700;TraesCS5A01G362400;TraesCS2A01G067100;TraesCS2A01G067200;TraesCS5D01G370600;TraesCS2A01G067000;T…
TraesCS2B01G028400		GO:0010393	galacturonan metabolic process	77	9	0.000602104	0.01144	TraesCS3B01G598100;TraesCS5D01G099300;TraesCS4A01G116700;TraesCS4A01G143800;TraesCS2D01G091800;TraesCS2A01G344200;TraesCS3B01G354300;TraesCS2B01G024500;TraesCS5B01G458900
TraesCS2B01G035600		GO:0045488	pectin metabolic process	77	9	0.000602104	0.0120421	TraesCS3B01G598100;TraesCS5D01G099300;TraesCS4A01G116700;TraesCS4A01G143800;TraesCS2D01G091800;TraesCS2A01G344200;TraesCS3B01G354300;TraesCS2B01G024500;TraesCS5B01G458900
TraesCS2B01G049400		GO:0016773	phosphotransferase activity, alcohol group as acceptor	6062	230	0.000637289	0.0121085	TraesCS2D01G116700;TraesCS4B01G149500;TraesCS6B01G213500;TraesCS5D01G124000;TraesCS3D01G527400;TraesCS5B01G132400;TraesCS1D01G124200;TraesCS3A01G013400;TraesCS4D01G000300;TraesCS6B01G182900;TraesCS6D01G172100;TraesCS6B01G006500;TraesCS1A01G435300;TraesCS7A01G488800;TraesCS3A01G228000;TraesCS7B01G263100;TraesCS1A01G355200;TraesCS6A01G269800;TraesCS6D01G236400;TraesCS4B01G162700;TraesCS5D01G153800;…
TraesCS2B01G063700		GO:0016411	acylglycerol O-acyltransferase activity	63	8	0.000687434	0.0130612	TraesCS5B01G322500;TraesCS2B01G007200;TraesCS5D01G328700;TraesCS5D01G329000;TraesCS2D01G016300;TraesCS5A01G321800;TraesCS7D01G111200;TraesCS1A01G385500
TraesCS2B01G078900		GO:0009313	oligosaccharide catabolic process	14	4	0.000701291	0.0133245	TraesCS2A01G123800;TraesCS2B01G184900;TraesCS2D01G166600;TraesCS2A01G159300
TraesCS2B01G079100		GO:0140029	exocytic process	37	6	0.000868673	0.0165048	TraesCS3A01G538700;TraesCS3B01G607200;TraesCS4A01G025100;TraesCS4D01G277500;TraesCS4B01G279000;TraesCS3D01G542100
TraesCS2B01G079300		GO:0006904	vesicle docking involved in exocytosis	37	6	0.000868673	0.0165048	TraesCS3A01G538700;TraesCS3B01G607200;TraesCS4A01G025100;TraesCS4D01G277500;TraesCS4B01G279000;TraesCS3D01G542100
TraesCS2B01G079400		GO:0016620	oxidoreductase activity, acting on the aldehyde or oxo group of donors, NAD or NADP as acceptor	152	13	0.000902946	0.017156	TraesCS4D01G282000;TraesCS7B01G291100;TraesCS7D01G278300;TraesCS5A01G495100;TraesCS7B01G176400;TraesCS6B01G321400;TraesCS4A01G388600;TraesCS6B01G284900;TraesCS4B01G363100;TraesCS5B01G238300;TraesCS4A01G020500;TraesCS4D01G319400;TraesCS7A01G278500
TraesCS2B01G079500		GO:0052866	phosphatidylinositol phosphate phosphatase activity	15	4	0.000933033	0.0177276	TraesCS4B01G194800;TraesCS1B01G024700;TraesCS1D01G020200;TraesCS1A01G020700
TraesCS2B01G090300		GO:0005543	phospholipid binding	134	12	0.000938824	0.0178377	TraesCS5D01G304500;TraesCS6A01G154100;TraesCS7A01G490500;TraesCS7D01G264700;TraesCS1A01G266200;TraesCS6D01G143700;TraesCS1D01G266400;TraesCS7D01G476900;TraesCS1B01G277200;TraesCS7A01G185400;TraesCS4B01G219700;TraesCS5B01G296700
TraesCS2B01G091000		GO:0006814	sodium ion transport	66	8	0.000939985	0.0178597	TraesCS1B01G314100;TraesCS5A01G263100;TraesCS5D01G268200;TraesCS5B01G149200;TraesCS1B01G307100;TraesCS3A01G340500;TraesCS6D01G290000;TraesCS2D01G523600
TraesCS2B01G106400		GO:0010262	somatic embryogenesis	2	2	0.000948226	0.0180163	TraesCS3A01G249100;TraesCS3D01G249100
TraesCS2B01G124900		GO:0010373	negative regulation of gibberellin biosynthetic process	2	2	0.000948226	0.0180163	TraesCS3A01G249100;TraesCS3D01G249100
TraesCS2B01G144900		GO:0051020	GTPase binding	135	12	0.001002	0.018036	TraesCS3D01G246200;TraesCS3A01G245300;TraesCS3A01G305500;TraesCS1D01G400200;TraesCS3B01G331000;TraesCS6A01G196000;TraesCS3B01G274600;TraesCS1B01G420200;TraesCS4B01G219700;TraesCS1A01G392100;TraesCS3D01G296400;TraesCS6D01G183300
TraesCS2B01G156800		GO:0008889	glycerophosphodiester phosphodiesterase activity	38	6	0.00100489	0.0180879	TraesCS1B01G368600;TraesCS1D01G357000;TraesCS1A01G353200;TraesCS6A01G174100;TraesCS6B01G202700;TraesCS6D01G163200
TraesCS2B01G179200		GO:0008194	UDP-glycosyltransferase activity	480	28	0.00111728	0.020111	TraesCS7D01G036600;TraesCS7A01G040900;TraesCS7B01G243200;TraesCS7D01G147700;TraesCS7B01G048700;TraesCS1A01G266600;TraesCS3B01G461800;TraesCSU01G082000;TraesCS4A01G143800;TraesCS4D01G169800;TraesCS4B01G031700;TraesCS7A01G146200;TraesCS2D01G301000;TraesCS5D01G261000;TraesCS3D01G420300;TraesCS4B01G167500;TraesCS2A01G210100;TraesCS2D01G126100;TraesCS3A01G425500;TraesCS7A01G331500;TraesCS6D01G403800;T…
TraesCS2B01G186100		GO:0044036	cell wall macromolecule metabolic process	388	24	0.00111843	0.0201318	TraesCS6A01G337600;TraesCS7D01G418600;TraesCS1A01G396200;TraesCS4A01G321800;TraesCS7D01G418900;TraesCS7B01G326900;TraesCS6B01G110400;TraesCS6D01G318500;TraesCS1D01G404300;TraesCS4A01G078900;TraesCS7B01G327000;TraesCS1A01G266600;TraesCS7A01G426100;TraesCS1D01G207100;TraesCS3B01G108700;TraesCS1A01G203700;TraesCS7A01G427000;TraesCS6A01G088000;TraesCS7A01G426900;TraesCS7D01G419100;TraesCSU01G018400;T…
TraesCS2B01G212600		GO:0019953	sexual reproduction	301	20	0.00119715	0.0215487	TraesCS1D01G215100;TraesCS1D01G215300;TraesCS7D01G147700;TraesCS2D01G411200;TraesCS3D01G474800;TraesCS2A01G413400;TraesCS5D01G553500;TraesCS1A01G208200;TraesCS1B01G225900;TraesCS2B01G432100;TraesCS4D01G355700;TraesCS5B01G556000;TraesCS5A01G001300;TraesCS1B01G222300;TraesCS5D01G320100;TraesCS4A01G322400;TraesCS5D01G001700;TraesCS1A01G212300;TraesCS2D01G216300;TraesCS1D01G211500
TraesCS2B01G247300		GO:0044703	multi-organism reproductive process	302	20	0.0012457	0.0224226	TraesCS1D01G215100;TraesCS1D01G215300;TraesCS7D01G147700;TraesCS2D01G411200;TraesCS3D01G474800;TraesCS2A01G413400;TraesCS5D01G553500;TraesCS1A01G208200;TraesCS1B01G225900;TraesCS2B01G432100;TraesCS4D01G355700;TraesCS5B01G556000;TraesCS5A01G001300;TraesCS1B01G222300;TraesCS5D01G320100;TraesCS4A01G322400;TraesCS5D01G001700;TraesCS1A01G212300;TraesCS2D01G216300;TraesCS1D01G211500
TraesCS2B01G251700		GO:0009846	pollen germination	27	5	0.001265	0.02277	TraesCS3A01G245300;TraesCS7D01G147700;TraesCS2A01G122600;TraesCS7D01G339800;TraesCS2B01G144900
TraesCS2B01G284900		GO:0004565	beta-galactosidase activity	27	5	0.001265	0.02277	TraesCS5A01G330900;TraesCS5B01G331300;TraesCS5D01G336700;TraesCS7A01G272400;TraesCS7D01G272600
TraesCS2B01G285700		GO:0004427	inorganic diphosphatase activity	40	6	0.00132594	0.023867	TraesCS1B01G283300;TraesCS1A01G342700;TraesCS1A01G273500;TraesCS1D01G273500;TraesCS1D01G344800;TraesCS1B01G355800
TraesCS2B01G297300		GO:0048278	vesicle docking	40	6	0.00132594	0.023867	TraesCS3A01G538700;TraesCS3B01G607200;TraesCS4A01G025100;TraesCS4D01G277500;TraesCS4B01G279000;TraesCS3D01G542100
TraesCS2B01G299100		GO:0015925	galactosidase activity	40	6	0.00132594	0.023867	TraesCS5A01G330900;TraesCS5B01G331300;TraesCS5D01G336700;TraesCS6A01G303200;TraesCS7A01G272400;TraesCS7D01G272600
TraesCS2B01G313400		GO:0019685	photosynthesis, dark reaction	17	4	0.00154873	0.0278772	TraesCS2D01G065400;TraesCS2D01G065500;TraesCS2A01G067300;TraesCS2B01G079400
TraesCS2B01G335500		GO:0019253	reductive pentose-phosphate cycle	17	4	0.00154873	0.0278772	TraesCS2D01G065400;TraesCS2D01G065500;TraesCS2A01G067300;TraesCS2B01G079400
TraesCS2B01G341500		GO:0016740	transferase activity	12925	452	0.00165266	0.0280951	TraesCS5B01G331200;TraesCS7D01G147700;TraesCS7B01G186600;TraesCS2D01G116700;TraesCS5A01G401100;TraesCS6B01G213500;TraesCS7A01G206000;TraesCS1A01G266600;TraesCS3B01G461800;TraesCS4D01G215000;TraesCS7D01G431300;TraesCS3A01G013400;TraesCS1A01G369600;TraesCS4D01G000300;TraesCS6B01G182900;TraesCS6D01G172100;TraesCS6B01G006500;TraesCS1A01G435300;TraesCS7A01G488800;TraesCS3A01G228000;TraesCS7B01G263100;…
TraesCS2B01G346100		GO:0004252	serine-type endopeptidase activity	446	26	0.00165644	0.0281594	TraesCS3A01G071500;TraesCS3B01G085300;TraesCS2A01G408900;TraesCS2D01G406000;TraesCS6B01G170600;TraesCS3A01G254900;TraesCS3D01G008400;TraesCS6A01G245600;TraesCS1A01G237900;TraesCS6B01G278800;TraesCS3D01G070700;TraesCS6D01G228000;TraesCS3B01G004200;TraesCS7A01G381400;TraesCS2D01G027400;TraesCS5D01G033200;TraesCS5B01G024600;TraesCS2A01G025400;TraesCS4B01G077600;TraesCS1B01G246400;TraesCS5D01G519300;…
TraesCS2B01G366400		GO:0005887	integral component of plasma membrane	29	5	0.00176836	0.0300622	TraesCS1A01G134100;TraesCS5A01G221000;TraesCS5B01G219800;TraesCS5D01G228700;TraesCS1D01G135900
TraesCS2B01G381100		GO:0016682	oxidoreductase activity, acting on diphenols and related substances as donors, oxygen as acceptor	126	11	0.00184772	0.0314113	TraesCS4B01G385600;TraesCS3B01G379900;TraesCS3B01G392700;TraesCS3D01G354200;TraesCS3D01G358500;TraesCS3D01G341600;TraesCS4D01G359200;TraesCS3A01G360400;TraesCS3B01G568600;TraesCS3A01G365300;TraesCS3B01G397200
TraesCS2B01G382900		GO:0051273	beta-glucan metabolic process	248	17	0.00193882	0.0329599	TraesCS2A01G210100;TraesCS2D01G126100;TraesCS7A01G331500;TraesCS7B01G243200;TraesCS7D01G147700;TraesCS7B01G048700;TraesCS5A01G317400;TraesCS7D01G339800;TraesCS2A01G302300;TraesCS2B01G144900;TraesCS3D01G298600;TraesCS2A01G122600;TraesCS2B01G318100;TraesCS5D01G323700;TraesCS7A01G146200;TraesCS2D01G301000;TraesCS5D01G261000
TraesCS2B01G383400		GO:0005388	calcium-transporting ATPase activity	43	6	0.00194727	0.0331036	TraesCS4A01G046800;TraesCS1B01G324000;TraesCS4B01G258000;TraesCS3B01G519000;TraesCS3D01G470100;TraesCS4D01G257900
TraesCS2B01G395100		GO:0022406	membrane docking	43	6	0.00194727	0.0331036	TraesCS3A01G538700;TraesCS3B01G607200;TraesCS4A01G025100;TraesCS4D01G277500;TraesCS4B01G279000;TraesCS3D01G542100
TraesCS2B01G396000		GO:0140056	organelle localization by membrane tethering	43	6	0.00194727	0.0331036	TraesCS3A01G538700;TraesCS3B01G607200;TraesCS4A01G025100;TraesCS4D01G277500;TraesCS4B01G279000;TraesCS3D01G542100
TraesCS2B01G408800		GO:0099023	tethering complex	206	15	0.00194806	0.033117	TraesCS4A01G208500;TraesCS4A01G233400;TraesCS5D01G130800;TraesCS4B01G112100;TraesCS4B01G115200;TraesCS5A01G122400;TraesCS4D01G109600;TraesCS4D01G277500;TraesCS4B01G279000;TraesCS4A01G025100;TraesCS4D01G080800;TraesCS4D01G112900;TraesCS5B01G122500;TraesCS4A01G200100;TraesCS4B01G082700
TraesCS2B01G416600		GO:0065009	regulation of molecular function	647	34	0.00207564	0.0352859	TraesCS1D01G239400;TraesCS7A01G267000;TraesCS4A01G165500;TraesCS5B01G507400;TraesCS2B01G107500;TraesCS2B01G546900;TraesCS5D01G460500;TraesCS2A01G123800;TraesCS3A01G171800;TraesCS2D01G389800;TraesCS4B01G219700;TraesCS1A01G403700;TraesCS2D01G519900;TraesCS2A01G092800;TraesCS4B01G205900;TraesCS6D01G011100;TraesCS5D01G100400;TraesCS6A01G007000;TraesCS2A01G344200;TraesCS3A01G419200;TraesCS1B01G147900;…
TraesCS2B01G417300		GO:0004420	hydroxymethylglutaryl-CoA reductase (NADPH) activity	9	3	0.00213206	0.0362451	TraesCS6D01G258300;TraesCS7B01G142500;TraesCS6A01G277800
TraesCS2B01G427200		GO:0015908	fatty acid transport	19	4	0.00240142	0.0408241	TraesCS1D01G161500;TraesCS1B01G181300;TraesCS2B01G154600;TraesCS4B01G217300
TraesCS2B01G434000		GO:0044283	small molecule biosynthetic process	1875	80	0.00247003	0.0419906	TraesCS4D01G093600;TraesCS2D01G135300;TraesCS7A01G206000;TraesCS7B01G210400;TraesCS3D01G485000;TraesCS7A01G075600;TraesCS1D01G147800;TraesCS7B01G019600;TraesCS2A01G507700;TraesCS2B01G131600;TraesCS5D01G131500;TraesCS1D01G420900;TraesCS2A01G385100;TraesCS4D01G314400;TraesCS6D01G321600;TraesCS1B01G440000;TraesCS3D01G279300;TraesCS7D01G307100;TraesCS4D01G176600;TraesCS2B01G528300;TraesCS4D01G277300;…
TraesCS2B01G437000		GO:0046835	carbohydrate phosphorylation	78	8	0.00277646	0.0471999	TraesCS1B01G366400;TraesCS7B01G193600;TraesCS3D01G276000;TraesCS1A01G355200;TraesCS3A01G276100;TraesCS3D01G110300;TraesCS3A01G108500;TraesCS7A01G226000
TraesCS2B01G457100		GO:0015245	fatty acid transmembrane transporter activity	3	2	0.00278632	0.0417947	TraesCS1D01G161500;TraesCS1B01G181300
TraesCS2B01G550300		GO:0080051	cutin transport	3	2	0.00278632	0.0445811	TraesCS1D01G161500;TraesCS1B01G181300
TraesCS2B01G551300		GO:0010599	production of lsiRNA involved in RNA interference	3	2	0.00278632	0.0445811	TraesCS2B01G434000;TraesCS2A01G414800
TraesCS2B01G574800		GO:0062013	positive regulation of small molecule metabolic process	3	2	0.00278632	0.0445811	TraesCS3A01G249100;TraesCS3D01G249100
TraesCS2B01G582500		GO:1902932	positive regulation of alcohol biosynthetic process	3	2	0.00278632	0.0445811	TraesCS3A01G249100;TraesCS3D01G249100
TraesCS2B01G591900		GO:0010116	positive regulation of abscisic acid biosynthetic process	3	2	0.00278632	0.0445811	TraesCS3A01G249100;TraesCS3D01G249100
TraesCS2B01G592100		GO:0010371	regulation of gibberellin biosynthetic process	3	2	0.00278632	0.0445811	TraesCS3A01G249100;TraesCS3D01G249100
TraesCS2B01G599800		GO:0009883	red or far-red light photoreceptor activity	3	2	0.00278632	0.0445811	TraesCS4D01G052200;TraesCS4B01G052000
TraesCS2B01G602500		GO:0071490	cellular response to far red light	3	2	0.00278632	0.0445811	TraesCS4D01G052200;TraesCS4B01G052000
TraesCS2B01G604800		GO:0010018	far-red light signaling pathway	3	2	0.00278632	0.0445811	TraesCS4D01G052200;TraesCS4B01G052000
TraesCS2B01G607800		GO:0071491	cellular response to red light	3	2	0.00278632	0.0445811	TraesCS4D01G052200;TraesCS4B01G052000
TraesCS2B01G612200		GO:0010161	red light signaling pathway	3	2	0.00278632	0.0445811	TraesCS4D01G052200;TraesCS4B01G052000
TraesCS2B01G615300		GO:0010201	response to continuous far red light stimulus by the high-irradiance response system	3	2	0.00278632	0.0445811	TraesCS4D01G052200;TraesCS4B01G052000
TraesCS2B01G615600		GO:0010203	response to very low fluence red light stimulus	3	2	0.00278632	0.0445811	TraesCS4D01G052200;TraesCS4B01G052000
TraesCS2B01G615700		GO:0031516	far-red light photoreceptor activity	3	2	0.00278632	0.0445811	TraesCS4D01G052200;TraesCS4B01G052000
TraesCS2B01G615800		GO:1901379	regulation of potassium ion transmembrane transport	3	2	0.00278632	0.0445811	TraesCS5B01G112900;TraesCS7A01G267000
TraesCS2D01G002000		GO:1901016	regulation of potassium ion transmembrane transporter activity	3	2	0.00278632	0.0445811	TraesCS5B01G112900;TraesCS7A01G267000
TraesCS2D01G002100		GO:2001257	regulation of cation channel activity	3	2	0.00278632	0.0445811	TraesCS5B01G112900;TraesCS7A01G267000
TraesCS2D01G002500		GO:1901979	regulation of inward rectifier potassium channel activity	3	2	0.00278632	0.0473674	TraesCS5B01G112900;TraesCS7A01G267000
TraesCS2D01G002800		GO:0017089	glycolipid transporter activity	20	4	0.00292913	0.0439369	TraesCS4B01G045400;TraesCS4B01G397500;TraesCS4D01G045300;TraesCS2A01G307600
TraesCS2D01G011500		GO:0046836	glycolipid transport	20	4	0.00292913	0.0439369	TraesCS4B01G045400;TraesCS4B01G397500;TraesCS4D01G045300;TraesCS2A01G307600
TraesCS2D01G015000		GO:0051861	glycolipid binding	20	4	0.00292913	0.0439369	TraesCS4B01G045400;TraesCS4B01G397500;TraesCS4D01G045300;TraesCS2A01G307600
TraesCS2D01G015700		GO:0005094	Rho GDP-dissociation inhibitor activity	10	3	0.0029762	0.0446431	TraesCS3A01G419200;TraesCS3D01G414900;TraesCS3B01G454500
TraesCS2D01G015900		GO:0004425	indole-3-glycerol-phosphate synthase activity	10	3	0.0029762	0.0446431	TraesCS5B01G166300;TraesCS5A01G169500;TraesCS5D01G173900
TraesCS2D01G016000		GO:0080092	regulation of pollen tube growth	10	3	0.0029762	0.0446431	TraesCS7D01G147700;TraesCS5B01G112900;TraesCS7A01G267000
TraesCS2D01G016200		GO:0051274	beta-glucan biosynthetic process	216	15	0.0030652	0.045978	TraesCS2A01G210100;TraesCS2D01G126100;TraesCS7A01G331500;TraesCS7B01G243200;TraesCS7D01G147700;TraesCS7B01G048700;TraesCS7D01G339800;TraesCS2A01G302300;TraesCS2B01G144900;TraesCS3D01G298600;TraesCS2A01G122600;TraesCS2B01G318100;TraesCS7A01G146200;TraesCS2D01G301000;TraesCS5D01G261000
TraesCS2D01G016300		GO:0048468	cell development	195	14	0.00307508	0.0461261	TraesCS7D01G147700;TraesCS5B01G025000;TraesCS2A01G240300;TraesCS5D01G033500;TraesCS4A01G089000;TraesCS7B01G086400;TraesCS4B01G215300;TraesCS1D01G144300;TraesCS5A01G025700;TraesCS4B01G219700;TraesCS6B01G331500;TraesCS2D01G216300;TraesCS5D01G002400;TraesCS7D01G380300
TraesCS2D01G035000		GO:0019400	alditol metabolic process	47	6	0.00309026	0.0463538	TraesCS1B01G368600;TraesCS1D01G357000;TraesCS1A01G353200;TraesCS6A01G174100;TraesCS6B01G202700;TraesCS6D01G163200
TraesCS2D01G035500		GO:0006071	glycerol metabolic process	47	6	0.00309026	0.0463538	TraesCS1B01G368600;TraesCS1D01G357000;TraesCS1A01G353200;TraesCS6A01G174100;TraesCS6B01G202700;TraesCS6D01G163200
TraesCS2D01G043500		GO:0016791	phosphatase activity	664	34	0.00311842	0.0467763	TraesCS4D01G129800;TraesCS1B01G024700;TraesCS7D01G521000;TraesCS3D01G323100;TraesCS3A01G329700;TraesCS4A01G183500;TraesCS4D01G087200;TraesCS2A01G412100;TraesCS1B01G224300;TraesCS2A01G364400;TraesCS7B01G450800;TraesCS4D01G159700;TraesCS2B01G374900;TraesCS4B01G135100;TraesCS2D01G362300;TraesCS7A01G423900;TraesCS4B01G194800;TraesCS3B01G359800;TraesCS5A01G532400;TraesCS2D01G409300;TraesCS7D01G417600;…
TraesCS2D01G049900		GO:0000902	cell morphogenesis	198	14	0.00352621	0.0528931	TraesCS7D01G147700;TraesCS5B01G025000;TraesCS2A01G240300;TraesCS5D01G033500;TraesCS4A01G089000;TraesCS7B01G086400;TraesCS4B01G215300;TraesCS1D01G144300;TraesCS5A01G025700;TraesCS4B01G219700;TraesCS6B01G331500;TraesCS5D01G002400;TraesCS7D01G380300;TraesCS3D01G407400
TraesCS2D01G058700		GO:0004805	trehalose-phosphatase activity	21	4	0.00353087	0.052963	TraesCS1B01G224300;TraesCS2D01G409300;TraesCS2B01G430700;TraesCS2A01G412100
TraesCS2D01G065100		GO:0120025	plasma membrane bounded cell projection	21	4	0.00353087	0.052963	TraesCS3A01G245300;TraesCS4A01G143800;TraesCS2A01G220600;TraesCS4A01G185600
TraesCS2D01G065200		GO:0090406	pollen tube	21	4	0.00353087	0.052963	TraesCS3A01G245300;TraesCS4A01G143800;TraesCS2A01G220600;TraesCS4A01G185600
TraesCS2D01G065300		GO:0004645	phosphorylase activity	21	4	0.00353087	0.052963	TraesCS3A01G366300;TraesCS3D01G359300;TraesCS3D01G359200;TraesCS3A01G366400
TraesCS2D01G065400		GO:0016757	transferase activity, transferring glycosyl groups	2155	89	0.00360379	0.0540568	TraesCS7D01G036600;TraesCS7D01G418600;TraesCS5B01G331200;TraesCS7A01G040900;TraesCS7B01G243200;TraesCS7D01G147700;TraesCS6D01G318500;TraesCS4B01G153800;TraesCS2A01G378200;TraesCS7B01G327000;TraesCS1A01G266600;TraesCS3B01G461800;TraesCS2A01G123800;TraesCS3D01G359300;TraesCS4D01G215000;TraesCS7A01G427000;TraesCS6A01G088000;TraesCS6B01G368300;TraesCS7B01G076200;TraesCS5D01G261000;TraesCS6B01G350600;…
TraesCS2D01G065500		GO:0030135	coated vesicle	118	10	0.00362146	0.0543219	TraesCS5D01G304500;TraesCS6A01G154100;TraesCS7A01G490500;TraesCS7D01G264700;TraesCS1A01G266200;TraesCS6D01G143700;TraesCS1D01G266400;TraesCS7D01G476900;TraesCS1B01G277200;TraesCS5B01G296700
TraesCS2D01G065600		GO:0042445	hormone metabolic process	311	19	0.0039619	0.0554667	TraesCS7A01G310600;TraesCS4D01G120000;TraesCS3A01G321100;TraesCS4D01G045300;TraesCS7A01G561600;TraesCS7B01G210400;TraesCS5D01G353600;TraesCS3D01G485000;TraesCS2B01G350400;TraesCS4B01G045400;TraesCS4D01G215000;TraesCS1A01G234800;TraesCS7B01G019600;TraesCS2B01G131600;TraesCS3B01G344600;TraesCS2A01G331800;TraesCS3D01G310200;TraesCS1B01G440000;TraesCS7D01G307100
TraesCS2D01G073700		GO:0006979	response to oxidative stress	985	46	0.00398163	0.0557428	TraesCS1B01G095800;TraesCS2B01G615600;TraesCS7B01G375600;TraesCS3B01G549000;TraesCS2B01G615800;TraesCS2B01G615700;TraesCS3B01G549200;TraesCS2D01G265100;TraesCS4D01G234000;TraesCS3A01G180200;TraesCS4A01G213400;TraesCS6D01G125500;TraesCS7B01G132400;TraesCS4A01G076700;TraesCS2A01G582100;TraesCS2B01G124900;TraesCS1D01G096400;TraesCS7A01G234000;TraesCS4D01G268200;TraesCS1D01G317700;TraesCS1A01G317900;…
TraesCS2D01G074800		GO:0060284	regulation of cell development	11	3	0.00399892	0.0559848	TraesCS7D01G147700;TraesCS5B01G112900;TraesCS7A01G267000
TraesCS2D01G097400		GO:0010769	regulation of cell morphogenesis involved in differentiation	11	3	0.00399892	0.0559848	TraesCS7D01G147700;TraesCS5B01G112900;TraesCS7A01G267000
TraesCS2D01G105600		GO:0016903	oxidoreductase activity, acting on the aldehyde or oxo group of donors	182	13	0.00442897	0.0620056	TraesCS4D01G282000;TraesCS7B01G291100;TraesCS7D01G278300;TraesCS5A01G495100;TraesCS7B01G176400;TraesCS6B01G321400;TraesCS4A01G388600;TraesCS6B01G284900;TraesCS4B01G363100;TraesCS5B01G238300;TraesCS4A01G020500;TraesCS4D01G319400;TraesCS7A01G278500
TraesCS2D01G116700		GO:0019200	carbohydrate kinase activity	103	9	0.00461218	0.0645705	TraesCS1B01G366400;TraesCS7B01G193600;TraesCS3D01G276000;TraesCS1A01G355200;TraesCS3A01G276100;TraesCS3D01G110300;TraesCS3A01G108500;TraesCS7D01G228500;TraesCS7A01G226000
TraesCS2D01G121800		GO:0031267	small GTPase binding	103	9	0.00461218	0.0645705	TraesCS3A01G305500;TraesCS1D01G400200;TraesCS3B01G331000;TraesCS6A01G196000;TraesCS1B01G420200;TraesCS4B01G219700;TraesCS1A01G392100;TraesCS3D01G296400;TraesCS6D01G183300
TraesCS2D01G135300		GO:0017016	Ras GTPase binding	103	9	0.00461218	0.0645705	TraesCS3A01G305500;TraesCS1D01G400200;TraesCS3B01G331000;TraesCS6A01G196000;TraesCS1B01G420200;TraesCS4B01G219700;TraesCS1A01G392100;TraesCS3D01G296400;TraesCS6D01G183300
TraesCS2D01G193600		GO:0006112	energy reserve metabolic process	36	5	0.00469982	0.0657975	TraesCS2A01G123800;TraesCS5A01G248700;TraesCS2B01G184900;TraesCS2D01G166600;TraesCS2A01G159300
TraesCS2D01G207200		GO:0005977	glycogen metabolic process	36	5	0.00469982	0.0657975	TraesCS2A01G123800;TraesCS5A01G248700;TraesCS2B01G184900;TraesCS2D01G166600;TraesCS2A01G159300
TraesCS2D01G220300		GO:0016310	phosphorylation	6439	234	0.0047147	0.0660057	TraesCS2D01G116700;TraesCS4B01G149500;TraesCS6B01G213500;TraesCS5D01G124000;TraesCS3D01G527400;TraesCS5B01G132400;TraesCS1D01G124200;TraesCS3A01G013400;TraesCS4D01G000300;TraesCS6B01G182900;TraesCS6D01G172100;TraesCS6B01G006500;TraesCS1A01G435300;TraesCS7A01G488800;TraesCS3A01G228000;TraesCS7B01G263100;TraesCS1A01G355200;TraesCS6A01G269800;TraesCS6D01G236400;TraesCS4B01G162700;TraesCS5D01G153800;…
TraesCS2D01G265100		GO:0046271	phenylpropanoid catabolic process	85	8	0.0047225	0.066115	TraesCS3B01G379900;TraesCS3B01G392700;TraesCS3D01G354200;TraesCS3D01G358500;TraesCS3D01G341600;TraesCS3A01G360400;TraesCS3A01G365300;TraesCS3B01G397200
TraesCS2D01G265900		GO:0046274	lignin catabolic process	85	8	0.0047225	0.066115	TraesCS3B01G379900;TraesCS3B01G392700;TraesCS3D01G354200;TraesCS3D01G358500;TraesCS3D01G341600;TraesCS3A01G360400;TraesCS3A01G365300;TraesCS3B01G397200
TraesCS2D01G266800		GO:0052716	hydroquinone:oxygen oxidoreductase activity	85	8	0.0047225	0.066115	TraesCS3B01G379900;TraesCS3B01G392700;TraesCS3D01G354200;TraesCS3D01G358500;TraesCS3D01G341600;TraesCS3A01G360400;TraesCS3A01G365300;TraesCS3B01G397200
TraesCS2D01G268700		GO:0008374	O-acyltransferase activity	163	12	0.0048189	0.0674646	TraesCS5B01G322500;TraesCS1B01G416800;TraesCS2B01G007200;TraesCS5D01G328700;TraesCS1A01G034600;TraesCS5D01G329000;TraesCS1B01G050600;TraesCS2D01G016300;TraesCS1D01G396700;TraesCS5A01G321800;TraesCS7D01G111200;TraesCS1A01G385500
TraesCS2D01G278500		GO:0070838	divalent metal ion transport	250	16	0.00503274	0.0704584	TraesCS4A01G046800;TraesCS2B01G090300;TraesCS1B01G211100;TraesCS2D01G422000;TraesCS6D01G096900;TraesCS3B01G519000;TraesCS3D01G470100;TraesCS5D01G219100;TraesCS4D01G257900;TraesCS6B01G137200;TraesCS4A01G294300;TraesCS1B01G324000;TraesCS4B01G258000;TraesCS6B01G201300;TraesCS2A01G278100;TraesCS6A01G108700
TraesCS2D01G295100		GO:0004449	isocitrate dehydrogenase (NAD+) activity	12	3	0.00521044	0.0677357	TraesCS2B01G592100;TraesCS2A01G591600;TraesCS2D01G562600
TraesCS2D01G314800		GO:0004084	branched-chain-amino-acid transaminase activity	12	3	0.00521044	0.0677357	TraesCS4A01G059800;TraesCS4B01G235400;TraesCS4D01G236800
TraesCS2D01G322300		GO:0005093	Rab GDP-dissociation inhibitor activity	12	3	0.00521044	0.0729462	TraesCS4B01G205900;TraesCS4A01G098400;TraesCS4D01G206900
TraesCS2D01G327000		GO:0004014	adenosylmethionine decarboxylase activity	12	3	0.00521044	0.0729462	TraesCS5B01G220000;TraesCS5A01G221200;TraesCS5D01G228900
TraesCS2D01G346300		GO:0008215	spermine metabolic process	12	3	0.00521044	0.0729462	TraesCS5B01G220000;TraesCS5A01G221200;TraesCS5D01G228900
TraesCS2D01G351100		GO:0006597	spermine biosynthetic process	12	3	0.00521044	0.0729462	TraesCS5B01G220000;TraesCS5A01G221200;TraesCS5D01G228900
TraesCS2D01G358200		GO:0047334	diphosphate-fructose-6-phosphate 1-phosphotransferase activity	12	3	0.00521044	0.0729462	TraesCS7B01G193600;TraesCS7D01G228500;TraesCS7A01G226000
TraesCS2D01G358900		GO:0030243	cellulose metabolic process	207	14	0.00521249	0.0677624	TraesCS2A01G210100;TraesCS2D01G126100;TraesCS7A01G331500;TraesCS7B01G243200;TraesCS5A01G317400;TraesCS7D01G339800;TraesCS2A01G302300;TraesCS2B01G144900;TraesCS3D01G298600;TraesCS2A01G122600;TraesCS2B01G318100;TraesCS5D01G323700;TraesCS2D01G301000;TraesCS5D01G261000
TraesCS2D01G360500		GO:0010012	steroid 22-alpha hydroxylase activity	4	2	0.0054586	0.0709618	TraesCS2B01G350400;TraesCS2A01G331800
TraesCS2D01G362300		GO:0060145	viral gene silencing in virus induced gene silencing	4	2	0.0054586	0.0709618	TraesCS2B01G434000;TraesCS2A01G414800
TraesCS2D01G362800		GO:0045827	negative regulation of isoprenoid metabolic process	4	2	0.0054586	0.0709618	TraesCS3A01G249100;TraesCS3D01G249100
TraesCS2D01G373100		GO:0055122	response to very low light intensity stimulus	4	2	0.0054586	0.0709618	TraesCS4D01G052200;TraesCS4B01G052000
TraesCS2D01G374500		GO:0043266	regulation of potassium ion transport	4	2	0.0054586	0.0709618	TraesCS5B01G112900;TraesCS7A01G267000
TraesCS2D01G375300		GO:0032989	cellular component morphogenesis	230	15	0.00546654	0.0710651	TraesCS7D01G147700;TraesCS5B01G025000;TraesCS2A01G240300;TraesCS5D01G033500;TraesCS4A01G089000;TraesCS7B01G086400;TraesCS4B01G215300;TraesCS1D01G144300;TraesCS5A01G025700;TraesCS4B01G219700;TraesCS6B01G331500;TraesCS5D01G002400;TraesCS7D01G380300;TraesCS3D01G407400;TraesCS4A01G020500
TraesCS2D01G379500		GO:0072511	divalent inorganic cation transport	253	16	0.00562961	0.0731849	TraesCS4A01G046800;TraesCS2B01G090300;TraesCS1B01G211100;TraesCS2D01G422000;TraesCS6D01G096900;TraesCS3B01G519000;TraesCS3D01G470100;TraesCS5D01G219100;TraesCS4D01G257900;TraesCS6B01G137200;TraesCS4A01G294300;TraesCS1B01G324000;TraesCS4B01G258000;TraesCS6B01G201300;TraesCS2A01G278100;TraesCS6A01G108700
TraesCS2D01G381800		GO:0042995	cell projection	24	4	0.00582613	0.0757397	TraesCS3A01G245300;TraesCS4A01G143800;TraesCS2A01G220600;TraesCS4A01G185600
TraesCS2D01G388100		GO:0016679	oxidoreductase activity, acting on diphenols and related substances as donors	147	11	0.00602293	0.0782981	TraesCS4B01G385600;TraesCS3B01G379900;TraesCS3B01G392700;TraesCS3D01G354200;TraesCS3D01G358500;TraesCS3D01G341600;TraesCS4D01G359200;TraesCS3A01G360400;TraesCS3B01G568600;TraesCS3A01G365300;TraesCS3B01G397200
TraesCS2D01G389800		GO:0050790	regulation of catalytic activity	622	31	0.0067021	0.0871273	TraesCS1D01G239400;TraesCS5B01G507400;TraesCS2B01G107500;TraesCS2B01G546900;TraesCS5D01G460500;TraesCS2A01G123800;TraesCS3A01G171800;TraesCS2D01G389800;TraesCS4B01G219700;TraesCS1A01G403700;TraesCS2D01G519900;TraesCS2A01G092800;TraesCS4B01G205900;TraesCS6D01G011100;TraesCS5D01G100400;TraesCS6A01G007000;TraesCS2A01G344200;TraesCS3A01G419200;TraesCS1B01G147900;TraesCS5B01G458900;TraesCS2B01G551400;…
TraesCS2D01G396200		GO:0015662	ATPase activity, coupled to transmembrane movement of ions, phosphorylative mechanism	55	6	0.00677944	0.0881327	TraesCS4A01G046800;TraesCS1B01G324000;TraesCS4B01G258000;TraesCS3B01G519000;TraesCS3D01G470100;TraesCS4D01G257900
TraesCS2D01G409000		GO:0009055	electron transfer activity	856	40	0.00679398	0.0883217	TraesCS6B01G353700;TraesCS5A01G044700;TraesCS1A01G222600;TraesCS5B01G564000;TraesCS5D01G550600;TraesCS3A01G457500;TraesCS3A01G457600;TraesCS6A01G136900;TraesCS6A01G287100;TraesCS2A01G551300;TraesCS6B01G316300;TraesCS6B01G165100;TraesCS2A01G331800;TraesCS1D01G417500;TraesCS1D01G417400;TraesCS3A01G405000;TraesCS1B01G440100;TraesCS3B01G438700;TraesCS1B01G440000;TraesCS6A01G206600;TraesCS1A01G410200;…
TraesCS2D01G412100		GO:0042737	drug catabolic process	473	25	0.00694961	0.0903449	TraesCS1B01G095800;TraesCS3A01G239200;TraesCS2B01G124900;TraesCS1D01G096400;TraesCS4D01G268200;TraesCS5D01G099300;TraesCS1D01G317700;TraesCS1D01G207100;TraesCS7B01G118200;TraesCS3B01G354300;TraesCS4D01G170600;TraesCS2B01G024500;TraesCS4A01G136600;TraesCS2B01G284900;TraesCS3B01G598100;TraesCS7D01G442300;TraesCS2A01G344200;TraesCS4A01G036100;TraesCS1A01G078100;TraesCS5B01G458900;TraesCS1B01G330400;…
TraesCS2D01G415500		GO:0006816	calcium ion transport	110	9	0.00706073	0.0917894	TraesCS4A01G046800;TraesCS1B01G324000;TraesCS4B01G258000;TraesCS6D01G096900;TraesCS3B01G519000;TraesCS3D01G470100;TraesCS4D01G257900;TraesCS6A01G108700;TraesCS6B01G137200
TraesCS2D01G420300		GO:0031226	intrinsic component of plasma membrane	56	6	0.00739914	0.0961888	TraesCS1A01G134100;TraesCS5A01G221000;TraesCS5B01G219800;TraesCS5D01G228700;TraesCS1D01G135900;TraesCS1B01G440000
TraesCS2D01G422000		GO:0004143	diacylglycerol kinase activity	40	5	0.0074148	0.0963924	TraesCS7A01G297200;TraesCS7D01G291600;TraesCS7B01G293200;TraesCS7D01G387000;TraesCS6B01G428500
TraesCS2D01G422700		GO:0007205	protein kinase C-activating G protein-coupled receptor signaling pathway	40	5	0.0074148	0.0963924	TraesCS7A01G297200;TraesCS7D01G291600;TraesCS7B01G293200;TraesCS7D01G387000;TraesCS6B01G428500
TraesCS2D01G423500		GO:0046906	tetrapyrrole binding	2625	103	0.00795112	0.103365	TraesCS7B01G375600;TraesCS3B01G549000;TraesCS2A01G565700;TraesCS3B01G362200;TraesCS3B01G146900;TraesCS6D01G125500;TraesCS1B01G177900;TraesCS4A01G076700;TraesCSU01G084800;TraesCS5D01G219100;TraesCS1B01G433300;TraesCS2D01G035500;TraesCS2A01G331800;TraesCS3A01G405000;TraesCS4B01G232800;TraesCS2B01G005900;TraesCS2B01G284900;TraesCS2D01G002800;TraesCS7D01G442300;TraesCS7D01G276300;TraesCS2B01G035600;T…
TraesCS2D01G426800		GO:0009696	salicylic acid metabolic process	57	6	0.00805867	0.104763	TraesCS7A01G310600;TraesCS4B01G045400;TraesCS2B01G131600;TraesCS4D01G045300;TraesCS7B01G210400;TraesCS7D01G307100
TraesCS2D01G433800		GO:0009697	salicylic acid biosynthetic process	57	6	0.00805867	0.104763	TraesCS7A01G310600;TraesCS4B01G045400;TraesCS2B01G131600;TraesCS4D01G045300;TraesCS7B01G210400;TraesCS7D01G307100
TraesCS2D01G437900		GO:0009808	lignin metabolic process	93	8	0.00806911	0.104898	TraesCS3B01G379900;TraesCS3B01G392700;TraesCS3D01G354200;TraesCS3D01G358500;TraesCS3D01G341600;TraesCS3A01G360400;TraesCS3A01G365300;TraesCS3B01G397200
TraesCS2D01G442700		GO:0032409	regulation of transporter activity	14	3	0.00823361	0.0988034	TraesCS5B01G112900;TraesCS7A01G267000;TraesCS4A01G165500
TraesCS2D01G488400		GO:0022898	regulation of transmembrane transporter activity	14	3	0.00823361	0.0988034	TraesCS5B01G112900;TraesCS7A01G267000;TraesCS4A01G165500
TraesCS2D01G497600		GO:0032412	regulation of ion transmembrane transporter activity	14	3	0.00823361	0.0988034	TraesCS5B01G112900;TraesCS7A01G267000;TraesCS4A01G165500
TraesCS2D01G523600		GO:0015368	calcium:cation antiporter activity	14	3	0.00823361	0.0988034	TraesCS6D01G096900;TraesCS6A01G108700;TraesCS6B01G137200
TraesCS2D01G531100		GO:0051139	metal ion:proton antiporter activity	14	3	0.00823361	0.0988034	TraesCS6D01G096900;TraesCS6A01G108700;TraesCS6B01G137200
TraesCS2D01G542200		GO:0015369	calcium:proton antiporter activity	14	3	0.00823361	0.107037	TraesCS6D01G096900;TraesCS6A01G108700;TraesCS6B01G137200
TraesCS2D01G546200		GO:0030244	cellulose biosynthetic process	175	12	0.00834694	0.100163	TraesCS3D01G298600;TraesCS2A01G210100;TraesCS2D01G126100;TraesCS7A01G331500;TraesCS7B01G243200;TraesCS2A01G122600;TraesCS2B01G318100;TraesCS2D01G301000;TraesCS7D01G339800;TraesCS5D01G261000;TraesCS2A01G302300;TraesCS2B01G144900
TraesCS2D01G552300		GO:0010817	regulation of hormone levels	384	21	0.00879223	0.105507	TraesCS7A01G310600;TraesCS4D01G120000;TraesCS3A01G321100;TraesCS3D01G249100;TraesCS4D01G045300;TraesCS7A01G561600;TraesCS7B01G210400;TraesCS5D01G353600;TraesCS3D01G485000;TraesCS2B01G350400;TraesCS4B01G045400;TraesCS3A01G249100;TraesCS4D01G215000;TraesCS1A01G234800;TraesCS7B01G019600;TraesCS2B01G131600;TraesCS3B01G344600;TraesCS2A01G331800;TraesCS3D01G310200;TraesCS1B01G440000;TraesCS7D01G307100
TraesCS2D01G562400		GO:0009897	external side of plasma membrane	5	2	0.00891199	0.106944	TraesCS1D01G161500;TraesCS1B01G181300
TraesCS2D01G562600		GO:0008395	steroid hydroxylase activity	5	2	0.00891199	0.106944	TraesCS2B01G350400;TraesCS2A01G331800
TraesCS2D01G582400		GO:0015179	L-amino acid transmembrane transporter activity	5	2	0.00891199	0.106944	TraesCS5D01G051400;TraesCS3A01G149900
TraesCS2D01G583000		GO:0015174	basic amino acid transmembrane transporter activity	5	2	0.00891199	0.106944	TraesCS5D01G051400;TraesCS3A01G149900
TraesCS2D01G583100		GO:0015181	arginine transmembrane transporter activity	5	2	0.00891199	0.106944	TraesCS5D01G051400;TraesCS3A01G149900
TraesCS3A01G011500		GO:0015189	L-lysine transmembrane transporter activity	5	2	0.00891199	0.106944	TraesCS5D01G051400;TraesCS3A01G149900
TraesCS3A01G038200		GO:0010115	regulation of abscisic acid biosynthetic process	5	2	0.00891199	0.106944	TraesCS3A01G249100;TraesCS3D01G249100
TraesCS3A01G039800		GO:0045834	positive regulation of lipid metabolic process	5	2	0.00891199	0.106944	TraesCS3A01G249100;TraesCS3D01G249100
TraesCS3A01G053000		GO:0045828	positive regulation of isoprenoid metabolic process	5	2	0.00891199	0.106944	TraesCS3A01G249100;TraesCS3D01G249100
TraesCS3A01G065700		GO:0046889	positive regulation of lipid biosynthetic process	5	2	0.00891199	0.106944	TraesCS3A01G249100;TraesCS3D01G249100
TraesCS3A01G078100		GO:0032984	protein-containing complex disassembly	59	6	0.00950265	0.114032	TraesCS2B01G255200;TraesCS2A01G227300;TraesCS2A01G410700;TraesCS6A01G247000;TraesCS2B01G429500;TraesCS6B01G277600
TraesCS3A01G110100		GO:0043624	cellular protein complex disassembly	59	6	0.00950265	0.114032	TraesCS2B01G255200;TraesCS2A01G227300;TraesCS2A01G410700;TraesCS6A01G247000;TraesCS2B01G429500;TraesCS6B01G277600
TraesCS3A01G113100		GO:0008509	anion transmembrane transporter activity	292	17	0.00974758	0.116971	TraesCS3A01G288800;TraesCS3D01G288600;TraesCS4A01G043400;TraesCS4D01G344800;TraesCS1B01G211100;TraesCS3B01G144700;TraesCS3A01G126300;TraesCS1D01G161500;TraesCS3A01G149900;TraesCS6A01G098500;TraesCS3B01G323500;TraesCS5D01G051400;TraesCS2D01G058700;TraesCS6A01G402000;TraesCS5D01G321300;TraesCS1B01G181300;TraesCS3D01G126600
TraesCS3A01G135500		GO:0046524	sucrose-phosphate synthase activity	15	3	0.0100588	0.120705	TraesCS3A01G425500;TraesCS3B01G461800;TraesCS3D01G420300
TraesCS3A01G144100		GO:0003002	regionalization	118	9	0.0109573	0.131487	TraesCS2A01G045000;TraesCS7D01G264700;TraesCS7A01G383800;TraesCS1D01G161500;TraesCS3A01G406500;TraesCS7B01G286600;TraesCS4A01G078900;TraesCS2D01G043600;TraesCS7D01G380300
TraesCS3A01G208600		GO:0016192	vesicle-mediated transport	804	37	0.0111744	0.134093	TraesCS2A01G045000;TraesCS5D01G130800;TraesCS4D01G280300;TraesCS7B01G260100;TraesCS4B01G112100;TraesCS5A01G122400;TraesCS2B01G210100;TraesCS2D01G043600;TraesCS4B01G281700;TraesCS4A01G185600;TraesCS4B01G279000;TraesCS5D01G051400;TraesCS7A01G368400;TraesCS4A01G025100;TraesCS4D01G080800;TraesCS5B01G122500;TraesCS3A01G508700;TraesCS2A01G220600;TraesCS4A01G021800;TraesCS3A01G538700;TraesCS3B01G607200;…
TraesCS3A01G213200		GO:0042744	hydrogen peroxide catabolic process	227	14	0.0112902	0.135483	TraesCS1B01G095800;TraesCS2B01G284900;TraesCS7D01G442300;TraesCS4A01G036100;TraesCS1A01G078100;TraesCS2B01G124900;TraesCS1D01G096400;TraesCS1B01G330400;TraesCS4D01G268200;TraesCS1D01G317700;TraesCS4B01G268900;TraesCS7B01G118200;TraesCS4D01G170600;TraesCS4A01G136600
TraesCS3A01G213300		GO:0043269	regulation of ion transport	140	10	0.0116983	0.14038	TraesCS6A01G098500;TraesCS2B01G528300;TraesCS5D01G051400;TraesCS5B01G112900;TraesCS3D01G126600;TraesCS3A01G502300;TraesCS7A01G267000;TraesCS5D01G219100;TraesCS4A01G165500;TraesCS3D01G509100
TraesCS3A01G227000		GO:0022411	cellular component disassembly	62	6	0.0120007	0.144009	TraesCS2B01G255200;TraesCS2A01G227300;TraesCS2A01G410700;TraesCS6A01G247000;TraesCS2B01G429500;TraesCS6B01G277600
TraesCS3A01G230000		GO:0016880	acid-ammonia (or amide) ligase activity	16	3	0.0120999	0.133099	TraesCS2B01G528300;TraesCS2A01G500400;TraesCS2D01G500600
TraesCS3A01G232300		GO:0016211	ammonia ligase activity	16	3	0.0120999	0.133099	TraesCS2B01G528300;TraesCS2A01G500400;TraesCS2D01G500600
TraesCS3A01G235500		GO:0004356	glutamate-ammonia ligase activity	16	3	0.0120999	0.133099	TraesCS2B01G528300;TraesCS2A01G500400;TraesCS2D01G500600
TraesCS3A01G235800		GO:0006542	glutamine biosynthetic process	16	3	0.0120999	0.133099	TraesCS2B01G528300;TraesCS2A01G500400;TraesCS2D01G500600
TraesCS3A01G239200		GO:0042330	taxis	16	3	0.0120999	0.133099	TraesCS3A01G214800;TraesCS3B01G246500;TraesCS2D01G216300
TraesCS3A01G243300		GO:0006935	chemotaxis	16	3	0.0120999	0.145199	TraesCS3A01G214800;TraesCS3B01G246500;TraesCS2D01G216300
TraesCS3A01G245300		GO:0050918	positive chemotaxis	16	3	0.0120999	0.145199	TraesCS3A01G214800;TraesCS3B01G246500;TraesCS2D01G216300
TraesCS3A01G251800		GO:0010183	pollen tube guidance	16	3	0.0120999	0.145199	TraesCS3A01G214800;TraesCS3B01G246500;TraesCS2D01G216300
TraesCS3A01G254100		GO:0006165	nucleoside diphosphate phosphorylation	276	16	0.0123514	0.135865	TraesCS1B01G366400;TraesCS4A01G129900;TraesCS4D01G176600;TraesCS2B01G528300;TraesCS4A01G213400;TraesCS1A01G355200;TraesCS3D01G110300;TraesCS3A01G108500;TraesCS7D01G228500;TraesCS7A01G226000;TraesCS4D01G099200;TraesCS7A01G075600;TraesCS7B01G193600;TraesCS3D01G276000;TraesCS3A01G276100;TraesCS4B01G102400
TraesCS3A01G254700		GO:0020037	heme binding	2527	98	0.0126446	0.13909	TraesCS7B01G375600;TraesCS3B01G549000;TraesCS2A01G565700;TraesCS3B01G362200;TraesCS3B01G146900;TraesCS6D01G125500;TraesCS1B01G177900;TraesCS4A01G076700;TraesCSU01G084800;TraesCS2D01G035500;TraesCS2A01G331800;TraesCS3A01G405000;TraesCS4B01G232800;TraesCS2B01G005900;TraesCS2B01G284900;TraesCS2D01G002800;TraesCS7D01G442300;TraesCS2B01G035600;TraesCS5A01G056600;TraesCS5D01G006800;TraesCS1D01G276600;T…
TraesCS3A01G281400		GO:0019751	polyol metabolic process	142	10	0.0128295	0.141124	TraesCS4B01G194800;TraesCS1B01G368600;TraesCS7A01G357800;TraesCS1D01G357000;TraesCS4B01G267200;TraesCS1A01G353200;TraesCS6A01G174100;TraesCS6B01G202700;TraesCS6B01G331500;TraesCS6D01G163200
TraesCS3A01G284200		GO:0017171	serine hydrolase activity	759	35	0.0129235	0.142158	TraesCS3A01G071500;TraesCS3B01G085300;TraesCS2A01G408900;TraesCS2D01G406000;TraesCS4A01G198500;TraesCS4A01G035200;TraesCS6B01G170600;TraesCS3A01G254900;TraesCS3D01G008400;TraesCS6A01G245600;TraesCS4B01G267900;TraesCS1A01G237900;TraesCS6B01G278800;TraesCS3D01G070700;TraesCS6D01G228000;TraesCS3B01G004200;TraesCS7A01G381400;TraesCS5B01G307800;TraesCS4B01G117000;TraesCS2D01G027400;TraesCS5B01G242400;…
TraesCS3A01G316500		GO:0008236	serine-type peptidase activity	759	35	0.0129235	0.142158	TraesCS3A01G071500;TraesCS3B01G085300;TraesCS2A01G408900;TraesCS2D01G406000;TraesCS4A01G198500;TraesCS4A01G035200;TraesCS6B01G170600;TraesCS3A01G254900;TraesCS3D01G008400;TraesCS6A01G245600;TraesCS4B01G267900;TraesCS1A01G237900;TraesCS6B01G278800;TraesCS3D01G070700;TraesCS6D01G228000;TraesCS3B01G004200;TraesCS7A01G381400;TraesCS5B01G307800;TraesCS4B01G117000;TraesCS2D01G027400;TraesCS5B01G242400;…
TraesCS3A01G317300		GO:0035690	cellular response to drug	101	8	0.0129403	0.142343	TraesCS7A01G310600;TraesCS4B01G045400;TraesCS4A01G213400;TraesCS4A01G316600;TraesCS4D01G045300;TraesCS7A01G561600;TraesCS7B01G210400;TraesCS7D01G307100
TraesCS3A01G318600		GO:1902358	sulfate transmembrane transport	30	4	0.0129888	0.142877	TraesCS3A01G288800;TraesCS3B01G323500;TraesCS3D01G288600;TraesCS4A01G043400
TraesCS3A01G318800		GO:0045833	negative regulation of lipid metabolic process	6	2	0.0130959	0.144055	TraesCS3A01G249100;TraesCS3D01G249100
TraesCS3A01G324100		GO:0051055	negative regulation of lipid biosynthetic process	6	2	0.0130959	0.144055	TraesCS3A01G249100;TraesCS3D01G249100
TraesCS3A01G330500		GO:0005674	transcription factor TFIIF complex	6	2	0.0130959	0.144055	TraesCS3A01G295300;TraesCS3D01G307800
TraesCS3A01G331900		GO:0043036	starch grain	6	2	0.0130959	0.144055	TraesCS5A01G248700;TraesCS5D01G255800
TraesCS3A01G340300		GO:0009569	chloroplast starch grain	6	2	0.0130959	0.144055	TraesCS5A01G248700;TraesCS5D01G255800
TraesCS3A01G351000		GO:0019156	isoamylase activity	6	2	0.0130959	0.144055	TraesCS5A01G248700;TraesCS5D01G255800
TraesCS3A01G360400		GO:0016772	transferase activity, transferring phosphorus-containing groups	6904	244	0.013305	0.146355	TraesCS2D01G116700;TraesCS4B01G149500;TraesCS6B01G213500;TraesCS5D01G124000;TraesCS3D01G527400;TraesCS5B01G132400;TraesCS1D01G124200;TraesCS3A01G013400;TraesCS4D01G000300;TraesCS6B01G182900;TraesCS6D01G172100;TraesCS6B01G006500;TraesCS1A01G435300;TraesCS7A01G488800;TraesCS3A01G228000;TraesCS7B01G263100;TraesCS1A01G355200;TraesCS6A01G269800;TraesCS6D01G236400;TraesCS4B01G162700;TraesCS5D01G153800;…
TraesCS3A01G366300		GO:0005506	iron ion binding	1961	78	0.0141647	0.155811	TraesCS4D01G093600;TraesCS2A01G565700;TraesCS3B01G362200;TraesCS7A01G357800;TraesCS3B01G146900;TraesCS1B01G177900;TraesCS7D01G271100;TraesCS4A01G183600;TraesCSU01G084800;TraesCS6B01G018700;TraesCS2B01G001100;TraesCS2B01G049400;TraesCS1D01G147800;TraesCS2D01G035500;TraesCS7D01G024500;TraesCS2A01G331800;TraesCS2A01G385100;TraesCS3A01G405000;TraesCS4D01G314400;TraesCS7D01G511500;TraesCS2B01G005900;T…
TraesCS3A01G366400		GO:0004550	nucleoside diphosphate kinase activity	17	3	0.0143609	0.15797	TraesCS4D01G099200;TraesCS4A01G213400;TraesCS4B01G102400
TraesCS3A01G406500		GO:0006183	GTP biosynthetic process	17	3	0.0143609	0.15797	TraesCS4D01G099200;TraesCS4A01G213400;TraesCS4B01G102400
TraesCS3A01G414300		GO:0046051	UTP metabolic process	17	3	0.0143609	0.15797	TraesCS4D01G099200;TraesCS4A01G213400;TraesCS4B01G102400
TraesCS3A01G419200		GO:0006228	UTP biosynthetic process	17	3	0.0143609	0.15797	TraesCS4D01G099200;TraesCS4A01G213400;TraesCS4B01G102400
TraesCS3A01G447500		GO:0017001	antibiotic catabolic process	234	14	0.0143934	0.158327	TraesCS1B01G095800;TraesCS2B01G284900;TraesCS7D01G442300;TraesCS4A01G036100;TraesCS1A01G078100;TraesCS2B01G124900;TraesCS1D01G096400;TraesCS1B01G330400;TraesCS4D01G268200;TraesCS1D01G317700;TraesCS4B01G268900;TraesCS7B01G118200;TraesCS4D01G170600;TraesCS4A01G136600
TraesCS3A01G457500		GO:0009132	nucleoside diphosphate metabolic process	281	16	0.0144219	0.158641	TraesCS1B01G366400;TraesCS4A01G129900;TraesCS4D01G176600;TraesCS2B01G528300;TraesCS4A01G213400;TraesCS1A01G355200;TraesCS3D01G110300;TraesCS3A01G108500;TraesCS7D01G228500;TraesCS7A01G226000;TraesCS4D01G099200;TraesCS7A01G075600;TraesCS7B01G193600;TraesCS3D01G276000;TraesCS3A01G276100;TraesCS4B01G102400
TraesCS3A01G457600		GO:0051049	regulation of transport	145	10	0.0146777	0.161455	TraesCS6A01G098500;TraesCS2B01G528300;TraesCS5D01G051400;TraesCS5B01G112900;TraesCS3D01G126600;TraesCS3A01G502300;TraesCS7A01G267000;TraesCS5D01G219100;TraesCS4A01G165500;TraesCS3D01G509100
TraesCS3A01G490100		GO:0034762	regulation of transmembrane transport	84	7	0.0150721	0.165793	TraesCS2B01G528300;TraesCS5B01G112900;TraesCS3A01G502300;TraesCS7A01G267000;TraesCS5D01G219100;TraesCS4A01G165500;TraesCS3D01G509100
TraesCS3A01G492000		GO:0034765	regulation of ion transmembrane transport	84	7	0.0150721	0.165793	TraesCS2B01G528300;TraesCS5B01G112900;TraesCS3A01G502300;TraesCS7A01G267000;TraesCS5D01G219100;TraesCS4A01G165500;TraesCS3D01G509100
TraesCS3A01G493000		GO:0042743	hydrogen peroxide metabolic process	259	15	0.015186	0.167046	TraesCS1B01G095800;TraesCS2B01G284900;TraesCS7D01G442300;TraesCS3A01G239200;TraesCS4A01G036100;TraesCS1A01G078100;TraesCS2B01G124900;TraesCS1D01G096400;TraesCS1B01G330400;TraesCS4D01G268200;TraesCS1D01G317700;TraesCS4B01G268900;TraesCS7B01G118200;TraesCS4D01G170600;TraesCS4A01G136600
TraesCS3A01G496400		GO:0035335	peptidyl-tyrosine dephosphorylation	48	5	0.0157825	0.173607	TraesCS4D01G129800;TraesCS7B01G450800;TraesCS7D01G521000;TraesCS4A01G183500;TraesCS4B01G135100
TraesCS3A01G508000		GO:1904062	regulation of cation transmembrane transport	66	6	0.0160046	0.176051	TraesCS2B01G528300;TraesCS5B01G112900;TraesCS3A01G502300;TraesCS7A01G267000;TraesCS5D01G219100;TraesCS3D01G509100
TraesCS3A01G508700		GO:0008964	phosphoenolpyruvate carboxylase activity	18	3	0.0168445	0.168445	TraesCS3D01G005000;TraesCS3B01G008500;TraesCS3B01G011200
TraesCS3A01G524900		GO:0052542	defense response by callose deposition	18	3	0.0168445	0.168445	TraesCS4B01G045400;TraesCS4D01G045300;TraesCS7A01G561600
TraesCS3A01G539200		GO:0009638	phototropism	18	3	0.0168445	0.185289	TraesCS4D01G052200;TraesCS6B01G117400;TraesCS4B01G052000
TraesCS3B01G002900		GO:0046174	polyol catabolic process	18	3	0.0168445	0.185289	TraesCS4B01G194800;TraesCS7A01G357800;TraesCS6B01G331500
TraesCS3B01G004200		GO:0015103	inorganic anion transmembrane transporter activity	149	10	0.0174417	0.174417	TraesCS3A01G288800;TraesCS6A01G098500;TraesCS3B01G323500;TraesCS3D01G288600;TraesCS4A01G043400;TraesCS3B01G144700;TraesCS2D01G058700;TraesCS3A01G126300;TraesCS6A01G402000;TraesCS3D01G126600
TraesCS3B01G014500		GO:0032351	negative regulation of hormone metabolic process	7	2	0.017962	0.17962	TraesCS3A01G249100;TraesCS3D01G249100
TraesCS3B01G119300		GO:0032353	negative regulation of hormone biosynthetic process	7	2	0.017962	0.17962	TraesCS3A01G249100;TraesCS3D01G249100
TraesCS3B01G129200		GO:0071545	inositol phosphate catabolic process	7	2	0.017962	0.17962	TraesCS4B01G194800;TraesCS6B01G331500
TraesCS3B01G136800		GO:0046855	inositol phosphate dephosphorylation	7	2	0.017962	0.17962	TraesCS4B01G194800;TraesCS6B01G331500
TraesCS3B01G139000		GO:0046189	phenol-containing compound biosynthetic process	68	6	0.0183165	0.183165	TraesCS7A01G310600;TraesCS4B01G045400;TraesCS2B01G131600;TraesCS4D01G045300;TraesCS7B01G210400;TraesCS7D01G307100
TraesCS3B01G144700		GO:0046434	organophosphate catabolic process	290	16	0.0188176	0.188176	TraesCS1B01G366400;TraesCS4A01G129900;TraesCS4B01G194800;TraesCS4D01G176600;TraesCS2B01G528300;TraesCS5B01G222500;TraesCS1A01G355200;TraesCS3D01G110300;TraesCS3A01G108500;TraesCS7D01G228500;TraesCS7A01G226000;TraesCS7A01G075600;TraesCS7B01G193600;TraesCS3D01G276000;TraesCS3A01G276100;TraesCS6B01G331500
TraesCS3B01G149900		GO:0005871	kinesin complex	130	9	0.0195523	0.195523	TraesCS4D01G144800;TraesCS5D01G323300;TraesCS4B01G126400;TraesCS5B01G317600;TraesCS5A01G317000;TraesCS6A01G188600;TraesCS4A01G169700;TraesCS6B01G215900;TraesCS6D01G177300
TraesCS3B01G169300		GO:0019566	arabinose metabolic process	19	3	0.0195525	0.195525	TraesCS4B01G127600;TraesCS4D01G125100;TraesCS4A01G188300
TraesCS3B01G185400		GO:0046373	L-arabinose metabolic process	19	3	0.0195525	0.195525	TraesCS4B01G127600;TraesCS4D01G125100;TraesCS4A01G188300
TraesCS3B01G243600		GO:0046556	alpha-L-arabinofuranosidase activity	19	3	0.0195525	0.195525	TraesCS4B01G127600;TraesCS4D01G125100;TraesCS4A01G188300
TraesCS3B01G256700		GO:0046164	alcohol catabolic process	19	3	0.0195525	0.195525	TraesCS4B01G194800;TraesCS7A01G357800;TraesCS6B01G331500
TraesCS3B01G259300		GO:0005096	GTPase activator activity	51	5	0.0200878	0.200878	TraesCS1A01G239200;TraesCS7D01G264700;TraesCS7B01G161800;TraesCS1D01G239400;TraesCS4B01G219700
TraesCS3B01G264300		GO:0048029	monosaccharide binding	70	6	0.0208468	0.208468	TraesCS1B01G366400;TraesCS3D01G276000;TraesCS1A01G355200;TraesCS3A01G276100;TraesCS3D01G110300;TraesCS3A01G108500
TraesCS3B01G274600		GO:0019899	enzyme binding	294	16	0.0210719	0.210719	TraesCS3B01G331000;TraesCS3B01G274600;TraesCS6D01G223800;TraesCS1A01G392100;TraesCS6D01G183300;TraesCS6B01G282600;TraesCS3D01G246200;TraesCS3A01G245300;TraesCS3A01G305500;TraesCS1D01G400200;TraesCS2A01G391500;TraesCS6A01G196000;TraesCS1B01G420200;TraesCS2D01G389800;TraesCS4B01G219700;TraesCS3D01G296400
TraesCS3B01G286700		GO:0018904	ether metabolic process	90	7	0.0212583	0.212583	TraesCS1D01G301200;TraesCS2A01G100900;TraesCS6A01G372100;TraesCS6B01G353700;TraesCS1A01G301500;TraesCS2B01G118100;TraesCS1B01G311300
TraesCS3B01G308500		GO:0006662	glycerol ether metabolic process	90	7	0.0212583	0.212583	TraesCS1D01G301200;TraesCS2A01G100900;TraesCS6A01G372100;TraesCS6B01G353700;TraesCS1A01G301500;TraesCS2B01G118100;TraesCS1B01G311300
TraesCS3B01G309500		GO:0018298	protein-chromophore linkage	90	7	0.0212583	0.212583	TraesCS1D01G411600;TraesCS4D01G052200;TraesCS7D01G276300;TraesCS5D01G219100;TraesCS1A01G403800;TraesCS1B01G433300;TraesCS4B01G052000
TraesCS3B01G313800		GO:0017000	antibiotic biosynthetic process	90	7	0.0212583	0.212583	TraesCS7A01G310600;TraesCS4B01G045400;TraesCS3A01G239200;TraesCS2B01G131600;TraesCS4D01G045300;TraesCS7B01G210400;TraesCS7D01G307100
TraesCS3B01G314800		GO:0015718	monocarboxylic acid transport	52	5	0.0216774	0.216774	TraesCS1B01G211100;TraesCS1D01G161500;TraesCS1B01G181300;TraesCS2B01G154600;TraesCS4B01G217300
TraesCS3B01G318200		GO:0006596	polyamine biosynthetic process	52	5	0.0216774	0.216774	TraesCS5B01G220000;TraesCS5A01G221200;TraesCS7B01G060700;TraesCS5D01G228900;TraesCS7A01G156500
TraesCS3B01G330000		GO:0008271	secondary active sulfate transmembrane transporter activity	35	4	0.0219973	0.219973	TraesCS3A01G288800;TraesCS3B01G323500;TraesCS3D01G288600;TraesCS4A01G043400
TraesCS3B01G336200		GO:0008028	monocarboxylic acid transmembrane transporter activity	20	3	0.0224861	0.224861	TraesCS1B01G211100;TraesCS1D01G161500;TraesCS1B01G181300
TraesCS3B01G349200		GO:0016607	nuclear speck	20	3	0.0224861	0.224861	TraesCS4D01G052200;TraesCS2B01G131600;TraesCS4B01G052000
TraesCS3B01G350200		GO:0046039	GTP metabolic process	20	3	0.0224861	0.224861	TraesCS4D01G099200;TraesCS4A01G213400;TraesCS4B01G102400
TraesCS3B01G353200		GO:0004674	protein serine/threonine kinase activity	2443	93	0.02258	0.2258	TraesCS3B01G169300;TraesCS5D01G088700;TraesCS1A01G153400;TraesCS1D01G317200;TraesCS1A01G415300;TraesCS6B01G213500;TraesCS3A01G157100;TraesCS5D01G124000;TraesCS6A01G192900;TraesCS3D01G527400;TraesCS1D01G151900;TraesCS5B01G428600;TraesCS1D01G124200;TraesCS1D01G422800;TraesCS4D01G000300;TraesCS5B01G109300;TraesCS6D01G287600;TraesCS6D01G172100;TraesCS3A01G334200;TraesCS4A01G136500;TraesCS6A01G122700;…
TraesCS3B01G354300		GO:0006986	response to unfolded protein	53	5	0.0233465	0.233465	TraesCS7A01G310600;TraesCS4B01G045400;TraesCS4D01G045300;TraesCS7B01G210400;TraesCS7D01G307100
TraesCS3B01G359800		GO:0035967	cellular response to topologically incorrect protein	53	5	0.0233465	0.233465	TraesCS7A01G310600;TraesCS4B01G045400;TraesCS4D01G045300;TraesCS7B01G210400;TraesCS7D01G307100
TraesCS3B01G362000		GO:0034620	cellular response to unfolded protein	53	5	0.0233465	0.233465	TraesCS7A01G310600;TraesCS4B01G045400;TraesCS4D01G045300;TraesCS7B01G210400;TraesCS7D01G307100
TraesCS3B01G362200		GO:0030968	endoplasmic reticulum unfolded protein response	53	5	0.0233465	0.233465	TraesCS7A01G310600;TraesCS4B01G045400;TraesCS4D01G045300;TraesCS7B01G210400;TraesCS7D01G307100
TraesCS3B01G371800		GO:0016917	GABA receptor activity	8	2	0.0234645	0.234645	TraesCS2B01G246200;TraesCS2A01G220700
TraesCS3B01G371900		GO:0099528	G protein-coupled neurotransmitter receptor activity	8	2	0.0234645	0.234645	TraesCS2B01G246200;TraesCS2A01G220700
TraesCS3B01G372100		GO:0004965	G protein-coupled GABA receptor activity	8	2	0.0234645	0.234645	TraesCS2B01G246200;TraesCS2A01G220700
TraesCS3B01G383600		GO:1902930	regulation of alcohol biosynthetic process	8	2	0.0234645	0.234645	TraesCS3A01G249100;TraesCS3D01G249100
TraesCS3B01G392700		GO:0018958	phenol-containing compound metabolic process	72	6	0.0236036	0.236036	TraesCS7A01G310600;TraesCS4B01G045400;TraesCS2B01G131600;TraesCS4D01G045300;TraesCS7B01G210400;TraesCS7D01G307100
TraesCS3B01G419800		GO:0019139	cytokinin dehydrogenase activity	36	4	0.0241594	0.241594	TraesCS1A01G234800;TraesCS3B01G344600;TraesCS3A01G321100;TraesCS3D01G310200
TraesCS3B01G429900		GO:0098661	inorganic anion transmembrane transport	36	4	0.0241594	0.241594	TraesCS3A01G288800;TraesCS3B01G323500;TraesCS3D01G288600;TraesCS4A01G043400
TraesCS3B01G438700		GO:0006928	movement of cell or subcellular component	180	11	0.0243533	0.243533	TraesCS4A01G143800;TraesCS4D01G144800;TraesCS5D01G323300;TraesCS4B01G126400;TraesCS5B01G317600;TraesCS7D01G536300;TraesCS5A01G317000;TraesCS6A01G188600;TraesCS4A01G169700;TraesCS6B01G215900;TraesCS6D01G177300
TraesCS3B01G454500		GO:0007186	G protein-coupled receptor signaling pathway	93	7	0.0249312	0.249312	TraesCS7A01G297200;TraesCS7D01G291600;TraesCS7B01G293200;TraesCS7D01G387000;TraesCS2B01G246200;TraesCS2A01G220700;TraesCS6B01G428500
TraesCS3B01G461800		GO:0016846	carbon-sulfur lyase activity	54	5	0.0250963	0.225866	TraesCS1D01G114800;TraesCS3A01G093000;TraesCS1B01G133500;TraesCS5D01G465300;TraesCS1A01G113400
TraesCS3B01G483500		GO:0009145	purine nucleoside triphosphate biosynthetic process	479	23	0.025595	0.230355	TraesCS1B01G366400;TraesCS4A01G129900;TraesCS4D01G176600;TraesCS2B01G528300;TraesCS7D01G146700;TraesCS7D01G500200;TraesCS4A01G213400;TraesCS1A01G355200;TraesCS3D01G110300;TraesCS7B01G047600;TraesCS3A01G108500;TraesCS7D01G228500;TraesCS7A01G226000;TraesCS7B01G421700;TraesCS4D01G099200;TraesCS7A01G075600;TraesCS7B01G193600;TraesCS6B01G393400;TraesCS7A01G510800;TraesCS3D01G276000;TraesCS3A01G276100;…
TraesCS3B01G497700		GO:0009206	purine ribonucleoside triphosphate biosynthetic process	479	23	0.025595	0.230355	TraesCS1B01G366400;TraesCS4A01G129900;TraesCS4D01G176600;TraesCS2B01G528300;TraesCS7D01G146700;TraesCS7D01G500200;TraesCS4A01G213400;TraesCS1A01G355200;TraesCS3D01G110300;TraesCS7B01G047600;TraesCS3A01G108500;TraesCS7D01G228500;TraesCS7A01G226000;TraesCS7B01G421700;TraesCS4D01G099200;TraesCS7A01G075600;TraesCS7B01G193600;TraesCS6B01G393400;TraesCS7A01G510800;TraesCS3D01G276000;TraesCS3A01G276100;…
TraesCS3B01G498200		GO:0016872	intramolecular lyase activity	21	3	0.0256453	0.230807	TraesCS4B01G267200;TraesCS7A01G163700;TraesCS7D01G165800
TraesCS3B01G521800		GO:1901682	sulfur compound transmembrane transporter activity	37	4	0.0264456	0.23801	TraesCS3A01G288800;TraesCS3B01G323500;TraesCS3D01G288600;TraesCS4A01G043400
TraesCS3B01G540000		GO:0015116	sulfate transmembrane transporter activity	37	4	0.0264456	0.23801	TraesCS3A01G288800;TraesCS3B01G323500;TraesCS3D01G288600;TraesCS4A01G043400
TraesCS3B01G553000		GO:0008272	sulfate transport	37	4	0.0264456	0.23801	TraesCS3A01G288800;TraesCS3B01G323500;TraesCS3D01G288600;TraesCS4A01G043400
TraesCS3B01G562700		GO:0008138	protein tyrosine/serine/threonine phosphatase activity	55	5	0.026928	0.242352	TraesCS4D01G129800;TraesCS7B01G450800;TraesCS7D01G521000;TraesCS4A01G183500;TraesCS4B01G135100
TraesCS3B01G568600		GO:0032879	regulation of localization	160	10	0.0270035	0.243031	TraesCS6A01G098500;TraesCS2B01G528300;TraesCS5D01G051400;TraesCS5B01G112900;TraesCS3D01G126600;TraesCS3A01G502300;TraesCS7A01G267000;TraesCS5D01G219100;TraesCS4A01G165500;TraesCS3D01G509100
TraesCS3B01G592200		GO:0003993	acid phosphatase activity	139	9	0.028616	0.257544	TraesCS2B01G382900;TraesCS3B01G359800;TraesCS5A01G532400;TraesCS7D01G095900;TraesCS2A01G364400;TraesCS3D01G323100;TraesCS3A01G329700;TraesCS2D01G362300;TraesCS4B01G363800
TraesCS3B01G593800		GO:0072348	sulfur compound transport	38	4	0.028857	0.259713	TraesCS3A01G288800;TraesCS3B01G323500;TraesCS3D01G288600;TraesCS4A01G043400
TraesCS3B01G594900		GO:0071236	cellular response to antibiotic	96	7	0.0290162	0.261146	TraesCS7A01G310600;TraesCS4B01G045400;TraesCS4A01G213400;TraesCS4D01G045300;TraesCS7A01G561600;TraesCS7B01G210400;TraesCS7D01G307100
TraesCS3B01G598100		GO:0004448	isocitrate dehydrogenase activity	22	3	0.0290296	0.261266	TraesCS2B01G592100;TraesCS2A01G591600;TraesCS2D01G562600
TraesCS3D01G000200		GO:0008422	beta-glucosidase activity	22	3	0.0290296	0.261266	TraesCS2B01G599800;TraesCS3D01G477200;TraesCS3B01G528400
TraesCS3D01G008400		GO:0062014	negative regulation of small molecule metabolic process	9	2	0.0295595	0.266035	TraesCS3A01G249100;TraesCS3D01G249100
TraesCS3D01G017700		GO:0010258	NADH dehydrogenase complex (plastoquinone) assembly	9	2	0.0295595	0.266035	TraesCS3A01G502300;TraesCS3D01G509100
TraesCS3D01G040100		GO:0009584	detection of visible light	9	2	0.0295595	0.266035	TraesCS4D01G052200;TraesCS4B01G052000
TraesCS3D01G041700		GO:0019637	organophosphate metabolic process	2063	79	0.0296662	0.266996	TraesCS1D01G375600;TraesCS7D01G500200;TraesCS7A01G569400;TraesCS7B01G142500;TraesCS5D01G219100;TraesCS5B01G132400;TraesCS5D01G231100;TraesCS7A01G075600;TraesCS1A01G369600;TraesCS2B01G154600;TraesCS7B01G489300;TraesCS6B01G331500;TraesCS4D01G176600;TraesCS2B01G528300;TraesCS6D01G281800;TraesCS6A01G206600;TraesCS7D01G146700;TraesCS7D01G543200;TraesCS4D01G161900;TraesCS6D01G258300;TraesCS1A01G355200;…
TraesCS3D01G081300		GO:0046939	nucleotide phosphorylation	307	16	0.0298253	0.268428	TraesCS1B01G366400;TraesCS4A01G129900;TraesCS4D01G176600;TraesCS2B01G528300;TraesCS4A01G213400;TraesCS1A01G355200;TraesCS3D01G110300;TraesCS3A01G108500;TraesCS7D01G228500;TraesCS7A01G226000;TraesCS4D01G099200;TraesCS7A01G075600;TraesCS7B01G193600;TraesCS3D01G276000;TraesCS3A01G276100;TraesCS4B01G102400
TraesCS3D01G109300		GO:0072512	trivalent inorganic cation transport	1	1	0.0307996	0.277196	TraesCS1B01G440000
TraesCS3D01G112000		GO:0015690	aluminum cation transport	1	1	0.0307996	0.277196	TraesCS1B01G440000
TraesCS3D01G117300		GO:0051286	cell tip	1	1	0.0307996	0.277196	TraesCS2A01G220600
TraesCS3D01G121700		GO:0035838	growing cell tip	1	1	0.0307996	0.277196	TraesCS2A01G220600
TraesCS3D01G151500		GO:0044463	cell projection part	1	1	0.0307996	0.277196	TraesCS2A01G220600
TraesCS3D01G166700		GO:0120038	plasma membrane bounded cell projection part	1	1	0.0307996	0.277196	TraesCS2A01G220600
TraesCS3D01G215600		GO:0090404	pollen tube tip	1	1	0.0307996	0.277196	TraesCS2A01G220600
TraesCS3D01G220900		GO:0008887	glycerate kinase activity	1	1	0.0307996	0.277196	TraesCS3D01G266100
TraesCS3D01G223300		GO:1902288	regulation of defense response to oomycetes	1	1	0.0307996	0.277196	TraesCS3D01G322900
TraesCS3D01G225000		GO:1902290	positive regulation of defense response to oomycetes	1	1	0.0307996	0.277196	TraesCS3D01G322900
TraesCS3D01G235300		GO:0045848	positive regulation of nitrogen utilization	1	1	0.0307996	0.277196	TraesCS5B01G222500
TraesCS3D01G235600		GO:0051365	cellular response to potassium ion starvation	1	1	0.0307996	0.277196	TraesCS5B01G222500
TraesCS3D01G243300		GO:0015172	acidic amino acid transmembrane transporter activity	1	1	0.0307996	0.277196	TraesCS5D01G051400
TraesCS3D01G246200		GO:0005313	L-glutamate transmembrane transporter activity	1	1	0.0307996	0.277196	TraesCS5D01G051400
TraesCS3D01G255000		GO:0015800	acidic amino acid transport	1	1	0.0307996	0.277196	TraesCS5D01G051400
TraesCS3D01G255600		GO:0051938	L-glutamate import	1	1	0.0307996	0.277196	TraesCS5D01G051400
TraesCS3D01G275700		GO:0007338	single fertilization	1	1	0.0307996	0.277196	TraesCS5D01G320100
TraesCS3D01G278100		GO:0042351	'de novo' GDP-L-fucose biosynthetic process	1	1	0.0307996	0.277196	TraesCS6D01G323500
TraesCS3D01G279300		GO:0050577	GDP-L-fucose synthase activity	1	1	0.0307996	0.277196	TraesCS6D01G323500
TraesCS3D01G284100		GO:0043667	pollen wall	1	1	0.0307996	0.277196	TraesCS7A01G239800
TraesCS3D01G298600		GO:0043668	exine	1	1	0.0307996	0.277196	TraesCS7A01G239800
TraesCS3D01G314700		GO:0051192	prosthetic group binding	1	1	0.0307996	0.277196	TraesCS7B01G255800
TraesCS3D01G317600		GO:0044620	ACP phosphopantetheine attachment site binding	1	1	0.0307996	0.277196	TraesCS7B01G255800
TraesCS3D01G323900		GO:0000036	acyl carrier activity	1	1	0.0307996	0.277196	TraesCS7B01G255800
TraesCS3D01G325700		GO:0003951	NAD+ kinase activity	57	5	0.030841	0.277569	TraesCS7A01G297200;TraesCS7D01G291600;TraesCS7B01G293200;TraesCS7D01G387000;TraesCS6B01G428500
TraesCS3D01G331600		GO:0042446	hormone biosynthetic process	259	14	0.031008	0.279072	TraesCS7A01G310600;TraesCS4D01G045300;TraesCS7A01G561600;TraesCS7B01G210400;TraesCS5D01G353600;TraesCS3D01G485000;TraesCS2B01G350400;TraesCS4B01G045400;TraesCS4D01G215000;TraesCS7B01G019600;TraesCS2B01G131600;TraesCS2A01G331800;TraesCS1B01G440000;TraesCS7D01G307100
TraesCS3D01G333800		GO:0010927	cellular component assembly involved in morphogenesis	39	4	0.0313945	0.28255	TraesCS4B01G215300;TraesCS7D01G147700;TraesCS4A01G089000;TraesCS4A01G020500
TraesCS3D01G340700		GO:0010208	pollen wall assembly	39	4	0.0313945	0.28255	TraesCS4B01G215300;TraesCS7D01G147700;TraesCS4A01G089000;TraesCS4A01G020500
TraesCS3D01G354200		GO:0005875	microtubule associated complex	188	11	0.032057	0.288513	TraesCS7A01G061500;TraesCS4D01G144800;TraesCS7D01G056400;TraesCS5D01G323300;TraesCS4B01G126400;TraesCS5B01G317600;TraesCS5A01G317000;TraesCS6A01G188600;TraesCS4A01G169700;TraesCS6B01G215900;TraesCS6D01G177300
TraesCS3D01G359200		GO:0010598	NAD(P)H dehydrogenase complex (plastoquinone)	23	3	0.0326378	0.29374	TraesCS6A01G302500;TraesCS3A01G502300;TraesCS3D01G509100
TraesCS3D01G359300		GO:0015936	coenzyme A metabolic process	23	3	0.0326378	0.29374	TraesCS6D01G258300;TraesCS7B01G142500;TraesCS6A01G277800
TraesCS3D01G363200		GO:0006468	protein phosphorylation	5693	199	0.0342281	0.273825	TraesCS2D01G116700;TraesCS4B01G149500;TraesCS6B01G213500;TraesCS5D01G124000;TraesCS3D01G527400;TraesCS1D01G124200;TraesCS3A01G013400;TraesCS4D01G000300;TraesCS6B01G182900;TraesCS6D01G172100;TraesCS6B01G006500;TraesCS1A01G435300;TraesCS7A01G488800;TraesCS3A01G228000;TraesCS7B01G263100;TraesCS6A01G269800;TraesCS6D01G236400;TraesCS4B01G162700;TraesCS5D01G153800;TraesCS1B01G445300;TraesCS3B01G119300;…
TraesCS3D01G374600		GO:0004672	protein kinase activity	5633	197	0.0344707	0.275766	TraesCS2D01G116700;TraesCS4B01G149500;TraesCS6B01G213500;TraesCS5D01G124000;TraesCS3D01G527400;TraesCS1D01G124200;TraesCS3A01G013400;TraesCS4D01G000300;TraesCS6B01G182900;TraesCS6D01G172100;TraesCS6B01G006500;TraesCS1A01G435300;TraesCS7A01G488800;TraesCS3A01G228000;TraesCS7B01G263100;TraesCS6A01G269800;TraesCS6D01G236400;TraesCS4B01G162700;TraesCS5D01G153800;TraesCS1B01G445300;TraesCS3B01G119300;…
TraesCS3D01G380700		GO:0046872	metal ion binding	11725	393	0.0353565	0.282852	TraesCS7D01G466400;TraesCS7D01G443400;TraesCS7B01G289600;TraesCS6D01G389100;TraesCS7A01G404400;TraesCS3D01G192700;TraesCS6A01G218900;TraesCS2D01G035500;TraesCS4D01G215000;TraesCS7D01G431300;TraesCS7D01G045800;TraesCS3D01G223300;TraesCS3A01G246900;TraesCS2A01G331800;TraesCS7A01G050500;TraesCS1A01G290700;TraesCS4D01G220600;TraesCS2B01G284900;TraesCS2D01G002800;TraesCS2D01G266800;TraesCS7D01G442300;…
TraesCS3D01G403500		GO:0044706	multi-multicellular organism process	576	26	0.0358281	0.286625	TraesCS5B01G138300;TraesCS2D01G217500;TraesCS3A01G214800;TraesCS7D01G147700;TraesCS5B01G025000;TraesCS2A01G240300;TraesCS4A01G089000;TraesCS5A01G558300;TraesCS4B01G215300;TraesCS7D01G536300;TraesCS4B01G219700;TraesCS6B01G331500;TraesCS4B01G375300;TraesCS4D01G361600;TraesCS5D01G033500;TraesCS4B01G375400;TraesCS7D01G339800;TraesCS2B01G144900;TraesCS3A01G245300;TraesCS1D01G144300;TraesCS2A01G122600;…
TraesCS3D01G414900		GO:0009856	pollination	576	26	0.0358281	0.286625	TraesCS5B01G138300;TraesCS2D01G217500;TraesCS3A01G214800;TraesCS7D01G147700;TraesCS5B01G025000;TraesCS2A01G240300;TraesCS4A01G089000;TraesCS5A01G558300;TraesCS4B01G215300;TraesCS7D01G536300;TraesCS4B01G219700;TraesCS6B01G331500;TraesCS4B01G375300;TraesCS4D01G361600;TraesCS5D01G033500;TraesCS4B01G375400;TraesCS7D01G339800;TraesCS2B01G144900;TraesCS3A01G245300;TraesCS1D01G144300;TraesCS2A01G122600;…
TraesCS3D01G440200		GO:0010257	NADH dehydrogenase complex assembly	10	2	0.0362053	0.289642	TraesCS3A01G502300;TraesCS3D01G509100
TraesCS3D01G443400		GO:0046838	phosphorylated carbohydrate dephosphorylation	10	2	0.0362053	0.289642	TraesCS4B01G194800;TraesCS6B01G331500
TraesCS3D01G464900		GO:0005086	ARF guanyl-nucleotide exchange factor activity	24	3	0.036468	0.291744	TraesCS3D01G246200;TraesCS3A01G245300;TraesCS3B01G274600
TraesCS3D01G488300		GO:0051056	regulation of small GTPase mediated signal transduction	24	3	0.036468	0.291744	TraesCS3D01G246200;TraesCS3A01G245300;TraesCS3B01G274600
TraesCS3D01G489700		GO:0046578	regulation of Ras protein signal transduction	24	3	0.036468	0.291744	TraesCS3D01G246200;TraesCS3A01G245300;TraesCS3B01G274600
TraesCS3D01G489800		GO:0032012	regulation of ARF protein signal transduction	24	3	0.036468	0.291744	TraesCS3D01G246200;TraesCS3A01G245300;TraesCS3B01G274600
TraesCS3D01G497600		GO:0004611	phosphoenolpyruvate carboxykinase activity	24	3	0.036468	0.291744	TraesCS3D01G005000;TraesCS3B01G008500;TraesCS3B01G011200
TraesCS3D01G498100		GO:0004097	catechol oxidase activity	24	3	0.036468	0.291744	TraesCS4B01G385600;TraesCS4D01G359200;TraesCS3B01G568600
TraesCS3D01G505600		GO:0030029	actin filament-based process	193	11	0.0376698	0.301358	TraesCS1B01G356700;TraesCS2B01G255200;TraesCS4A01G143800;TraesCS2A01G227300;TraesCS2A01G410700;TraesCS6A01G247000;TraesCS2B01G429500;TraesCS7D01G536300;TraesCS4B01G152700;TraesCS6B01G277600;TraesCS4A01G156700
TraesCS3D01G519600		GO:0009142	nucleoside triphosphate biosynthetic process	500	23	0.0386811	0.309449	TraesCS1B01G366400;TraesCS4A01G129900;TraesCS4D01G176600;TraesCS2B01G528300;TraesCS7D01G146700;TraesCS7D01G500200;TraesCS4A01G213400;TraesCS1A01G355200;TraesCS3D01G110300;TraesCS7B01G047600;TraesCS3A01G108500;TraesCS7D01G228500;TraesCS7A01G226000;TraesCS7B01G421700;TraesCS4D01G099200;TraesCS7A01G075600;TraesCS7B01G193600;TraesCS6B01G393400;TraesCS7A01G510800;TraesCS3D01G276000;TraesCS3A01G276100;…
TraesCS3D01G527400		GO:0009201	ribonucleoside triphosphate biosynthetic process	500	23	0.0386811	0.309449	TraesCS1B01G366400;TraesCS4A01G129900;TraesCS4D01G176600;TraesCS2B01G528300;TraesCS7D01G146700;TraesCS7D01G500200;TraesCS4A01G213400;TraesCS1A01G355200;TraesCS3D01G110300;TraesCS7B01G047600;TraesCS3A01G108500;TraesCS7D01G228500;TraesCS7A01G226000;TraesCS7B01G421700;TraesCS4D01G099200;TraesCS7A01G075600;TraesCS7B01G193600;TraesCS6B01G393400;TraesCS7A01G510800;TraesCS3D01G276000;TraesCS3A01G276100;…
TraesCS3D01G530100		GO:0006897	endocytosis	42	4	0.0397703	0.318162	TraesCS2A01G045000;TraesCS7D01G264700;TraesCS2D01G043600;TraesCS4A01G185600
TraesCS3D01G531600		GO:0015108	chloride transmembrane transporter activity	42	4	0.0397703	0.318162	TraesCS6A01G098500;TraesCS3B01G144700;TraesCS2D01G058700;TraesCS3D01G126600
TraesCS3D01G540200		GO:0032350	regulation of hormone metabolic process	25	3	0.0405179	0.324143	TraesCS3A01G249100;TraesCS2B01G131600;TraesCS3D01G249100
TraesCS3D01G544700		GO:1901070	guanosine-containing compound biosynthetic process	25	3	0.0405179	0.324143	TraesCS4D01G099200;TraesCS4A01G213400;TraesCS4B01G102400
TraesCS4A01G020500		GO:0033037	polysaccharide localization	25	3	0.0405179	0.324143	TraesCS4B01G045400;TraesCS4D01G045300;TraesCS7A01G561600
TraesCS4A01G023700		GO:0052545	callose localization	25	3	0.0405179	0.324143	TraesCS4B01G045400;TraesCS4D01G045300;TraesCS7A01G561600
TraesCS4A01G025100		GO:0031225	anchored component of membrane	82	6	0.0410235	0.328188	TraesCS6A01G287100;TraesCS4D01G215000;TraesCS6D01G267900;TraesCS7A01G136600;TraesCS7D01G136500;TraesCS1B01G440000
TraesCS4A01G032300		GO:0043169	cation binding	11833	395	0.0422048	0.337638	TraesCS7D01G466400;TraesCS7D01G443400;TraesCS7B01G289600;TraesCS6D01G389100;TraesCS7A01G404400;TraesCS3D01G192700;TraesCS6A01G218900;TraesCS2D01G035500;TraesCS4D01G215000;TraesCS7D01G431300;TraesCS7D01G045800;TraesCS3D01G223300;TraesCS3A01G246900;TraesCS2A01G331800;TraesCS7A01G050500;TraesCS1A01G290700;TraesCS4D01G220600;TraesCS2B01G284900;TraesCS2D01G002800;TraesCS2D01G266800;TraesCS7D01G442300;…
TraesCS4A01G036100		GO:0009986	cell surface	11	2	0.0433623	0.346898	TraesCS1D01G161500;TraesCS1B01G181300
TraesCS4A01G046800		GO:0010285	L,L-diaminopimelate aminotransferase activity	11	2	0.0433623	0.346898	TraesCS7A01G465200;TraesCS7D01G452900
TraesCS4A01G064600		GO:0034637	cellular carbohydrate biosynthetic process	616	27	0.0445758	0.356606	TraesCS7B01G243200;TraesCS7D01G147700;TraesCS7B01G048700;TraesCS4A01G078900;TraesCS1A01G266600;TraesCS2A01G412100;TraesCS2A01G123800;TraesCS3D01G298600;TraesCS1B01G224300;TraesCS5A01G248700;TraesCS7A01G146200;TraesCS2D01G301000;TraesCS4B01G267200;TraesCS5D01G261000;TraesCS7A01G335600;TraesCS2A01G210100;TraesCS2D01G126100;TraesCS3A01G425500;TraesCS7A01G331500;TraesCS2D01G409300;TraesCS7A01G337000;…
TraesCS4A01G068700		GO:1901616	organic hydroxy compound catabolic process	26	3	0.0447844	0.358276	TraesCS4B01G194800;TraesCS7A01G357800;TraesCS6B01G331500
TraesCS4A01G076700		GO:0044430	cytoskeletal part	429	20	0.0455949	0.36476	TraesCS7D01G190300;TraesCS7A01G061500;TraesCS5D01G558600;TraesCS7D01G056400;TraesCS5B01G566200;TraesCS5A01G317000;TraesCS6A01G188600;TraesCS1A01G358500;TraesCS4A01G078900;TraesCS4A01G169700;TraesCS4A01G313500;TraesCS6B01G215900;TraesCS1B01G375000;TraesCS1D01G363400;TraesCS4D01G144800;TraesCS5D01G323300;TraesCS4B01G126400;TraesCS5B01G317600;TraesCS7B01G094100;TraesCS6D01G177300
TraesCS4A01G078900		GO:0030118	clathrin coat	85	6	0.0474953	0.379962	TraesCS6A01G154100;TraesCS7A01G490500;TraesCS6D01G143700;TraesCS7D01G476900;TraesCS1B01G277200;TraesCS5B01G296700
TraesCS4A01G081000		GO:0016042	lipid catabolic process	301	15	0.0478232	0.382586	TraesCS7B01G291400;TraesCS5B01G222500;TraesCS5A01G202000;TraesCS1A01G115300;TraesCS4B01G352300;TraesCS6A01G359900;TraesCS1D01G116700;TraesCS4D01G195800;TraesCS7A01G389600;TraesCS7A01G389500;TraesCS4B01G217300;TraesCS5D01G208300;TraesCS7D01G385500;TraesCS4B01G195200;TraesCS7D01G385700
TraesCS4A01G081200		GO:0009414	response to water deprivation	153	9	0.0479786	0.383828	TraesCS6A01G372100;TraesCS7B01G034400;TraesCS3B01G106700;TraesCS7A01G337000;TraesCS3A01G091500;TraesCS3D01G091400;TraesCS3B01G255100;TraesCS7A01G561600;TraesCS3A01G225600
TraesCS4A01G116700		GO:0009501	amyloplast	27	3	0.0492643	0.394115	TraesCS2B01G184900;TraesCS2D01G166600;TraesCS2A01G159300
TraesCS4A01G129900		GO:0071496	cellular response to external stimulus	108	7	0.0497875	0.3983	TraesCS2D01G097400;TraesCS1D01G114800;TraesCS2B01G113700;TraesCS5B01G222500;TraesCS2B01G131600;TraesCS2A01G098000;TraesCS7A01G337000
TraesCS4A01G136500		GO:0031668	cellular response to extracellular stimulus	108	7	0.0497875	0.3983	TraesCS2D01G097400;TraesCS1D01G114800;TraesCS2B01G113700;TraesCS5B01G222500;TraesCS2B01G131600;TraesCS2A01G098000;TraesCS7A01G337000
TraesCS4A01G136600		GO:0009690	cytokinin metabolic process	65	5	0.0499315	0.399452	TraesCS5D01G353600;TraesCS1A01G234800;TraesCS3B01G344600;TraesCS3A01G321100;TraesCS3D01G310200
TraesCS4A01G147900
TraesCS4A01G165800
TraesCS4A01G173100
TraesCS4A01G182700
TraesCS4A01G183500
TraesCS4A01G190700
TraesCS4A01G196600
TraesCS4A01G208500
TraesCS4A01G213400
TraesCS4A01G216700
TraesCS4A01G226800
TraesCS4A01G235800
TraesCS4A01G285500
TraesCS4A01G286900
TraesCS4A01G287000
TraesCS4A01G287200
TraesCS4A01G287600
TraesCS4A01G294300
TraesCS4A01G301600
TraesCS4A01G301700
TraesCS4A01G301800
TraesCS4A01G308200
TraesCS4A01G316400
TraesCS4A01G321700
TraesCS4A01G321800
TraesCS4A01G330600
TraesCS4A01G340000
TraesCS4A01G361400
TraesCS4A01G365800
TraesCS4A01G388600
TraesCS4A01G398600
TraesCS4A01G404100
TraesCS4A01G445000
TraesCS4A01G484800
TraesCS4B01G004300
TraesCS4B01G009700
TraesCS4B01G015200
TraesCS4B01G028200
TraesCS4B01G031700
TraesCS4B01G057500
TraesCS4B01G071600
TraesCS4B01G096000
TraesCS4B01G102400
TraesCS4B01G112100
TraesCS4B01G117000
TraesCS4B01G125500
TraesCS4B01G135100
TraesCS4B01G135900
TraesCS4B01G143900
TraesCS4B01G192200
TraesCS4B01G213800
TraesCS4B01G215300
TraesCS4B01G218000
TraesCS4B01G225800
TraesCS4B01G226800
TraesCS4B01G232800
TraesCS4B01G258000
TraesCS4B01G267200
TraesCS4B01G268900
TraesCS4B01G279000
TraesCS4B01G279900
TraesCS4B01G332800
TraesCS4B01G333700
TraesCS4B01G338600
TraesCS4B01G339600
TraesCS4B01G342400
TraesCS4B01G356200
TraesCS4B01G358500
TraesCS4B01G363800
TraesCS4B01G379600
TraesCS4B01G385600
TraesCS4B01G391300
TraesCS4B01G391400
TraesCS4D01G000600
TraesCS4D01G001000
TraesCS4D01G085600
TraesCS4D01G091700
TraesCS4D01G094600
TraesCS4D01G099200
TraesCS4D01G107900
TraesCS4D01G109600
TraesCS4D01G114700
TraesCS4D01G122600
TraesCS4D01G129800
TraesCS4D01G130700
TraesCS4D01G145800
TraesCS4D01G150200
TraesCS4D01G150500
TraesCS4D01G162100
TraesCS4D01G163700
TraesCS4D01G170600
TraesCS4D01G170700
TraesCS4D01G176600
TraesCS4D01G191200
TraesCS4D01G214500
TraesCS4D01G215000
TraesCS4D01G215800
TraesCS4D01G226500
TraesCS4D01G234000
TraesCS4D01G257900
TraesCS4D01G260900
TraesCS4D01G261000
TraesCS4D01G261100
TraesCS4D01G261200
TraesCS4D01G267300
TraesCS4D01G268200
TraesCS4D01G277500
TraesCS4D01G278300
TraesCS4D01G291500
TraesCS4D01G292800
TraesCS4D01G302000
TraesCS4D01G320900
TraesCS4D01G329200
TraesCS4D01G329400
TraesCS4D01G329500
TraesCS4D01G335100
TraesCS4D01G338000
TraesCS4D01G344800
TraesCS4D01G355700
TraesCS4D01G359200
TraesCS4D01G359300
TraesCS4D01G359400
TraesCS4D01G359500
TraesCS5A01G000400
TraesCS5A01G001300
TraesCS5A01G039000
TraesCS5A01G056600
TraesCS5A01G057500
TraesCS5A01G069100
TraesCS5A01G072300
TraesCS5A01G075600
TraesCS5A01G076500
TraesCS5A01G078600
TraesCS5A01G081500
TraesCS5A01G102200
TraesCS5A01G109300
TraesCS5A01G123600
TraesCS5A01G138700
TraesCS5A01G139700
TraesCS5A01G161000
TraesCS5A01G178000
TraesCS5A01G180000
TraesCS5A01G195500
TraesCS5A01G216400
TraesCS5A01G221200
TraesCS5A01G227600
TraesCS5A01G233700
TraesCS5A01G234200
TraesCS5A01G236800
TraesCS5A01G237000
TraesCS5A01G256800
TraesCS5A01G268300
TraesCS5A01G273400
TraesCS5A01G281600
TraesCS5A01G289200
TraesCS5A01G312200
TraesCS5A01G317400
TraesCS5A01G329900
TraesCS5A01G330900
TraesCS5A01G338000
TraesCS5A01G348100
TraesCS5A01G362400
TraesCS5A01G369100
TraesCS5A01G369200
TraesCS5A01G369300
TraesCS5A01G396400
TraesCS5A01G403000
TraesCS5A01G413000
TraesCS5A01G418400
TraesCS5A01G434700
TraesCS5A01G435500
TraesCS5A01G440100
TraesCS5A01G450500
TraesCS5A01G458700
TraesCS5A01G503600
TraesCS5A01G503800
TraesCS5A01G508400
TraesCS5A01G508500
TraesCS5A01G512200
TraesCS5A01G530400
TraesCS5A01G530800
TraesCS5A01G532400
TraesCS5A01G533000
TraesCS5A01G551500
TraesCS5B01G014900
TraesCS5B01G024600
TraesCS5B01G056500
TraesCS5B01G059200
TraesCS5B01G084900
TraesCS5B01G120300
TraesCS5B01G123200
TraesCS5B01G149200
TraesCS5B01G157700
TraesCS5B01G177900
TraesCS5B01G189700
TraesCS5B01G202800
TraesCS5B01G220000
TraesCS5B01G227600
TraesCS5B01G230600
TraesCS5B01G235900
TraesCS5B01G238300
TraesCS5B01G253500
TraesCS5B01G268100
TraesCS5B01G273000
TraesCS5B01G275000
TraesCS5B01G288600
TraesCS5B01G294700
TraesCS5B01G296500
TraesCS5B01G318300
TraesCS5B01G319700
TraesCS5B01G325600
TraesCS5B01G331300
TraesCS5B01G336800
TraesCS5B01G349200
TraesCS5B01G364200
TraesCS5B01G364300
TraesCS5B01G371600
TraesCS5B01G379600
TraesCS5B01G394000
TraesCS5B01G398600
TraesCS5B01G427000
TraesCS5B01G440500
TraesCS5B01G446100
TraesCS5B01G507400
TraesCS5B01G507900
TraesCS5B01G508000
TraesCS5B01G511500
TraesCS5B01G527100
TraesCS5B01G549600
TraesCS5B01G552200
TraesCS5B01G556600
TraesCS5B01G562700
TraesCS5B01G566200
TraesCS5D01G002400
TraesCS5D01G006800
TraesCS5D01G017000
TraesCS5D01G018200
TraesCS5D01G033200
TraesCS5D01G036800
TraesCS5D01G061300
TraesCS5D01G068800
TraesCS5D01G085100
TraesCS5D01G089200
TraesCS5D01G091100
TraesCS5D01G127100
TraesCS5D01G131300
TraesCS5D01G131500
TraesCS5D01G158500
TraesCS5D01G168200
TraesCS5D01G169000
TraesCS5D01G172100
TraesCS5D01G176000
TraesCS5D01G194800
TraesCS5D01G216400
TraesCS5D01G224500
TraesCS5D01G228900
TraesCS5D01G235100
TraesCS5D01G244700
TraesCS5D01G250100
TraesCS5D01G265400
TraesCS5D01G297100
TraesCS5D01G299300
TraesCS5D01G302900
TraesCS5D01G304300
TraesCS5D01G309100
TraesCS5D01G323700
TraesCS5D01G329000
TraesCS5D01G336700
TraesCS5D01G342500
TraesCS5D01G342900
TraesCS5D01G354300
TraesCS5D01G368000
TraesCS5D01G370600
TraesCS5D01G398300
TraesCS5D01G401500
TraesCS5D01G426500
TraesCS5D01G447300
TraesCS5D01G460100
TraesCS5D01G460200
TraesCS5D01G469800
TraesCS5D01G493400
TraesCS5D01G496200
TraesCS5D01G498500
TraesCS5D01G536600
TraesCS5D01G546400
TraesCS5D01G548000
TraesCS5D01G552900
TraesCS5D01G558600
TraesCS5D01G566700
TraesCS6A01G002700
TraesCS6A01G007000
TraesCS6A01G009000
TraesCS6A01G026800
TraesCS6A01G038400
TraesCS6A01G086000
TraesCS6A01G095100
TraesCS6A01G104300
TraesCS6A01G136900
TraesCS6A01G161600
TraesCS6A01G184500
TraesCS6A01G188600
TraesCS6A01G206600
TraesCS6A01G213900
TraesCS6A01G237500
TraesCS6A01G245600
TraesCS6A01G247100
TraesCS6A01G265600
TraesCS6A01G277800
TraesCS6A01G281900
TraesCS6A01G283700
TraesCS6A01G286500
TraesCS6A01G287100
TraesCS6A01G306200
TraesCS6A01G317900
TraesCS6A01G337600
TraesCS6A01G341400
TraesCS6A01G351000
TraesCS6A01G351900
TraesCS6A01G367300
TraesCS6A01G371000
TraesCS6A01G372100
TraesCS6A01G380800
TraesCS6A01G394700
TraesCS6A01G403300
TraesCS6B01G006500
TraesCS6B01G013500
TraesCS6B01G018700
TraesCS6B01G018900
TraesCS6B01G030300
TraesCS6B01G030800
TraesCS6B01G053200
TraesCS6B01G059100
TraesCS6B01G063100
TraesCS6B01G089800
TraesCS6B01G118000
TraesCS6B01G133500
TraesCS6B01G172300
TraesCS6B01G200900
TraesCS6B01G201300
TraesCS6B01G207200
TraesCS6B01G213500
TraesCS6B01G242400
TraesCS6B01G243900
TraesCS6B01G247700
TraesCS6B01G258700
TraesCS6B01G264600
TraesCS6B01G273200
TraesCS6B01G278800
TraesCS6B01G292000
TraesCS6B01G292900
TraesCS6B01G311300
TraesCS6B01G312000
TraesCS6B01G313600
TraesCS6B01G314500
TraesCS6B01G315500
TraesCS6B01G317300
TraesCS6B01G330500
TraesCS6B01G340700
TraesCS6B01G350600
TraesCS6B01G354100
TraesCS6B01G360800
TraesCS6B01G381900
TraesCS6B01G383700
TraesCS6B01G393400
TraesCS6B01G411800
TraesCS6B01G449000
TraesCS6D01G002200
TraesCS6D01G002800
TraesCS6D01G006500
TraesCS6D01G009600
TraesCS6D01G038900
TraesCS6D01G069400
TraesCS6D01G080200
TraesCS6D01G088200
TraesCS6D01G093000
TraesCS6D01G135300
TraesCS6D01G172100
TraesCS6D01G187800
TraesCS6D01G220200
TraesCS6D01G225400
TraesCS6D01G228000
TraesCS6D01G229300
TraesCS6D01G249800
TraesCS6D01G258300
TraesCS6D01G262400
TraesCS6D01G264200
TraesCS6D01G267200
TraesCS6D01G267900
TraesCS6D01G273900
TraesCS6D01G285300
TraesCS6D01G287600
TraesCS6D01G289300
TraesCS6D01G290000
TraesCS6D01G321600
TraesCS6D01G323500
TraesCS6D01G350300
TraesCS6D01G358400
TraesCS6D01G360200
TraesCS6D01G380000
TraesCS6D01G396400
TraesCS7A01G010200
TraesCS7A01G024600
TraesCS7A01G040900
TraesCS7A01G074500
TraesCS7A01G082200
TraesCS7A01G113600
TraesCS7A01G148300
TraesCS7A01G156600
TraesCS7A01G178300
TraesCS7A01G178500
TraesCS7A01G189300
TraesCS7A01G198500
TraesCS7A01G199900
TraesCS7A01G202700
TraesCS7A01G206000
TraesCS7A01G219700
TraesCS7A01G226000
TraesCS7A01G234300
TraesCS7A01G239800
TraesCS7A01G251200
TraesCS7A01G272400
TraesCS7A01G273400
TraesCS7A01G278500
TraesCS7A01G337000
TraesCS7A01G359700
TraesCS7A01G363300
TraesCS7A01G381400
TraesCS7A01G383400
TraesCS7A01G383800
TraesCS7A01G388600
TraesCS7A01G389500
TraesCS7A01G389600
TraesCS7A01G393600
TraesCS7A01G399100
TraesCS7A01G404400
TraesCS7A01G404700
TraesCS7A01G404900
TraesCS7A01G405000
TraesCS7A01G426700
TraesCS7A01G475100
TraesCS7A01G484600
TraesCS7A01G489300
TraesCS7A01G489400
TraesCS7A01G490000
TraesCS7A01G503200
TraesCS7A01G510800
TraesCS7A01G533200
TraesCS7A01G533900
TraesCS7A01G556800
TraesCS7B01G003500
TraesCS7B01G006300
TraesCS7B01G012900
TraesCS7B01G035800
TraesCS7B01G060400
TraesCS7B01G060700
TraesCS7B01G084000
TraesCS7B01G096300
TraesCS7B01G102700
TraesCS7B01G113200
TraesCS7B01G135400
TraesCS7B01G137900
TraesCS7B01G139900
TraesCS7B01G153600
TraesCS7B01G166200
TraesCS7B01G169700
TraesCS7B01G171300
TraesCS7B01G176400
TraesCS7B01G185600
TraesCS7B01G193600
TraesCS7B01G229400
TraesCS7B01G236500
TraesCS7B01G243200
TraesCS7B01G250700
TraesCS7B01G263100
TraesCS7B01G272200
TraesCS7B01G273800
TraesCS7B01G283300
TraesCS7B01G286600
TraesCS7B01G289600
TraesCS7B01G290500
TraesCS7B01G291300
TraesCS7B01G291400
TraesCS7B01G295600
TraesCS7B01G299700
TraesCS7B01G304100
TraesCS7B01G327000
TraesCS7B01G337100
TraesCS7B01G366600
TraesCS7B01G375600
TraesCS7B01G379500
TraesCS7B01G388200
TraesCS7B01G393200
TraesCS7B01G396800
TraesCS7B01G421700
TraesCS7B01G448900
TraesCS7B01G450400
TraesCS7B01G451200
TraesCS7B01G459300
TraesCS7B01G467100
TraesCS7B01G467200
TraesCS7B01G468800
TraesCS7B01G473200
TraesCS7B01G479300
TraesCS7B01G491100
TraesCS7D01G003800
TraesCS7D01G004000
TraesCS7D01G010000
TraesCS7D01G022600
TraesCS7D01G024500
TraesCS7D01G036600
TraesCS7D01G039200
TraesCS7D01G040300
TraesCS7D01G042400
TraesCS7D01G048400
TraesCS7D01G050200
TraesCS7D01G069500
TraesCS7D01G076700
TraesCS7D01G095900
TraesCS7D01G096000
TraesCS7D01G101900
TraesCS7D01G108900
TraesCS7D01G111200
TraesCS7D01G119800
TraesCS7D01G134000
TraesCS7D01G157000
TraesCS7D01G161900
TraesCS7D01G168700
TraesCS7D01G180200
TraesCS7D01G180400
TraesCS7D01G180500
TraesCS7D01G190300
TraesCS7D01G208600
TraesCS7D01G222500
TraesCS7D01G228500
TraesCS7D01G232200
TraesCS7D01G237600
TraesCS7D01G251100
TraesCS7D01G268500
TraesCS7D01G273500
TraesCS7D01G276300
TraesCS7D01G278300
TraesCS7D01G339800
TraesCS7D01G346700
TraesCS7D01G352300
TraesCS7D01G363100
TraesCS7D01G366000
TraesCS7D01G367400
TraesCS7D01G375700
TraesCS7D01G380300
TraesCS7D01G384500
TraesCS7D01G385500
TraesCS7D01G385700
TraesCS7D01G388900
TraesCS7D01G397900
TraesCS7D01G398900
TraesCS7D01G399000
TraesCS7D01G428000
TraesCS7D01G442300
TraesCS7D01G472000
TraesCS7D01G500200
TraesCS7D01G511500
TraesCS7D01G511600
TraesCS7D01G520500
TraesCS7D01G521400
TraesCS7D01G531900
TraesCS7D01G553900
TraesCSU01G001200
TraesCSU01G012200
TraesCSU01G014100
TraesCSU01G021800
TraesCSU01G032500
TraesCSU01G033600
TraesCSU01G033700
TraesCSU01G035000
TraesCSU01G073000
TraesCSU01G077900
TraesCSU01G102100
TraesCSU01G108000
TraesCSU01G114300
TraesCSU01G203800
TraesCSU01G253700
TraesCS1A01G234600
TraesCS1A01G406300
TraesCS1B01G102100
TraesCS1D01G086300
TraesCS2B01G091500
TraesCS3D01G474800
TraesCS4A01G218400
TraesCS4D01G093600
TraesCS5A01G044700
TraesCS5B01G089500
TraesCS5D01G095900
TraesCS6A01G005900
TraesCS6A01G023300
TraesCS6A01G303200
TraesCS6B01G031300
TraesCS6B01G031500
TraesCS6D01G008600
TraesCS6D01G026300
TraesCS7A01G528900
TraesCS7B01G019600
TraesCS7B01G118200
TraesCS7D01G418600
TraesCS7D01G531600
TraesCS1A01G027300
TraesCS1A01G043000
TraesCS1A01G055300
TraesCS1A01G081500
TraesCS1A01G088700
TraesCS1A01G102200
TraesCS1A01G105000
TraesCS1A01G116100
TraesCS1A01G120600
TraesCS1A01G122200
TraesCS1A01G132800
TraesCS1A01G133200
TraesCS1A01G134100
TraesCS1A01G138700
TraesCS1A01G148300
TraesCS1A01G149800
TraesCS1A01G150700
TraesCS1A01G153400
TraesCS1A01G165700
TraesCS1A01G172600
TraesCS1A01G172800
TraesCS1A01G178000
TraesCS1A01G181000
TraesCS1A01G188400
TraesCS1A01G189000
TraesCS1A01G222600
TraesCS1A01G225300
TraesCS1A01G227100
TraesCS1A01G227500
TraesCS1A01G229300
TraesCS1A01G230800
TraesCS1A01G231600
TraesCS1A01G234800
TraesCS1A01G239200
TraesCS1A01G247300
TraesCS1A01G253700
TraesCS1A01G257400
TraesCS1A01G263600
TraesCS1A01G264300
TraesCS1A01G266200
TraesCS1A01G266900
TraesCS1A01G268600
TraesCS1A01G273500
TraesCS1A01G275000
TraesCS1A01G277400
TraesCS1A01G284100
TraesCS1A01G287900
TraesCS1A01G288100
TraesCS1A01G291000
TraesCS1A01G298400
TraesCS1A01G301500
TraesCS1A01G303000
TraesCS1A01G304100
TraesCS1A01G309400
TraesCS1A01G317300
TraesCS1A01G327300
TraesCS1A01G335200
TraesCS1A01G342700
TraesCS1A01G346700
TraesCS1A01G350000
TraesCS1A01G355200
TraesCS1A01G358500
TraesCS1A01G363400
TraesCS1A01G366800
TraesCS1A01G367500
TraesCS1A01G380200
TraesCS1A01G382000
TraesCS1A01G383100
TraesCS1A01G385500
TraesCS1A01G389700
TraesCS1A01G392100
TraesCS1A01G410200
TraesCS1A01G415300
TraesCS1A01G415900
TraesCS1A01G423100
TraesCS1A01G435300
TraesCS1A01G443500
TraesCS1A01G443800
TraesCS1A01G446100
TraesCS1B01G024700
TraesCS1B01G056100
TraesCS1B01G072100
TraesCS1B01G099200
TraesCS1B01G099900
TraesCS1B01G107700
TraesCS1B01G109100
TraesCS1B01G112600
TraesCS1B01G135500
TraesCS1B01G136100
TraesCS1B01G141400
TraesCS1B01G145300
TraesCS1B01G147900
TraesCS1B01G152400
TraesCS1B01G152700
TraesCS1B01G153500
TraesCS1B01G162600
TraesCS1B01G166000
TraesCS1B01G168300
TraesCS1B01G168400
TraesCS1B01G171500
TraesCS1B01G182400
TraesCS1B01G186600
TraesCS1B01G191500
TraesCS1B01G191900
TraesCS1B01G202300
TraesCS1B01G205200
TraesCS1B01G211100
TraesCS1B01G213800
TraesCS1B01G219700
TraesCS1B01G224300
TraesCS1B01G235900
TraesCS1B01G242900
TraesCS1B01G243600
TraesCS1B01G244800
TraesCS1B01G249000
TraesCS1B01G251400
TraesCS1B01G257900
TraesCS1B01G270400
TraesCS1B01G275000
TraesCS1B01G277200
TraesCS1B01G277800
TraesCS1B01G278500
TraesCS1B01G283300
TraesCS1B01G284300
TraesCS1B01G285800
TraesCS1B01G288800
TraesCS1B01G288900
TraesCS1B01G293400
TraesCS1B01G294500
TraesCS1B01G296400
TraesCS1B01G297300
TraesCS1B01G297500
TraesCS1B01G300300
TraesCS1B01G310900
TraesCS1B01G311300
TraesCS1B01G312000
TraesCS1B01G313300
TraesCS1B01G314600
TraesCS1B01G320400
TraesCS1B01G324000
TraesCS1B01G329700
TraesCS1B01G334100
TraesCS1B01G340700
TraesCS1B01G343300
TraesCS1B01G351700
TraesCS1B01G355400
TraesCS1B01G355800
TraesCS1B01G356700
TraesCS1B01G364300
TraesCS1B01G366400
TraesCS1B01G368900
TraesCS1B01G370900
TraesCS1B01G375000
TraesCS1B01G380000
TraesCS1B01G409100
TraesCS1B01G409200
TraesCS1B01G416800
TraesCS1B01G417800
TraesCS1B01G420200
TraesCS1B01G440000
TraesCS1B01G440100
TraesCS1B01G442400
TraesCS1B01G445300
TraesCS1B01G471100
TraesCS1B01G474200
TraesCS1B01G481200
TraesCS1D01G018100
TraesCS1D01G043500
TraesCS1D01G056000
TraesCS1D01G061900
TraesCS1D01G083800
TraesCS1D01G090100
TraesCS1D01G091300
TraesCS1D01G093800
TraesCS1D01G096400
TraesCS1D01G117000
TraesCS1D01G117300
TraesCS1D01G124200
TraesCS1D01G133500
TraesCS1D01G135800
TraesCS1D01G135900
TraesCS1D01G144300
TraesCS1D01G146000
TraesCS1D01G147700
TraesCS1D01G148600
TraesCS1D01G151900
TraesCS1D01G165900
TraesCS1D01G166000
TraesCS1D01G166600
TraesCS1D01G175000
TraesCS1D01G176500
TraesCS1D01G187400
TraesCS1D01G191800
TraesCS1D01G193700
TraesCS1D01G207100
TraesCS1D01G226700
TraesCS1D01G228700
TraesCS1D01G230700
TraesCS1D01G231400
TraesCS1D01G232700
TraesCS1D01G234500
TraesCS1D01G237500
TraesCS1D01G239400
TraesCS1D01G246500
TraesCS1D01G253300
TraesCS1D01G256700
TraesCS1D01G266400
TraesCS1D01G267700
TraesCS1D01G268700
TraesCS1D01G273500
TraesCS1D01G276100
TraesCS1D01G276600
TraesCS1D01G287000
TraesCS1D01G287100
TraesCS1D01G289500
TraesCS1D01G293500
TraesCS1D01G301200
TraesCS1D01G301600
TraesCS1D01G302400
TraesCS1D01G303200
TraesCS1D01G303600
TraesCS1D01G308800
TraesCS1D01G309800
TraesCS1D01G317200
TraesCS1D01G328500
TraesCS1D01G332000
TraesCS1D01G332300
TraesCS1D01G344200
TraesCS1D01G344800
TraesCS1D01G348900
TraesCS1D01G352700
TraesCS1D01G357100
TraesCS1D01G363400
TraesCS1D01G368500
TraesCS1D01G375700
TraesCS1D01G389700
TraesCS1D01G390700
TraesCS1D01G390800
TraesCS1D01G396700
TraesCS1D01G397800
TraesCS1D01G400200
TraesCS1D01G417500
TraesCS1D01G420900
TraesCS1D01G422800
TraesCS1D01G423300
TraesCS1D01G444300
TraesCS1D01G451400
TraesCS1D01G451600
TraesCS1D01G454900
TraesCS2A01G003100
TraesCS2A01G013200
TraesCS2A01G025400
TraesCS2A01G043200
TraesCS2A01G044700
TraesCS2A01G045000
TraesCS2A01G049000
TraesCS2A01G052000
TraesCS2A01G066600
TraesCS2A01G075300
TraesCS2A01G088600
TraesCS2A01G090900
TraesCS2A01G092700
TraesCS2A01G092800
TraesCS2A01G100900
TraesCS2A01G103600
TraesCS2A01G112800
TraesCS2A01G119600
TraesCS2A01G120800
TraesCS2A01G122400
TraesCS2A01G122600
TraesCS2A01G123800
TraesCS2A01G140900
TraesCS2A01G153900
TraesCS2A01G157500
TraesCS2A01G159300
TraesCS2A01G173500
TraesCS2A01G177300
TraesCS2A01G194300
TraesCS2A01G209600
TraesCS2A01G219400
TraesCS2A01G220600
TraesCS2A01G220700
TraesCS2A01G227300
TraesCS2A01G229600
TraesCS2A01G231600
TraesCS2A01G240300
TraesCS2A01G254500
TraesCS2A01G261500
TraesCS2A01G272400
TraesCS2A01G275000
TraesCS2A01G278100
TraesCS2A01G288400
TraesCS2A01G295300
TraesCS2A01G302300
TraesCS2A01G306800
TraesCS2A01G312800
TraesCS2A01G316000
TraesCS2A01G321100
TraesCS2A01G324800
TraesCS2A01G331800
TraesCS2A01G335800
TraesCS2A01G344200
TraesCS2A01G347800
TraesCS2A01G354400
TraesCS2A01G354700
TraesCS2A01G356600
TraesCS2A01G359900
TraesCS2A01G376400
TraesCS2A01G378100
TraesCS2A01G379000
TraesCS2A01G406300
TraesCS2A01G407000
TraesCS2A01G407800
TraesCS2A01G410700
TraesCS2A01G411200
TraesCS2A01G412100
TraesCS2A01G413400
TraesCS2A01G427400
TraesCS2A01G435100
TraesCS2A01G436200
TraesCS2A01G437200
TraesCS2A01G439200
TraesCS2A01G440800
TraesCS2A01G447800
TraesCS2A01G457500
TraesCS2A01G469000
TraesCS2A01G474200
TraesCS2A01G488900
TraesCS2A01G500400
TraesCS2A01G502300
TraesCS2A01G518500
TraesCS2A01G521900
TraesCS2A01G542800
TraesCS2A01G563000
TraesCS2A01G567000
TraesCS2A01G568000
TraesCS2A01G570900
TraesCS2A01G571700
TraesCS2A01G577000
TraesCS2A01G582100
TraesCS2A01G582800
TraesCS2A01G586500
TraesCS2A01G587800
TraesCS2A01G593200
TraesCS2B01G005800
TraesCS2B01G006200
TraesCS2B01G006400
TraesCS2B01G011000
TraesCS2B01G048500
TraesCS2B01G051200
TraesCS2B01G051300
TraesCS2B01G055700
TraesCS2B01G057200
TraesCS2B01G079200
TraesCS2B01G104000
TraesCS2B01G107400
TraesCS2B01G107500
TraesCS2B01G113700
TraesCS2B01G118100
TraesCS2B01G120900
TraesCS2B01G124000
TraesCS2B01G126400
TraesCS2B01G131600
TraesCS2B01G141700
TraesCS2B01G153100
TraesCS2B01G154600
TraesCS2B01G165700
TraesCS2B01G171900
TraesCS2B01G178100
TraesCS2B01G178400
TraesCS2B01G184900
TraesCS2B01G186900
TraesCS2B01G193000
TraesCS2B01G204200
TraesCS2B01G210100
TraesCS2B01G226900
TraesCS2B01G235800
TraesCS2B01G245000
TraesCS2B01G246200
TraesCS2B01G251300
TraesCS2B01G255200
TraesCS2B01G255800
TraesCS2B01G258700
TraesCS2B01G267600
TraesCS2B01G280800
TraesCS2B01G288800
TraesCS2B01G291900
TraesCS2B01G301000
TraesCS2B01G302400
TraesCS2B01G305200
TraesCS2B01G306000
TraesCS2B01G307400
TraesCS2B01G311800
TraesCS2B01G313300
TraesCS2B01G318100
TraesCS2B01G329800
TraesCS2B01G334200
TraesCS2B01G335200
TraesCS2B01G350400
TraesCS2B01G354800
TraesCS2B01G365000
TraesCS2B01G366200
TraesCS2B01G370900
TraesCS2B01G374400
TraesCS2B01G374900
TraesCS2B01G375900
TraesCS2B01G378900
TraesCS2B01G381900
TraesCS2B01G388000
TraesCS2B01G393900
TraesCS2B01G402100
TraesCS2B01G418900
TraesCS2B01G424000
TraesCS2B01G424600
TraesCS2B01G427500
TraesCS2B01G429500
TraesCS2B01G430700
TraesCS2B01G432100
TraesCS2B01G456100
TraesCS2B01G457400
TraesCS2B01G457900
TraesCS2B01G459200
TraesCS2B01G465500
TraesCS2B01G476800
TraesCS2B01G479900
TraesCS2B01G503700
TraesCS2B01G516700
TraesCS2B01G528300
TraesCS2B01G535300
TraesCS2B01G540200
TraesCS2B01G546900
TraesCS2B01G551200
TraesCS2B01G551400
TraesCS2B01G572600
TraesCS2B01G591100
TraesCS2B01G595400
TraesCS2B01G603700
TraesCS2D01G003200
TraesCS2D01G007000
TraesCS2D01G025100
TraesCS2D01G026000
TraesCS2D01G027400
TraesCS2D01G033700
TraesCS2D01G040000
TraesCS2D01G042400
TraesCS2D01G043300
TraesCS2D01G043600
TraesCS2D01G047900
TraesCS2D01G052000
TraesCS2D01G065000
TraesCS2D01G086300
TraesCS2D01G090200
TraesCS2D01G091700
TraesCS2D01G091800
TraesCS2D01G092700
TraesCS2D01G103400
TraesCS2D01G126100
TraesCS2D01G144300
TraesCS2D01G151200
TraesCS2D01G159400
TraesCS2D01G166600
TraesCS2D01G185300
TraesCS2D01G191300
TraesCS2D01G216300
TraesCS2D01G217500
TraesCS2D01G225300
TraesCS2D01G226300
TraesCS2D01G233500
TraesCS2D01G242300
TraesCS2D01G254500
TraesCS2D01G255000
TraesCS2D01G256200
TraesCS2D01G262500
TraesCS2D01G273200
TraesCS2D01G280800
TraesCS2D01G283000
TraesCS2D01G285600
TraesCS2D01G286700
TraesCS2D01G287400
TraesCS2D01G288900
TraesCS2D01G293100
TraesCS2D01G301000
TraesCS2D01G311300
TraesCS2D01G314000
TraesCS2D01G315100
TraesCS2D01G317900
TraesCS2D01G322500
TraesCS2D01G342500
TraesCS2D01G345400
TraesCS2D01G346100
TraesCS2D01G354600
TraesCS2D01G355500
TraesCS2D01G361700
TraesCS2D01G367100
TraesCS2D01G378100
TraesCS2D01G382600
TraesCS2D01G398300
TraesCS2D01G403200
TraesCS2D01G403900
TraesCS2D01G406000
TraesCS2D01G408700
TraesCS2D01G409300
TraesCS2D01G411200
TraesCS2D01G411700
TraesCS2D01G414000
TraesCS2D01G433700
TraesCS2D01G447500
TraesCS2D01G455100
TraesCS2D01G460900
TraesCS2D01G465100
TraesCS2D01G472600
TraesCS2D01G489200
TraesCS2D01G500600
TraesCS2D01G507700
TraesCS2D01G519900
TraesCS2D01G523700
TraesCS2D01G537200
TraesCS2D01G544000
TraesCS2D01G544800
TraesCS2D01G554700
TraesCS2D01G561500
TraesCS2D01G565100
TraesCS2D01G565400
TraesCS2D01G597300
TraesCS2D01G600100
TraesCS3A01G002200
TraesCS3A01G013400
TraesCS3A01G021400
TraesCS3A01G024200
TraesCS3A01G040500
TraesCS3A01G061200
TraesCS3A01G066800
TraesCS3A01G071500
TraesCS3A01G081300
TraesCS3A01G083000
TraesCS3A01G091500
TraesCS3A01G093000
TraesCS3A01G093200
TraesCS3A01G106400
TraesCS3A01G107200
TraesCS3A01G108500
TraesCS3A01G111700
TraesCS3A01G122600
TraesCS3A01G126300
TraesCS3A01G131700
TraesCS3A01G135400
TraesCS3A01G149900
TraesCS3A01G151300
TraesCS3A01G153400
TraesCS3A01G157100
TraesCS3A01G158000
TraesCS3A01G160700
TraesCS3A01G171800
TraesCS3A01G179400
TraesCS3A01G179500
TraesCS3A01G180200
TraesCS3A01G185000
TraesCS3A01G186000
TraesCS3A01G189200
TraesCS3A01G192000
TraesCS3A01G208900
TraesCS3A01G214800
TraesCS3A01G218600
TraesCS3A01G225600
TraesCS3A01G228000
TraesCS3A01G229500
TraesCS3A01G229800
TraesCS3A01G231700
TraesCS3A01G235600
TraesCS3A01G238200
TraesCS3A01G241000
TraesCS3A01G241800
TraesCS3A01G246900
TraesCS3A01G248000
TraesCS3A01G249100
TraesCS3A01G254900
TraesCS3A01G259800
TraesCS3A01G269700
TraesCS3A01G275800
TraesCS3A01G276100
TraesCS3A01G279400
TraesCS3A01G288800
TraesCS3A01G295300
TraesCS3A01G298600
TraesCS3A01G304400
TraesCS3A01G305500
TraesCS3A01G306000
TraesCS3A01G306500
TraesCS3A01G306800
TraesCS3A01G313800
TraesCS3A01G314300
TraesCS3A01G321100
TraesCS3A01G324000
TraesCS3A01G329700
TraesCS3A01G334200
TraesCS3A01G339800
TraesCS3A01G340200
TraesCS3A01G340500
TraesCS3A01G349300
TraesCS3A01G349500
TraesCS3A01G351400
TraesCS3A01G355400
TraesCS3A01G363900
TraesCS3A01G364100
TraesCS3A01G365300
TraesCS3A01G369900
TraesCS3A01G389000
TraesCS3A01G391300
TraesCS3A01G396100
TraesCS3A01G400600
TraesCS3A01G403200
TraesCS3A01G404000
TraesCS3A01G404700
TraesCS3A01G405000
TraesCS3A01G415900
TraesCS3A01G416000
TraesCS3A01G420400
TraesCS3A01G425400
TraesCS3A01G425500
TraesCS3A01G439100
TraesCS3A01G447200
TraesCS3A01G458000
TraesCS3A01G494400
TraesCS3A01G499400
TraesCS3A01G502300
TraesCS3A01G504500
TraesCS3A01G513200
TraesCS3A01G520100
TraesCS3A01G530700
TraesCS3A01G538700
TraesCS3B01G008500
TraesCS3B01G011200
TraesCS3B01G021900
TraesCS3B01G043100
TraesCS3B01G044900
TraesCS3B01G079600
TraesCS3B01G084800
TraesCS3B01G085300
TraesCS3B01G093000
TraesCS3B01G096500
TraesCS3B01G106700
TraesCS3B01G108700
TraesCS3B01G116300
TraesCS3B01G125000
TraesCS3B01G125600
TraesCS3B01G132100
TraesCS3B01G134300
TraesCS3B01G137300
TraesCS3B01G139500
TraesCS3B01G141800
TraesCS3B01G146800
TraesCS3B01G146900
TraesCS3B01G151000
TraesCS3B01G157500
TraesCS3B01G158100
TraesCS3B01G160500
TraesCS3B01G163100
TraesCS3B01G163600
TraesCS3B01G169200
TraesCS3B01G172400
TraesCS3B01G176800
TraesCS3B01G178200
TraesCS3B01G183500
TraesCS3B01G185000
TraesCS3B01G191300
TraesCS3B01G202700
TraesCS3B01G214800
TraesCS3B01G215600
TraesCS3B01G218400
TraesCS3B01G220900
TraesCS3B01G227600
TraesCS3B01G235100
TraesCS3B01G236500
TraesCS3B01G239200
TraesCS3B01G244900
TraesCS3B01G246000
TraesCS3B01G246500
TraesCS3B01G255100
TraesCS3B01G259100
TraesCS3B01G259500
TraesCS3B01G260900
TraesCS3B01G264400
TraesCS3B01G266700
TraesCS3B01G270600
TraesCS3B01G271400
TraesCS3B01G272400
TraesCS3B01G276700
TraesCS3B01G278000
TraesCS3B01G303600
TraesCS3B01G311200
TraesCS3B01G323500
TraesCS3B01G329700
TraesCS3B01G330500
TraesCS3B01G331000
TraesCS3B01G333700
TraesCS3B01G333900
TraesCS3B01G337900
TraesCS3B01G343900
TraesCS3B01G344600
TraesCS3B01G347300
TraesCS3B01G359600
TraesCS3B01G362600
TraesCS3B01G365200
TraesCS3B01G368400
TraesCS3B01G371400
TraesCS3B01G376900
TraesCS3B01G379900
TraesCS3B01G381500
TraesCS3B01G382100
TraesCS3B01G392400
TraesCS3B01G396100
TraesCS3B01G397200
TraesCS3B01G415400
TraesCS3B01G427100
TraesCS3B01G433600
TraesCS3B01G437000
TraesCS3B01G440200
TraesCS3B01G441800
TraesCS3B01G447100
TraesCS3B01G451100
TraesCS3B01G455800
TraesCS3B01G461600
TraesCS3B01G461700
TraesCS3B01G470000
TraesCS3B01G487700
TraesCS3B01G488600
TraesCS3B01G496500
TraesCS3B01G507000
TraesCS3B01G519000
TraesCS3B01G528400
TraesCS3B01G549000
TraesCS3B01G549200
TraesCS3B01G587800
TraesCS3B01G603300
TraesCS3B01G605100
TraesCS3B01G607200
TraesCS3D01G005000
TraesCS3D01G023100
TraesCS3D01G025500
TraesCS3D01G039800
TraesCS3D01G061000
TraesCS3D01G066500
TraesCS3D01G069500
TraesCS3D01G070700
TraesCS3D01G078600
TraesCS3D01G091400
TraesCS3D01G108400
TraesCS3D01G110300
TraesCS3D01G113900
TraesCS3D01G120000
TraesCS3D01G124500
TraesCS3D01G126600
TraesCS3D01G138000
TraesCS3D01G140200
TraesCS3D01G147900
TraesCS3D01G148200
TraesCS3D01G151400
TraesCS3D01G159200
TraesCS3D01G159600
TraesCS3D01G164700
TraesCS3D01G165600
TraesCS3D01G184400
TraesCS3D01G189000
TraesCS3D01G190000
TraesCS3D01G192700
TraesCS3D01G195100
TraesCS3D01G196000
TraesCS3D01G199100
TraesCS3D01G208500
TraesCS3D01G211800
TraesCS3D01G216900
TraesCS3D01G217900
TraesCS3D01G221700
TraesCS3D01G223100
TraesCS3D01G223700
TraesCS3D01G229200
TraesCS3D01G235500
TraesCS3D01G244600
TraesCS3D01G248000
TraesCS3D01G249100
TraesCS3D01G266100
TraesCS3D01G269400
TraesCS3D01G276000
TraesCS3D01G277200
TraesCS3D01G288600
TraesCS3D01G295100
TraesCS3D01G295900
TraesCS3D01G296400
TraesCS3D01G298300
TraesCS3D01G299300
TraesCS3D01G303300
TraesCS3D01G307800
TraesCS3D01G309600
TraesCS3D01G310200
TraesCS3D01G312600
TraesCS3D01G317500
TraesCS3D01G322900
TraesCS3D01G323100
TraesCS3D01G325400
TraesCS3D01G333300
TraesCS3D01G338400
TraesCS3D01G338600
TraesCS3D01G341600
TraesCS3D01G343200
TraesCS3D01G343500
TraesCS3D01G345600
TraesCS3D01G349400
TraesCS3D01G355500
TraesCS3D01G357400
TraesCS3D01G357500
TraesCS3D01G358500
TraesCS3D01G384300
TraesCS3D01G389500
TraesCS3D01G395000
TraesCS3D01G400400
TraesCS3D01G401700
TraesCS3D01G402400
TraesCS3D01G404500
TraesCS3D01G407400
TraesCS3D01G411600
TraesCS3D01G411700
TraesCS3D01G416200
TraesCS3D01G420100
TraesCS3D01G420200
TraesCS3D01G420300
TraesCS3D01G431900
TraesCS3D01G444100
TraesCS3D01G450300
TraesCS3D01G450800
TraesCS3D01G457700
TraesCS3D01G460700
TraesCS3D01G466900
TraesCS3D01G470100
TraesCS3D01G477200
TraesCS3D01G485000
TraesCS3D01G506300
TraesCS3D01G509100
TraesCS3D01G529000
TraesCS3D01G542100
TraesCS4A01G000300
TraesCS4A01G001100
TraesCS4A01G004000
TraesCS4A01G011700
TraesCS4A01G017700
TraesCS4A01G018100
TraesCS4A01G021000
TraesCS4A01G021500
TraesCS4A01G021800
[truncated: 1,081 more rows]

## Sheet: FD3
Fg_down & GA_down
Gene list (1815)	0.255634	Gene Count:	1371
TraesCS1A01G011800		Background Gene Count:	77079
TraesCS1A01G014300		Ontology:	G:\Software\GOAnalyzer\Deployment\Data\gofiles\gene_ontology_edit.obo
TraesCS1A01G020700		Annotation:	G:\Software\GOAnalyzer\Deployment\Data\gofiles\\gene_association.UserDefined
TraesCS1A01G034600		Hierarchy:	All
TraesCS1A01G036700		Correction:	Benjamini FDR
TraesCS1A01G040900		Max Path Length From Leaf:	N/A
TraesCS1A01G050400		Min Path Length From Root:	3
TraesCS1A01G058700
TraesCS1A01G066400		GO ID	Description	Total Genes	Matched Gene Counts	P-Value	Corrected P-Value	Matched Genes
TraesCS1A01G075000		GO:0016984	ribulose-bisphosphate carboxylase activity	28	21	1.61643e-31	7.29819e-28	TraesCS2A01G067100;TraesCS2A01G067200;TraesCS2A01G067000;TraesCS5D01G169900;TraesCS5A01G165400;TraesCS2A01G067300;TraesCS5D01G169600;TraesCS2A01G066800;TraesCS2A01G066900;TraesCS2A01G066700;TraesCS2B01G079500;TraesCS2D01G065600;TraesCS5A01G165700;TraesCS2D01G065400;TraesCS2D01G065500;TraesCS2D01G065200;TraesCS2D01G065300;TraesCS2D01G065100;TraesCS2B01G079400;TraesCS2B01G079100;TraesCS5B01G162800
TraesCS1A01G078100		GO:0016491	oxidoreductase activity	6975	248	4.19843e-26	9.47585e-23	TraesCS7B01G375600;TraesCS2A01G565700;TraesCS2A01G091000;TraesCS6D01G222000;TraesCS6A01G325600;TraesCS2A01G551300;TraesCS4B01G135900;TraesCS5D01G244700;TraesCS5A01G165700;TraesCS2D01G035500;TraesCS7D01G028900;TraesCS1D01G417400;TraesCS3B01G568600;TraesCS4B01G232800;TraesCS1A01G290700;TraesCS6A01G239600;TraesCS6D01G323500;TraesCS2B01G284900;TraesCS2D01G002800;TraesCS4B01G385600;TraesCS7D01G442300;…
TraesCS1A01G081200		GO:0005975	carbohydrate metabolic process	2990	141	1.87106e-25	2.81594e-22	TraesCS7D01G195900;TraesCS7B01G243200;TraesCS2A01G215300;TraesCS3D01G478300;TraesCS5D01G552900;TraesCS7B01G327000;TraesCS5A01G317400;TraesCS1A01G266600;TraesCS3B01G461800;TraesCS6A01G337300;TraesCS3B01G369000;TraesCS5A01G165700;TraesCS3B01G354300;TraesCS3B01G398000;TraesCS4A01G172100;TraesCS2D01G562400;TraesCS7D01G010000;TraesCS7D01G339800;TraesCS7D01G228500;TraesCS5A01G330900;TraesCS2A01G384600;…
TraesCS1A01G082300		GO:0015977	carbon fixation	55	21	7.28964e-23	8.22271e-20	TraesCS2A01G067100;TraesCS2A01G067200;TraesCS2A01G067000;TraesCS5D01G169900;TraesCS5A01G165400;TraesCS2A01G067300;TraesCS5D01G169600;TraesCS2A01G066800;TraesCS2A01G066900;TraesCS2A01G066700;TraesCS2B01G079500;TraesCS2D01G065600;TraesCS5A01G165700;TraesCS2D01G065400;TraesCS2D01G065500;TraesCS2D01G065200;TraesCS2D01G065300;TraesCS2D01G065100;TraesCS2B01G079400;TraesCS2B01G079100;TraesCS5B01G162800
TraesCS1A01G083100		GO:0055114	oxidation-reduction process	6698	229	7.34135e-22	6.62924e-19	TraesCS7B01G375600;TraesCS2A01G565700;TraesCS2A01G091000;TraesCS6D01G222000;TraesCS6A01G325600;TraesCS4B01G135900;TraesCS5D01G244700;TraesCS5A01G165700;TraesCS2D01G035500;TraesCS7D01G028900;TraesCS3B01G568600;TraesCS4B01G232800;TraesCS1A01G290700;TraesCS6A01G239600;TraesCS2B01G284900;TraesCS2D01G002800;TraesCS4B01G385600;TraesCS7D01G442300;TraesCS2A01G067000;TraesCS2B01G035600;TraesCS6D01G258300;…
TraesCS1A01G086300		GO:0006629	lipid metabolic process	2608	119	1.91182e-20	1.43769e-17	TraesCS7B01G291400;TraesCS2D01G582400;TraesCS6B01G133500;TraesCS3B01G104300;TraesCS7A01G206000;TraesCS6A01G002700;TraesCS4B01G135900;TraesCS5D01G244700;TraesCS4D01G215000;TraesCS2A01G507700;TraesCS1A01G034600;TraesCS1A01G369600;TraesCS7A01G389600;TraesCS2D01G016300;TraesCS5D01G131500;TraesCS5B01G187900;TraesCS6D01G321600;TraesCS2B01G297300;TraesCS6D01G258300;TraesCS7B01G250700;TraesCS1B01G388700;…
TraesCS1A01G101600		GO:0016746	transferase activity, transferring acyl groups	1506	85	2.46988e-20	1.59307e-17	TraesCS3A01G451100;TraesCS1B01G280400;TraesCS2A01G429000;TraesCS2B01G038700;TraesCS2D01G016100;TraesCS6D01G358400;TraesCS7B01G006200;TraesCS2B01G007000;TraesCS2D01G135300;TraesCS7A01G206000;TraesCS3B01G257000;TraesCS2A01G014800;TraesCS3A01G251800;TraesCS2A01G507700;TraesCS2B01G007200;TraesCS1A01G034600;TraesCS2D01G016300;TraesCS5B01G187900;TraesCS2D01G530600;TraesCS6D01G321600;TraesCS1B01G098800;…
TraesCS1A01G107500		GO:0016798	hydrolase activity, acting on glycosyl bonds	1691	91	2.48392e-20	1.40093e-17	TraesCS3B01G385400;TraesCS7A01G359700;TraesCS7D01G195900;TraesCS3A01G508000;TraesCS3D01G323900;TraesCS6D01G360200;TraesCS3D01G346700;TraesCS6B01G349500;TraesCS7D01G399000;TraesCS2A01G215300;TraesCS3A01G239200;TraesCS3D01G478300;TraesCS5D01G552900;TraesCS2B01G550300;TraesCS7B01G327000;TraesCS5A01G317400;TraesCS2A01G521000;TraesCS6A01G337300;TraesCS3B01G369000;TraesCS6D01G318100;TraesCS3B01G562700;…
TraesCS1A01G113400		GO:0004553	hydrolase activity, hydrolyzing O-glycosyl compounds	1509	84	9.67107e-20	4.8452e-17	TraesCS7A01G359700;TraesCS7D01G195900;TraesCS3D01G323900;TraesCS6D01G360200;TraesCS6B01G349500;TraesCS7D01G399000;TraesCS2A01G215300;TraesCS3A01G239200;TraesCS3D01G478300;TraesCS5D01G552900;TraesCS2B01G550300;TraesCS7B01G327000;TraesCS5A01G317400;TraesCS2A01G521000;TraesCS6A01G337300;TraesCS3B01G369000;TraesCS6D01G318100;TraesCS3B01G562700;TraesCS4D01G241900;TraesCS5B01G556600;TraesCS1A01G365200;…
TraesCS1A01G115300		GO:0016747	transferase activity, transferring acyl groups other than amino-acyl groups	1353	77	9.85591e-19	4.44501e-16	TraesCS3A01G451100;TraesCS1B01G280400;TraesCS2A01G429000;TraesCS2B01G038700;TraesCS2D01G016100;TraesCS6D01G358400;TraesCS7B01G006200;TraesCS2B01G007000;TraesCS2D01G135300;TraesCS7A01G206000;TraesCS2A01G014800;TraesCS3A01G251800;TraesCS2A01G507700;TraesCS2B01G007200;TraesCS1A01G034600;TraesCS2D01G016300;TraesCS5B01G187900;TraesCS6D01G321600;TraesCS1B01G098800;TraesCS3D01G279300;TraesCS1D01G164900;…
TraesCS1A01G115600		GO:0006633	fatty acid biosynthetic process	444	42	2.74148e-18	1.12401e-15	TraesCS3A01G451100;TraesCS5D01G017000;TraesCS3B01G488500;TraesCS7B01G006200;TraesCS7D01G208600;TraesCS7B01G006300;TraesCS7A01G206100;TraesCS2D01G135300;TraesCS7B01G006100;TraesCS7A01G206000;TraesCS5A01G076500;TraesCS1D01G147800;TraesCS2D01G165300;TraesCS6A01G025200;TraesCS2A01G507700;TraesCS2D01G381800;TraesCS2B01G156800;TraesCS5D01G131500;TraesCS5B01G187900;TraesCS2A01G385100;TraesCS5D01G548700;…
TraesCS1A01G120700		GO:0016831	carboxy-lyase activity	237	31	7.92547e-18	2.97998e-15	TraesCS5B01G220000;TraesCS3B01G425300;TraesCS2A01G066800;TraesCS2A01G066900;TraesCS2A01G066700;TraesCS5A01G165700;TraesCS5A01G221200;TraesCS5B01G162800;TraesCS2A01G067100;TraesCS2A01G067200;TraesCS2A01G067000;TraesCS5D01G169900;TraesCS5A01G165400;TraesCS2A01G067300;TraesCS5D01G169600;TraesCS2B01G079500;TraesCS2D01G065600;TraesCS2D01G065400;TraesCS2D01G313500;TraesCS2B01G333700;TraesCS2D01G065500;…
TraesCS1A01G124700		GO:0006631	fatty acid metabolic process	648	48	2.03686e-16	7.0679e-14	TraesCS2B01G090400;TraesCS3A01G451100;TraesCS5D01G017000;TraesCS3B01G488500;TraesCS7B01G006200;TraesCS7D01G208600;TraesCS7B01G006300;TraesCS7A01G206100;TraesCS2D01G135300;TraesCS7B01G006100;TraesCS7A01G206000;TraesCS5A01G076500;TraesCS5D01G244700;TraesCS1D01G147800;TraesCS2D01G165300;TraesCS5B01G235900;TraesCS6A01G025200;TraesCS2A01G507700;TraesCS2D01G381800;TraesCS2B01G156800;TraesCS5D01G131500;…
TraesCS1A01G126100		GO:0016830	carbon-carbon lyase activity	321	33	9.97489e-16	3.21192e-13	TraesCS5B01G220000;TraesCS3B01G425300;TraesCS5D01G122700;TraesCS2A01G066800;TraesCS2A01G066900;TraesCS2A01G066700;TraesCS5A01G165700;TraesCS5A01G221200;TraesCS5B01G162800;TraesCS2A01G067100;TraesCS4A01G206400;TraesCS2A01G067200;TraesCS2A01G067000;TraesCS5D01G169900;TraesCS5A01G165400;TraesCS2A01G067300;TraesCS5D01G169600;TraesCS2B01G079500;TraesCS2D01G065600;TraesCS2D01G065400;TraesCS2D01G313500;…
TraesCS1A01G141100		GO:0046906	tetrapyrrole binding	2625	107	3.66923e-15	1.10444e-12	TraesCS7B01G375600;TraesCS2A01G565700;TraesCS3B01G362200;TraesCS1B01G177900;TraesCS4A01G076700;TraesCS1B01G433300;TraesCS2D01G035500;TraesCS6B01G203300;TraesCS7D01G028900;TraesCS2B01G057100;TraesCS4B01G232800;TraesCS2B01G005900;TraesCS2B01G284900;TraesCS2A01G002900;TraesCS2D01G002800;TraesCS7D01G442300;TraesCS3D01G364300;TraesCS7D01G276300;TraesCS2B01G035600;TraesCS5A01G056600;TraesCS5D01G006800;…
TraesCS1A01G173000		GO:0020037	heme binding	2527	103	1.23955e-14	3.49552e-12	TraesCS7B01G375600;TraesCS2A01G565700;TraesCS3B01G362200;TraesCS1B01G177900;TraesCS4A01G076700;TraesCS2D01G035500;TraesCS6B01G203300;TraesCS7D01G028900;TraesCS2B01G057100;TraesCS4B01G232800;TraesCS2B01G005900;TraesCS2B01G284900;TraesCS2A01G002900;TraesCS2D01G002800;TraesCS7D01G442300;TraesCS3D01G364300;TraesCS2B01G035600;TraesCS5A01G056600;TraesCS5D01G006800;TraesCS2A01G015800;TraesCS3D01G505600;…
TraesCS1A01G203700		GO:0004497	monooxygenase activity	891	53	4.67402e-14	1.23861e-11	TraesCS2A01G565700;TraesCS2A01G066800;TraesCS2B01G049400;TraesCS5A01G165700;TraesCS2D01G035500;TraesCS7D01G028900;TraesCS2B01G057100;TraesCS7D01G511500;TraesCS5B01G162800;TraesCS2D01G002800;TraesCS5A01G362400;TraesCS2A01G067200;TraesCS2A01G067000;TraesCS2B01G035600;TraesCS5D01G169900;TraesCS5A01G165400;TraesCS5B01G334000;TraesCS5A01G056600;TraesCS5A01G348100;TraesCS5D01G006800;TraesCS2A01G015800;…
TraesCS1A01G207100		GO:0009853	photorespiration	138	21	7.30501e-14	1.82625e-11	TraesCS2A01G067100;TraesCS2A01G067200;TraesCS2A01G067000;TraesCS5D01G169900;TraesCS5A01G165400;TraesCS2A01G067300;TraesCS5D01G169600;TraesCS2A01G066800;TraesCS2A01G066900;TraesCS2A01G066700;TraesCS2B01G079500;TraesCS2D01G065600;TraesCS5A01G165700;TraesCS2D01G065400;TraesCS2D01G065500;TraesCS2D01G065200;TraesCS2D01G065300;TraesCS2D01G065100;TraesCS2B01G079400;TraesCS2B01G079100;TraesCS5B01G162800
TraesCS1A01G208200		GO:0016705	oxidoreductase activity, acting on paired donors, with incorporation or reduction of molecular oxygen	2131	89	2.24808e-13	5.32794e-11	TraesCS2B01G090400;TraesCS2A01G565700;TraesCS3B01G362200;TraesCS1B01G177900;TraesCS1B01G286300;TraesCS2B01G001100;TraesCS4B01G135900;TraesCS5D01G244700;TraesCS2B01G049400;TraesCS2D01G035500;TraesCS6B01G203300;TraesCS7D01G028900;TraesCS7D01G024500;TraesCS5D01G131500;TraesCS2B01G057100;TraesCS7D01G511500;TraesCS2B01G005900;TraesCS2B01G412900;TraesCS6A01G082000;TraesCS2A01G002900;TraesCS2D01G002800;…
TraesCS1A01G211000		GO:0016787	hydrolase activity	9814	269	2.64157e-13	5.94352e-11	TraesCS4D01G129800;TraesCS7D01G195900;TraesCS3A01G508000;TraesCS3D01G346700;TraesCS5D01G558600;TraesCS1D01G161500;TraesCS5B01G566200;TraesCS6A01G188600;TraesCS7D01G462600;TraesCS6B01G133500;TraesCS5A01G317400;TraesCS6A01G245600;TraesCS1A01G231500;TraesCS3B01G369000;TraesCS7D01G211000;TraesCS6D01G264200;TraesCS7A01G211600;TraesCS3B01G354300;TraesCS7A01G389600;TraesCS4B01G135100;TraesCS7D01G108900;…
TraesCS1A01G212300		GO:0072330	monocarboxylic acid biosynthetic process	897	49	8.89951e-12	1.91339e-09	TraesCS3A01G451100;TraesCS7B01G006200;TraesCS2D01G135300;TraesCS5D01G122700;TraesCS7A01G206000;TraesCS1D01G147800;TraesCS2A01G507700;TraesCS5D01G131500;TraesCS5B01G187900;TraesCS2A01G385100;TraesCS6D01G321600;TraesCS3D01G279300;TraesCS4D01G176600;TraesCS5A01G123600;TraesCS1B01G048000;TraesCS1A01G040900;TraesCS7D01G228500;TraesCS4D01G329200;TraesCS6A01G026800;TraesCS7A01G107500;TraesCS7B01G113100;…
TraesCS1A01G221300		GO:0048037	cofactor binding	4750	150	9.30139e-12	1.90679e-09	TraesCS7B01G375600;TraesCS2A01G565700;TraesCS3B01G362200;TraesCS1B01G177900;TraesCS3B01G425300;TraesCS4A01G076700;TraesCS1B01G433300;TraesCS2D01G035500;TraesCS6B01G203300;TraesCS7D01G028900;TraesCS2B01G057100;TraesCS4B01G232800;TraesCS2A01G591600;TraesCS3B01G398000;TraesCS6D01G323500;TraesCS2B01G005900;TraesCS2B01G284900;TraesCS1D01G114800;TraesCS2A01G002900;TraesCS2D01G002800;TraesCS7D01G442300;…
TraesCS1A01G231500		GO:0016717	oxidoreductase activity, acting on paired donors, with oxidation of a pair of donors resulting in the reduction of molecular oxygen to two molecules of water	64	13	9.56649e-11	1.87503e-08	TraesCS2B01G090400;TraesCS4D01G130700;TraesCS5A01G236800;TraesCS5A01G123600;TraesCS4A01G182700;TraesCS4B01G135900;TraesCS5D01G244700;TraesCS5A01G237000;TraesCS5B01G235900;TraesCS4A01G326700;TraesCS5D01G131500;TraesCS5B01G123200;TraesCS5D01G548700
TraesCS1A01G237900		GO:0016788	hydrolase activity, acting on ester bonds	2434	90	1.03729e-10	1.9501e-08	TraesCS4D01G129800;TraesCS7B01G291400;TraesCS1B01G368600;TraesCS3A01G529100;TraesCS3D01G235600;TraesCS4A01G316500;TraesCS2D01G582400;TraesCS6B01G133500;TraesCS2A01G507300;TraesCS3B01G104300;TraesCS1A01G231500;TraesCS6A01G002700;TraesCS2A01G364400;TraesCS3B01G354300;TraesCS7A01G389600;TraesCS4A01G398600;TraesCS4B01G135100;TraesCS1A01G126100;TraesCS2D01G362300;TraesCS7D01G108900;TraesCS3B01G598100;…
TraesCS1A01G248100		GO:0005506	iron ion binding	1961	77	1.68815e-10	3.03866e-08	TraesCS2A01G565700;TraesCS3B01G362200;TraesCS1B01G177900;TraesCS1B01G286300;TraesCS6B01G018700;TraesCS2B01G001100;TraesCS2B01G049400;TraesCS1D01G147800;TraesCS2D01G035500;TraesCS6B01G203300;TraesCS7D01G028900;TraesCS7D01G024500;TraesCS2B01G057100;TraesCS2A01G385100;TraesCS7D01G511500;TraesCS2B01G005900;TraesCS6A01G082000;TraesCS2A01G002900;TraesCS2D01G002800;TraesCS5A01G362400;TraesCS3D01G364300;…
TraesCS1A01G256500		GO:0045300	acyl-[acyl-carrier-protein] desaturase activity	33	10	1.95872e-10	3.38859e-08	TraesCS2B01G090400;TraesCS5D01G244700;TraesCS5A01G236800;TraesCS5A01G237000;TraesCS5B01G235900;TraesCS5A01G123600;TraesCS4A01G326700;TraesCS5D01G131500;TraesCS5B01G123200;TraesCS5D01G548700
TraesCS1A01G266600		GO:0019685	photosynthesis, dark reaction	17	8	2.07006e-10	3.3328e-08	TraesCS5A01G165700;TraesCS2D01G065400;TraesCS2D01G065500;TraesCS5A01G165400;TraesCS2A01G067300;TraesCS5D01G169600;TraesCS2B01G079400;TraesCS5B01G162800
TraesCS1A01G267600		GO:0019253	reductive pentose-phosphate cycle	17	8	2.07006e-10	3.457e-08	TraesCS5A01G165700;TraesCS2D01G065400;TraesCS2D01G065500;TraesCS5A01G165400;TraesCS2A01G067300;TraesCS5D01G169600;TraesCS2B01G079400;TraesCS5B01G162800
TraesCS1A01G270000		GO:0006813	potassium ion transport	188	20	2.28695e-10	3.54477e-08	TraesCS1B01G314100;TraesCS4D01G091700;TraesCS7B01G295600;TraesCS4A01G216700;TraesCS3A01G257700;TraesCS5D01G383700;TraesCS7A01G199900;TraesCS7A01G469300;TraesCS1B01G307100;TraesCS3B01G498200;TraesCS6D01G290000;TraesCS2D01G523600;TraesCS3B01G521800;TraesCS7A01G393600;TraesCS5B01G149200;TraesCS7D01G456900;TraesCS3D01G257700;TraesCS3D01G443400;TraesCS5D01G002400;TraesCS7D01G388900
TraesCS1A01G270100		GO:0043094	cellular metabolic compound salvage	212	21	3.09746e-10	4.64619e-08	TraesCS2A01G067100;TraesCS2A01G067200;TraesCS2A01G067000;TraesCS5D01G169900;TraesCS5A01G165400;TraesCS2A01G067300;TraesCS5D01G169600;TraesCS2A01G066800;TraesCS2A01G066900;TraesCS2A01G066700;TraesCS2B01G079500;TraesCS2D01G065600;TraesCS5A01G165700;TraesCS2D01G065400;TraesCS2D01G065500;TraesCS2D01G065200;TraesCS2D01G065300;TraesCS2D01G065100;TraesCS2B01G079400;TraesCS2B01G079100;TraesCS5B01G162800
TraesCS1A01G276600		GO:0016829	lyase activity	984	48	6.37649e-10	9.24591e-08	TraesCS5B01G220000;TraesCS5D01G447800;TraesCS3B01G425300;TraesCS5D01G122700;TraesCS1A01G113400;TraesCS2A01G066800;TraesCS2A01G066900;TraesCS4D01G215800;TraesCS3B01G259300;TraesCS2A01G066700;TraesCS4B01G215300;TraesCS1D01G207200;TraesCS5A01G165700;TraesCS5A01G221200;TraesCS3D01G223300;TraesCS6D01G065100;TraesCS2B01G024500;TraesCS2D01G423500;TraesCS5B01G162800;TraesCS1D01G114800;TraesCS2A01G067100;…
TraesCS1A01G290700		GO:0022857	transmembrane transporter activity	2485	88	1.35937e-09	1.91671e-07	TraesCS1B01G314100;TraesCS3A01G390100;TraesCS4D01G091700;TraesCS7B01G295600;TraesCS2A01G521800;TraesCS5D01G447300;TraesCS1D01G161500;TraesCS5D01G235100;TraesCS7A01G199900;TraesCS3B01G016200;TraesCS3B01G362000;TraesCS5A01G227600;TraesCS3B01G498200;TraesCS2D01G058700;TraesCS2A01G385500;TraesCS5B01G149200;TraesCS7B01G032300;TraesCS3D01G443400;TraesCS5D01G001600;TraesCS1A01G303800;TraesCS3A01G393500;…
TraesCS1A01G301800		GO:0008184	glycogen phosphorylase activity	9	6	2.51357e-09	3.41845e-07	TraesCS3A01G366300;TraesCS3D01G359300;TraesCS3B01G397900;TraesCS3D01G359200;TraesCS3A01G366400;TraesCS3B01G398000
TraesCS1A01G303800		GO:0008610	lipid biosynthetic process	1402	58	5.00886e-09	6.6117e-07	TraesCS1D01G375600;TraesCS3A01G451100;TraesCS7B01G006200;TraesCS2D01G135300;TraesCS7A01G206000;TraesCS1D01G147800;TraesCS4D01G215000;TraesCS2A01G507700;TraesCS2B01G007200;TraesCS1A01G369600;TraesCS2D01G016300;TraesCS5D01G131500;TraesCS5B01G187900;TraesCS2A01G385100;TraesCS6D01G321600;TraesCS3D01G279300;TraesCS5A01G123600;TraesCS6D01G258300;TraesCS1B01G388700;TraesCS1B01G048000;TraesCS1A01G040900;…
TraesCS1A01G307900		GO:0031224	intrinsic component of membrane	7435	198	7.00186e-09	9.0324e-07	TraesCS2B01G013000;TraesCS4D01G129800;TraesCS2A01G565700;TraesCS5D01G447300;TraesCS1D01G161500;TraesCS4B01G015200;TraesCS1B01G433300;TraesCS7A01G206000;TraesCS4D01G215000;TraesCS4B01G135100;TraesCS1A01G290700;TraesCS2D01G002800;TraesCS3A01G393500;TraesCS5A01G039000;TraesCS3B01G336200;TraesCS4A01G216700;TraesCS7D01G276300;TraesCS6D01G258300;TraesCS5B01G288600;TraesCS3D01G440200;TraesCS5A01G069100;…
TraesCS1A01G310300		GO:0044255	cellular lipid metabolic process	1757	67	8.18271e-09	1.02284e-06	TraesCS1D01G375600;TraesCS2B01G090400;TraesCS3A01G451100;TraesCS7B01G006200;TraesCS2D01G135300;TraesCS7A01G206000;TraesCS5D01G244700;TraesCS1D01G147800;TraesCS2A01G507700;TraesCS2B01G007200;TraesCS1A01G369600;TraesCS2D01G016300;TraesCS5D01G131500;TraesCS5B01G187900;TraesCS2A01G385100;TraesCS6D01G321600;TraesCS3D01G279300;TraesCS5A01G236800;TraesCS5A01G123600;TraesCS6D01G258300;TraesCS1B01G388700;…
TraesCS1A01G317900		GO:0030599	pectinesterase activity	167	17	9.81701e-09	1.19768e-06	TraesCS1B01G477900;TraesCS3B01G598100;TraesCS4A01G172100;TraesCS3D01G534400;TraesCS6A01G007000;TraesCS3A01G529100;TraesCS6B01G383700;TraesCS5B01G458500;TraesCS6A01G351000;TraesCS5B01G507400;TraesCS1A01G231500;TraesCS4A01G116700;TraesCS5A01G434700;TraesCS3B01G354300;TraesCS4D01G143100;TraesCS1D01G451500;TraesCS1A01G403700
TraesCS1A01G335600		GO:0016021	integral component of membrane	7362	194	2.22662e-08	2.62741e-06	TraesCS2B01G013000;TraesCS4D01G129800;TraesCS2A01G565700;TraesCS5D01G447300;TraesCS1D01G161500;TraesCS4B01G015200;TraesCS1B01G433300;TraesCS7A01G206000;TraesCS4B01G135100;TraesCS1A01G290700;TraesCS2D01G002800;TraesCS3A01G393500;TraesCS5A01G039000;TraesCS3B01G336200;TraesCS4A01G216700;TraesCS7D01G276300;TraesCS6D01G258300;TraesCS5B01G288600;TraesCS3D01G440200;TraesCS5A01G069100;TraesCS5D01G304300;…
TraesCS1A01G339400		GO:0015318	inorganic molecular entity transmembrane transporter activity	1323	54	2.62113e-08	3.01429e-06	TraesCS1B01G314100;TraesCS3A01G390100;TraesCS4D01G091700;TraesCS7B01G295600;TraesCS2A01G521800;TraesCS1D01G161500;TraesCS5D01G235100;TraesCS7A01G199900;TraesCS3B01G016200;TraesCS5A01G227600;TraesCS3B01G498200;TraesCS2D01G058700;TraesCS5B01G149200;TraesCS3D01G443400;TraesCS1A01G303800;TraesCS2B01G551300;TraesCS4A01G216700;TraesCS2D01G422000;TraesCS3A01G257700;TraesCS5D01G383700;TraesCS7A01G469300;…
TraesCS1A01G341100		GO:0071554	cell wall organization or biogenesis	1000	44	6.42266e-08	7.19338e-06	TraesCS1B01G477900;TraesCS6A01G337600;TraesCS7D01G195900;TraesCS1A01G396200;TraesCS3A01G529100;TraesCS5D01G319700;TraesCS7D01G399000;TraesCS4A01G078900;TraesCS7A01G399100;TraesCS7B01G327000;TraesCS1A01G266600;TraesCS1A01G231500;TraesCS4B01G215300;TraesCS3B01G354300;TraesCS1D01G451500;TraesCS6B01G350600;TraesCS7A01G404700;TraesCS3B01G598100;TraesCS4A01G172100;TraesCS4A01G321800;TraesCS3D01G534400;…
TraesCS1A01G353100		GO:0015298	solute:cation antiporter activity	107	13	6.51585e-08	6.97196e-06	TraesCS1A01G303800;TraesCS1B01G314100;TraesCS2B01G551300;TraesCS2A01G521800;TraesCS1B01G307100;TraesCS6D01G290000;TraesCS2D01G523600;TraesCS6B01G340700;TraesCS3B01G372100;TraesCS5A01G512200;TraesCS5A01G069100;TraesCS5B01G149200;TraesCS5D01G002400
TraesCS1A01G353200		GO:0015299	solute:proton antiporter activity	107	13	6.51585e-08	7.16743e-06	TraesCS1A01G303800;TraesCS1B01G314100;TraesCS2B01G551300;TraesCS2A01G521800;TraesCS1B01G307100;TraesCS6D01G290000;TraesCS2D01G523600;TraesCS6B01G340700;TraesCS3B01G372100;TraesCS5A01G512200;TraesCS5A01G069100;TraesCS5B01G149200;TraesCS5D01G002400
TraesCS1A01G357700		GO:0042545	cell wall modification	168	16	6.77674e-08	7.11558e-06	TraesCS1B01G477900;TraesCS3B01G598100;TraesCS4A01G172100;TraesCS3D01G534400;TraesCS3A01G529100;TraesCS6B01G383700;TraesCS6A01G351000;TraesCS1A01G231500;TraesCS4A01G116700;TraesCS4B01G215300;TraesCS5A01G434700;TraesCS3B01G354300;TraesCS4D01G143100;TraesCS1D01G451500;TraesCS5D01G002400;TraesCS7D01G380300
TraesCS1A01G365200		GO:0004601	peroxidase activity	798	38	6.98111e-08	7.12073e-06	TraesCS1B01G095800;TraesCS2B01G615600;TraesCS7B01G375600;TraesCS1D01G079800;TraesCS2B01G615800;TraesCS1D01G289300;TraesCS2B01G615700;TraesCS2D01G265100;TraesCS3A01G180300;TraesCS4D01G234000;TraesCS4A01G076700;TraesCS2B01G124900;TraesCS6D01G054600;TraesCS4D01G268200;TraesCS1D01G317700;TraesCS1A01G317900;TraesCS6B01G339700;TraesCS5B01G147200;TraesCS4D01G170600;TraesCS4A01G136600;TraesCS4B01G232800;…
TraesCS1A01G369600		GO:0016684	oxidoreductase activity, acting on peroxide as acceptor	799	38	7.20651e-08	7.20651e-06	TraesCS1B01G095800;TraesCS2B01G615600;TraesCS7B01G375600;TraesCS1D01G079800;TraesCS2B01G615800;TraesCS1D01G289300;TraesCS2B01G615700;TraesCS2D01G265100;TraesCS3A01G180300;TraesCS4D01G234000;TraesCS4A01G076700;TraesCS2B01G124900;TraesCS6D01G054600;TraesCS4D01G268200;TraesCS1D01G317700;TraesCS1A01G317900;TraesCS6B01G339700;TraesCS5B01G147200;TraesCS4D01G170600;TraesCS4A01G136600;TraesCS4B01G232800;…
TraesCS1A01G373700		GO:0032787	monocarboxylic acid metabolic process	1450	56	9.07028e-08	8.88888e-06	TraesCS2B01G090400;TraesCS3A01G451100;TraesCS7B01G006200;TraesCS2D01G135300;TraesCS5D01G122700;TraesCS7A01G206000;TraesCS5D01G244700;TraesCS1D01G147800;TraesCS2A01G507700;TraesCS5D01G131500;TraesCS5B01G187900;TraesCS2A01G385100;TraesCS6D01G321600;TraesCS3D01G279300;TraesCS4D01G176600;TraesCS5A01G236800;TraesCS5A01G123600;TraesCS1B01G048000;TraesCS1A01G040900;TraesCS7D01G228500;TraesCS4D01G329200;…
TraesCS1A01G382200		GO:0015077	monovalent inorganic cation transmembrane transporter activity	614	32	1.01119e-07	9.70743e-06	TraesCS1B01G314100;TraesCS4D01G091700;TraesCS7B01G295600;TraesCS2A01G521800;TraesCS5A01G017000;TraesCS7A01G199900;TraesCS3B01G016200;TraesCS3B01G498200;TraesCS2D01G523600;TraesCS6B01G340700;TraesCS6A01G136900;TraesCS5B01G015000;TraesCS5B01G149200;TraesCS7D01G456900;TraesCS3D01G443400;TraesCS1A01G303800;TraesCS2B01G551300;TraesCS4A01G216700;TraesCS3A01G257700;TraesCS5D01G383700;TraesCS7A01G469300;…
TraesCS1A01G392600		GO:0055085	transmembrane transport	2653	85	2.0413e-07	1.91882e-05	TraesCS1B01G314100;TraesCS7A01G166500;TraesCS5A01G256800;TraesCS3A01G390100;TraesCS4D01G091700;TraesCS7B01G295600;TraesCS2A01G521800;TraesCS5D01G447300;TraesCS2B01G069800;TraesCS5D01G235100;TraesCS7A01G199900;TraesCS5A01G227600;TraesCS3B01G498200;TraesCS4B01G015200;TraesCS5D01G030200;TraesCS2D01G058700;TraesCS2A01G385500;TraesCS5B01G149200;TraesCS7B01G032300;TraesCS3D01G443400;TraesCS5D01G265400;…
TraesCS1A01G396200		GO:0015075	ion transmembrane transporter activity	1384	53	2.58409e-07	2.37736e-05	TraesCS1B01G314100;TraesCS3A01G390100;TraesCS4D01G091700;TraesCS7B01G295600;TraesCS2A01G521800;TraesCS1D01G161500;TraesCS5D01G235100;TraesCS7A01G199900;TraesCS3B01G016200;TraesCS5A01G227600;TraesCS3B01G498200;TraesCS2D01G058700;TraesCS5B01G149200;TraesCS3D01G443400;TraesCS1A01G303800;TraesCS2B01G551300;TraesCS4A01G216700;TraesCS2D01G422000;TraesCS3A01G257700;TraesCS5D01G383700;TraesCS7A01G469300;…
TraesCS1A01G401400		GO:0022890	inorganic cation transmembrane transporter activity	884	39	3.3005e-07	2.97045e-05	TraesCS1B01G314100;TraesCS4D01G091700;TraesCS7B01G295600;TraesCS2A01G521800;TraesCS5A01G017000;TraesCS7A01G199900;TraesCS3B01G016200;TraesCS3B01G498200;TraesCS2D01G523600;TraesCS4D01G257900;TraesCS6B01G340700;TraesCS6A01G136900;TraesCS2D01G058700;TraesCS5B01G015000;TraesCS5B01G149200;TraesCS7D01G456900;TraesCS6B01G201300;TraesCS3D01G443400;TraesCS1A01G303800;TraesCS4A01G046800;TraesCS2B01G551300;…
TraesCS1A01G403700		GO:0030312	external encapsulating structure	450	25	7.74383e-07	6.81457e-05	TraesCS1B01G477900;TraesCS6A01G337600;TraesCS7D01G195900;TraesCS1A01G396200;TraesCS3A01G529100;TraesCS7B01G327000;TraesCS1A01G231500;TraesCS3B01G354300;TraesCS1D01G451500;TraesCS6A01G367300;TraesCS3B01G598100;TraesCS4A01G172100;TraesCS4A01G321800;TraesCS3D01G534400;TraesCS6B01G383700;TraesCS6A01G351000;TraesCS1D01G404300;TraesCS7A01G194300;TraesCS7A01G239800;TraesCS4A01G116700;TraesCS5A01G434700;…
TraesCS1A01G403800		GO:0015079	potassium ion transmembrane transporter activity	160	14	1.23213e-06	0.000105964	TraesCS4D01G091700;TraesCS7B01G295600;TraesCS4A01G216700;TraesCS3A01G257700;TraesCS5D01G383700;TraesCS7A01G199900;TraesCS7A01G469300;TraesCS3B01G498200;TraesCS3B01G521800;TraesCS7A01G393600;TraesCS7D01G456900;TraesCS3D01G257700;TraesCS3D01G443400;TraesCS7D01G388900
TraesCS1A01G426300		GO:0004645	phosphorylase activity	21	6	1.35213e-06	0.000114931	TraesCS3A01G366300;TraesCS3D01G359300;TraesCS3B01G397900;TraesCS3D01G359200;TraesCS3A01G366400;TraesCS3B01G398000
TraesCS1A01G439000		GO:0010410	hemicellulose metabolic process	267	18	1.84495e-06	0.000153131	TraesCS6A01G337600;TraesCS7D01G195900;TraesCS1A01G396200;TraesCS4A01G321800;TraesCS5D01G319700;TraesCS7D01G549800;TraesCS1D01G404300;TraesCS4A01G078900;TraesCS7A01G194300;TraesCS7B01G327000;TraesCS1A01G266600;TraesCS7A01G560100;TraesCS7B01G010100;TraesCS1B01G277500;TraesCS2D01G510500;TraesCS7D01G419200;TraesCS7A01G426700;TraesCS7B01G096600
TraesCS1A01G444000		GO:0005618	cell wall	446	24	2.21693e-06	0.000181789	TraesCS1B01G477900;TraesCS3B01G598100;TraesCS6A01G337600;TraesCS7D01G195900;TraesCS1A01G396200;TraesCS4A01G172100;TraesCS4A01G321800;TraesCS3D01G534400;TraesCS3A01G529100;TraesCS6B01G383700;TraesCS6A01G351000;TraesCS1D01G404300;TraesCS7A01G194300;TraesCS7B01G327000;TraesCS1A01G231500;TraesCS4A01G116700;TraesCS5A01G434700;TraesCS7B01G299700;TraesCS3B01G354300;TraesCS4D01G143100;TraesCS7D01G419200;…
TraesCS1B01G003200		GO:0044425	membrane part	8465	206	2.31683e-06	0.000185346	TraesCS2B01G013000;TraesCS4D01G129800;TraesCS2A01G565700;TraesCS5D01G447300;TraesCS1D01G161500;TraesCS4B01G015200;TraesCS1B01G433300;TraesCS7A01G206000;TraesCS4D01G215000;TraesCS4B01G135100;TraesCS1A01G290700;TraesCS2D01G002800;TraesCS3A01G393500;TraesCS5A01G039000;TraesCS3B01G336200;TraesCS4A01G216700;TraesCS7D01G276300;TraesCS6D01G258300;TraesCS5B01G288600;TraesCS3D01G440200;TraesCS5A01G069100;…
TraesCS1B01G003300		GO:0045229	external encapsulating structure organization	609	29	2.37844e-06	0.000187897	TraesCS1B01G477900;TraesCS1A01G396200;TraesCS3A01G529100;TraesCS7D01G399000;TraesCS7A01G399100;TraesCS1A01G231500;TraesCS4B01G215300;TraesCS3B01G354300;TraesCS1D01G451500;TraesCS7A01G404700;TraesCS3B01G598100;TraesCS4A01G172100;TraesCS4A01G321800;TraesCS3D01G534400;TraesCS3D01G496100;TraesCS6B01G383700;TraesCS6A01G351000;TraesCS1D01G404300;TraesCS7D01G397900;TraesCS7D01G398900;TraesCS4A01G116700;…
TraesCS1B01G003400		GO:0010383	cell wall polysaccharide metabolic process	272	18	2.39776e-06	0.000184628	TraesCS6A01G337600;TraesCS7D01G195900;TraesCS1A01G396200;TraesCS4A01G321800;TraesCS5D01G319700;TraesCS7D01G549800;TraesCS1D01G404300;TraesCS4A01G078900;TraesCS7A01G194300;TraesCS7B01G327000;TraesCS1A01G266600;TraesCS7A01G560100;TraesCS7B01G010100;TraesCS1B01G277500;TraesCS2D01G510500;TraesCS7D01G419200;TraesCS7A01G426700;TraesCS7B01G096600
TraesCS1B01G014200		GO:0008324	cation transmembrane transporter activity	981	39	4.03258e-06	0.000306476	TraesCS1B01G314100;TraesCS4D01G091700;TraesCS7B01G295600;TraesCS2A01G521800;TraesCS5A01G017000;TraesCS7A01G199900;TraesCS3B01G016200;TraesCS3B01G498200;TraesCS2D01G523600;TraesCS4D01G257900;TraesCS6B01G340700;TraesCS6A01G136900;TraesCS2D01G058700;TraesCS5B01G015000;TraesCS5B01G149200;TraesCS7D01G456900;TraesCS6B01G201300;TraesCS3D01G443400;TraesCS1A01G303800;TraesCS4A01G046800;TraesCS2B01G551300;…
TraesCS1B01G022500		GO:0046394	carboxylic acid biosynthetic process	1534	53	5.21326e-06	0.000390995	TraesCS3A01G451100;TraesCS7B01G006200;TraesCS2D01G135300;TraesCS5D01G122700;TraesCS7A01G206000;TraesCS1D01G147800;TraesCS2A01G507700;TraesCS5D01G131500;TraesCS5B01G187900;TraesCS2A01G385100;TraesCS6D01G321600;TraesCS3D01G279300;TraesCS4D01G176600;TraesCS5A01G123600;TraesCS1B01G048000;TraesCS1A01G040900;TraesCS7D01G228500;TraesCS4D01G329200;TraesCS6A01G026800;TraesCS7A01G107500;TraesCS7B01G113100;…
TraesCS1B01G047400		GO:0016053	organic acid biosynthetic process	1536	53	5.40587e-06	0.000400035	TraesCS3A01G451100;TraesCS7B01G006200;TraesCS2D01G135300;TraesCS5D01G122700;TraesCS7A01G206000;TraesCS1D01G147800;TraesCS2A01G507700;TraesCS5D01G131500;TraesCS5B01G187900;TraesCS2A01G385100;TraesCS6D01G321600;TraesCS3D01G279300;TraesCS4D01G176600;TraesCS5A01G123600;TraesCS1B01G048000;TraesCS1A01G040900;TraesCS7D01G228500;TraesCS4D01G329200;TraesCS6A01G026800;TraesCS7A01G107500;TraesCS7B01G113100;…
TraesCS1B01G048000		GO:0000234	phosphoethanolamine N-methyltransferase activity	8	4	6.58919e-06	0.000467833	TraesCS1D01G375500;TraesCS1D01G375600;TraesCS1A01G369600;TraesCS1B01G388700
TraesCS1B01G050600		GO:0006656	phosphatidylcholine biosynthetic process	8	4	6.58919e-06	0.000474422	TraesCS1D01G375500;TraesCS1D01G375600;TraesCS1A01G369600;TraesCS1B01G388700
TraesCS1B01G056800		GO:0071555	cell wall organization	577	27	7.15336e-06	0.000500735	TraesCS1B01G477900;TraesCS1A01G396200;TraesCS3A01G529100;TraesCS7D01G399000;TraesCS7A01G399100;TraesCS1A01G231500;TraesCS4B01G215300;TraesCS3B01G354300;TraesCS1D01G451500;TraesCS7A01G404700;TraesCS3B01G598100;TraesCS4A01G172100;TraesCS4A01G321800;TraesCS3D01G534400;TraesCS6B01G383700;TraesCS6A01G351000;TraesCS1D01G404300;TraesCS7D01G397900;TraesCS7D01G398900;TraesCS4A01G116700;TraesCS5A01G434700;…
TraesCS1B01G059400		GO:0005976	polysaccharide metabolic process	876	35	1.10973e-05	0.000765714	TraesCS6A01G337600;TraesCS7D01G195900;TraesCS1A01G396200;TraesCS5D01G319700;TraesCS7B01G243200;TraesCS2A01G215300;TraesCS3A01G239200;TraesCS3B01G333100;TraesCS4A01G078900;TraesCS7B01G327000;TraesCS5A01G317400;TraesCS1A01G266600;TraesCS6A01G337300;TraesCS3D01G298600;TraesCS3B01G354300;TraesCS2B01G024500;TraesCS3B01G598100;TraesCS4A01G172100;TraesCS4A01G321800;TraesCS2A01G210100;TraesCS7D01G549800;…
TraesCS1B01G066900		GO:0005216	ion channel activity	276	17	1.16117e-05	0.000789593	TraesCS1B01G104700;TraesCS3A01G390100;TraesCS3B01G144700;TraesCS4D01G091700;TraesCS4A01G216700;TraesCS5D01G235100;TraesCS3A01G257700;TraesCS5D01G383700;TraesCS7A01G199900;TraesCS5A01G227600;TraesCS6D01G330500;TraesCS6B01G258700;TraesCS1A01G086300;TraesCS3D01G379600;TraesCSU01G108000;TraesCS3D01G257700;TraesCS1D01G087900
TraesCS1B01G077000		GO:0042744	hydrogen peroxide catabolic process	227	15	1.64481e-05	0.00110203	TraesCS1B01G095800;TraesCS2B01G284900;TraesCS1D01G079800;TraesCS7D01G442300;TraesCS4A01G036100;TraesCS1A01G078100;TraesCS2B01G124900;TraesCS1B01G330400;TraesCS4D01G268200;TraesCS1D01G317700;TraesCS4B01G268900;TraesCS5B01G147200;TraesCS4D01G170600;TraesCS2A01G467900;TraesCS4A01G136600
TraesCS1B01G084700		GO:0022838	substrate-specific channel activity	284	17	1.6781e-05	0.00110754	TraesCS1B01G104700;TraesCS3A01G390100;TraesCS3B01G144700;TraesCS4D01G091700;TraesCS4A01G216700;TraesCS5D01G235100;TraesCS3A01G257700;TraesCS5D01G383700;TraesCS7A01G199900;TraesCS5A01G227600;TraesCS6D01G330500;TraesCS6B01G258700;TraesCS1A01G086300;TraesCS3D01G379600;TraesCSU01G108000;TraesCS3D01G257700;TraesCS1D01G087900
TraesCS1B01G093600		GO:0042737	drug catabolic process	473	23	1.82192e-05	0.00118425	TraesCS1B01G095800;TraesCS2B01G284900;TraesCS3B01G598100;TraesCS1D01G079800;TraesCS4A01G172100;TraesCS7D01G442300;TraesCS3A01G239200;TraesCS4A01G036100;TraesCS1A01G078100;TraesCS2B01G124900;TraesCS1B01G330400;TraesCS4D01G268200;TraesCS1D01G317700;TraesCS4A01G116700;TraesCS4B01G268900;TraesCS5B01G147200;TraesCS2B01G490900;TraesCS1A01G203700;TraesCS3B01G354300;TraesCS4D01G170600;TraesCS2B01G024500;…
TraesCS1B01G095800		GO:0000272	polysaccharide catabolic process	127	11	1.84062e-05	0.001178	TraesCS3B01G598100;TraesCS4A01G172100;TraesCS4A01G116700;TraesCS2A01G215300;TraesCS3A01G239200;TraesCS3B01G354300;TraesCS5D01G323700;TraesCS2D01G510500;TraesCS2B01G024500;TraesCS5A01G317400;TraesCS6A01G337300
TraesCS1B01G098800		GO:0071804	cellular potassium ion transport	128	11	1.98155e-05	0.00122856	TraesCS3B01G521800;TraesCS7B01G295600;TraesCS7A01G393600;TraesCS4A01G216700;TraesCS7D01G456900;TraesCS3D01G257700;TraesCS3A01G257700;TraesCS7A01G469300;TraesCS3B01G498200;TraesCS3D01G443400;TraesCS7D01G388900
TraesCS1B01G100600		GO:0071805	potassium ion transmembrane transport	128	11	1.98155e-05	0.00124838	TraesCS3B01G521800;TraesCS7B01G295600;TraesCS7A01G393600;TraesCS4A01G216700;TraesCS7D01G456900;TraesCS3D01G257700;TraesCS3A01G257700;TraesCS7A01G469300;TraesCS3B01G498200;TraesCS3D01G443400;TraesCS7D01G388900
TraesCS1B01G104700		GO:0042743	hydrogen peroxide metabolic process	259	16	2.00369e-05	0.00122225	TraesCS1B01G095800;TraesCS2B01G284900;TraesCS1D01G079800;TraesCS7D01G442300;TraesCS3A01G239200;TraesCS4A01G036100;TraesCS1A01G078100;TraesCS2B01G124900;TraesCS1B01G330400;TraesCS4D01G268200;TraesCS1D01G317700;TraesCS4B01G268900;TraesCS5B01G147200;TraesCS4D01G170600;TraesCS2A01G467900;TraesCS4A01G136600
TraesCS1B01G125200		GO:0017001	antibiotic catabolic process	234	15	2.34653e-05	0.00143138	TraesCS1B01G095800;TraesCS2B01G284900;TraesCS1D01G079800;TraesCS7D01G442300;TraesCS4A01G036100;TraesCS1A01G078100;TraesCS2B01G124900;TraesCS1B01G330400;TraesCS4D01G268200;TraesCS1D01G317700;TraesCS4B01G268900;TraesCS5B01G147200;TraesCS4D01G170600;TraesCS2A01G467900;TraesCS4A01G136600
TraesCS1B01G129500		GO:0006979	response to oxidative stress	985	37	2.38995e-05	0.00143397	TraesCS1B01G095800;TraesCS2B01G615600;TraesCS6A01G087600;TraesCS7B01G375600;TraesCS1D01G079800;TraesCS2B01G615800;TraesCS2B01G615700;TraesCS2D01G265100;TraesCS3A01G180300;TraesCS4D01G234000;TraesCS4A01G213400;TraesCS4A01G076700;TraesCS2B01G124900;TraesCS6D01G054600;TraesCS4D01G268200;TraesCS1D01G317700;TraesCS1A01G317900;TraesCS6B01G339700;TraesCS5B01G147200;TraesCS4D01G170600;TraesCS4A01G136600;…
TraesCS1B01G133500		GO:0044283	small molecule biosynthetic process	1875	59	2.46446e-05	0.00145403	TraesCS3A01G451100;TraesCS7B01G006200;TraesCS2D01G135300;TraesCS5D01G122700;TraesCS7A01G206000;TraesCS1D01G147800;TraesCS2A01G507700;TraesCS5D01G131500;TraesCS5B01G187900;TraesCS2A01G385100;TraesCS6D01G321600;TraesCS3D01G279300;TraesCS4D01G176600;TraesCS5A01G123600;TraesCS1B01G048000;TraesCS1A01G040900;TraesCS7D01G228500;TraesCS4D01G329200;TraesCS6A01G026800;TraesCS7A01G107500;TraesCS4D01G099200;…
TraesCS1B01G135200		GO:0022803	passive transmembrane transporter activity	293	17	2.49668e-05	0.00142311	TraesCS1B01G104700;TraesCS3A01G390100;TraesCS3B01G144700;TraesCS4D01G091700;TraesCS4A01G216700;TraesCS5D01G235100;TraesCS3A01G257700;TraesCS5D01G383700;TraesCS7A01G199900;TraesCS5A01G227600;TraesCS6D01G330500;TraesCS6B01G258700;TraesCS1A01G086300;TraesCS3D01G379600;TraesCSU01G108000;TraesCS3D01G257700;TraesCS1D01G087900
TraesCS1B01G137900		GO:0015267	channel activity	293	17	2.49668e-05	0.00144807	TraesCS1B01G104700;TraesCS3A01G390100;TraesCS3B01G144700;TraesCS4D01G091700;TraesCS4A01G216700;TraesCS5D01G235100;TraesCS3A01G257700;TraesCS5D01G383700;TraesCS7A01G199900;TraesCS5A01G227600;TraesCS6D01G330500;TraesCS6B01G258700;TraesCS1A01G086300;TraesCS3D01G379600;TraesCSU01G108000;TraesCS3D01G257700;TraesCS1D01G087900
TraesCS1B01G140000		GO:0044036	cell wall macromolecule metabolic process	388	20	2.77301e-05	0.00158062	TraesCS6A01G337600;TraesCS7D01G195900;TraesCS1A01G396200;TraesCS4A01G321800;TraesCS5D01G319700;TraesCS7D01G549800;TraesCS1D01G404300;TraesCS4A01G078900;TraesCS7A01G194300;TraesCS7B01G327000;TraesCS2D01G396800;TraesCS1A01G266600;TraesCS7A01G560100;TraesCS1A01G203700;TraesCS7B01G010100;TraesCS1B01G277500;TraesCS2D01G510500;TraesCS7D01G419200;TraesCS7A01G426700;TraesCS7B01G096600
TraesCS1B01G148600		GO:0052689	carboxylic ester hydrolase activity	389	20	2.87522e-05	0.00161012	TraesCS1B01G477900;TraesCS1D01G266300;TraesCS3B01G598100;TraesCS4A01G172100;TraesCS3D01G534400;TraesCS6A01G007000;TraesCS3A01G529100;TraesCS6B01G383700;TraesCS5B01G458500;TraesCS6A01G351000;TraesCS3B01G104300;TraesCS5B01G507400;TraesCS1A01G231500;TraesCS4A01G116700;TraesCS5A01G434700;TraesCS3B01G354300;TraesCS4D01G143100;TraesCS1D01G451500;TraesCS6D01G135300;TraesCS1A01G403700
TraesCS1B01G177900		GO:0044262	cellular carbohydrate metabolic process	1040	38	3.37343e-05	0.00185539	TraesCS6A01G337600;TraesCS7D01G036600;TraesCS7D01G195900;TraesCS1A01G396200;TraesCS7A01G040900;TraesCS1B01G368600;TraesCS5D01G319700;TraesCS7B01G243200;TraesCS3B01G333100;TraesCS4A01G078900;TraesCS7B01G327000;TraesCS5A01G317400;TraesCS1A01G266600;TraesCS3B01G461800;TraesCS6A01G337300;TraesCS3D01G298600;TraesCS4B01G267200;TraesCS4A01G321800;TraesCS2A01G210100;TraesCS7D01G549800;TraesCS1A01G353200;…
TraesCS1B01G179600		GO:0006811	ion transport	1855	58	3.42958e-05	0.00188627	TraesCS1B01G314100;TraesCS3A01G390100;TraesCS4D01G091700;TraesCS7B01G295600;TraesCS2A01G521800;TraesCS1D01G161500;TraesCS2B01G069800;TraesCS5D01G235100;TraesCS7A01G199900;TraesCS5A01G227600;TraesCS3B01G498200;TraesCS2D01G058700;TraesCS5B01G149200;TraesCS3D01G443400;TraesCS1A01G303800;TraesCS2B01G551300;TraesCS4A01G216700;TraesCS2D01G422000;TraesCS3A01G257700;TraesCS5D01G383700;TraesCS7A01G469300;…
TraesCS1B01G181300		GO:0098662	inorganic cation transmembrane transport	564	25	3.7312e-05	0.00201485	TraesCS7B01G295600;TraesCS5A01G017000;TraesCS3B01G498200;TraesCS2D01G523600;TraesCS4D01G257900;TraesCS6A01G136900;TraesCS5B01G015000;TraesCS5B01G149200;TraesCS7D01G456900;TraesCS6B01G201300;TraesCS3D01G443400;TraesCS4A01G046800;TraesCS4A01G216700;TraesCS2D01G422000;TraesCS3A01G257700;TraesCS7A01G469300;TraesCS6D01G290000;TraesCS4A01G294300;TraesCS2B01G273900;TraesCS4B01G258000;TraesCS3B01G521800;…
TraesCS1B01G190600		GO:0046470	phosphatidylcholine metabolic process	53	7	4.18855e-05	0.00221993	TraesCS1D01G375500;TraesCS1D01G375600;TraesCS1B01G135200;TraesCS1A01G115300;TraesCS1A01G369600;TraesCS1B01G388700;TraesCS1D01G116700
TraesCS1B01G193000		GO:0090701	specification of plant organ identity	12	4	4.40145e-05	0.00228876	TraesCS7A01G383800;TraesCS3A01G406500;TraesCS7B01G286600;TraesCS7D01G380300
TraesCS1B01G195600		GO:0010093	specification of floral organ identity	12	4	4.40145e-05	0.00233277	TraesCS7A01G383800;TraesCS3A01G406500;TraesCS7B01G286600;TraesCS7D01G380300
TraesCS1B01G196100		GO:0004650	polygalacturonase activity	140	11	4.55258e-05	0.00232182	TraesCS7D01G398900;TraesCS7D01G399000;TraesCS7B01G304100;TraesCS7A01G405000;TraesCS7A01G404900;TraesCS6B01G118000;TraesCS7A01G404700;TraesCS1A01G365200;TraesCS1B01G382700;TraesCS1D01G370700;TraesCS7D01G397900
TraesCS1B01G203200		GO:0015672	monovalent inorganic cation transport	537	24	4.65001e-05	0.00237151	TraesCS1B01G314100;TraesCS4D01G091700;TraesCS7B01G295600;TraesCS4A01G216700;TraesCS3A01G257700;TraesCS5A01G017000;TraesCS5D01G383700;TraesCS7A01G199900;TraesCS7A01G469300;TraesCS1B01G307100;TraesCS3B01G498200;TraesCS6D01G290000;TraesCS2D01G523600;TraesCS6A01G136900;TraesCS2B01G273900;TraesCS3B01G521800;TraesCS7A01G393600;TraesCS5B01G015000;TraesCS5B01G149200;TraesCS7D01G456900;TraesCS3D01G257700;…
TraesCS1B01G215700		GO:0097164	ammonium ion metabolic process	117	10	4.9058e-05	0.0024529	TraesCS1D01G375500;TraesCS5B01G220000;TraesCS1D01G375600;TraesCS1B01G135200;TraesCS5A01G221200;TraesCS1A01G115300;TraesCS1A01G369600;TraesCS5D01G228900;TraesCS1B01G388700;TraesCS1D01G116700
TraesCS1B01G220900		GO:0004097	catechol oxidase activity	24	5	5.66911e-05	0.00283456	TraesCS4B01G385600;TraesCS4D01G359200;TraesCS7A01G054500;TraesCS3B01G568600;TraesCS5A01G549200
TraesCS1B01G222300		GO:0046873	metal ion transmembrane transporter activity	411	20	6.16382e-05	0.00302027	TraesCS4A01G046800;TraesCS4D01G091700;TraesCS7B01G295600;TraesCS4A01G216700;TraesCS2D01G422000;TraesCS3A01G257700;TraesCS5D01G383700;TraesCS7A01G199900;TraesCS7A01G469300;TraesCS3B01G498200;TraesCS4D01G257900;TraesCS4A01G294300;TraesCS4B01G258000;TraesCS3B01G521800;TraesCS7A01G393600;TraesCS7D01G456900;TraesCS3D01G257700;TraesCS6B01G201300;TraesCS3D01G443400;TraesCS7D01G388900
TraesCS1B01G225000		GO:0080019	fatty-acyl-CoA reductase (alcohol-forming) activity	40	6	7.16822e-05	0.00351243	TraesCS7D01G278300;TraesCS7B01G176400;TraesCS4A01G388600;TraesCS5B01G238300;TraesCS4A01G020500;TraesCS7A01G278500
TraesCS1B01G225900		GO:0098655	cation transmembrane transport	590	25	7.63901e-05	0.00366673	TraesCS7B01G295600;TraesCS5A01G017000;TraesCS3B01G498200;TraesCS2D01G523600;TraesCS4D01G257900;TraesCS6A01G136900;TraesCS5B01G015000;TraesCS5B01G149200;TraesCS7D01G456900;TraesCS6B01G201300;TraesCS3D01G443400;TraesCS4A01G046800;TraesCS4A01G216700;TraesCS2D01G422000;TraesCS3A01G257700;TraesCS7A01G469300;TraesCS6D01G290000;TraesCS4A01G294300;TraesCS2B01G273900;TraesCS4B01G258000;TraesCS3B01G521800;…
TraesCS1B01G245800		GO:0008643	carbohydrate transport	124	10	8.02794e-05	0.00385341	TraesCS6A01G009000;TraesCS1A01G050400;TraesCS5D01G297100;TraesCS7A01G533900;TraesCS1B01G066900;TraesCS6D01G009600;TraesCS7D01G521400;TraesCS5B01G288600;TraesCS2B01G390300;TraesCS2D01G369400
TraesCS1B01G246400		GO:0016682	oxidoreductase activity, acting on diphenols and related substances as donors, oxygen as acceptor	126	10	9.18131e-05	0.00431522	TraesCS3A01G360600;TraesCS4B01G385600;TraesCS3B01G392700;TraesCS3D01G354200;TraesCS4D01G359200;TraesCS7A01G054500;TraesCS3A01G360400;TraesCS3B01G568600;TraesCS5A01G549200;TraesCS3B01G393000
TraesCS1B01G258600		GO:0098660	inorganic ion transmembrane transport	600	25	9.92697e-05	0.00466568	TraesCS7B01G295600;TraesCS5A01G017000;TraesCS3B01G498200;TraesCS2D01G523600;TraesCS4D01G257900;TraesCS6A01G136900;TraesCS5B01G015000;TraesCS5B01G149200;TraesCS7D01G456900;TraesCS6B01G201300;TraesCS3D01G443400;TraesCS4A01G046800;TraesCS4A01G216700;TraesCS2D01G422000;TraesCS3A01G257700;TraesCS7A01G469300;TraesCS6D01G290000;TraesCS4A01G294300;TraesCS2B01G273900;TraesCS4B01G258000;TraesCS3B01G521800;…
TraesCS1B01G277500		GO:0045330	aspartyl esterase activity	61	7	0.000104801	0.00482083	TraesCS3B01G598100;TraesCS4A01G172100;TraesCS4A01G116700;TraesCS3A01G529100;TraesCS3B01G354300;TraesCS6A01G351000;TraesCS1D01G451500
TraesCS1B01G278300		GO:0005451	monovalent cation:proton antiporter activity	29	5	0.000147137	0.00676829	TraesCS1B01G314100;TraesCS5B01G149200;TraesCS1B01G307100;TraesCS6D01G290000;TraesCS2D01G523600
TraesCS1B01G280400		GO:0072593	reactive oxygen species metabolic process	311	16	0.00017286	0.0077787	TraesCS1B01G095800;TraesCS2B01G284900;TraesCS1D01G079800;TraesCS7D01G442300;TraesCS3A01G239200;TraesCS4A01G036100;TraesCS1A01G078100;TraesCS2B01G124900;TraesCS1B01G330400;TraesCS4D01G268200;TraesCS1D01G317700;TraesCS4B01G268900;TraesCS5B01G147200;TraesCS4D01G170600;TraesCS2A01G467900;TraesCS4A01G136600
TraesCS1B01G286300		GO:0004252	serine-type endopeptidase activity	446	20	0.000183824	0.00827207	TraesCS2A01G408900;TraesCS7A01G381400;TraesCS5A01G316000;TraesCS5D01G033200;TraesCS5B01G024600;TraesCS5B01G006600;TraesCS3D01G008400;TraesCS6A01G245600;TraesCS1B01G246400;TraesCS6A01G161600;TraesCS5D01G322200;TraesCS1A01G237900;TraesCS7A01G211600;TraesCS7B01G283300;TraesCS2B01G427200;TraesCS6B01G278800;TraesCS7B01G118600;TraesCS6D01G228000;TraesCS1D01G234700;TraesCS3B01G004200
TraesCS1B01G300000		GO:0034220	ion transmembrane transport	853	31	0.000187673	0.00825761	TraesCS1B01G104700;TraesCS3A01G390100;TraesCS4D01G091700;TraesCS7B01G295600;TraesCS5A01G017000;TraesCS3B01G498200;TraesCS2D01G523600;TraesCS4D01G257900;TraesCS6A01G136900;TraesCS1A01G086300;TraesCS5B01G015000;TraesCS5B01G149200;TraesCS7D01G456900;TraesCS6B01G201300;TraesCS3D01G443400;TraesCS4A01G046800;TraesCS4D01G344800;TraesCS4A01G216700;TraesCS2D01G422000;TraesCS3A01G257700;TraesCS7A01G469300;…
TraesCS1B01G300400		GO:0030001	metal ion transport	860	31	0.000215983	0.00950327	TraesCS1B01G314100;TraesCS4A01G316200;TraesCS2B01G090300;TraesCS4D01G091700;TraesCS7B01G295600;TraesCS3A01G048000;TraesCS7A01G199900;TraesCS3B01G498200;TraesCS5D01G141600;TraesCS2D01G523600;TraesCS4D01G257900;TraesCS7D01G429000;TraesCS5B01G149200;TraesCS7D01G456900;TraesCS6B01G201300;TraesCS3D01G443400;TraesCS4A01G046800;TraesCS4A01G216700;TraesCS2D01G422000;TraesCS3A01G257700;TraesCS5D01G383700;…
TraesCS1B01G307100		GO:0045490	pectin catabolic process	32	5	0.000238727	0.0100265	TraesCS3B01G598100;TraesCS4A01G172100;TraesCS4A01G116700;TraesCS3B01G354300;TraesCS2B01G024500
TraesCS1B01G309000		GO:0004564	beta-fructofuranosidase activity	32	5	0.000238727	0.0102653	TraesCS7D01G010000;TraesCS4A01G484800;TraesCS4A01G485900;TraesCS5B01G556600;TraesCS7A01G010200
TraesCS1B01G311800		GO:0090599	alpha-glucosidase activity	32	5	0.000238727	0.0102653	TraesCS7D01G010000;TraesCS4A01G484800;TraesCS4A01G485900;TraesCS5B01G556600;TraesCS7A01G010200
TraesCS1B01G314100		GO:0004575	sucrose alpha-glucosidase activity	32	5	0.000238727	0.0102653	TraesCS7D01G010000;TraesCS4A01G484800;TraesCS4A01G485900;TraesCS5B01G556600;TraesCS7A01G010200
TraesCS1B01G315700		GO:0006812	cation transport	1323	42	0.000288711	0.0121259	TraesCS1B01G314100;TraesCS4A01G316200;TraesCS2B01G090300;TraesCS4D01G091700;TraesCS7B01G295600;TraesCS2A01G521800;TraesCS3A01G048000;TraesCS5A01G017000;TraesCS7A01G199900;TraesCS3B01G498200;TraesCS5D01G141600;TraesCS2D01G523600;TraesCS4D01G257900;TraesCS6B01G340700;TraesCS7D01G429000;TraesCS6A01G136900;TraesCS5B01G015000;TraesCS5B01G149200;TraesCS7D01G456900;TraesCS6B01G201300;TraesCS3D01G443400;…
TraesCS1B01G321200		GO:0016999	antibiotic metabolic process	427	19	0.000289654	0.0118758	TraesCS1B01G095800;TraesCS2B01G284900;TraesCS1D01G079800;TraesCS7D01G442300;TraesCS3A01G239200;TraesCS4A01G036100;TraesCS1A01G078100;TraesCS2B01G124900;TraesCS2D01G562600;TraesCS1B01G330400;TraesCS4D01G268200;TraesCS1D01G317700;TraesCS4B01G268900;TraesCS2B01G592100;TraesCS5B01G147200;TraesCS4D01G170600;TraesCS2A01G467900;TraesCS4A01G136600;TraesCS2A01G591600
TraesCS1B01G321500		GO:0010411	xyloglucan metabolic process	147	10	0.000324161	0.0132906	TraesCS6A01G337600;TraesCS7D01G195900;TraesCS1A01G396200;TraesCS4A01G321800;TraesCS1D01G404300;TraesCS7A01G194300;TraesCS7D01G419200;TraesCS7B01G327000;TraesCS7A01G426700;TraesCS7B01G096600
TraesCS1B01G330400		GO:0016679	oxidoreductase activity, acting on diphenols and related substances as donors	147	10	0.000324161	0.0132906	TraesCS3A01G360600;TraesCS4B01G385600;TraesCS3B01G392700;TraesCS3D01G354200;TraesCS4D01G359200;TraesCS7A01G054500;TraesCS3A01G360400;TraesCS3B01G568600;TraesCS5A01G549200;TraesCS3B01G393000
TraesCS1B01G349900		GO:0004148	dihydrolipoyl dehydrogenase activity	9	3	0.00043532	0.0174128	TraesCS1A01G066400;TraesCS1D01G067500;TraesCS1B01G084700
TraesCS1B01G353800		GO:0016758	transferase activity, transferring hexosyl groups	1783	52	0.000442009	0.0176803	TraesCS7D01G036600;TraesCS7D01G195900;TraesCS7A01G040900;TraesCS7B01G243200;TraesCS2A01G378200;TraesCS7B01G327000;TraesCS1A01G266600;TraesCS3B01G461800;TraesCS3D01G359300;TraesCS5A01G217000;TraesCS6B01G144400;TraesCS5A01G383900;TraesCS6B01G350600;TraesCS3B01G398000;TraesCS3A01G366300;TraesCS2A01G210100;TraesCS4B01G385400;TraesCS5A01G102200;TraesCS6A01G317900;TraesCS7A01G194300;TraesCS7D01G339800;…
TraesCS1B01G354200		GO:0051187	cofactor catabolic process	340	16	0.000463568	0.0180791	TraesCS1B01G095800;TraesCS2B01G284900;TraesCS1D01G079800;TraesCS7D01G442300;TraesCS4A01G036100;TraesCS1A01G078100;TraesCS2B01G124900;TraesCS1B01G330400;TraesCS4D01G268200;TraesCS1D01G317700;TraesCS4B01G268900;TraesCS5B01G147200;TraesCS4D01G170600;TraesCS2A01G467900;TraesCS4A01G136600;TraesCS6D01G135300
TraesCS1B01G356500		GO:0044264	cellular polysaccharide metabolic process	745	27	0.000491333	0.019162	TraesCS6A01G337600;TraesCS7D01G195900;TraesCS1A01G396200;TraesCS5D01G319700;TraesCS7B01G243200;TraesCS3B01G333100;TraesCS4A01G078900;TraesCS7B01G327000;TraesCS5A01G317400;TraesCS1A01G266600;TraesCS6A01G337300;TraesCS3D01G298600;TraesCS4A01G321800;TraesCS2A01G210100;TraesCS7D01G549800;TraesCS1D01G404300;TraesCS7A01G194300;TraesCS7A01G337000;TraesCS7D01G339800;TraesCS2B01G144900;TraesCS7A01G560100;…
TraesCS1B01G359800		GO:0005094	Rho GDP-dissociation inhibitor activity	10	3	0.000613651	0.0239324	TraesCS3A01G419200;TraesCS3D01G414900;TraesCS3B01G454500
TraesCS1B01G368600		GO:0015926	glucosidase activity	59	6	0.000631851	0.0240103	TraesCS7D01G010000;TraesCS2B01G599800;TraesCS4A01G484800;TraesCS4A01G485900;TraesCS5B01G556600;TraesCS7A01G010200
TraesCS1B01G368700		GO:0015297	antiporter activity	362	16	0.000902849	0.0343083	TraesCS1A01G303800;TraesCS1B01G314100;TraesCS5A01G312200;TraesCS2B01G551300;TraesCS2A01G521800;TraesCS1B01G307100;TraesCS7A01G411700;TraesCS6D01G290000;TraesCS2D01G523600;TraesCS6B01G340700;TraesCS3B01G372100;TraesCS5A01G512200;TraesCS5A01G069100;TraesCS5B01G149200;TraesCS7B01G032300;TraesCS5D01G002400
TraesCS1B01G380600		GO:0015245	fatty acid transmembrane transporter activity	3	2	0.000937216	0.034677	TraesCS1D01G161500;TraesCS1B01G181300
TraesCS1B01G382700		GO:0080051	cutin transport	3	2	0.000937216	0.034677	TraesCS1D01G161500;TraesCS1B01G181300
TraesCS1B01G384600		GO:0010599	production of lsiRNA involved in RNA interference	3	2	0.000937216	0.034677	TraesCS2B01G434000;TraesCS2A01G414800
TraesCS1B01G388700		GO:0004512	inositol-3-phosphate synthase activity	3	2	0.000937216	0.0356142	TraesCS4B01G267200;TraesCS4A01G038500
TraesCS1B01G407300		GO:0042546	cell wall biogenesis	399	17	0.000948644	0.0350998	TraesCS6A01G337600;TraesCS7D01G195900;TraesCS1A01G396200;TraesCS4A01G321800;TraesCS5D01G319700;TraesCS7D01G549800;TraesCS1D01G404300;TraesCS4A01G078900;TraesCS7A01G194300;TraesCS7B01G327000;TraesCS1A01G266600;TraesCS7A01G560100;TraesCS7B01G010100;TraesCS1B01G277500;TraesCS7D01G419200;TraesCS6B01G350600;TraesCS7A01G426700
TraesCS1B01G407500		GO:0004857	enzyme inhibitor activity	860	29	0.000959697	0.0345491	TraesCS3A01G254100;TraesCS1D01G411500;TraesCS5B01G507900;TraesCS1B01G433200;TraesCS5B01G507400;TraesCS1A01G231500;TraesCS5D01G460100;TraesCS5D01G460200;TraesCS3B01G354300;TraesCS5A01G450500;TraesCS1A01G403700;TraesCS2B01G278300;TraesCS6A01G007000;TraesCS6A01G416100;TraesCS3D01G374600;TraesCS6B01G383700;TraesCS5B01G458500;TraesCS4A01G365800;TraesCS5B01G458600;TraesCS6A01G351000;TraesCS6D01G401300;…
TraesCS1B01G410000		GO:0015491	cation:cation antiporter activity	43	5	0.000971092	0.0349593	TraesCS1B01G314100;TraesCS5B01G149200;TraesCS1B01G307100;TraesCS6D01G290000;TraesCS2D01G523600
TraesCS1B01G414300		GO:0016762	xyloglucan:xyloglucosyl transferase activity	142	9	0.00105339	0.0379221	TraesCS6A01G337600;TraesCS7D01G195900;TraesCS1A01G396200;TraesCS4A01G321800;TraesCS1D01G404300;TraesCS7A01G194300;TraesCS7D01G419200;TraesCS7B01G327000;TraesCS7A01G426700
TraesCS1B01G422900		GO:0005267	potassium channel activity	65	6	0.00105855	0.0370493	TraesCS4D01G091700;TraesCS4A01G216700;TraesCS3D01G257700;TraesCS3A01G257700;TraesCS5D01G383700;TraesCS7A01G199900
TraesCS1B01G433200		GO:0004449	isocitrate dehydrogenase (NAD+) activity	12	3	0.00109547	0.0372461	TraesCS2B01G592100;TraesCS2A01G591600;TraesCS2D01G562600
TraesCS1B01G433300		GO:0004014	adenosylmethionine decarboxylase activity	12	3	0.00109547	0.0372461	TraesCS5B01G220000;TraesCS5A01G221200;TraesCS5D01G228900
TraesCS1B01G477900		GO:0008215	spermine metabolic process	12	3	0.00109547	0.0383416	TraesCS5B01G220000;TraesCS5A01G221200;TraesCS5D01G228900
TraesCS1B01G478000		GO:0006597	spermine biosynthetic process	12	3	0.00109547	0.0383416	TraesCS5B01G220000;TraesCS5A01G221200;TraesCS5D01G228900
TraesCS1B01G478300		GO:0047334	diphosphate-fructose-6-phosphate 1-phosphotransferase activity	12	3	0.00109547	0.0383416	TraesCS7B01G193600;TraesCS7D01G228500;TraesCS7A01G226000
TraesCS1D01G002900		GO:0015078	proton transmembrane transporter activity	444	18	0.00119576	0.0406559	TraesCS1A01G303800;TraesCS1B01G314100;TraesCS2B01G551300;TraesCS2A01G521800;TraesCS5A01G017000;TraesCS1B01G307100;TraesCS3B01G016200;TraesCS6D01G290000;TraesCS2D01G523600;TraesCS6B01G340700;TraesCS6A01G136900;TraesCS2B01G273900;TraesCS3B01G372100;TraesCS5A01G512200;TraesCS5A01G069100;TraesCS5B01G015000;TraesCS5B01G149200;TraesCS5D01G002400
TraesCS1D01G010200		GO:0015979	photosynthesis	834	28	0.00123909	0.0408899	TraesCS1D01G411600;TraesCS4D01G045400;TraesCS2A01G066800;TraesCS1B01G433300;TraesCS2A01G066900;TraesCS2A01G066700;TraesCS5A01G165700;TraesCS1A01G403800;TraesCS5B01G162800;TraesCS6A01G206600;TraesCS2A01G067100;TraesCS2A01G067200;TraesCS2A01G067000;TraesCS7D01G276300;TraesCS5D01G169900;TraesCS5A01G165400;TraesCS2A01G067300;TraesCS5D01G169600;TraesCS6D01G187800;TraesCS2B01G079500;TraesCS2D01G065600;…
TraesCS1D01G011400		GO:0004565	beta-galactosidase activity	27	4	0.00126189	0.0416425	TraesCS5A01G330900;TraesCS5B01G331300;TraesCS5D01G336700;TraesCS7A01G272400
TraesCS1D01G014400		GO:0005261	cation channel activity	68	6	0.00134105	0.0442547	TraesCS4D01G091700;TraesCS4A01G216700;TraesCS3D01G257700;TraesCS3A01G257700;TraesCS5D01G383700;TraesCS7A01G199900
TraesCS1D01G020200		GO:0017171	serine hydrolase activity	759	26	0.00137437	0.0439798	TraesCS2A01G408900;TraesCS4A01G253600;TraesCS5B01G006600;TraesCS3D01G008400;TraesCS6A01G245600;TraesCS5D01G322200;TraesCS1A01G237900;TraesCS7A01G211600;TraesCS6B01G278800;TraesCS7B01G118600;TraesCS6D01G228000;TraesCS3B01G004200;TraesCS4B01G060600;TraesCS7A01G381400;TraesCS4B01G117000;TraesCS5A01G263700;TraesCS5A01G316000;TraesCS5D01G033200;TraesCS5B01G024600;TraesCS1B01G246400;TraesCS6A01G161600;…
TraesCS1D01G021100		GO:0008236	serine-type peptidase activity	759	26	0.00137437	0.0453542	TraesCS2A01G408900;TraesCS4A01G253600;TraesCS5B01G006600;TraesCS3D01G008400;TraesCS6A01G245600;TraesCS5D01G322200;TraesCS1A01G237900;TraesCS7A01G211600;TraesCS6B01G278800;TraesCS7B01G118600;TraesCS6D01G228000;TraesCS3B01G004200;TraesCS4B01G060600;TraesCS7A01G381400;TraesCS4B01G117000;TraesCS5A01G263700;TraesCS5A01G316000;TraesCS5D01G033200;TraesCS5B01G024600;TraesCS1B01G246400;TraesCS6A01G161600;…
TraesCS1D01G038300		GO:0070279	vitamin B6 binding	342	15	0.00138692	0.0443814	TraesCS1D01G114800;TraesCS3A01G366300;TraesCS3B01G425300;TraesCS3D01G359200;TraesCS1A01G113400;TraesCS3A01G366400;TraesCS3D01G359300;TraesCS2D01G313500;TraesCS2B01G333700;TraesCS3B01G397900;TraesCS1B01G133500;TraesCS2A01G315300;TraesCS3D01G519600;TraesCS4D01G359400;TraesCS3B01G398000
TraesCS1D01G059800		GO:0030170	pyridoxal phosphate binding	342	15	0.00138692	0.0443814	TraesCS1D01G114800;TraesCS3A01G366300;TraesCS3B01G425300;TraesCS3D01G359200;TraesCS1A01G113400;TraesCS3A01G366400;TraesCS3D01G359300;TraesCS2D01G313500;TraesCS2B01G333700;TraesCS3B01G397900;TraesCS1B01G133500;TraesCS2A01G315300;TraesCS3D01G519600;TraesCS4D01G359400;TraesCS3B01G398000
TraesCS1D01G067500		GO:0016298	lipase activity	209	11	0.00142156	0.04549	TraesCS1D01G266300;TraesCS1B01G135200;TraesCS2D01G278500;TraesCS2A01G279600;TraesCS6D01G093000;TraesCS1A01G115300;TraesCS2B01G297300;TraesCS6B01G133500;TraesCS1D01G116700;TraesCS3B01G104300;TraesCS6A01G104300
TraesCS1D01G079800		GO:0045491	xylan metabolic process	120	8	0.00142817	0.0457014	TraesCS7A01G560100;TraesCS5D01G319700;TraesCS7D01G549800;TraesCS7B01G010100;TraesCS1B01G277500;TraesCS2D01G510500;TraesCS4A01G078900;TraesCS1A01G266600
TraesCS1D01G081700		GO:0016052	carbohydrate catabolic process	452	18	0.00145587	0.0451318	TraesCS3B01G598100;TraesCS4A01G129900;TraesCS4D01G176600;TraesCS4A01G172100;TraesCS4A01G206400;TraesCS2A01G215300;TraesCS3A01G239200;TraesCS5D01G122700;TraesCS5A01G317400;TraesCS7D01G228500;TraesCS7A01G226000;TraesCS6A01G337300;TraesCS4A01G116700;TraesCS7B01G193600;TraesCS3B01G354300;TraesCS5D01G323700;TraesCS2D01G510500;TraesCS2B01G024500
TraesCS1D01G084400		GO:0015291	secondary active transmembrane transporter activity	527	20	0.00145635	0.045147	TraesCS1A01G303800;TraesCS1B01G314100;TraesCS5A01G312200;TraesCS4B01G333700;TraesCS2B01G551300;TraesCS2A01G521800;TraesCS1B01G307100;TraesCS7A01G411700;TraesCS6D01G290000;TraesCS2D01G523600;TraesCS6B01G340700;TraesCS3B01G372100;TraesCS5A01G512200;TraesCS2D01G058700;TraesCS5A01G069100;TraesCS5B01G149200;TraesCS7B01G032300;TraesCS5D01G002400;TraesCS2B01G390300;TraesCS2D01G369400
TraesCS1D01G087900		GO:0046527	glucosyltransferase activity	380	16	0.00148813	0.0461321	TraesCS6A01G337600;TraesCS7D01G036600;TraesCS7D01G195900;TraesCS1A01G396200;TraesCS4A01G321800;TraesCS7A01G040900;TraesCS2A01G210100;TraesCS7B01G243200;TraesCS1D01G404300;TraesCS7A01G194300;TraesCS7B01G327000;TraesCS7D01G339800;TraesCS2B01G144900;TraesCS3B01G461800;TraesCS7D01G419200;TraesCS7A01G426700
TraesCS1D01G092700		GO:0043562	cellular response to nitrogen levels	14	3	0.00176499	0.0547146	TraesCS2D01G097400;TraesCS1D01G114800;TraesCS2A01G098000
TraesCS1D01G111600		GO:0060145	viral gene silencing in virus induced gene silencing	4	2	0.00185227	0.0555681	TraesCS2B01G434000;TraesCS2A01G414800
TraesCS1D01G114800		GO:0004047	aminomethyltransferase activity	4	2	0.00185227	0.0555681	TraesCS2B01G490900;TraesCS2A01G467900
TraesCS1D01G116700		GO:0048046	apoplast	357	15	0.0020989	0.0629671	TraesCS6A01G337600;TraesCS7D01G195900;TraesCS1A01G396200;TraesCS4A01G321800;TraesCS3B01G392700;TraesCS1D01G404300;TraesCS7A01G194300;TraesCS7B01G327000;TraesCS3A01G360400;TraesCS3A01G360600;TraesCS3D01G354200;TraesCS7D01G419200;TraesCS2A01G467900;TraesCS3B01G393000;TraesCS7A01G426700
TraesCS1D01G119300		GO:0016757	transferase activity, transferring glycosyl groups	2155	57	0.00228085	0.0684254	TraesCS7D01G036600;TraesCS7D01G195900;TraesCS7A01G040900;TraesCS7B01G243200;TraesCS2A01G378200;TraesCS7B01G327000;TraesCS1A01G266600;TraesCS3B01G461800;TraesCS3D01G359300;TraesCS4D01G215000;TraesCS5A01G217000;TraesCS6B01G144400;TraesCS5A01G383900;TraesCS6B01G350600;TraesCS3B01G398000;TraesCS3D01G022500;TraesCS3A01G366300;TraesCS2A01G210100;TraesCS4B01G385400;TraesCS5A01G102200;TraesCS6A01G317900;…
TraesCS1D01G123400		GO:0022804	active transmembrane transporter activity	1000	31	0.00240797	0.0722392	TraesCS1B01G314100;TraesCS2A01G521800;TraesCS5A01G017000;TraesCS2D01G523600;TraesCS4D01G257900;TraesCS6B01G340700;TraesCS3B01G136800;TraesCS2D01G058700;TraesCS5B01G015000;TraesCS5B01G149200;TraesCS7B01G032300;TraesCS1A01G303800;TraesCS3A01G393500;TraesCS4A01G046800;TraesCS5A01G312200;TraesCS4B01G333700;TraesCS2B01G551300;TraesCSU01G014100;TraesCS1B01G307100;TraesCS7A01G411700;TraesCS6D01G290000;T…
TraesCS1D01G127400		GO:0019752	carboxylic acid metabolic process	2833	71	0.0027593	0.0800198	TraesCS2B01G090400;TraesCS3A01G451100;TraesCS7B01G006200;TraesCS3B01G425300;TraesCS2D01G135300;TraesCS5D01G122700;TraesCS7A01G206000;TraesCS5D01G244700;TraesCS2B01G592100;TraesCS1D01G147800;TraesCS2B01G490900;TraesCS2A01G507700;TraesCS5D01G131500;TraesCS5B01G187900;TraesCS2A01G385100;TraesCS2A01G591600;TraesCS6D01G321600;TraesCS3D01G279300;TraesCS4D01G176600;TraesCS5A01G236800;TraesCS5A01G123600;…
TraesCS1D01G129100		GO:0009897	external side of plasma membrane	5	2	0.00305067	0.0884694	TraesCS1D01G161500;TraesCS1B01G181300
TraesCS1D01G147800		GO:0045492	xylan biosynthetic process	107	7	0.00310086	0.0899249	TraesCS7A01G560100;TraesCS5D01G319700;TraesCS7D01G549800;TraesCS7B01G010100;TraesCS1B01G277500;TraesCS4A01G078900;TraesCS1A01G266600
TraesCS1D01G159700		GO:0006810	transport	6357	142	0.00313367	0.0908764	TraesCS2B01G013000;TraesCS1B01G314100;TraesCS1A01G050400;TraesCS3A01G390100;TraesCS7B01G295600;TraesCS5D01G447300;TraesCS1D01G161500;TraesCS4B01G112100;TraesCS7A01G199900;TraesCS5A01G227600;TraesCS7B01G012800;TraesCS4B01G015200;TraesCS2B01G346100;TraesCS2B01G490900;TraesCS7B01G032300;TraesCS5D01G265400;TraesCS3A01G393500;TraesCS5B01G296500;TraesCS2B01G551300;TraesCS4A01G216700;TraesCS7B01G020300;…
TraesCS1D01G161500		GO:0004550	nucleoside diphosphate kinase activity	17	3	0.00316869	0.0887233	TraesCS4D01G099200;TraesCS4A01G213400;TraesCS4B01G102400
TraesCS1D01G163000		GO:0006183	GTP biosynthetic process	17	3	0.00316869	0.0887233	TraesCS4D01G099200;TraesCS4A01G213400;TraesCS4B01G102400
TraesCS1D01G164900		GO:0046051	UTP metabolic process	17	3	0.00316869	0.0887233	TraesCS4D01G099200;TraesCS4A01G213400;TraesCS4B01G102400
TraesCS1D01G165000		GO:0006228	UTP biosynthetic process	17	3	0.00316869	0.091892	TraesCS4D01G099200;TraesCS4A01G213400;TraesCS4B01G102400
TraesCS1D01G175400		GO:0019953	sexual reproduction	301	13	0.00319211	0.089379	TraesCS1D01G215100;TraesCS1D01G215300;TraesCS6A01G249200;TraesCS6D01G231200;TraesCS1A01G208200;TraesCS1B01G225900;TraesCS4D01G355700;TraesCS5A01G001300;TraesCS1B01G222300;TraesCS4B01G362100;TraesCS1A01G212300;TraesCS1D01G211500;TraesCS4B01G362600
TraesCS1D01G188000		GO:0044703	multi-organism reproductive process	302	13	0.00328276	0.0919172	TraesCS1D01G215100;TraesCS1D01G215300;TraesCS6A01G249200;TraesCS6D01G231200;TraesCS1A01G208200;TraesCS1B01G225900;TraesCS4D01G355700;TraesCS5A01G001300;TraesCS1B01G222300;TraesCS4B01G362100;TraesCS1A01G212300;TraesCS1D01G211500;TraesCS4B01G362600
TraesCS1D01G188800		GO:0003993	acid phosphatase activity	139	8	0.00357002	0.0999606	TraesCS2B01G382900;TraesCS3B01G359800;TraesCS5A01G532400;TraesCS7D01G095900;TraesCS2A01G364400;TraesCS2D01G362300;TraesCS4A01G133100;TraesCS4B01G363800
TraesCS1D01G204800		GO:0099516	ion antiporter activity	58	5	0.00371463	0.100295	TraesCS1B01G314100;TraesCS5B01G149200;TraesCS1B01G307100;TraesCS6D01G290000;TraesCS2D01G523600
TraesCS1D01G207200		GO:0070592	cell wall polysaccharide biosynthetic process	112	7	0.00399353	0.107825	TraesCS7A01G560100;TraesCS5D01G319700;TraesCS7D01G549800;TraesCS7B01G010100;TraesCS1B01G277500;TraesCS4A01G078900;TraesCS1A01G266600
TraesCS1D01G211500		GO:0008081	phosphoric diester hydrolase activity	143	8	0.00423727	0.114406	TraesCS1B01G135200;TraesCS1B01G368600;TraesCS1D01G357000;TraesCS2D01G332500;TraesCS1A01G115300;TraesCS2D01G582400;TraesCS1A01G353200;TraesCS1D01G116700
TraesCS1D01G214300		GO:0004351	glutamate decarboxylase activity	19	3	0.00439753	0.114336	TraesCS2D01G313500;TraesCS2B01G333700;TraesCS2A01G315300
TraesCS1D01G215100		GO:0043733	DNA-3-methylbase glycosylase activity	19	3	0.00439753	0.118733	TraesCS3B01G385400;TraesCS3D01G346700;TraesCS3A01G352700
TraesCS1D01G215300		GO:0008725	DNA-3-methyladenine glycosylase activity	19	3	0.00439753	0.118733	TraesCS3B01G385400;TraesCS3D01G346700;TraesCS3A01G352700
TraesCS1D01G228100		GO:0008810	cellulase activity	19	3	0.00439753	0.118733	TraesCS5D01G323700;TraesCS5A01G317400;TraesCS6A01G337300
TraesCS1D01G234700		GO:0008889	glycerophosphodiester phosphodiesterase activity	38	4	0.00454784	0.118244	TraesCS1B01G368600;TraesCS1D01G357000;TraesCS2D01G332500;TraesCS1A01G353200
TraesCS1D01G245100		GO:0043436	oxoacid metabolic process	2895	71	0.00457071	0.118838	TraesCS2B01G090400;TraesCS3A01G451100;TraesCS7B01G006200;TraesCS3B01G425300;TraesCS2D01G135300;TraesCS5D01G122700;TraesCS7A01G206000;TraesCS5D01G244700;TraesCS2B01G592100;TraesCS1D01G147800;TraesCS2B01G490900;TraesCS2A01G507700;TraesCS5D01G131500;TraesCS5B01G187900;TraesCS2A01G385100;TraesCS2A01G591600;TraesCS6D01G321600;TraesCS3D01G279300;TraesCS4D01G176600;TraesCS5A01G236800;TraesCS5A01G123600;…
TraesCS1D01G247500		GO:0006082	organic acid metabolic process	2904	71	0.00490466	0.127521	TraesCS2B01G090400;TraesCS3A01G451100;TraesCS7B01G006200;TraesCS3B01G425300;TraesCS2D01G135300;TraesCS5D01G122700;TraesCS7A01G206000;TraesCS5D01G244700;TraesCS2B01G592100;TraesCS1D01G147800;TraesCS2B01G490900;TraesCS2A01G507700;TraesCS5D01G131500;TraesCS5B01G187900;TraesCS2A01G385100;TraesCS2A01G591600;TraesCS6D01G321600;TraesCS3D01G279300;TraesCS4D01G176600;TraesCS5A01G236800;TraesCS5A01G123600;…
TraesCS1D01G249500		GO:0070589	cellular component macromolecule biosynthetic process	117	7	0.00506848	0.13178	TraesCS7A01G560100;TraesCS5D01G319700;TraesCS7D01G549800;TraesCS7B01G010100;TraesCS1B01G277500;TraesCS4A01G078900;TraesCS1A01G266600
TraesCS1D01G256200		GO:0044038	cell wall macromolecule biosynthetic process	117	7	0.00506848	0.13178	TraesCS7A01G560100;TraesCS5D01G319700;TraesCS7D01G549800;TraesCS7B01G010100;TraesCS1B01G277500;TraesCS4A01G078900;TraesCS1A01G266600
TraesCS1D01G265000		GO:0003905	alkylbase DNA N-glycosylase activity	20	3	0.0051057	0.127642	TraesCS3B01G385400;TraesCS3D01G346700;TraesCS3A01G352700
TraesCS1D01G266300		GO:0046039	GTP metabolic process	20	3	0.0051057	0.127642	TraesCS4D01G099200;TraesCS4A01G213400;TraesCS4B01G102400
TraesCS1D01G266700		GO:0016740	transferase activity	12925	266	0.00530241	0.13256	TraesCS7D01G195900;TraesCS1B01G280400;TraesCS2B01G007000;TraesCS2D01G116700;TraesCS6B01G213500;TraesCS7D01G099300;TraesCS2A01G378200;TraesCS3D01G527400;TraesCS7A01G206000;TraesCS1A01G266600;TraesCS3B01G461800;TraesCS3D01G464300;TraesCS3A01G251800;TraesCS3D01G225600;TraesCS2B01G490900;TraesCS4D01G215000;TraesCS5A01G217000;TraesCS2A01G507700;TraesCS1A01G369600;TraesCS2D01G016300;TraesCS5B01G187900;…
TraesCS1D01G267500		GO:0017144	drug metabolic process	1595	43	0.00535402	0.133851	TraesCS1B01G095800;TraesCS4A01G129900;TraesCS5B01G220000;TraesCS1D01G079800;TraesCS7D01G500200;TraesCS3A01G239200;TraesCS5A01G017000;TraesCS5D01G122700;TraesCS2B01G124900;TraesCS4D01G268200;TraesCS1D01G317700;TraesCS2B01G592100;TraesCS5B01G147200;TraesCS2B01G490900;TraesCS5A01G221200;TraesCS5B01G015000;TraesCS3B01G354300;TraesCS4D01G170600;TraesCS2B01G024500;TraesCS2A01G467900;TraesCS4A01G136600;…
TraesCS1D01G270100		GO:0015925	galactosidase activity	40	4	0.00547539	0.136885	TraesCS5A01G330900;TraesCS5B01G331300;TraesCS5D01G336700;TraesCS7A01G272400
TraesCS1D01G274700		GO:0030234	enzyme regulator activity	1103	32	0.0054816	0.13704	TraesCS3A01G254100;TraesCS1D01G411500;TraesCS5B01G507900;TraesCS1B01G433200;TraesCS5B01G507400;TraesCS1A01G231500;TraesCS5D01G460100;TraesCS5D01G460200;TraesCS3B01G354300;TraesCS5A01G450500;TraesCS1A01G403700;TraesCS2B01G278300;TraesCS6A01G007000;TraesCS6A01G416100;TraesCS3D01G374600;TraesCS6B01G383700;TraesCS5B01G458500;TraesCS4A01G365800;TraesCS5B01G458600;TraesCS3A01G419200;TraesCS6A01G351000;…
TraesCS1D01G289300		GO:0004175	endopeptidase activity	1198	34	0.00594498	0.148625	TraesCS7A01G489400;TraesCS2A01G408900;TraesCS7A01G489300;TraesCS4A01G469500;TraesCS4A01G469600;TraesCS7D01G462600;TraesCS3D01G225000;TraesCS5B01G006600;TraesCS3D01G008400;TraesCS6A01G245600;TraesCS6B01G312000;TraesCS7D01G211000;TraesCS6D01G264200;TraesCS5D01G322200;TraesCS1A01G237900;TraesCS7A01G211600;TraesCS3A01G227000;TraesCS6B01G278800;TraesCS7B01G118600;TraesCS6D01G228000;TraesCS3B01G004200;…
TraesCS1D01G289600		GO:0016620	oxidoreductase activity, acting on the aldehyde or oxo group of donors, NAD or NADP as acceptor	152	8	0.00608712	0.146091	TraesCS6D01G222000;TraesCS7D01G278300;TraesCS7B01G176400;TraesCS4A01G388600;TraesCS6A01G239600;TraesCS5B01G238300;TraesCS4A01G020500;TraesCS7A01G278500
TraesCS1D01G291100		GO:0009145	purine nucleoside triphosphate biosynthetic process	479	17	0.00611542	0.14677	TraesCS4A01G129900;TraesCS4D01G176600;TraesCS7D01G500200;TraesCS4A01G206400;TraesCS4A01G213400;TraesCS5A01G017000;TraesCS5D01G122700;TraesCS7D01G228500;TraesCS7A01G226000;TraesCS2B01G273900;TraesCS7B01G421700;TraesCS4D01G099200;TraesCS7B01G193600;TraesCS6B01G393400;TraesCS5B01G015000;TraesCS7A01G510800;TraesCS4B01G102400
TraesCS1D01G292000		GO:0009206	purine ribonucleoside triphosphate biosynthetic process	479	17	0.00611542	0.14677	TraesCS4A01G129900;TraesCS4D01G176600;TraesCS7D01G500200;TraesCS4A01G206400;TraesCS4A01G213400;TraesCS5A01G017000;TraesCS5D01G122700;TraesCS7D01G228500;TraesCS7A01G226000;TraesCS2B01G273900;TraesCS7B01G421700;TraesCS4D01G099200;TraesCS7B01G193600;TraesCS6B01G393400;TraesCS5B01G015000;TraesCS7A01G510800;TraesCS4B01G102400
TraesCS1D01G301400		GO:0051234	establishment of localization	6485	142	0.0061944	0.148666	TraesCS2B01G013000;TraesCS1B01G314100;TraesCS1A01G050400;TraesCS3A01G390100;TraesCS7B01G295600;TraesCS5D01G447300;TraesCS1D01G161500;TraesCS4B01G112100;TraesCS7A01G199900;TraesCS5A01G227600;TraesCS7B01G012800;TraesCS4B01G015200;TraesCS2B01G346100;TraesCS2B01G490900;TraesCS7B01G032300;TraesCS5D01G265400;TraesCS3A01G393500;TraesCS5B01G296500;TraesCS2B01G551300;TraesCS4A01G216700;TraesCS7B01G020300;…
TraesCS1D01G309600		GO:0006814	sodium ion transport	66	5	0.00645178	0.154843	TraesCS1B01G314100;TraesCS5B01G149200;TraesCS1B01G307100;TraesCS6D01G290000;TraesCS2D01G523600
TraesCS1D01G317700		GO:0050664	oxidoreductase activity, acting on NAD(P)H, oxygen as acceptor	42	4	0.0065213	0.156511	TraesCS3A01G354200;TraesCS1D01G289300;TraesCS1A01G290700;TraesCS1B01G300000
TraesCS1D01G335300		GO:0015108	chloride transmembrane transporter activity	42	4	0.0065213	0.156511	TraesCS3A01G390100;TraesCS3B01G144700;TraesCS3D01G379600;TraesCS2D01G058700
TraesCS1D01G337900		GO:0004448	isocitrate dehydrogenase activity	22	3	0.00671766	0.154506	TraesCS2B01G592100;TraesCS2A01G591600;TraesCS2D01G562600
TraesCS1D01G343200		GO:0051275	beta-glucan catabolic process	22	3	0.00671766	0.154506	TraesCS5D01G323700;TraesCS5A01G317400;TraesCS6A01G337300
TraesCS1D01G349800		GO:0030245	cellulose catabolic process	22	3	0.00671766	0.161224	TraesCS5D01G323700;TraesCS5A01G317400;TraesCS6A01G337300
TraesCS1D01G357000		GO:0022832	voltage-gated channel activity	124	7	0.00692096	0.159182	TraesCS3A01G390100;TraesCS3B01G144700;TraesCS3D01G379600;TraesCS4D01G091700;TraesCS4A01G216700;TraesCS5D01G383700;TraesCS7A01G199900
TraesCS1D01G362100		GO:0005244	voltage-gated ion channel activity	124	7	0.00692096	0.159182	TraesCS3A01G390100;TraesCS3B01G144700;TraesCS3D01G379600;TraesCS4D01G091700;TraesCS4A01G216700;TraesCS5D01G383700;TraesCS7A01G199900
TraesCS1D01G362200		GO:0071704	organic substance metabolic process	24369	476	0.00718349	0.16522	TraesCS4D01G129800;TraesCS7D01G195900;TraesCS2D01G116700;TraesCS6B01G133500;TraesCS6B01G213500;TraesCS7D01G099300;TraesCS1B01G433300;TraesCS7A01G206000;TraesCS1A01G266600;TraesCS3B01G461800;TraesCS3D01G225600;TraesCS7D01G211000;TraesCS4B01G135900;TraesCS6D01G264200;TraesCS5A01G165700;TraesCS2B01G490900;TraesCS4D01G215000;TraesCS5A01G217000;TraesCS7A01G211600;TraesCS1A01G369600;TraesCS3B01G354300;…
TraesCS1D01G366700		GO:0019842	vitamin binding	448	16	0.00723936	0.166505	TraesCS1D01G114800;TraesCS3A01G366300;TraesCS3B01G425300;TraesCS3D01G359200;TraesCS1A01G113400;TraesCS3A01G366400;TraesCS3D01G359300;TraesCS2D01G313500;TraesCS2B01G333700;TraesCS3B01G397900;TraesCS1B01G133500;TraesCS2A01G315300;TraesCS3D01G519600;TraesCS4D01G359400;TraesCS2A01G552200;TraesCS3B01G398000
TraesCS1D01G370400		GO:0005086	ARF guanyl-nucleotide exchange factor activity	24	3	0.00859957	0.189191	TraesCS3D01G246200;TraesCS3A01G245300;TraesCS3B01G274600
TraesCS1D01G370700		GO:0051056	regulation of small GTPase mediated signal transduction	24	3	0.00859957	0.189191	TraesCS3D01G246200;TraesCS3A01G245300;TraesCS3B01G274600
TraesCS1D01G372300		GO:0046578	regulation of Ras protein signal transduction	24	3	0.00859957	0.19779	TraesCS3D01G246200;TraesCS3A01G245300;TraesCS3B01G274600
TraesCS1D01G375500		GO:0032012	regulation of ARF protein signal transduction	24	3	0.00859957	0.19779	TraesCS3D01G246200;TraesCS3A01G245300;TraesCS3B01G274600
TraesCS1D01G375600		GO:0044042	glucan metabolic process	620	20	0.00866464	0.190622	TraesCS6A01G337600;TraesCS7D01G195900;TraesCS1A01G396200;TraesCS4A01G321800;TraesCS2A01G210100;TraesCS7B01G243200;TraesCS3B01G333100;TraesCS1D01G404300;TraesCS7A01G194300;TraesCS7A01G337000;TraesCS7B01G327000;TraesCS5A01G317400;TraesCS7D01G339800;TraesCS2B01G144900;TraesCS6A01G337300;TraesCS3D01G298600;TraesCS5D01G323700;TraesCS7D01G419200;TraesCS7A01G426700;TraesCS7B01G096600
TraesCS1D01G389900		GO:0006073	cellular glucan metabolic process	620	20	0.00866464	0.190622	TraesCS6A01G337600;TraesCS7D01G195900;TraesCS1A01G396200;TraesCS4A01G321800;TraesCS2A01G210100;TraesCS7B01G243200;TraesCS3B01G333100;TraesCS1D01G404300;TraesCS7A01G194300;TraesCS7A01G337000;TraesCS7B01G327000;TraesCS5A01G317400;TraesCS7D01G339800;TraesCS2B01G144900;TraesCS6A01G337300;TraesCS3D01G298600;TraesCS5D01G323700;TraesCS7D01G419200;TraesCS7A01G426700;TraesCS7B01G096600
TraesCS1D01G400800		GO:0009142	nucleoside triphosphate biosynthetic process	500	17	0.00914025	0.201085	TraesCS4A01G129900;TraesCS4D01G176600;TraesCS7D01G500200;TraesCS4A01G206400;TraesCS4A01G213400;TraesCS5A01G017000;TraesCS5D01G122700;TraesCS7D01G228500;TraesCS7A01G226000;TraesCS2B01G273900;TraesCS7B01G421700;TraesCS4D01G099200;TraesCS7B01G193600;TraesCS6B01G393400;TraesCS5B01G015000;TraesCS7A01G510800;TraesCS4B01G102400
TraesCS1D01G402600		GO:0009201	ribonucleoside triphosphate biosynthetic process	500	17	0.00914025	0.201085	TraesCS4A01G129900;TraesCS4D01G176600;TraesCS7D01G500200;TraesCS4A01G206400;TraesCS4A01G213400;TraesCS5A01G017000;TraesCS5D01G122700;TraesCS7D01G228500;TraesCS7A01G226000;TraesCS2B01G273900;TraesCS7B01G421700;TraesCS4D01G099200;TraesCS7B01G193600;TraesCS6B01G393400;TraesCS5B01G015000;TraesCS7A01G510800;TraesCS4B01G102400
TraesCS1D01G404300		GO:0005092	GDP-dissociation inhibitor activity	25	3	0.00964466	0.212183	TraesCS3A01G419200;TraesCS3D01G414900;TraesCS3B01G454500
TraesCS1D01G411500		GO:1901070	guanosine-containing compound biosynthetic process	25	3	0.00964466	0.212183	TraesCS4D01G099200;TraesCS4A01G213400;TraesCS4B01G102400
TraesCS1D01G411600		GO:0019400	alditol metabolic process	47	4	0.0096928	0.203549	TraesCS1B01G368600;TraesCS1D01G357000;TraesCS2D01G332500;TraesCS1A01G353200
TraesCS1D01G417400		GO:0006071	glycerol metabolic process	47	4	0.0096928	0.213242	TraesCS1B01G368600;TraesCS1D01G357000;TraesCS2D01G332500;TraesCS1A01G353200
TraesCS1D01G426600		GO:0016051	carbohydrate biosynthetic process	798	24	0.00984284	0.2067	TraesCS2A01G210100;TraesCS5D01G319700;TraesCS7B01G243200;TraesCS7D01G549800;TraesCS3B01G333100;TraesCS5A01G165400;TraesCS2A01G067300;TraesCS4A01G038500;TraesCS4A01G078900;TraesCS5D01G169600;TraesCS7A01G337000;TraesCS7D01G339800;TraesCS1A01G266600;TraesCS2B01G144900;TraesCS3D01G298600;TraesCS7A01G560100;TraesCS5A01G165700;TraesCS2D01G065400;TraesCS7B01G010100;TraesCS2D01G065500;TraesCS1B01G277500;…
TraesCS1D01G440900		GO:0006021	inositol biosynthetic process	9	2	0.0104748	0.219971	TraesCS4B01G267200;TraesCS4A01G038500
TraesCS1D01G441900		GO:0004420	hydroxymethylglutaryl-CoA reductase (NADPH) activity	9	2	0.0104748	0.219971	TraesCS6D01G258300;TraesCS6A01G277800
TraesCS1D01G451500		GO:0009846	pollen germination	27	3	0.0119478	0.250903	TraesCS3A01G245300;TraesCS7D01G339800;TraesCS2B01G144900
TraesCS1D01G452000		GO:0010393	galacturonan metabolic process	77	5	0.0121711	0.255593	TraesCS3B01G598100;TraesCS4A01G172100;TraesCS4A01G116700;TraesCS3B01G354300;TraesCS2B01G024500
TraesCS2A01G002000		GO:0045488	pectin metabolic process	77	5	0.0121711	0.255593	TraesCS3B01G598100;TraesCS4A01G172100;TraesCS4A01G116700;TraesCS3B01G354300;TraesCS2B01G024500
TraesCS2A01G002900		GO:0030243	cellulose metabolic process	207	9	0.0123953	0.260301	TraesCS3D01G298600;TraesCS2A01G210100;TraesCS7B01G243200;TraesCS3B01G333100;TraesCS5D01G323700;TraesCS5A01G317400;TraesCS7D01G339800;TraesCS2B01G144900;TraesCS6A01G337300
TraesCS2A01G007000		GO:0005249	voltage-gated potassium channel activity	51	4	0.0128464	0.269775	TraesCS4D01G091700;TraesCS4A01G216700;TraesCS5D01G383700;TraesCS7A01G199900
TraesCS2A01G010000		GO:0071944	cell periphery	1732	44	0.0129268	0.271463	TraesCS1B01G477900;TraesCS6A01G337600;TraesCS7A01G189300;TraesCS7D01G195900;TraesCS1A01G396200;TraesCS1A01G050400;TraesCS3A01G529100;TraesCS1D01G161500;TraesCS4B01G112100;TraesCS1B01G066900;TraesCS7B01G327000;TraesCS4B01G279000;TraesCS1A01G231500;TraesCS2A01G492300;TraesCS4A01G025100;TraesCS3B01G354300;TraesCS1D01G451500;TraesCS6A01G367300;TraesCS2A01G050400;TraesCS3B01G598100;TraesCS6A01G009000;…
TraesCS2A01G014800		GO:0016837	carbon-oxygen lyase activity, acting on polysaccharides	10	2	0.0129401	0.258801	TraesCS6A01G184500;TraesCS2B01G024500
TraesCS2A01G014900		GO:0030570	pectate lyase activity	10	2	0.0129401	0.258801	TraesCS6A01G184500;TraesCS2B01G024500
TraesCS2A01G015400		GO:0008378	galactosyltransferase activity	109	6	0.0134952	0.269903	TraesCS5A01G217000;TraesCS5B01G215800;TraesCS5B01G215900;TraesCS5A01G216900;TraesCS3D01G380700;TraesCS3B01G419800
TraesCS2A01G015600		GO:0022843	voltage-gated cation channel activity	52	4	0.0137254	0.274508	TraesCS4D01G091700;TraesCS4A01G216700;TraesCS5D01G383700;TraesCS7A01G199900
TraesCS2A01G015700		GO:0006596	polyamine biosynthetic process	52	4	0.0137254	0.274508	TraesCS5B01G220000;TraesCS5A01G221200;TraesCS7B01G060700;TraesCS5D01G228900
TraesCS2A01G015800		GO:0016866	intramolecular transferase activity	176	8	0.0139939	0.279877	TraesCS3D01G298600;TraesCS4A01G495100;TraesCS7D01G004000;TraesCS3B01G333100;TraesCS6D01G006500;TraesCS7A01G337000;TraesCS4D01G000600;TraesCS7A01G003500
TraesCS2A01G015900		GO:0009986	cell surface	11	2	0.0156306	0.312612	TraesCS1D01G161500;TraesCS1B01G181300
TraesCS2A01G025700		GO:0008171	O-methyltransferase activity	216	9	0.0159488	0.318977	TraesCS4D01G073800;TraesCS1A01G335600;TraesCS2A01G440900;TraesCS3D01G540200;TraesCS1D01G337900;TraesCS3B01G612000;TraesCS2B01G460000;TraesCS2D01G437900;TraesCS3A01G534900
TraesCS2A01G036600		GO:0016903	oxidoreductase activity, acting on the aldehyde or oxo group of donors	182	8	0.0167943	0.335887	TraesCS6D01G222000;TraesCS7D01G278300;TraesCS7B01G176400;TraesCS4A01G388600;TraesCS6A01G239600;TraesCS5B01G238300;TraesCS4A01G020500;TraesCS7A01G278500
TraesCS2A01G044900		GO:0009827	plant-type cell wall modification	31	3	0.0174246	0.331067	TraesCS4B01G215300;TraesCS5D01G002400;TraesCS7D01G380300
TraesCS2A01G045600		GO:0008216	spermidine metabolic process	31	3	0.0174246	0.331067	TraesCS5B01G220000;TraesCS5A01G221200;TraesCS5D01G228900
TraesCS2A01G048900		GO:0008295	spermidine biosynthetic process	31	3	0.0174246	0.348492	TraesCS5B01G220000;TraesCS5A01G221200;TraesCS5D01G228900
TraesCS2A01G050400		GO:0008146	sulfotransferase activity	149	7	0.0177077	0.336447	TraesCS6D01G035000;TraesCS7B01G326700;TraesCS2B01G068800;TraesCS7D01G040300;TraesCS7D01G040200;TraesCS6B01G404000;TraesCS3D01G464900
TraesCS2A01G062600		GO:0009593	detection of chemical stimulus	1	1	0.0177869	0.337952	TraesCS3D01G496100
TraesCS2A01G066700		GO:0009726	detection of endogenous stimulus	1	1	0.0177869	0.337952	TraesCS3D01G496100
TraesCS2A01G066800		GO:0009720	detection of hormone stimulus	1	1	0.0177869	0.337952	TraesCS3D01G496100
TraesCS2A01G066900		GO:0009729	detection of brassinosteroid stimulus	1	1	0.0177869	0.337952	TraesCS3D01G496100
TraesCS2A01G067000		GO:0001673	male germ cell nucleus	1	1	0.0177869	0.337952	TraesCS5A01G240600
TraesCS2A01G067100		GO:0042351	'de novo' GDP-L-fucose biosynthetic process	1	1	0.0177869	0.337952	TraesCS6D01G323500
TraesCS2A01G067200		GO:0050577	GDP-L-fucose synthase activity	1	1	0.0177869	0.337952	TraesCS6D01G323500
TraesCS2A01G067300		GO:0043667	pollen wall	1	1	0.0177869	0.337952	TraesCS7A01G239800
TraesCS2A01G070000		GO:0043668	exine	1	1	0.0177869	0.337952	TraesCS7A01G239800
TraesCS2A01G075000		GO:0046271	phenylpropanoid catabolic process	85	5	0.0180149	0.324268	TraesCS3A01G360600;TraesCS3B01G392700;TraesCS3D01G354200;TraesCS3A01G360400;TraesCS3B01G393000
TraesCS2A01G081300		GO:0046274	lignin catabolic process	85	5	0.0180149	0.324268	TraesCS3A01G360600;TraesCS3B01G392700;TraesCS3D01G354200;TraesCS3A01G360400;TraesCS3B01G393000
TraesCS2A01G091000		GO:0052716	hydroquinone:oxygen oxidoreductase activity	85	5	0.0180149	0.324268	TraesCS3A01G360600;TraesCS3B01G392700;TraesCS3D01G354200;TraesCS3A01G360400;TraesCS3B01G393000
TraesCS2A01G091100		GO:0040034	regulation of development, heterochronic	12	2	0.0185376	0.333678	TraesCS2B01G434000;TraesCS2A01G414800
TraesCS2A01G098000		GO:0008083	growth factor activity	12	2	0.0185376	0.333678	TraesCS4D01G237400;TraesCS4A01G060600
TraesCS2A01G145100		GO:0004144	diacylglycerol O-acyltransferase activity	57	4	0.0186882	0.336387	TraesCS2B01G007200;TraesCS5D01G329000;TraesCS2D01G016300;TraesCS7D01G111200
TraesCS2A01G153000		GO:0016668	oxidoreductase activity, acting on a sulfur group of donors, NAD(P) as acceptor	32	3	0.0189778	0.341601	TraesCS1A01G066400;TraesCS1D01G067500;TraesCS1B01G084700
TraesCS2A01G195000		GO:0003002	regionalization	118	6	0.0192389	0.3463	TraesCS7A01G383800;TraesCS1D01G161500;TraesCS3A01G406500;TraesCS7B01G286600;TraesCS4A01G078900;TraesCS7D01G380300
TraesCS2A01G199600		GO:0071365	cellular response to auxin stimulus	152	7	0.0195225	0.351405	TraesCS7A01G331100;TraesCS5B01G058800;TraesCS3D01G166700;TraesCS5B01G446100;TraesCS5A01G382600;TraesCS5D01G069200;TraesCS7D01G161900
TraesCS2A01G205300		GO:0009734	auxin-activated signaling pathway	152	7	0.0195225	0.351405	TraesCS7A01G331100;TraesCS5B01G058800;TraesCS3D01G166700;TraesCS5B01G446100;TraesCS5A01G382600;TraesCS5D01G069200;TraesCS7D01G161900
TraesCS2A01G210100		GO:0030145	manganese ion binding	300	11	0.0196361	0.35345	TraesCS7B01G084000;TraesCS7A01G178300;TraesCS2B01G090300;TraesCS3D01G489700;TraesCS7D01G383300;TraesCS1D01G081700;TraesCS3D01G489800;TraesCS2D01G073700;TraesCS7D01G180200;TraesCS2A01G075000;TraesCS7B01G289600
TraesCS2A01G212500		GO:0022839	ion gated channel activity	224	9	0.019689	0.354401	TraesCS3A01G390100;TraesCS3B01G144700;TraesCS3D01G379600;TraesCS4D01G091700;TraesCSU01G108000;TraesCS4A01G216700;TraesCS5D01G383700;TraesCS7A01G199900;TraesCS6D01G330500
TraesCS2A01G214500		GO:0010584	pollen exine formation	33	3	0.0206052	0.370893	TraesCS4B01G215300;TraesCS3D01G496100;TraesCS4A01G020500
TraesCS2A01G215300		GO:0022836	gated channel activity	227	9	0.0212427	0.361126	TraesCS3A01G390100;TraesCS3B01G144700;TraesCS3D01G379600;TraesCS4D01G091700;TraesCSU01G108000;TraesCS4A01G216700;TraesCS5D01G383700;TraesCS7A01G199900;TraesCS6D01G330500
TraesCS2A01G230100		GO:0000275	mitochondrial proton-transporting ATP synthase complex, catalytic core F(1)	13	2	0.0216526	0.368094	TraesCS5B01G015000;TraesCS5A01G017000
TraesCS2A01G238200		GO:0005254	chloride channel activity	34	3	0.0223068	0.379215	TraesCS3A01G390100;TraesCS3B01G144700;TraesCS3D01G379600
TraesCS2A01G254200		GO:0005247	voltage-gated chloride channel activity	34	3	0.0223068	0.379215	TraesCS3A01G390100;TraesCS3B01G144700;TraesCS3D01G379600
TraesCS2A01G255900		GO:0016459	myosin complex	35	3	0.0240826	0.409405	TraesCS7D01G190300;TraesCS5D01G558600;TraesCS5B01G566200
TraesCS2A01G256900		GO:0007389	pattern specification process	159	7	0.0242536	0.412312	TraesCS7A01G383800;TraesCS1D01G161500;TraesCS3A01G406500;TraesCS7B01G286600;TraesCS4A01G078900;TraesCS2A01G467900;TraesCS7D01G380300
TraesCS2A01G263900		GO:0008168	methyltransferase activity	1051	28	0.0243608	0.414134	TraesCS1D01G375500;TraesCS1D01G375600;TraesCS4D01G150500;TraesCS7B01G190700;TraesCS1D01G337900;TraesCS2D01G437900;TraesCS3D01G464300;TraesCS4A01G220000;TraesCS4D01G010700;TraesCS2B01G490900;TraesCS1A01G369600;TraesCS2A01G440900;TraesCS4B01G125500;TraesCS3B01G612000;TraesCS2B01G460000;TraesCS2A01G467900;TraesCS5B01G120300;TraesCS4D01G094600;TraesCS4D01G073800;TraesCS7A01G383700;TraesCS5D01G127100;…
TraesCS2A01G269200		GO:0006020	inositol metabolic process	14	2	0.0249672	0.424443	TraesCS4B01G267200;TraesCS4A01G038500
TraesCS2A01G269800		GO:0008198	ferrous iron binding	14	2	0.0249672	0.424443	TraesCS6B01G018700;TraesCS6D01G015100
TraesCS2A01G274300		GO:0009808	lignin metabolic process	93	5	0.0254606	0.432829	TraesCS3A01G360600;TraesCS3B01G392700;TraesCS3D01G354200;TraesCS3A01G360400;TraesCS3B01G393000
TraesCS2A01G279600		GO:0004089	carbonate dehydratase activity	36	3	0.0259327	0.440855	TraesCS3D01G223300;TraesCS3A01G230000;TraesCS3B01G259300
TraesCS2A01G284100		GO:0006002	fructose 6-phosphate metabolic process	36	3	0.0259327	0.440855	TraesCS7B01G193600;TraesCS7D01G228500;TraesCS7A01G226000
TraesCS2A01G288800		GO:0016411	acylglycerol O-acyltransferase activity	63	4	0.0259453	0.44107	TraesCS2B01G007200;TraesCS5D01G329000;TraesCS2D01G016300;TraesCS7D01G111200
TraesCS2A01G299200		GO:0006165	nucleoside diphosphate phosphorylation	276	10	0.027187	0.462179	TraesCS4A01G129900;TraesCS4D01G176600;TraesCS4A01G206400;TraesCS4D01G099200;TraesCS7B01G193600;TraesCS4A01G213400;TraesCS4B01G102400;TraesCS5D01G122700;TraesCS7D01G228500;TraesCS7A01G226000
TraesCS2A01G307600		GO:0044281	small molecule metabolic process	4478	97	0.0274137	0.466033	TraesCS3B01G425300;TraesCS7A01G206000;TraesCS5D01G244700;TraesCS2B01G490900;TraesCS2A01G507700;TraesCS5D01G131500;TraesCS5B01G187900;TraesCS2A01G591600;TraesCS6D01G321600;TraesCS6D01G323500;TraesCS6D01G258300;TraesCS7D01G228500;TraesCS6A01G026800;TraesCS7A01G107500;TraesCS5A01G237000;TraesCS1D01G357000;TraesCS2B01G333700;TraesCS7A01G510800;TraesCS7B01G113100;TraesCS3D01G519600;TraesCS5A01G195500;…
TraesCS2A01G315300		GO:0016157	sucrose synthase activity	37	3	0.0278567	0.445708	TraesCS7D01G036600;TraesCS7A01G040900;TraesCS3B01G461800
TraesCS2A01G316900		GO:0140029	exocytic process	37	3	0.0278567	0.445708	TraesCS4A01G025100;TraesCS4D01G277500;TraesCS4B01G279000
TraesCS2A01G320600		GO:0006904	vesicle docking involved in exocytosis	37	3	0.0278567	0.445708	TraesCS4A01G025100;TraesCS4D01G277500;TraesCS4B01G279000
TraesCS2A01G337000		GO:0003872	6-phosphofructokinase activity	37	3	0.0278567	0.445708	TraesCS7B01G193600;TraesCS7D01G228500;TraesCS7A01G226000
TraesCS2A01G344000		GO:0052866	phosphatidylinositol phosphate phosphatase activity	15	2	0.0284734	0.455574	TraesCS1D01G020200;TraesCS1A01G020700
TraesCS2A01G346700		GO:0009144	purine nucleoside triphosphate metabolic process	573	17	0.0296847	0.474955	TraesCS4A01G129900;TraesCS4D01G176600;TraesCS7D01G500200;TraesCS4A01G206400;TraesCS4A01G213400;TraesCS5A01G017000;TraesCS5D01G122700;TraesCS7D01G228500;TraesCS7A01G226000;TraesCS2B01G273900;TraesCS7B01G421700;TraesCS4D01G099200;TraesCS7B01G193600;TraesCS6B01G393400;TraesCS5B01G015000;TraesCS7A01G510800;TraesCS4B01G102400
TraesCS2A01G347700		GO:0009205	purine ribonucleoside triphosphate metabolic process	573	17	0.0296847	0.474955	TraesCS4A01G129900;TraesCS4D01G176600;TraesCS7D01G500200;TraesCS4A01G206400;TraesCS4A01G213400;TraesCS5A01G017000;TraesCS5D01G122700;TraesCS7D01G228500;TraesCS7A01G226000;TraesCS2B01G273900;TraesCS7B01G421700;TraesCS4D01G099200;TraesCS7B01G193600;TraesCS6B01G393400;TraesCS5B01G015000;TraesCS7A01G510800;TraesCS4B01G102400
TraesCS2A01G348000		GO:0071577	zinc ion transmembrane transport	38	3	0.0298546	0.477674	TraesCS4A01G294300;TraesCS2D01G422000;TraesCS6B01G201300
TraesCS2A01G353000		GO:0009148	pyrimidine nucleoside triphosphate biosynthetic process	38	3	0.0298546	0.477674	TraesCS4D01G099200;TraesCS4A01G213400;TraesCS4B01G102400
TraesCS2A01G359300		GO:0009208	pyrimidine ribonucleoside triphosphate metabolic process	38	3	0.0298546	0.477674	TraesCS4D01G099200;TraesCS4A01G213400;TraesCS4B01G102400
TraesCS2A01G363200		GO:0009209	pyrimidine ribonucleoside triphosphate biosynthetic process	38	3	0.0298546	0.477674	TraesCS4D01G099200;TraesCS4A01G213400;TraesCS4B01G102400
TraesCS2A01G363900		GO:0046036	CTP metabolic process	38	3	0.0298546	0.477674	TraesCS4D01G099200;TraesCS4A01G213400;TraesCS4B01G102400
TraesCS2A01G364400		GO:0006241	CTP biosynthetic process	38	3	0.0298546	0.477674	TraesCS4D01G099200;TraesCS4A01G213400;TraesCS4B01G102400
TraesCS2A01G378200		GO:0009152	purine ribonucleotide biosynthetic process	574	17	0.030105	0.48168	TraesCS4A01G129900;TraesCS4D01G176600;TraesCS7D01G500200;TraesCS4A01G206400;TraesCS4A01G213400;TraesCS5A01G017000;TraesCS5D01G122700;TraesCS7D01G228500;TraesCS7A01G226000;TraesCS2B01G273900;TraesCS7B01G421700;TraesCS4D01G099200;TraesCS7B01G193600;TraesCS6B01G393400;TraesCS5B01G015000;TraesCS7A01G510800;TraesCS4B01G102400
TraesCS2A01G380500		GO:0009132	nucleoside diphosphate metabolic process	281	10	0.0302115	0.483383	TraesCS4A01G129900;TraesCS4D01G176600;TraesCS4A01G206400;TraesCS4D01G099200;TraesCS7B01G193600;TraesCS4A01G213400;TraesCS4B01G102400;TraesCS5D01G122700;TraesCS7D01G228500;TraesCS7A01G226000
TraesCS2A01G383200		GO:0005385	zinc ion transmembrane transporter activity	39	3	0.0319261	0.478892	TraesCS4A01G294300;TraesCS2D01G422000;TraesCS6B01G201300
TraesCS2A01G384600		GO:0019104	DNA N-glycosylase activity	39	3	0.0319261	0.478892	TraesCS3B01G385400;TraesCS3D01G346700;TraesCS3A01G352700
TraesCS2A01G385100		GO:0010927	cellular component assembly involved in morphogenesis	39	3	0.0319261	0.510818	TraesCS4B01G215300;TraesCS3D01G496100;TraesCS4A01G020500
TraesCS2A01G385500		GO:0010208	pollen wall assembly	39	3	0.0319261	0.510818	TraesCS4B01G215300;TraesCS3D01G496100;TraesCS4A01G020500
TraesCS2A01G390600		GO:0030545	receptor regulator activity	16	2	0.0321633	0.482449	TraesCS4D01G237400;TraesCS4A01G060600
TraesCS2A01G391500		GO:0048018	receptor ligand activity	16	2	0.0321633	0.482449	TraesCS4D01G237400;TraesCS4A01G060600
TraesCS2A01G398700		GO:0004030	aldehyde dehydrogenase [NAD(P)+] activity	16	2	0.0321633	0.482449	TraesCS6D01G222000;TraesCS6A01G239600
TraesCS2A01G408900		GO:0050662	coenzyme binding	1801	43	0.0338339	0.507508	TraesCS5A01G281600;TraesCS5B01G268100;TraesCS5D01G309100;TraesCS3B01G425300;TraesCS3D01G359200;TraesCS1A01G113400;TraesCS1D01G426600;TraesCS2B01G592100;TraesCS3D01G359300;TraesCS7B01G388200;TraesCS7A01G484600;TraesCS6A01G380800;TraesCS1D01G067500;TraesCS2A01G591600;TraesCS6A01G277800;TraesCS3B01G398000;TraesCS6D01G323500;TraesCS1D01G114800;TraesCS3A01G366300;TraesCS6D01G258300;TraesCS7B01G273900;…
TraesCS2A01G412900		GO:0006536	glutamate metabolic process	40	3	0.0340708	0.511061	TraesCS2D01G313500;TraesCS2B01G333700;TraesCS2A01G315300
TraesCS2A01G414800		GO:0048278	vesicle docking	40	3	0.0340708	0.511061	TraesCS4A01G025100;TraesCS4D01G277500;TraesCS4B01G279000
TraesCS2A01G417000		GO:0051273	beta-glucan metabolic process	248	9	0.0346563	0.519844	TraesCS3D01G298600;TraesCS2A01G210100;TraesCS7B01G243200;TraesCS3B01G333100;TraesCS5D01G323700;TraesCS5A01G317400;TraesCS7D01G339800;TraesCS2B01G144900;TraesCS6A01G337300
TraesCS2A01G429000		GO:0010222	stem vascular tissue pattern formation	2	1	0.0352577	0.528866	TraesCS1D01G161500
TraesCS2A01G429100		GO:0051552	flavone metabolic process	2	1	0.0352577	0.528866	TraesCS4A01G118400
TraesCS2A01G436100		GO:0051553	flavone biosynthetic process	2	1	0.0352577	0.528866	TraesCS4A01G118400
TraesCS2A01G440900		GO:0051554	flavonol metabolic process	2	1	0.0352577	0.528866	TraesCS4A01G118400
TraesCS2A01G442700		GO:0051555	flavonol biosynthetic process	2	1	0.0352577	0.528866	TraesCS4A01G118400
TraesCS2A01G456900		GO:0016741	transferase activity, transferring one-carbon groups	1089	28	0.0357492	0.536238	TraesCS1D01G375500;TraesCS1D01G375600;TraesCS4D01G150500;TraesCS7B01G190700;TraesCS1D01G337900;TraesCS2D01G437900;TraesCS3D01G464300;TraesCS4A01G220000;TraesCS4D01G010700;TraesCS2B01G490900;TraesCS1A01G369600;TraesCS2A01G440900;TraesCS4B01G125500;TraesCS3B01G612000;TraesCS2B01G460000;TraesCS2A01G467900;TraesCS5B01G120300;TraesCS4D01G094600;TraesCS4D01G073800;TraesCS7A01G383700;TraesCS5D01G127100;…
TraesCS2A01G457000		GO:0046872	metal ion binding	11725	233	0.0360281	0.540422	TraesCS2A01G565700;TraesCS7B01G289600;TraesCS3D01G527400;TraesCS6B01G172300;TraesCS7A01G404400;TraesCS2A01G551300;TraesCS5D01G244700;TraesCS2D01G035500;TraesCS4D01G215000;TraesCS7D01G028900;TraesCS3D01G223300;TraesCS7A01G257600;TraesCS3B01G568600;TraesCS4B01G232800;TraesCS1A01G290700;TraesCS2B01G284900;TraesCS2D01G002800;TraesCS2D01G266800;TraesCS7D01G442300;TraesCS1D01G372300;TraesCS3B01G336200;…
TraesCS2A01G460800		GO:0070290	N-acylphosphatidylethanolamine-specific phospholipase D activity	17	2	0.0360292	0.540438	TraesCS1A01G115300;TraesCS1D01G116700
TraesCS2A01G462300		GO:0046961	proton-transporting ATPase activity, rotational mechanism	41	3	0.0362882	0.508035	TraesCS2B01G273900;TraesCS5B01G015000;TraesCS5A01G017000
TraesCS2A01G467900		GO:0072509	divalent inorganic cation transmembrane transporter activity	41	3	0.0362882	0.544323	TraesCS4A01G294300;TraesCS2D01G422000;TraesCS6B01G201300
TraesCS2A01G478200		GO:0006821	chloride transport	41	3	0.0362882	0.544323	TraesCS3A01G390100;TraesCS3B01G144700;TraesCS3D01G379600
TraesCS2A01G478800		GO:0042451	purine nucleoside biosynthetic process	42	3	0.038578	0.540091	TraesCS4D01G099200;TraesCS4A01G213400;TraesCS4B01G102400
TraesCS2A01G488100		GO:0046129	purine ribonucleoside biosynthetic process	42	3	0.038578	0.540091	TraesCS4D01G099200;TraesCS4A01G213400;TraesCS4B01G102400
TraesCS2A01G492300		GO:0006754	ATP biosynthetic process	462	14	0.0391556	0.548179	TraesCS4A01G129900;TraesCS4D01G176600;TraesCS7D01G500200;TraesCS4A01G206400;TraesCS5A01G017000;TraesCS5D01G122700;TraesCS7D01G228500;TraesCS7A01G226000;TraesCS2B01G273900;TraesCS7B01G421700;TraesCS7B01G193600;TraesCS6B01G393400;TraesCS5B01G015000;TraesCS7A01G510800
TraesCS2A01G499000		GO:0009199	ribonucleoside triphosphate metabolic process	594	17	0.0394668	0.552536	TraesCS4A01G129900;TraesCS4D01G176600;TraesCS7D01G500200;TraesCS4A01G206400;TraesCS4A01G213400;TraesCS5A01G017000;TraesCS5D01G122700;TraesCS7D01G228500;TraesCS7A01G226000;TraesCS2B01G273900;TraesCS7B01G421700;TraesCS4D01G099200;TraesCS7B01G193600;TraesCS6B01G393400;TraesCS5B01G015000;TraesCS7A01G510800;TraesCS4B01G102400
TraesCS2A01G503600		GO:0006595	polyamine metabolic process	72	4	0.039612	0.554568	TraesCS5B01G220000;TraesCS5A01G221200;TraesCS7B01G060700;TraesCS5D01G228900
TraesCS2A01G505100		GO:0006829	zinc ion transport	43	3	0.0409395	0.573153	TraesCS4A01G294300;TraesCS2D01G422000;TraesCS6B01G201300
TraesCS2A01G507300		GO:0022406	membrane docking	43	3	0.0409395	0.573153	TraesCS4A01G025100;TraesCS4D01G277500;TraesCS4B01G279000
TraesCS2A01G507700		GO:0140056	organelle localization by membrane tethering	43	3	0.0409395	0.573153	TraesCS4A01G025100;TraesCS4D01G277500;TraesCS4B01G279000
TraesCS2A01G510400		GO:0005388	calcium-transporting ATPase activity	43	3	0.0409395	0.573153	TraesCS4A01G046800;TraesCS4B01G258000;TraesCS4D01G257900
TraesCS2A01G521000		GO:0019751	polyol metabolic process	142	6	0.0420917	0.589284	TraesCS1B01G368600;TraesCS1D01G357000;TraesCS2D01G332500;TraesCS4B01G267200;TraesCS1A01G353200;TraesCS4A01G038500
TraesCS2A01G521800		GO:0009251	glucan catabolic process	44	3	0.0433723	0.607212	TraesCS5D01G323700;TraesCS5A01G317400;TraesCS6A01G337300
TraesCS2A01G524100		GO:0044247	cellular polysaccharide catabolic process	44	3	0.0433723	0.607212	TraesCS5D01G323700;TraesCS5A01G317400;TraesCS6A01G337300
TraesCS2A01G527700		GO:0008443	phosphofructokinase activity	44	3	0.0433723	0.607212	TraesCS7B01G193600;TraesCS7D01G228500;TraesCS7A01G226000
TraesCS2A01G551300		GO:0015908	fatty acid transport	19	2	0.0442598	0.619638	TraesCS1D01G161500;TraesCS1B01G181300
TraesCS2A01G552200		GO:0009733	response to auxin	515	15	0.0448019	0.627226	TraesCS7A01G331100;TraesCS5B01G058800;TraesCS7A01G273400;TraesCS7D01G273400;TraesCS7D01G273500;TraesCS2B01G437000;TraesCS2D01G415500;TraesCS5D01G069200;TraesCS7B01G171300;TraesCS7D01G350800;TraesCS3D01G166700;TraesCS5B01G446100;TraesCS5A01G345500;TraesCS5A01G382600;TraesCS7D01G161900
TraesCS2A01G562000		GO:0006164	purine nucleotide biosynthetic process	604	17	0.0448661	0.628126	TraesCS4A01G129900;TraesCS4D01G176600;TraesCS7D01G500200;TraesCS4A01G206400;TraesCS4A01G213400;TraesCS5A01G017000;TraesCS5D01G122700;TraesCS7D01G228500;TraesCS7A01G226000;TraesCS2B01G273900;TraesCS7B01G421700;TraesCS4D01G099200;TraesCS7B01G193600;TraesCS6B01G393400;TraesCS5B01G015000;TraesCS7A01G510800;TraesCS4B01G102400
TraesCS2A01G563600		GO:0004630	phospholipase D activity	45	3	0.0458756	0.642259	TraesCS1B01G135200;TraesCS1A01G115300;TraesCS1D01G116700
TraesCS2A01G564200		GO:0009141	nucleoside triphosphate metabolic process	610	17	0.048348	0.676872	TraesCS4A01G129900;TraesCS4D01G176600;TraesCS7D01G500200;TraesCS4A01G206400;TraesCS4A01G213400;TraesCS5A01G017000;TraesCS5D01G122700;TraesCS7D01G228500;TraesCS7A01G226000;TraesCS2B01G273900;TraesCS7B01G421700;TraesCS4D01G099200;TraesCS7B01G193600;TraesCS6B01G393400;TraesCS5B01G015000;TraesCS7A01G510800;TraesCS4B01G102400
TraesCS2A01G565700		GO:0008028	monocarboxylic acid transmembrane transporter activity	20	2	0.0486103	0.680544	TraesCS1D01G161500;TraesCS1B01G181300
TraesCS2A01G571500		GO:0043169	cation binding	11833	233	0.0493654	0.691116	TraesCS2A01G565700;TraesCS7B01G289600;TraesCS3D01G527400;TraesCS6B01G172300;TraesCS7A01G404400;TraesCS2A01G551300;TraesCS5D01G244700;TraesCS2D01G035500;TraesCS4D01G215000;TraesCS7D01G028900;TraesCS3D01G223300;TraesCS7A01G257600;TraesCS3B01G568600;TraesCS4B01G232800;TraesCS1A01G290700;TraesCS2B01G284900;TraesCS2D01G002800;TraesCS2D01G266800;TraesCS7D01G442300;TraesCS1D01G372300;TraesCS3B01G336200;…
TraesCS2A01G572200		GO:0044238	primary metabolic process	23308	443	0.0494325	0.642623	TraesCS4D01G129800;TraesCS7D01G195900;TraesCS2D01G116700;TraesCS6B01G133500;TraesCS6B01G213500;TraesCS7D01G099300;TraesCS1B01G433300;TraesCS7A01G206000;TraesCS1A01G266600;TraesCS3B01G461800;TraesCS3D01G225600;TraesCS7D01G211000;TraesCS4B01G135900;TraesCS6D01G264200;TraesCS5A01G165700;TraesCS2B01G490900;TraesCS4D01G215000;TraesCS5A01G217000;TraesCS7A01G211600;TraesCS1A01G369600;TraesCS3B01G354300;…
TraesCS2A01G572900		GO:0046939	nucleotide phosphorylation	307	10	0.0498063	0.647482	TraesCS4A01G129900;TraesCS4D01G176600;TraesCS4A01G206400;TraesCS4D01G099200;TraesCS7B01G193600;TraesCS4A01G213400;TraesCS4B01G102400;TraesCS5D01G122700;TraesCS7D01G228500;TraesCS7A01G226000
TraesCS2A01G573400
TraesCS2A01G574700
TraesCS2A01G584200
TraesCS2A01G584800
TraesCS2A01G591600
TraesCS2A01G591900
TraesCS2B01G001100
TraesCS2B01G005900
TraesCS2B01G006000
TraesCS2B01G006300
TraesCS2B01G006600
TraesCS2B01G006700
TraesCS2B01G006800
TraesCS2B01G006900
TraesCS2B01G007000
TraesCS2B01G007100
TraesCS2B01G007200
TraesCS2B01G012400
TraesCS2B01G012600
TraesCS2B01G013000
TraesCS2B01G018500
TraesCS2B01G024500
TraesCS2B01G028000
TraesCS2B01G028400
TraesCS2B01G028500
TraesCS2B01G035600
TraesCS2B01G037400
TraesCS2B01G038700
TraesCS2B01G049400
TraesCS2B01G057100
TraesCS2B01G057800
TraesCS2B01G063700
TraesCS2B01G068800
TraesCS2B01G069800
TraesCS2B01G078600
TraesCS2B01G078900
TraesCS2B01G079100
TraesCS2B01G079300
TraesCS2B01G079400
TraesCS2B01G079500
TraesCS2B01G090300
TraesCS2B01G090400
TraesCS2B01G091000
TraesCS2B01G106400
TraesCS2B01G124900
TraesCS2B01G133800
TraesCS2B01G144900
TraesCS2B01G151700
TraesCS2B01G156800
TraesCS2B01G179200
TraesCS2B01G186100
TraesCS2B01G205600
TraesCS2B01G212600
TraesCS2B01G232800
TraesCS2B01G247300
TraesCS2B01G251700
TraesCS2B01G273900
TraesCS2B01G278300
TraesCS2B01G284900
TraesCS2B01G285700
TraesCS2B01G286600
TraesCS2B01G288400
TraesCS2B01G297300
TraesCS2B01G299100
TraesCS2B01G305600
TraesCS2B01G313400
TraesCS2B01G333700
TraesCS2B01G335500
TraesCS2B01G336800
TraesCS2B01G341500
TraesCS2B01G344900
TraesCS2B01G346100
TraesCS2B01G366400
TraesCS2B01G381100
TraesCS2B01G382900
TraesCS2B01G383400
TraesCS2B01G389100
TraesCS2B01G390300
TraesCS2B01G395100
TraesCS2B01G396000
TraesCS2B01G400400
TraesCS2B01G408800
TraesCS2B01G410000
TraesCS2B01G412100
TraesCS2B01G412900
TraesCS2B01G414600
TraesCS2B01G416600
TraesCS2B01G417300
TraesCS2B01G427200
TraesCS2B01G434000
TraesCS2B01G437000
TraesCS2B01G454100
TraesCS2B01G457100
TraesCS2B01G460000
TraesCS2B01G463400
TraesCS2B01G482600
TraesCS2B01G490900
TraesCS2B01G496700
TraesCS2B01G496900
TraesCS2B01G515700
TraesCS2B01G520500
TraesCS2B01G550300
TraesCS2B01G551300
TraesCS2B01G553800
TraesCS2B01G553900
TraesCS2B01G558400
TraesCS2B01G574800
TraesCS2B01G582500
TraesCS2B01G591900
TraesCS2B01G592100
TraesCS2B01G599800
TraesCS2B01G602500
TraesCS2B01G604800
TraesCS2B01G607800
TraesCS2B01G608200
TraesCS2B01G612200
TraesCS2B01G615300
TraesCS2B01G615600
TraesCS2B01G615700
TraesCS2B01G615800
TraesCS2D01G002000
TraesCS2D01G002100
TraesCS2D01G002500
TraesCS2D01G002800
TraesCS2D01G011500
TraesCS2D01G015000
TraesCS2D01G015700
TraesCS2D01G015800
TraesCS2D01G015900
TraesCS2D01G016000
TraesCS2D01G016100
TraesCS2D01G016200
TraesCS2D01G016300
TraesCS2D01G018400
TraesCS2D01G027900
TraesCS2D01G028100
TraesCS2D01G035000
TraesCS2D01G035500
TraesCS2D01G043500
TraesCS2D01G047800
TraesCS2D01G049900
TraesCS2D01G058700
TraesCS2D01G065100
TraesCS2D01G065200
TraesCS2D01G065300
TraesCS2D01G065400
TraesCS2D01G065500
TraesCS2D01G065600
TraesCS2D01G073700
TraesCS2D01G074800
TraesCS2D01G079100
TraesCS2D01G097400
TraesCS2D01G100300
TraesCS2D01G105600
TraesCS2D01G116700
TraesCS2D01G121800
TraesCS2D01G135300
TraesCS2D01G165300
TraesCS2D01G181200
TraesCS2D01G187300
TraesCS2D01G193600
TraesCS2D01G204200
TraesCS2D01G207200
TraesCS2D01G220300
TraesCS2D01G257700
TraesCS2D01G265100
TraesCS2D01G265900
TraesCS2D01G266800
TraesCS2D01G268200
TraesCS2D01G268700
TraesCS2D01G278500
TraesCS2D01G295100
TraesCS2D01G297100
TraesCS2D01G300000
TraesCS2D01G313500
TraesCS2D01G314800
TraesCS2D01G322300
TraesCS2D01G325900
TraesCS2D01G327000
TraesCS2D01G332500
TraesCS2D01G338300
TraesCS2D01G346300
TraesCS2D01G347500
TraesCS2D01G351100
TraesCS2D01G358200
TraesCS2D01G358900
TraesCS2D01G360500
TraesCS2D01G362300
TraesCS2D01G362800
TraesCS2D01G369400
TraesCS2D01G372800
TraesCS2D01G373100
TraesCS2D01G374500
TraesCS2D01G375300
TraesCS2D01G379500
TraesCS2D01G381800
TraesCS2D01G388100
TraesCS2D01G389800
TraesCS2D01G396200
TraesCS2D01G396800
TraesCS2D01G409000
TraesCS2D01G412100
TraesCS2D01G415500
TraesCS2D01G420300
TraesCS2D01G422000
TraesCS2D01G422700
TraesCS2D01G423500
TraesCS2D01G426800
TraesCS2D01G433800
TraesCS2D01G437900
TraesCS2D01G439600
TraesCS2D01G442700
TraesCS2D01G443600
TraesCS2D01G455200
TraesCS2D01G461100
TraesCS2D01G473500
TraesCS2D01G488400
TraesCS2D01G497600
TraesCS2D01G507200
TraesCS2D01G510500
TraesCS2D01G515700
TraesCS2D01G522600
TraesCS2D01G522700
TraesCS2D01G523600
TraesCS2D01G530600
TraesCS2D01G531100
TraesCS2D01G542200
TraesCS2D01G546200
TraesCS2D01G552300
TraesCS2D01G562400
TraesCS2D01G562600
TraesCS2D01G574600
TraesCS2D01G582400
TraesCS2D01G583000
TraesCS2D01G583100
TraesCS3A01G007400
TraesCS3A01G011500
TraesCS3A01G019600
TraesCS3A01G028200
TraesCS3A01G038200
TraesCS3A01G039800
TraesCS3A01G048000
TraesCS3A01G053000
TraesCS3A01G060200
TraesCS3A01G065700
TraesCS3A01G077300
TraesCS3A01G078100
TraesCS3A01G110100
TraesCS3A01G113100
TraesCS3A01G135500
TraesCS3A01G144100
TraesCS3A01G162200
TraesCS3A01G171500
TraesCS3A01G176000
TraesCS3A01G180300
TraesCS3A01G208600
TraesCS3A01G213200
TraesCS3A01G213300
TraesCS3A01G227000
TraesCS3A01G230000
TraesCS3A01G232300
TraesCS3A01G235500
TraesCS3A01G235800
TraesCS3A01G235900
TraesCS3A01G239200
TraesCS3A01G243300
TraesCS3A01G245300
TraesCS3A01G251800
TraesCS3A01G254100
TraesCS3A01G254500
TraesCS3A01G254700
TraesCS3A01G257700
TraesCS3A01G281400
TraesCS3A01G284200
TraesCS3A01G316500
TraesCS3A01G317300
TraesCS3A01G318600
TraesCS3A01G318800
TraesCS3A01G324100
TraesCS3A01G330500
TraesCS3A01G331900
TraesCS3A01G332200
TraesCS3A01G340300
TraesCS3A01G351000
TraesCS3A01G352700
TraesCS3A01G354200
TraesCS3A01G360400
TraesCS3A01G360600
TraesCS3A01G366300
TraesCS3A01G366400
TraesCS3A01G385700
TraesCS3A01G388200
TraesCS3A01G390100
TraesCS3A01G392000
TraesCS3A01G393500
TraesCS3A01G397700
TraesCS3A01G406500
TraesCS3A01G414300
TraesCS3A01G419200
TraesCS3A01G428200
TraesCS3A01G429700
TraesCS3A01G447500
TraesCS3A01G451100
TraesCS3A01G453000
TraesCS3A01G456100
TraesCS3A01G457500
TraesCS3A01G457600
TraesCS3A01G472200
TraesCS3A01G490100
TraesCS3A01G492000
TraesCS3A01G493000
TraesCS3A01G496400
TraesCS3A01G508000
TraesCS3A01G508700
TraesCS3A01G524900
TraesCS3A01G529100
TraesCS3A01G534900
TraesCS3A01G539200
TraesCS3B01G002900
TraesCS3B01G004200
TraesCS3B01G014500
TraesCS3B01G016200
TraesCS3B01G023800
TraesCS3B01G026700
TraesCS3B01G045600
TraesCS3B01G049900
TraesCS3B01G079900
TraesCS3B01G098200
TraesCS3B01G104300
TraesCS3B01G111700
TraesCS3B01G118400
TraesCS3B01G119300
TraesCS3B01G129200
TraesCS3B01G136800
TraesCS3B01G139000
TraesCS3B01G144700
TraesCS3B01G149900
TraesCS3B01G163700
TraesCS3B01G169300
TraesCS3B01G172900
TraesCS3B01G185400
TraesCS3B01G193300
TraesCS3B01G243600
TraesCS3B01G243800
TraesCS3B01G256400
TraesCS3B01G256700
TraesCS3B01G257000
TraesCS3B01G259300
TraesCS3B01G264300
TraesCS3B01G272600
TraesCS3B01G274600
TraesCS3B01G286400
TraesCS3B01G286700
TraesCS3B01G308500
TraesCS3B01G309500
TraesCS3B01G313800
TraesCS3B01G314800
TraesCS3B01G318200
TraesCS3B01G330000
TraesCS3B01G333100
TraesCS3B01G333400
TraesCS3B01G336200
TraesCS3B01G347200
TraesCS3B01G349200
TraesCS3B01G350200
TraesCS3B01G353200
TraesCS3B01G354300
TraesCS3B01G359800
TraesCS3B01G362000
TraesCS3B01G362200
TraesCS3B01G369000
TraesCS3B01G371800
TraesCS3B01G371900
TraesCS3B01G372100
TraesCS3B01G383600
TraesCS3B01G385400
TraesCS3B01G392700
TraesCS3B01G393000
TraesCS3B01G397900
TraesCS3B01G398000
TraesCS3B01G409600
TraesCS3B01G414900
TraesCS3B01G419800
TraesCS3B01G420500
TraesCS3B01G425300
TraesCS3B01G429900
TraesCS3B01G438700
TraesCS3B01G449100
TraesCS3B01G454500
TraesCS3B01G461800
TraesCS3B01G465400
TraesCS3B01G483500
TraesCS3B01G488500
TraesCS3B01G497700
TraesCS3B01G498200
TraesCS3B01G521800
TraesCS3B01G529700
TraesCS3B01G530000
TraesCS3B01G539400
TraesCS3B01G539600
TraesCS3B01G540000
TraesCS3B01G550900
TraesCS3B01G551200
TraesCS3B01G553000
TraesCS3B01G562700
TraesCS3B01G568600
TraesCS3B01G579200
TraesCS3B01G592200
TraesCS3B01G593800
TraesCS3B01G594900
TraesCS3B01G598100
TraesCS3B01G604800
TraesCS3B01G612000
TraesCS3D01G000200
TraesCS3D01G008400
TraesCS3D01G017700
TraesCS3D01G022500
TraesCS3D01G027300
TraesCS3D01G040100
TraesCS3D01G041700
TraesCS3D01G066600
TraesCS3D01G066700
TraesCS3D01G077400
TraesCS3D01G081200
TraesCS3D01G081300
TraesCS3D01G109300
TraesCS3D01G112000
TraesCS3D01G117300
TraesCS3D01G121700
TraesCS3D01G151500
TraesCS3D01G166700
TraesCS3D01G183400
TraesCS3D01G215600
TraesCS3D01G215700
TraesCS3D01G220900
TraesCS3D01G223300
TraesCS3D01G225000
TraesCS3D01G225600
TraesCS3D01G235300
TraesCS3D01G235600
TraesCS3D01G243300
TraesCS3D01G245500
TraesCS3D01G246200
TraesCS3D01G255000
TraesCS3D01G255600
TraesCS3D01G257700
TraesCS3D01G264600
TraesCS3D01G275700
TraesCS3D01G278100
TraesCS3D01G279300
TraesCS3D01G284100
TraesCS3D01G294100
TraesCS3D01G295500
TraesCS3D01G298600
TraesCS3D01G314000
TraesCS3D01G314700
TraesCS3D01G317600
TraesCS3D01G323900
TraesCS3D01G325700
TraesCS3D01G331000
TraesCS3D01G331600
TraesCS3D01G333200
TraesCS3D01G333800
TraesCS3D01G340700
TraesCS3D01G345100
TraesCS3D01G346700
TraesCS3D01G354200
TraesCS3D01G359200
TraesCS3D01G359300
TraesCS3D01G363200
TraesCS3D01G364300
TraesCS3D01G369100
TraesCS3D01G374600
TraesCS3D01G378800
TraesCS3D01G379600
TraesCS3D01G380700
TraesCS3D01G381300
TraesCS3D01G403500
TraesCS3D01G408800
TraesCS3D01G414900
TraesCS3D01G423600
TraesCS3D01G440200
TraesCS3D01G443400
TraesCS3D01G464300
TraesCS3D01G464900
TraesCS3D01G478300
TraesCS3D01G486700
TraesCS3D01G488300
TraesCS3D01G489700
TraesCS3D01G489800
TraesCS3D01G496100
TraesCS3D01G497600
TraesCS3D01G498100
TraesCS3D01G505600
TraesCS3D01G517300
TraesCS3D01G519600
TraesCS3D01G527400
TraesCS3D01G530100
TraesCS3D01G531600
TraesCS3D01G534400
TraesCS3D01G540200
TraesCS3D01G540800
TraesCS3D01G544700
TraesCS3D01G545700
TraesCS4A01G020500
TraesCS4A01G023700
TraesCS4A01G025100
TraesCS4A01G031200
TraesCS4A01G032300
TraesCS4A01G036100
TraesCS4A01G038500
TraesCS4A01G046800
TraesCS4A01G050900
TraesCS4A01G058700
TraesCS4A01G060600
TraesCS4A01G064600
TraesCS4A01G068700
TraesCS4A01G076700
TraesCS4A01G078900
TraesCS4A01G081000
TraesCS4A01G081200
TraesCS4A01G089900
TraesCS4A01G111600
TraesCS4A01G116700
TraesCS4A01G118400
TraesCS4A01G129900
TraesCS4A01G133100
TraesCS4A01G136500
TraesCS4A01G136600
TraesCS4A01G147900
TraesCS4A01G165800
TraesCS4A01G171900
TraesCS4A01G172100
TraesCS4A01G173100
TraesCS4A01G182700
TraesCS4A01G183500
TraesCS4A01G190700
TraesCS4A01G196600
TraesCS4A01G206400
TraesCS4A01G208500
TraesCS4A01G213400
TraesCS4A01G216700
TraesCS4A01G220000
TraesCS4A01G226800
TraesCS4A01G235800
TraesCS4A01G239000
TraesCS4A01G253600
TraesCS4A01G285500
TraesCS4A01G286900
TraesCS4A01G287000
TraesCS4A01G287200
TraesCS4A01G287600
TraesCS4A01G294300
TraesCS4A01G301600
TraesCS4A01G301700
TraesCS4A01G301800
TraesCS4A01G308200
TraesCS4A01G311900
TraesCS4A01G312000
TraesCS4A01G316100
TraesCS4A01G316200
TraesCS4A01G316400
TraesCS4A01G316500
TraesCS4A01G321700
TraesCS4A01G321800
TraesCS4A01G326700
TraesCS4A01G330600
TraesCS4A01G333500
TraesCS4A01G340000
TraesCS4A01G361400
TraesCS4A01G365800
TraesCS4A01G388600
TraesCS4A01G398600
TraesCS4A01G404100
TraesCS4A01G415800
TraesCS4A01G426300
TraesCS4A01G426700
TraesCS4A01G445000
TraesCS4A01G445600
TraesCS4A01G447300
TraesCS4A01G469500
TraesCS4A01G469600
TraesCS4A01G484800
TraesCS4A01G485900
TraesCS4A01G495100
TraesCS4B01G004300
TraesCS4B01G005900
TraesCS4B01G009700
TraesCS4B01G015200
TraesCS4B01G028200
TraesCS4B01G031700
TraesCS4B01G057500
TraesCS4B01G060600
TraesCS4B01G063800
TraesCS4B01G071600
TraesCS4B01G076000
TraesCS4B01G096000
TraesCS4B01G102400
TraesCS4B01G107000
TraesCS4B01G108200
TraesCS4B01G112100
TraesCS4B01G117000
TraesCS4B01G121600
TraesCS4B01G125500
TraesCS4B01G135100
TraesCS4B01G135900
TraesCS4B01G136700
TraesCS4B01G143900
TraesCS4B01G192200
TraesCS4B01G194100
TraesCS4B01G213800
TraesCS4B01G214400
TraesCS4B01G215300
TraesCS4B01G217100
TraesCS4B01G218000
TraesCS4B01G225800
TraesCS4B01G226800
TraesCS4B01G232800
TraesCS4B01G242000
TraesCS4B01G242300
TraesCS4B01G251000
TraesCS4B01G258000
TraesCS4B01G267200
TraesCS4B01G268900
TraesCS4B01G279000
TraesCS4B01G279900
TraesCS4B01G286000
TraesCS4B01G312100
TraesCS4B01G316700
TraesCS4B01G332800
TraesCS4B01G333700
TraesCS4B01G338600
TraesCS4B01G339600
TraesCS4B01G342000
TraesCS4B01G342400
TraesCS4B01G344800
TraesCS4B01G356200
TraesCS4B01G358500
TraesCS4B01G362100
TraesCS4B01G362200
TraesCS4B01G362600
TraesCS4B01G363700
TraesCS4B01G363800
TraesCS4B01G364900
TraesCS4B01G379600
TraesCS4B01G385400
TraesCS4B01G385500
TraesCS4B01G385600
TraesCS4B01G391300
TraesCS4B01G391400
TraesCS4B01G396500
TraesCS4D01G000600
TraesCS4D01G001000
TraesCS4D01G005600
TraesCS4D01G010700
TraesCS4D01G026000
TraesCS4D01G045400
TraesCS4D01G073800
TraesCS4D01G078600
TraesCS4D01G085600
TraesCS4D01G091700
TraesCS4D01G094600
TraesCS4D01G099200
TraesCS4D01G103900
TraesCS4D01G107000
TraesCS4D01G107900
TraesCS4D01G109600
TraesCS4D01G114700
TraesCS4D01G122600
TraesCS4D01G129800
TraesCS4D01G130700
TraesCS4D01G143100
TraesCS4D01G145800
TraesCS4D01G150200
TraesCS4D01G150500
TraesCS4D01G162100
TraesCS4D01G163700
TraesCS4D01G170600
TraesCS4D01G170700
TraesCS4D01G176600
TraesCS4D01G191200
TraesCS4D01G214500
TraesCS4D01G215000
TraesCS4D01G215800
TraesCS4D01G226500
TraesCS4D01G234000
TraesCS4D01G237400
TraesCS4D01G241900
TraesCS4D01G250900
TraesCS4D01G257900
TraesCS4D01G260900
TraesCS4D01G261000
TraesCS4D01G261100
TraesCS4D01G261200
TraesCS4D01G267300
TraesCS4D01G268200
TraesCS4D01G277500
TraesCS4D01G278300
TraesCS4D01G291500
TraesCS4D01G292800
TraesCS4D01G302000
TraesCS4D01G311900
TraesCS4D01G320900
TraesCS4D01G327800
TraesCS4D01G329200
TraesCS4D01G329400
TraesCS4D01G329500
TraesCS4D01G335100
TraesCS4D01G335600
TraesCS4D01G338000
TraesCS4D01G344800
TraesCS4D01G355500
TraesCS4D01G355700
TraesCS4D01G359200
TraesCS4D01G359300
TraesCS4D01G359400
TraesCS4D01G359500
TraesCS4D01G365800
TraesCS5A01G000400
TraesCS5A01G000800
TraesCS5A01G001300
TraesCS5A01G012700
TraesCS5A01G017000
TraesCS5A01G030700
TraesCS5A01G039000
TraesCS5A01G047000
TraesCS5A01G056600
TraesCS5A01G057500
TraesCS5A01G069100
TraesCS5A01G071000
TraesCS5A01G072300
TraesCS5A01G075600
TraesCS5A01G076500
TraesCS5A01G078600
TraesCS5A01G081500
TraesCS5A01G094500
TraesCS5A01G102200
TraesCS5A01G109300
TraesCS5A01G115800
TraesCS5A01G121200
TraesCS5A01G123600
TraesCS5A01G138700
TraesCS5A01G139700
TraesCS5A01G161000
TraesCS5A01G164000
TraesCS5A01G165400
TraesCS5A01G165700
TraesCS5A01G178000
TraesCS5A01G179700
TraesCS5A01G180000
TraesCS5A01G187400
TraesCS5A01G195500
TraesCS5A01G216400
TraesCS5A01G216900
TraesCS5A01G217000
TraesCS5A01G221200
TraesCS5A01G225600
TraesCS5A01G227600
TraesCS5A01G233700
TraesCS5A01G234200
TraesCS5A01G236800
TraesCS5A01G237000
TraesCS5A01G240600
TraesCS5A01G256800
TraesCS5A01G263700
TraesCS5A01G268300
TraesCS5A01G273400
TraesCS5A01G281600
TraesCS5A01G287700
TraesCS5A01G289200
TraesCS5A01G312200
TraesCS5A01G316000
TraesCS5A01G317400
TraesCS5A01G329900
TraesCS5A01G330900
TraesCS5A01G338000
TraesCS5A01G345500
TraesCS5A01G348100
TraesCS5A01G362400
TraesCS5A01G369100
TraesCS5A01G369200
TraesCS5A01G369300
TraesCS5A01G379500
TraesCS5A01G382600
TraesCS5A01G383900
TraesCS5A01G388000
TraesCS5A01G396400
TraesCS5A01G403000
TraesCS5A01G404000
TraesCS5A01G413000
TraesCS5A01G418400
TraesCS5A01G434700
TraesCS5A01G435500
TraesCS5A01G440100
TraesCS5A01G450500
TraesCS5A01G450700
TraesCS5A01G452600
TraesCS5A01G456700
TraesCS5A01G458700
TraesCS5A01G472800
TraesCS5A01G503600
TraesCS5A01G503800
TraesCS5A01G503900
TraesCS5A01G508400
TraesCS5A01G508500
TraesCS5A01G512200
TraesCS5A01G530400
TraesCS5A01G530800
TraesCS5A01G532400
TraesCS5A01G533000
TraesCS5A01G549200
TraesCS5A01G549300
TraesCS5A01G551500
TraesCS5B01G002800
TraesCS5B01G006600
TraesCS5B01G008400
TraesCS5B01G011000
TraesCS5B01G014000
TraesCS5B01G014900
TraesCS5B01G015000
TraesCS5B01G024600
TraesCS5B01G051400
TraesCS5B01G056500
TraesCS5B01G058800
TraesCS5B01G059200
TraesCS5B01G076600
TraesCS5B01G081900
TraesCS5B01G084900
TraesCS5B01G120300
TraesCS5B01G123200
TraesCS5B01G129900
TraesCS5B01G147200
TraesCS5B01G149200
TraesCS5B01G150200
TraesCS5B01G157700
TraesCS5B01G162600
TraesCS5B01G162800
TraesCS5B01G177900
TraesCS5B01G187900
TraesCS5B01G189700
TraesCS5B01G202800
TraesCS5B01G215800
TraesCS5B01G215900
TraesCS5B01G219300
TraesCS5B01G220000
TraesCS5B01G220900
TraesCS5B01G224000
TraesCS5B01G224100
TraesCS5B01G227600
TraesCS5B01G230600
TraesCS5B01G235900
TraesCS5B01G236800
TraesCS5B01G238300
TraesCS5B01G253500
TraesCS5B01G268100
TraesCS5B01G273000
TraesCS5B01G275000
TraesCS5B01G277700
TraesCS5B01G277900
TraesCS5B01G288600
TraesCS5B01G289800
TraesCS5B01G290100
TraesCS5B01G294700
TraesCS5B01G296500
TraesCS5B01G309300
TraesCS5B01G318300
TraesCS5B01G319700
TraesCS5B01G325600
TraesCS5B01G331300
TraesCS5B01G334000
TraesCS5B01G336800
TraesCS5B01G349200
TraesCS5B01G364200
TraesCS5B01G364300
TraesCS5B01G371600
TraesCS5B01G377200
TraesCS5B01G379600
TraesCS5B01G382900
TraesCS5B01G394000
TraesCS5B01G398600
TraesCS5B01G414400
TraesCS5B01G421100
TraesCS5B01G427000
TraesCS5B01G440500
TraesCS5B01G446100
TraesCS5B01G458500
TraesCS5B01G458600
TraesCS5B01G465800
TraesCS5B01G507400
TraesCS5B01G507900
TraesCS5B01G508000
TraesCS5B01G511500
TraesCS5B01G527100
TraesCS5B01G539900
TraesCS5B01G549600
TraesCS5B01G552200
TraesCS5B01G552400
TraesCS5B01G556600
TraesCS5B01G562700
TraesCS5B01G566200
TraesCS5B01G570400
TraesCS5D01G001600
TraesCS5D01G002400
TraesCS5D01G006800
TraesCS5D01G017000
TraesCS5D01G018200
TraesCS5D01G030200
TraesCS5D01G033200
TraesCS5D01G036800
TraesCS5D01G061300
TraesCS5D01G068800
TraesCS5D01G069200
TraesCS5D01G070300
TraesCS5D01G085100
TraesCS5D01G089200
TraesCS5D01G091100
TraesCS5D01G093800
TraesCS5D01G104300
TraesCS5D01G105700
TraesCS5D01G118500
TraesCS5D01G122700
TraesCS5D01G127100
TraesCS5D01G131300
TraesCS5D01G131500
TraesCS5D01G137500
TraesCS5D01G141600
TraesCS5D01G142700
TraesCS5D01G158500
TraesCS5D01G165900
TraesCS5D01G168200
TraesCS5D01G169000
TraesCS5D01G169600
TraesCS5D01G169900
TraesCS5D01G172100
TraesCS5D01G176000
TraesCS5D01G194800
TraesCS5D01G216400
TraesCS5D01G224500
TraesCS5D01G228900
TraesCS5D01G232800
TraesCS5D01G232900
TraesCS5D01G233100
TraesCS5D01G235100
TraesCS5D01G244700
TraesCS5D01G248700
TraesCS5D01G250100
TraesCS5D01G265400
TraesCS5D01G285500
TraesCS5D01G285600
TraesCS5D01G293200
TraesCS5D01G297100
TraesCS5D01G298200
TraesCS5D01G299300
TraesCS5D01G302900
TraesCS5D01G304300
TraesCS5D01G309100
TraesCS5D01G319700
TraesCS5D01G322200
TraesCS5D01G323700
TraesCS5D01G326400
TraesCS5D01G329000
TraesCS5D01G336700
TraesCS5D01G342500
TraesCS5D01G342900
TraesCS5D01G354300
TraesCS5D01G368000
TraesCS5D01G370600
TraesCS5D01G383700
TraesCS5D01G398300
TraesCS5D01G401500
TraesCS5D01G414000
TraesCS5D01G414100
TraesCS5D01G426500
TraesCS5D01G444700
TraesCS5D01G447300
TraesCS5D01G447800
TraesCS5D01G455100
TraesCS5D01G460100
TraesCS5D01G460200
TraesCS5D01G467500
TraesCS5D01G469800
TraesCS5D01G489500
TraesCS5D01G493400
TraesCS5D01G496200
TraesCS5D01G498500
TraesCS5D01G526300
TraesCS5D01G526800
TraesCS5D01G536600
TraesCS5D01G546400
TraesCS5D01G548000
TraesCS5D01G548700
TraesCS5D01G552900
TraesCS5D01G558600
TraesCS5D01G566400
TraesCS5D01G566700
TraesCS5D01G567700
TraesCS6A01G002700
TraesCS6A01G007000
TraesCS6A01G009000
TraesCS6A01G012600
TraesCS6A01G012700
TraesCS6A01G025200
TraesCS6A01G026800
TraesCS6A01G038400
TraesCS6A01G051200
TraesCS6A01G081800
TraesCS6A01G081900
TraesCS6A01G082000
TraesCS6A01G086000
TraesCS6A01G087600
TraesCS6A01G088500
TraesCS6A01G095100
TraesCS6A01G104300
TraesCS6A01G116400
TraesCS6A01G120800
TraesCS6A01G135500
TraesCS6A01G136900
TraesCS6A01G161600
TraesCS6A01G166100
TraesCS6A01G173200
TraesCS6A01G184500
TraesCS6A01G188600
TraesCS6A01G206600
TraesCS6A01G213900
TraesCS6A01G237500
TraesCS6A01G239600
TraesCS6A01G245600
TraesCS6A01G247100
TraesCS6A01G249200
TraesCS6A01G259600
TraesCS6A01G265300
TraesCS6A01G265600
TraesCS6A01G277800
TraesCS6A01G281900
TraesCS6A01G283700
TraesCS6A01G286500
TraesCS6A01G287100
TraesCS6A01G297000
TraesCS6A01G306200
TraesCS6A01G309900
TraesCS6A01G317900
TraesCS6A01G318600
TraesCS6A01G323500
TraesCS6A01G325600
TraesCS6A01G337300
TraesCS6A01G337600
TraesCS6A01G341400
TraesCS6A01G351000
TraesCS6A01G351900
TraesCS6A01G367300
TraesCS6A01G371000
TraesCS6A01G372100
TraesCS6A01G380800
TraesCS6A01G394700
TraesCS6A01G403300
TraesCS6A01G416100
TraesCS6A01G420400
TraesCS6B01G005600
TraesCS6B01G005700
TraesCS6B01G006500
TraesCS6B01G013500
TraesCS6B01G015300
TraesCS6B01G018700
TraesCS6B01G018800
TraesCS6B01G018900
TraesCS6B01G030300
TraesCS6B01G030800
TraesCS6B01G039200
TraesCS6B01G047100
TraesCS6B01G053200
TraesCS6B01G059100
TraesCS6B01G063100
TraesCS6B01G089800
TraesCS6B01G110900
TraesCS6B01G116200
TraesCS6B01G118000
TraesCS6B01G133500
TraesCS6B01G144400
TraesCS6B01G168100
TraesCS6B01G172300
TraesCS6B01G200900
TraesCS6B01G201300
TraesCS6B01G203300
TraesCS6B01G207200
TraesCS6B01G213500
TraesCS6B01G242400
TraesCS6B01G243900
TraesCS6B01G247700
TraesCS6B01G258700
TraesCS6B01G264600
TraesCS6B01G264900
TraesCS6B01G266000
TraesCS6B01G273200
TraesCS6B01G278800
TraesCS6B01G289300
TraesCS6B01G292000
TraesCS6B01G292500
TraesCS6B01G292900
TraesCS6B01G301000
TraesCS6B01G301600
TraesCS6B01G310200
TraesCS6B01G311300
TraesCS6B01G312000
TraesCS6B01G313600
TraesCS6B01G314500
TraesCS6B01G315500
TraesCS6B01G317300
TraesCS6B01G323100
TraesCS6B01G328300
TraesCS6B01G328400
TraesCS6B01G330500
TraesCS6B01G334600
TraesCS6B01G335300
TraesCS6B01G339700
TraesCS6B01G340700
TraesCS6B01G349500
TraesCS6B01G350600
TraesCS6B01G354100
TraesCS6B01G356200
TraesCS6B01G360800
TraesCS6B01G368000
TraesCS6B01G372900
TraesCS6B01G381900
TraesCS6B01G383700
TraesCS6B01G393400
TraesCS6B01G402100
TraesCS6B01G404000
TraesCS6B01G411800
TraesCS6B01G428000
TraesCS6B01G449000
TraesCS6D01G002200
TraesCS6D01G002800
TraesCS6D01G006500
TraesCS6D01G008900
TraesCS6D01G009600
TraesCS6D01G015100
TraesCS6D01G015400
TraesCS6D01G026700
TraesCS6D01G031500
TraesCS6D01G035000
TraesCS6D01G038900
TraesCS6D01G054600
TraesCS6D01G065100
TraesCS6D01G069400
TraesCS6D01G080200
TraesCS6D01G088200
TraesCS6D01G093000
TraesCS6D01G096000
TraesCS6D01G110800
TraesCS6D01G135300
TraesCS6D01G162300
TraesCS6D01G163800
TraesCS6D01G166500
TraesCS6D01G172100
TraesCS6D01G187800
TraesCS6D01G191800
TraesCS6D01G206000
TraesCS6D01G206100
TraesCS6D01G206200
TraesCS6D01G218900
TraesCS6D01G220200
TraesCS6D01G222000
TraesCS6D01G225400
TraesCS6D01G228000
TraesCS6D01G229300
TraesCS6D01G231200
TraesCS6D01G242600
TraesCS6D01G245400
TraesCS6D01G249200
TraesCS6D01G249800
TraesCS6D01G253700
TraesCS6D01G258300
TraesCS6D01G262400
TraesCS6D01G264200
TraesCS6D01G267200
TraesCS6D01G267900
TraesCS6D01G273900
TraesCS6D01G277200
TraesCS6D01G285300
TraesCS6D01G287600
TraesCS6D01G289300
TraesCS6D01G290000
TraesCS6D01G290800
TraesCS6D01G318100
TraesCS6D01G321600
TraesCS6D01G323500
TraesCS6D01G330500
TraesCS6D01G343400
TraesCS6D01G350300
TraesCS6D01G358400
TraesCS6D01G360200
TraesCS6D01G360600
TraesCS6D01G371400
TraesCS6D01G380000
TraesCS6D01G396400
TraesCS6D01G401300
TraesCS6D01G401400
TraesCS7A01G003500
TraesCS7A01G010200
TraesCS7A01G024600
TraesCS7A01G040900
TraesCS7A01G053900
TraesCS7A01G054500
TraesCS7A01G074500
TraesCS7A01G082200
TraesCS7A01G107500
TraesCS7A01G113600
TraesCS7A01G133200
TraesCS7A01G148300
TraesCS7A01G156600
TraesCS7A01G166500
TraesCS7A01G178300
TraesCS7A01G178500
TraesCS7A01G189300
TraesCS7A01G194300
TraesCS7A01G198500
TraesCS7A01G199900
TraesCS7A01G202700
TraesCS7A01G206000
TraesCS7A01G206100
TraesCS7A01G211600
TraesCS7A01G219700
TraesCS7A01G226000
TraesCS7A01G234300
TraesCS7A01G239800
TraesCS7A01G251200
TraesCS7A01G257600
TraesCS7A01G260100
TraesCS7A01G272400
TraesCS7A01G273400
TraesCS7A01G278500
TraesCS7A01G308100
TraesCS7A01G331100
TraesCS7A01G336300
TraesCS7A01G337000
TraesCS7A01G353800
TraesCS7A01G359700
TraesCS7A01G363300
TraesCS7A01G374800
TraesCS7A01G381400
TraesCS7A01G381500
TraesCS7A01G383400
TraesCS7A01G383700
TraesCS7A01G383800
TraesCS7A01G388600
TraesCS7A01G389500
TraesCS7A01G389600
TraesCS7A01G393600
TraesCS7A01G399100
TraesCS7A01G404400
TraesCS7A01G404700
TraesCS7A01G404900
TraesCS7A01G405000
TraesCS7A01G411600
TraesCS7A01G411700
TraesCS7A01G426700
TraesCS7A01G448900
TraesCS7A01G469300
TraesCS7A01G475100
TraesCS7A01G484600
TraesCS7A01G489300
TraesCS7A01G489400
TraesCS7A01G490000
TraesCS7A01G503200
TraesCS7A01G508100
TraesCS7A01G510800
TraesCS7A01G520600
TraesCS7A01G522200
TraesCS7A01G524200
TraesCS7A01G533200
TraesCS7A01G533900
TraesCS7A01G556800
TraesCS7A01G560100
TraesCS7A01G568400
TraesCS7B01G003500
TraesCS7B01G006100
TraesCS7B01G006200
TraesCS7B01G006300
TraesCS7B01G010100
TraesCS7B01G012800
TraesCS7B01G012900
TraesCS7B01G020300
TraesCS7B01G032300
TraesCS7B01G035800
TraesCS7B01G060400
TraesCS7B01G060700
TraesCS7B01G079100
TraesCS7B01G084000
TraesCS7B01G096300
TraesCS7B01G096600
TraesCS7B01G102700
TraesCS7B01G113000
TraesCS7B01G113100
TraesCS7B01G113200
TraesCS7B01G113300
TraesCS7B01G118600
TraesCS7B01G127700
TraesCS7B01G132600
TraesCS7B01G135400
TraesCS7B01G136200
TraesCS7B01G137900
TraesCS7B01G139900
TraesCS7B01G145200
TraesCS7B01G153600
TraesCS7B01G158100
TraesCS7B01G166200
TraesCS7B01G169700
TraesCS7B01G171300
TraesCS7B01G176400
TraesCS7B01G185600
TraesCS7B01G190700
TraesCS7B01G193600
TraesCS7B01G229400
TraesCS7B01G236500
TraesCS7B01G241900
TraesCS7B01G243200
TraesCS7B01G250700
TraesCS7B01G263100
TraesCS7B01G272200
TraesCS7B01G273200
TraesCS7B01G273800
TraesCS7B01G273900
TraesCS7B01G276200
TraesCS7B01G276300
TraesCS7B01G283300
TraesCS7B01G286600
TraesCS7B01G289600
TraesCS7B01G290500
TraesCS7B01G291300
TraesCS7B01G291400
TraesCS7B01G295600
TraesCS7B01G299700
TraesCS7B01G304100
TraesCS7B01G310900
TraesCS7B01G326700
TraesCS7B01G327000
TraesCS7B01G337100
TraesCS7B01G366600
TraesCS7B01G375600
TraesCS7B01G379500
TraesCS7B01G388200
TraesCS7B01G393200
TraesCS7B01G396800
TraesCS7B01G410700
TraesCS7B01G421700
TraesCS7B01G432200
TraesCS7B01G437000
TraesCS7B01G448900
TraesCS7B01G450400
TraesCS7B01G451200
TraesCS7B01G459300
TraesCS7B01G467100
TraesCS7B01G467200
TraesCS7B01G468800
TraesCS7B01G473200
TraesCS7B01G479300
TraesCS7B01G491100
TraesCS7B01G499300
TraesCS7D01G003800
TraesCS7D01G004000
TraesCS7D01G004700
TraesCS7D01G007300
TraesCS7D01G008100
TraesCS7D01G010000
TraesCS7D01G022600
TraesCS7D01G024500
TraesCS7D01G028900
TraesCS7D01G036600
TraesCS7D01G039200
TraesCS7D01G040200
TraesCS7D01G040300
TraesCS7D01G042400
TraesCS7D01G048400
TraesCS7D01G050200
TraesCS7D01G062300
TraesCS7D01G069500
TraesCS7D01G076700
TraesCS7D01G085900
TraesCS7D01G095900
TraesCS7D01G096000
TraesCS7D01G099300
TraesCS7D01G101900
TraesCS7D01G108900
TraesCS7D01G110800
TraesCS7D01G111200
TraesCS7D01G119800
TraesCS7D01G134000
TraesCS7D01G142100
TraesCS7D01G157000
TraesCS7D01G161900
TraesCS7D01G168700
TraesCS7D01G180200
TraesCS7D01G180400
TraesCS7D01G180500
TraesCS7D01G190300
TraesCS7D01G195900
TraesCS7D01G208600
TraesCS7D01G211000
TraesCS7D01G221900
TraesCS7D01G222500
TraesCS7D01G228500
TraesCS7D01G232200
TraesCS7D01G234500
TraesCS7D01G237600
TraesCS7D01G237700
TraesCS7D01G251100
TraesCS7D01G261100
TraesCS7D01G268500
TraesCS7D01G271200
TraesCS7D01G273400
TraesCS7D01G273500
TraesCS7D01G276300
TraesCS7D01G278300
TraesCS7D01G302000
TraesCS7D01G323900
TraesCS7D01G339800
TraesCS7D01G346700
TraesCS7D01G350800
TraesCS7D01G352300
TraesCS7D01G358400
TraesCS7D01G363100
TraesCS7D01G366000
TraesCS7D01G367400
TraesCS7D01G369000
TraesCS7D01G375700
TraesCS7D01G377800
TraesCS7D01G380300
TraesCS7D01G383300
TraesCS7D01G384500
TraesCS7D01G385500
TraesCS7D01G385700
TraesCS7D01G388900
TraesCS7D01G397900
TraesCS7D01G398900
TraesCS7D01G399000
TraesCS7D01G419200
TraesCS7D01G428000
TraesCS7D01G429000
TraesCS7D01G442300
TraesCS7D01G456900
TraesCS7D01G462600
TraesCS7D01G472000
TraesCS7D01G476400
TraesCS7D01G478900
TraesCS7D01G500200
TraesCS7D01G510300
TraesCS7D01G511500
TraesCS7D01G511600
TraesCS7D01G520500
TraesCS7D01G521400
TraesCS7D01G522300
TraesCS7D01G531900
TraesCS7D01G549800
TraesCS7D01G553900
TraesCSU01G000200
TraesCSU01G001200
TraesCSU01G012200
TraesCSU01G014100
TraesCSU01G017800
TraesCSU01G017900
TraesCSU01G021800
TraesCSU01G032500
TraesCSU01G033600
TraesCSU01G033700
TraesCSU01G035000
TraesCSU01G066200
TraesCSU01G066300
TraesCSU01G066400
TraesCSU01G069100
TraesCSU01G073000
TraesCSU01G077900
TraesCSU01G102100
TraesCSU01G108000
TraesCSU01G114300
TraesCSU01G134000
TraesCSU01G134900
TraesCSU01G142800
TraesCSU01G142900
TraesCSU01G143000
TraesCSU01G203800
TraesCSU01G250300
TraesCSU01G253700

## Sheet: FD4
Fg_down & GA_up
Gene list (286)	0.0402817	Gene Count:	233
TraesCS1A01G084900		Background Gene Count:	77079
TraesCS1A01G096300		Ontology:	G:\Software\GOAnalyzer\Deployment\Data\gofiles\gene_ontology_edit.obo
TraesCS1A01G108500		Annotation:	G:\Software\GOAnalyzer\Deployment\Data\gofiles\\gene_association.UserDefined
TraesCS1A01G175500		Hierarchy:	All
TraesCS1A01G234600		Correction:	Benjamini FDR
TraesCS1A01G235700		Max Path Length From Leaf:	N/A
TraesCS1A01G238600		Min Path Length From Root:	3
TraesCS1A01G242400
TraesCS1A01G250100		GO ID	Description	Total Genes	Matched Gene Counts	P-Value	Corrected P-Value	Matched Genes
TraesCS1A01G312000		GO:0004564	beta-fructofuranosidase activity	32	10	3.19073e-18	4.80206e-15	TraesCS6A01G023200;TraesCS6B01G031700;TraesCS6D01G026600;TraesCS6D01G026500;TraesCS6B01G031500;TraesCS6B01G031600;TraesCS6A01G023300;TraesCS6D01G026400;TraesCS6B01G031300;TraesCS6D01G026300
TraesCS1A01G363800		GO:0090599	alpha-glucosidase activity	32	10	3.19073e-18	7.20149e-15	TraesCS6A01G023200;TraesCS6B01G031700;TraesCS6D01G026600;TraesCS6D01G026500;TraesCS6B01G031500;TraesCS6B01G031600;TraesCS6A01G023300;TraesCS6D01G026400;TraesCS6B01G031300;TraesCS6D01G026300
TraesCS1A01G406300		GO:0004575	sucrose alpha-glucosidase activity	32	10	3.19073e-18	1.44062e-14	TraesCS6A01G023200;TraesCS6B01G031700;TraesCS6D01G026600;TraesCS6D01G026500;TraesCS6B01G031500;TraesCS6B01G031600;TraesCS6A01G023300;TraesCS6D01G026400;TraesCS6B01G031300;TraesCS6D01G026300
TraesCS1A01G444100		GO:0015926	glucosidase activity	59	11	3.73841e-17	4.21693e-14	TraesCS6A01G023200;TraesCS6B01G031700;TraesCS6D01G026600;TraesCS6D01G026500;TraesCS6B01G031500;TraesCS6B01G031600;TraesCS6A01G023300;TraesCS7A01G450500;TraesCS6D01G026400;TraesCS6B01G031300;TraesCS6D01G026300
TraesCS1B01G102100		GO:0004553	hydrolase activity, hydrolyzing O-glycosyl compounds	1509	18	1.00695e-06	0.000909273	TraesCS6B01G031700;TraesCS7D01G418600;TraesCS6B01G031500;TraesCS6B01G031600;TraesCS4D01G013600;TraesCS7A01G450500;TraesCS7B01G327400;TraesCS6A01G023200;TraesCS6D01G026600;TraesCS6D01G026500;TraesCS1A01G234600;TraesCS1D01G312800;TraesCS7A01G427100;TraesCS6A01G023300;TraesCS6A01G303200;TraesCS6D01G026400;TraesCS6B01G031300;TraesCS6D01G026300
TraesCS1B01G127400		GO:0016798	hydrolase activity, acting on glycosyl bonds	1691	19	1.20598e-06	0.0009069	TraesCS6B01G031700;TraesCS7D01G418600;TraesCS6B01G031500;TraesCS6B01G031600;TraesCS4D01G013600;TraesCS7A01G450500;TraesCS3A01G087400;TraesCS7B01G327400;TraesCS6A01G023200;TraesCS6D01G026600;TraesCS6D01G026500;TraesCS1A01G234600;TraesCS1D01G312800;TraesCS7A01G427100;TraesCS6A01G023300;TraesCS6A01G303200;TraesCS6D01G026400;TraesCS6B01G031300;TraesCS6D01G026300
TraesCS1B01G139400		GO:0006308	DNA catabolic process	62	5	1.35947e-06	0.000876859	TraesCS2D01G507900;TraesCS2A01G507400;TraesCS2A01G507500;TraesCS2B01G535500;TraesCS2B01G535400
TraesCS1B01G142000		GO:0006814	sodium ion transport	66	5	1.85915e-06	0.00104856	TraesCS7D01G243000;TraesCS3D01G188000;TraesCSU01G096900;TraesCS3B01G213600;TraesCS7A01G244400
TraesCS1B01G167800		GO:0070982	L-asparagine metabolic process	9	3	2.26e-06	0.00101926	TraesCS5A01G153900;TraesCS5D01G159100;TraesCS5B01G152600
TraesCS1B01G168500		GO:0070981	L-asparagine biosynthetic process	9	3	2.26e-06	0.00113226	TraesCS5A01G153900;TraesCS5D01G159100;TraesCS5B01G152600
TraesCS1B01G232700		GO:0016787	hydrolase activity	9814	54	8.13356e-06	0.00333476	TraesCS7D01G418600;TraesCS5A01G315700;TraesCS3A01G346900;TraesCS5A01G084100;TraesCS2A01G507500;TraesCS4A01G085300;TraesCS2B01G535500;TraesCS7B01G327400;TraesCS6A01G023200;TraesCS2D01G507900;TraesCS1A01G235700;TraesCS4A01G252900;TraesCS1A01G250100;TraesCS2A01G130200;TraesCS6B01G031700;TraesCS2D01G132200;TraesCS6B01G031500;TraesCS3B01G193000;TraesCS4D01G210900;TraesCS6A01G311000;TraesCS6D01G026500;…
TraesCS1B01G274200		GO:0006629	lipid metabolic process	2608	22	1.68344e-05	0.00632972	TraesCS4D01G093600;TraesCS7A01G501400;TraesCS2B01G530000;TraesCS5A01G084100;TraesCS7A01G248800;TraesCS2A01G113600;TraesCS2D01G393900;TraesCS4A01G218400;TraesCS6A01G311000;TraesCS2D01G545800;TraesCS7D01G103100;TraesCS6B01G392700;TraesCS1D01G090800;TraesCS4B01G070500;TraesCS4B01G097200;TraesCS1D01G420400;TraesCS6D01G260300;TraesCS1B01G168500;TraesCS2A01G501900;TraesCS6A01G233100;TraesCS3A01G241100;…
TraesCS1B01G308900		GO:0072330	monocarboxylic acid biosynthetic process	897	12	2.2142e-05	0.00768327	TraesCS7D01G103100;TraesCS4D01G093600;TraesCS7A01G501400;TraesCS4B01G097200;TraesCS5A01G153900;TraesCS5D01G159100;TraesCS7B01G019600;TraesCS1B01G142000;TraesCS2D01G393900;TraesCS1B01G168500;TraesCS4A01G218400;TraesCS5B01G152600
TraesCS1B01G323700		GO:0004066	asparagine synthase (glutamine-hydrolyzing) activity	20	3	2.99258e-05	0.00843908	TraesCS5A01G153900;TraesCS5D01G159100;TraesCS5B01G152600
TraesCS1B01G441300		GO:0006528	asparagine metabolic process	20	3	2.99258e-05	0.00900767	TraesCS5A01G153900;TraesCS5D01G159100;TraesCS5B01G152600
TraesCS1B01G478600		GO:0006529	asparagine biosynthetic process	20	3	2.99258e-05	0.00963611	TraesCS5A01G153900;TraesCS5D01G159100;TraesCS5B01G152600
TraesCS1D01G086300		GO:0006863	purine nucleobase transport	31	3	0.000115133	0.0305103	TraesCS2A01G123900;TraesCS2D01G126700;TraesCS2B01G145800
TraesCS1D01G090800		GO:0015851	nucleobase transport	33	3	0.000139125	0.0347813	TraesCS2A01G123900;TraesCS2D01G126700;TraesCS2B01G145800
TraesCS1D01G105300		GO:0006633	fatty acid biosynthetic process	444	7	0.000444659	0.105384	TraesCS7D01G103100;TraesCS4D01G093600;TraesCS7A01G501400;TraesCS4B01G097200;TraesCS2D01G393900;TraesCS1B01G168500;TraesCS4A01G218400
TraesCS1D01G147000		GO:0032787	monocarboxylic acid metabolic process	1450	13	0.000532706	0.119859	TraesCS4D01G093600;TraesCS7A01G501400;TraesCS5A01G153900;TraesCS2D01G393900;TraesCS4A01G218400;TraesCS5B01G152600;TraesCS7D01G103100;TraesCS6B01G392700;TraesCS4B01G097200;TraesCS5D01G159100;TraesCS7B01G019600;TraesCS1B01G142000;TraesCS1B01G168500
TraesCS1D01G292100		GO:0046685	response to arsenic-containing substance	12	2	0.000588633	0.126556	TraesCS2A01G130200;TraesCS2D01G132200
TraesCS1D01G312800		GO:0019439	aromatic compound catabolic process	775	9	0.000652262	0.133714	TraesCS2D01G507900;TraesCS7B01G019600;TraesCS1B01G142000;TraesCS2A01G507400;TraesCS2A01G507500;TraesCS2B01G535500;TraesCS2B01G535400;TraesCS4A01G429700;TraesCS3A01G087400
TraesCS1D01G420400		GO:0090305	nucleic acid phosphodiester bond hydrolysis	349	6	0.000727148	0.142521	TraesCS2D01G507900;TraesCS7D01G308500;TraesCS2A01G507400;TraesCS2A01G507500;TraesCS2B01G535500;TraesCS2B01G535400
TraesCS1D01G452100		GO:0034655	nucleobase-containing compound catabolic process	485	7	0.000746902	0.140418	TraesCS2D01G507900;TraesCS1B01G142000;TraesCS2A01G507400;TraesCS2A01G507500;TraesCS2B01G535500;TraesCS2B01G535400;TraesCS3A01G087400
TraesCS2A01G075200		GO:1901361	organic cyclic compound catabolic process	792	9	0.000759678	0.136742	TraesCS2D01G507900;TraesCS7B01G019600;TraesCS1B01G142000;TraesCS2A01G507400;TraesCS2A01G507500;TraesCS2B01G535500;TraesCS2B01G535400;TraesCS4A01G429700;TraesCS3A01G087400
TraesCS2A01G113600		GO:0009706	chloroplast inner membrane	59	3	0.000782326	0.135342	TraesCS2A01G123900;TraesCS2D01G126700;TraesCS2B01G145800
TraesCS2A01G123900		GO:0044270	cellular nitrogen compound catabolic process	641	8	0.000817032	0.136444	TraesCS2D01G507900;TraesCS7B01G019600;TraesCS1B01G142000;TraesCS2A01G507400;TraesCS2A01G507500;TraesCS2B01G535500;TraesCS2B01G535400;TraesCS3A01G087400
TraesCS2A01G130200		GO:0046700	heterocycle catabolic process	643	8	0.000833494	0.134193	TraesCS2D01G507900;TraesCS7B01G019600;TraesCS1B01G142000;TraesCS2A01G507400;TraesCS2A01G507500;TraesCS2B01G535500;TraesCS2B01G535400;TraesCS3A01G087400
TraesCS2A01G338800		GO:0005975	carbohydrate metabolic process	2990	20	0.000836243	0.129618	TraesCS6B01G031700;TraesCS7D01G418600;TraesCS6B01G031500;TraesCS6B01G031600;TraesCS4D01G013600;TraesCS4A01G140000;TraesCS7A01G450500;TraesCS7B01G327400;TraesCS6A01G023200;TraesCS6D01G026600;TraesCS6D01G026500;TraesCS1A01G234600;TraesCS1D01G312800;TraesCS7A01G427100;TraesCS6A01G023300;TraesCS1B01G142000;TraesCS6A01G303200;TraesCS6D01G026400;TraesCS6B01G031300;TraesCS6D01G026300
TraesCS2A01G377400		GO:0006631	fatty acid metabolic process	648	8	0.000875818	0.131373	TraesCS7D01G103100;TraesCS4D01G093600;TraesCS6B01G392700;TraesCS7A01G501400;TraesCS4B01G097200;TraesCS2D01G393900;TraesCS1B01G168500;TraesCS4A01G218400
TraesCS2A01G378300		GO:0009528	plastid inner membrane	62	3	0.000904086	0.131093	TraesCS2A01G123900;TraesCS2D01G126700;TraesCS2B01G145800
TraesCS2A01G404000		GO:0010155	regulation of proton transport	63	3	0.000947184	0.133553	TraesCS7D01G407700;TraesCS7B01G314500;TraesCS7A01G414600
TraesCS2A01G501900		GO:1904062	regulation of cation transmembrane transport	66	3	0.00108422	0.147453	TraesCS7D01G407700;TraesCS7B01G314500;TraesCS7A01G414600
TraesCS2A01G507400		GO:0008610	lipid biosynthetic process	1402	12	0.00128286	0.169337	TraesCS7D01G103100;TraesCS4D01G093600;TraesCS7A01G501400;TraesCS4B01G070500;TraesCS4B01G097200;TraesCS7A01G248800;TraesCS2D01G393900;TraesCS1B01G168500;TraesCS2A01G501900;TraesCS4A01G218400;TraesCS3A01G266800;TraesCS2D01G545800
TraesCS2A01G507500		GO:0003913	DNA photolyase activity	18	2	0.00134833	0.173935	TraesCS7D01G476200;TraesCS7B01G392900
TraesCS2A01G544800		GO:0046777	protein autophosphorylation	75	3	0.00156827	0.196033	TraesCS7D01G407700;TraesCS7B01G314500;TraesCS7A01G414600
TraesCS2A01G551000		GO:0000156	phosphorelay response regulator activity	79	3	0.00182039	0.222088	TraesCS1A01G444100;TraesCS1B01G478600;TraesCS1D01G452100
TraesCS2A01G558300		GO:0044283	small molecule biosynthetic process	1875	14	0.00187478	0.221224	TraesCS4D01G093600;TraesCS7A01G501400;TraesCS3D01G339300;TraesCS5A01G153900;TraesCS2D01G393900;TraesCS4A01G218400;TraesCS3A01G345200;TraesCS5B01G152600;TraesCS7D01G103100;TraesCS4B01G097200;TraesCS5D01G159100;TraesCS7B01G019600;TraesCS1B01G142000;TraesCS1B01G168500
TraesCS2B01G091500		GO:0043565	sequence-specific DNA binding	1091	10	0.00196181	0.225609	TraesCS1B01G127400;TraesCS3B01G314600;TraesCS1A01G312000;TraesCS6B01G364000;TraesCS1D01G105300;TraesCS3D01G280600;TraesCS1A01G096300;TraesCS1B01G232700;TraesCS3A01G378700;TraesCS3A01G280800
TraesCS2B01G145800		GO:0004519	endonuclease activity	291	5	0.00201778	0.225991	TraesCS2D01G507900;TraesCS2A01G507400;TraesCS2A01G507500;TraesCS2B01G535500;TraesCS2B01G535400
TraesCS2B01G151800		GO:0034762	regulation of transmembrane transport	84	3	0.00216926	0.232111	TraesCS7D01G407700;TraesCS7B01G314500;TraesCS7A01G414600
TraesCS2B01G175800		GO:0034765	regulation of ion transmembrane transport	84	3	0.00216926	0.238619	TraesCS7D01G407700;TraesCS7B01G314500;TraesCS7A01G414600
TraesCS2B01G196700		GO:0009066	aspartate family amino acid metabolic process	179	4	0.0022264	0.233772	TraesCS6A01G344000;TraesCS5A01G153900;TraesCS5D01G159100;TraesCS5B01G152600
TraesCS2B01G333200		GO:0051261	protein depolymerization	24	2	0.0024034	0.24034	TraesCS5B01G491800;TraesCS5A01G478800
TraesCS2B01G399700		GO:0030042	actin filament depolymerization	24	2	0.0024034	0.245147	TraesCS5B01G491800;TraesCS5A01G478800
TraesCS2B01G403100		GO:0003333	amino acid transmembrane transport	89	3	0.00255697	0.250583	TraesCS2A01G123900;TraesCS2D01G126700;TraesCS2B01G145800
TraesCS2B01G418200		GO:0046394	carboxylic acid biosynthetic process	1534	12	0.00268516	0.257776	TraesCS7D01G103100;TraesCS4D01G093600;TraesCS7A01G501400;TraesCS4B01G097200;TraesCS5A01G153900;TraesCS5D01G159100;TraesCS7B01G019600;TraesCS1B01G142000;TraesCS2D01G393900;TraesCS1B01G168500;TraesCS4A01G218400;TraesCS5B01G152600
TraesCS2B01G421900		GO:0016053	organic acid biosynthetic process	1536	12	0.00271342	0.255061	TraesCS7D01G103100;TraesCS4D01G093600;TraesCS7A01G501400;TraesCS4B01G097200;TraesCS5A01G153900;TraesCS5D01G159100;TraesCS7B01G019600;TraesCS1B01G142000;TraesCS2D01G393900;TraesCS1B01G168500;TraesCS4A01G218400;TraesCS5B01G152600
TraesCS2B01G530000		GO:0044255	cellular lipid metabolic process	1757	13	0.00291483	0.268164	TraesCS4D01G093600;TraesCS7A01G501400;TraesCS7A01G248800;TraesCS2D01G393900;TraesCS4A01G218400;TraesCS7D01G103100;TraesCS6B01G392700;TraesCS4B01G070500;TraesCS4B01G097200;TraesCS1B01G168500;TraesCS2A01G501900;TraesCS6A01G233100;TraesCS3A01G266800
TraesCS2B01G535400		GO:0004753	saccharopine dehydrogenase activity	1	1	0.00302287	0.238807	TraesCS6A01G344000
TraesCS2B01G535500		GO:0006554	lysine catabolic process	1	1	0.00302287	0.24183	TraesCS6A01G344000
TraesCS2B01G582000		GO:0046440	L-lysine metabolic process	1	1	0.00302287	0.247876	TraesCS6A01G344000
TraesCS2D01G069000		GO:0019477	L-lysine catabolic process	1	1	0.00302287	0.250898	TraesCS6A01G344000
TraesCS2D01G112900		GO:0019474	L-lysine catabolic process to acetyl-CoA	1	1	0.00302287	0.256944	TraesCS6A01G344000
TraesCS2D01G126700		GO:0033512	L-lysine catabolic process to acetyl-CoA via saccharopine	1	1	0.00302287	0.259967	TraesCS6A01G344000
TraesCS2D01G131900		GO:0047130	saccharopine dehydrogenase (NADP+, L-lysine-forming) activity	1	1	0.00302287	0.266013	TraesCS6A01G344000
TraesCS2D01G132200		GO:0047131	saccharopine dehydrogenase (NAD+, L-glutamate-forming) activity	1	1	0.00302287	0.272059	TraesCS6A01G344000
TraesCS2D01G155700		GO:0016884	carbon-nitrogen ligase activity, with glutamine as amido-N-donor	101	3	0.00365398	0.281357	TraesCS5A01G153900;TraesCS5D01G159100;TraesCS5B01G152600
TraesCS2D01G391800		GO:0009415	response to water	209	4	0.00387648	0.294613	TraesCS6D01G333000;TraesCS6D01G333200;TraesCS7D01G549900;TraesCS6B01G383600
TraesCS2D01G392200		GO:0016926	protein desumoylation	32	2	0.00425102	0.314575	TraesCS6A01G344000;TraesCS7D01G308500
TraesCS2D01G393900		GO:0050665	hydrogen peroxide biosynthetic process	32	2	0.00425102	0.318826	TraesCS6A01G344000;TraesCS7D01G308500
TraesCS2D01G401000		GO:0003700	DNA-binding transcription factor activity	2075	14	0.00460083	0.33126	TraesCS1B01G127400;TraesCS3B01G314600;TraesCS1D01G105300;TraesCS4B01G245700;TraesCS1A01G096300;TraesCS1B01G232700;TraesCS1A01G312000;TraesCS6B01G364000;TraesCS3D01G280600;TraesCS7B01G020800;TraesCS1B01G441300;TraesCS3A01G378700;TraesCS3A01G280800;TraesCS7A01G122100
TraesCS2D01G488500		GO:0008154	actin polymerization or depolymerization	34	2	0.00478905	0.340023	TraesCS5B01G491800;TraesCS5A01G478800
TraesCS2D01G507900		GO:0016021	integral component of membrane	7362	35	0.0049648	0.347536	TraesCS4D01G093600;TraesCS4D01G104200;TraesCS7A01G248800;TraesCS7B01G050500;TraesCS5D01G369400;TraesCS2D01G393900;TraesCS7D01G206200;TraesCS7B01G088100;TraesCS4A01G429700;TraesCS4D01G125700;TraesCS2B01G145800;TraesCS2A01G123900;TraesCS6A01G023200;TraesCS6B01G392700;TraesCS4B01G097200;TraesCS5D01G074300;TraesCS6B01G362400;TraesCS6A01G023300;TraesCS4A01G203400;TraesCS4D01G356300;TraesCS4A01G004400;…
TraesCS2D01G545800		GO:0030001	metal ion transport	860	8	0.00496722	0.342738	TraesCS5D01G250700;TraesCS7D01G243000;TraesCS3D01G188000;TraesCSU01G096900;TraesCS3B01G213600;TraesCS7A01G244400;TraesCS2D01G392200;TraesCS5B01G242000
TraesCS3A01G066600		GO:1903825	organic acid transmembrane transport	116	3	0.00537644	0.360221	TraesCS2A01G123900;TraesCS2D01G126700;TraesCS2B01G145800
TraesCS3A01G087400		GO:1905039	carboxylic acid transmembrane transport	116	3	0.00537644	0.365598	TraesCS2A01G123900;TraesCS2D01G126700;TraesCS2B01G145800
TraesCS3A01G091000		GO:0031224	intrinsic component of membrane	7435	35	0.00577689	0.381275	TraesCS4D01G093600;TraesCS4D01G104200;TraesCS7A01G248800;TraesCS7B01G050500;TraesCS5D01G369400;TraesCS2D01G393900;TraesCS7D01G206200;TraesCS7B01G088100;TraesCS4A01G429700;TraesCS4D01G125700;TraesCS2B01G145800;TraesCS2A01G123900;TraesCS6A01G023200;TraesCS6B01G392700;TraesCS4B01G097200;TraesCS5D01G074300;TraesCS6B01G362400;TraesCS6A01G023300;TraesCS4A01G203400;TraesCS4D01G356300;TraesCS4A01G004400;…
TraesCS3A01G107000		GO:0050263	ribosylpyrimidine nucleosidase activity	2	1	0.00603665	0.380309	TraesCS3A01G087400
TraesCS3A01G241100		GO:0045437	uridine nucleosidase activity	2	1	0.00603665	0.386345	TraesCS3A01G087400
TraesCS3A01G252100		GO:0010295	(+)-abscisic acid 8'-hydroxylase activity	2	1	0.00603665	0.392382	TraesCS5D01G244900
TraesCS3A01G266800		GO:0046527	glucosyltransferase activity	380	5	0.00623075	0.386307	TraesCS7D01G418600;TraesCS7A01G427100;TraesCS4A01G140000;TraesCS3A01G087400;TraesCS7B01G327400
TraesCS3A01G280800		GO:0080019	fatty-acyl-CoA reductase (alcohol-forming) activity	40	2	0.00657981	0.401368	TraesCS5A01G531300;TraesCS4D01G356300
TraesCS3A01G345200		GO:0016491	oxidoreductase activity	6975	33	0.00683566	0.416975	TraesCS4D01G093600;TraesCS5A01G044700;TraesCS2A01G544800;TraesCS5A01G531300;TraesCS7A01G248800;TraesCS5B01G566100;TraesCS6A01G320700;TraesCS2D01G393900;TraesCS2A01G378300;TraesCS4A01G429700;TraesCS6A01G344000;TraesCS7A01G211200;TraesCS4B01G097200;TraesCS5D01G244900;TraesCS6D01G260300;TraesCS7B01G118200;TraesCS1B01G274200;TraesCS4B01G102500;TraesCS4D01G356300;TraesCS6B01G406300;TraesCS2B01G091500;…
TraesCS3A01G346900		GO:1903409	reactive oxygen species biosynthetic process	41	2	0.00690354	0.414213	TraesCS6A01G344000;TraesCS7D01G308500
TraesCS3A01G364500		GO:0016788	hydrolase activity, acting on ester bonds	2434	15	0.00763318	0.450358	TraesCS2B01G530000;TraesCS4D01G210900;TraesCS5A01G084100;TraesCS2A01G507400;TraesCS2A01G507500;TraesCS2B01G535500;TraesCS2B01G535400;TraesCS6A01G311000;TraesCS3D01G249000;TraesCS1D01G090800;TraesCS2D01G507900;TraesCS4B01G210100;TraesCS4B01G070500;TraesCS1D01G420400;TraesCS7A01G428800
TraesCS3A01G365800		GO:0042743	hydrogen peroxide metabolic process	259	4	0.00818346	0.47464	TraesCS6A01G344000;TraesCS7A01G211200;TraesCS7D01G308500;TraesCS7B01G118200
TraesCS3A01G378700		GO:0009941	chloroplast envelope	576	6	0.00852961	0.486188	TraesCS2A01G123900;TraesCS7D01G407700;TraesCS7B01G314500;TraesCS2D01G126700;TraesCS2B01G145800;TraesCS7A01G414600
TraesCS3A01G408200		GO:0043269	regulation of ion transport	140	3	0.0090058	0.513331	TraesCS7D01G407700;TraesCS7B01G314500;TraesCS7A01G414600
TraesCS3B01G193000		GO:0042972	licheninase activity	3	1	0.00904135	0.433985	TraesCS1A01G234600
TraesCS3B01G213600		GO:0046102	inosine metabolic process	3	1	0.00904135	0.433985	TraesCS3A01G087400
TraesCS3B01G289500		GO:0006148	inosine catabolic process	3	1	0.00904135	0.443026	TraesCS3A01G087400
TraesCS3B01G314600		GO:0008477	purine nucleosidase activity	3	1	0.00904135	0.443026	TraesCS3A01G087400
TraesCS3B01G336900		GO:0047724	inosine nucleosidase activity	3	1	0.00904135	0.452067	TraesCS3A01G087400
TraesCS3B01G359400		GO:0106019	phosphatidylinositol-4,5-bisphosphate phosphatase activity	3	1	0.00904135	0.452067	TraesCS4B01G070500
TraesCS3B01G377300		GO:0004439	phosphatidylinositol-4,5-bisphosphate 5-phosphatase activity	3	1	0.00904135	0.461109	TraesCS4B01G070500
TraesCS3B01G378600		GO:0046030	inositol trisphosphate phosphatase activity	3	1	0.00904135	0.461109	TraesCS4B01G070500
TraesCS3D01G034200		GO:0004445	inositol-polyphosphate 5-phosphatase activity	3	1	0.00904135	0.47015	TraesCS4B01G070500
TraesCS3D01G084900		GO:0034594	phosphatidylinositol trisphosphate phosphatase activity	3	1	0.00904135	0.479192	TraesCS4B01G070500
TraesCS3D01G122100		GO:0034485	phosphatidylinositol-3,4,5-trisphosphate 5-phosphatase activity	3	1	0.00904135	0.479192	TraesCS4B01G070500
TraesCS3D01G188000		GO:0052658	inositol-1,4,5-trisphosphate 5-phosphatase activity	3	1	0.00904135	0.488233	TraesCS4B01G070500
TraesCS3D01G249000		GO:0052743	inositol tetrakisphosphate phosphatase activity	3	1	0.00904135	0.497274	TraesCS4B01G070500
TraesCS3D01G249400		GO:0052659	inositol-1,3,4,5-tetrakisphosphate 5-phosphatase activity	3	1	0.00904135	0.497274	TraesCS4B01G070500
TraesCS3D01G276600		GO:0015140	malate transmembrane transporter activity	3	1	0.00904135	0.506316	TraesCS7A01G244400
TraesCS3D01G280600		GO:0016762	xyloglucan:xyloglucosyl transferase activity	142	3	0.00935898	0.439872	TraesCS7D01G418600;TraesCS7A01G427100;TraesCS7B01G327400
TraesCS3D01G339300		GO:0009526	plastid envelope	590	6	0.00952472	0.447662	TraesCS2A01G123900;TraesCS7D01G407700;TraesCS7B01G314500;TraesCS2D01G126700;TraesCS2B01G145800;TraesCS7A01G414600
TraesCS3D01G340500		GO:0051049	regulation of transport	145	3	0.00990375	0.455572	TraesCS7D01G407700;TraesCS7B01G314500;TraesCS7A01G414600
TraesCS3D01G354300		GO:0010228	vegetative to reproductive phase transition of meristem	275	4	0.0100355	0.461634	TraesCS2A01G130200;TraesCS6A01G344000;TraesCS2D01G132200;TraesCS7D01G308500
TraesCS3D01G357900		GO:0010411	xyloglucan metabolic process	147	3	0.010277	0.462464	TraesCS7D01G418600;TraesCS7A01G427100;TraesCS7B01G327400
TraesCS3D01G358900		GO:0006865	amino acid transport	151	3	0.0110477	0.497146	TraesCS2A01G123900;TraesCS2D01G126700;TraesCS2B01G145800
TraesCS3D01G461600		GO:0032958	inositol phosphate biosynthetic process	53	2	0.0113291	0.487153	TraesCS3D01G339300;TraesCS3A01G345200
TraesCS3D01G474800		GO:0033517	myo-inositol hexakisphosphate metabolic process	53	2	0.0113291	0.498482	TraesCS3D01G339300;TraesCS3A01G345200
TraesCS4A01G004400		GO:0010264	myo-inositol hexakisphosphate biosynthetic process	53	2	0.0113291	0.498482	TraesCS3D01G339300;TraesCS3A01G345200
TraesCS4A01G085300		GO:0055114	oxidation-reduction process	6698	31	0.0117044	0.503291	TraesCS4D01G093600;TraesCS2A01G544800;TraesCS5A01G531300;TraesCS7A01G248800;TraesCS5B01G566100;TraesCS6A01G320700;TraesCS2D01G393900;TraesCS2A01G378300;TraesCS4A01G429700;TraesCS6A01G344000;TraesCS7A01G211200;TraesCS4B01G097200;TraesCS5D01G244900;TraesCS6D01G260300;TraesCS7B01G118200;TraesCS1B01G274200;TraesCS4B01G102500;TraesCS4D01G356300;TraesCS6B01G406300;TraesCS2B01G091500;TraesCS7A01G501400;…
TraesCS4A01G086400		GO:0034595	phosphatidylinositol phosphate 5-phosphatase activity	4	1	0.012037	0.493517	TraesCS4B01G070500
TraesCS4A01G094600		GO:0034593	phosphatidylinositol bisphosphate phosphatase activity	4	1	0.012037	0.505554	TraesCS4B01G070500
TraesCS4A01G103900		GO:0106018	phosphatidylinositol-3,5-bisphosphate phosphatase activity	4	1	0.012037	0.505554	TraesCS4B01G070500
TraesCS4A01G140000		GO:0043813	phosphatidylinositol-3,5-bisphosphate 5-phosphatase activity	4	1	0.012037	0.517591	TraesCS4B01G070500
TraesCS4A01G203400		GO:0006413	translational initiation	156	3	0.0120569	0.494332	TraesCS7D01G407700;TraesCS7B01G314500;TraesCS7A01G414600
TraesCS4A01G218400		GO:0032879	regulation of localization	160	3	0.0129011	0.528946	TraesCS7D01G407700;TraesCS7B01G314500;TraesCS7A01G414600
TraesCS4A01G242800		GO:0044248	cellular catabolic process	2352	14	0.012932	0.517282	TraesCS2A01G507400;TraesCS2A01G507500;TraesCS2B01G535500;TraesCS2B01G535400;TraesCS4A01G429700;TraesCS5B01G152600;TraesCS3A01G087400;TraesCS6A01G344000;TraesCS6B01G392700;TraesCS7A01G211200;TraesCS2D01G507900;TraesCS7B01G019600;TraesCS7B01G118200;TraesCS1B01G142000
TraesCS4A01G252900		GO:0009067	aspartate family amino acid biosynthetic process	163	3	0.013556	0.542238	TraesCS5A01G153900;TraesCS5D01G159100;TraesCS5B01G152600
TraesCS4A01G278000		GO:0071704	organic substance metabolic process	24369	90	0.0137336	0.535611	TraesCS7D01G418600;TraesCS1B01G127400;TraesCS4D01G093600;TraesCS3A01G346900;TraesCS5A01G084100;TraesCS7A01G248800;TraesCS2A01G507500;TraesCS2B01G535500;TraesCS4A01G140000;TraesCS4A01G429700;TraesCS5B01G152600;TraesCS7A01G414600;TraesCS7B01G327400;TraesCS6A01G023200;TraesCS6A01G344000;TraesCS2D01G507900;TraesCS1A01G235700;TraesCS7B01G019600;TraesCS4A01G252900;TraesCS1B01G142000;TraesCS6A01G233100;…
TraesCS4A01G297800		GO:0032984	protein-containing complex disassembly	59	2	0.0139013	0.542149	TraesCS5B01G491800;TraesCS5A01G478800
TraesCS4A01G366000		GO:0043624	cellular protein complex disassembly	59	2	0.0139013	0.542149	TraesCS5B01G491800;TraesCS5A01G478800
TraesCS4A01G423600		GO:0031969	chloroplast membrane	166	3	0.0142294	0.540717	TraesCS2A01G123900;TraesCS2D01G126700;TraesCS2B01G145800
TraesCS4A01G429700		GO:0072593	reactive oxygen species metabolic process	311	4	0.0151423	0.575406	TraesCS6A01G344000;TraesCS7A01G211200;TraesCS7D01G308500;TraesCS7B01G118200
TraesCS4A01G474100		GO:0098656	anion transmembrane transport	170	3	0.0151564	0.575945	TraesCS2A01G123900;TraesCS2D01G126700;TraesCS2B01G145800
TraesCS4A01G484600		GO:0022411	cellular component disassembly	62	2	0.0152731	0.565104	TraesCS5B01G491800;TraesCS5A01G478800
TraesCS4B01G070500		GO:0042170	plastid membrane	174	3	0.0161168	0.596323	TraesCS2A01G123900;TraesCS2D01G126700;TraesCS2B01G145800
TraesCS4B01G072200		GO:0016645	oxidoreductase activity, acting on the CH-NH group of donors	64	2	0.0162186	0.60009	TraesCS6A01G344000;TraesCS2A01G378300
TraesCS4B01G072800		GO:0005506	iron ion binding	1961	12	0.0170004	0.629015	TraesCS7D01G103100;TraesCS2B01G091500;TraesCS4D01G093600;TraesCS1A01G406300;TraesCS7A01G501400;TraesCS4B01G097200;TraesCS5D01G244900;TraesCS2D01G393900;TraesCS1B01G168500;TraesCS4A01G218400;TraesCS6B01G298500;TraesCS3D01G084900
TraesCS4B01G097200		GO:0004802	transketolase activity	6	1	0.0180013	0.648047	TraesCS2A01G075200
TraesCS4B01G102500		GO:0009068	aspartate family amino acid catabolic process	6	1	0.0180013	0.648047	TraesCS6A01G344000
TraesCS4B01G185500		GO:0015556	C4-dicarboxylate transmembrane transporter activity	6	1	0.0180013	0.648047	TraesCS7A01G244400
TraesCS4B01G210100		GO:0046173	polyol biosynthetic process	69	2	0.0186886	0.654101	TraesCS3D01G339300;TraesCS3A01G345200
TraesCS4B01G245700		GO:0043647	inositol phosphate metabolic process	73	2	0.020771	0.726986	TraesCS3D01G339300;TraesCS3A01G345200
TraesCS4D01G013600		GO:0044425	membrane part	8465	36	0.0225285	0.788498	TraesCS4D01G093600;TraesCS4D01G104200;TraesCS7A01G248800;TraesCS7B01G050500;TraesCS5D01G369400;TraesCS2D01G393900;TraesCS7D01G206200;TraesCS7B01G088100;TraesCS4A01G429700;TraesCS4D01G125700;TraesCS2B01G145800;TraesCS2A01G123900;TraesCS6A01G023200;TraesCS6B01G392700;TraesCS4B01G097200;TraesCS5D01G074300;TraesCS6B01G362400;TraesCS6A01G023300;TraesCS4A01G203400;TraesCS4D01G356300;TraesCS4A01G004400;…
TraesCS4D01G014300		GO:0048046	apoplast	357	4	0.0237086	0.829799	TraesCS7D01G418600;TraesCS7A01G427100;TraesCS4A01G429700;TraesCS7B01G327400
TraesCS4D01G064500		GO:0044238	primary metabolic process	23308	85	0.0237844	0.80867	TraesCS7D01G418600;TraesCS1B01G127400;TraesCS4D01G093600;TraesCS3A01G346900;TraesCS5A01G084100;TraesCS7A01G248800;TraesCS2A01G507500;TraesCS2B01G535500;TraesCS4A01G140000;TraesCS5B01G152600;TraesCS7A01G414600;TraesCS7B01G327400;TraesCS6A01G023200;TraesCS6A01G344000;TraesCS2D01G507900;TraesCS1A01G235700;TraesCS7B01G019600;TraesCS4A01G252900;TraesCS1B01G142000;TraesCS6A01G233100;TraesCS2B01G175800;…
TraesCS4D01G093600		GO:0017144	drug metabolic process	1595	10	0.0242645	0.824994	TraesCS6A01G344000;TraesCS7A01G211200;TraesCS7D01G308500;TraesCS3D01G339300;TraesCS5A01G153900;TraesCS5D01G159100;TraesCS7B01G118200;TraesCS1B01G142000;TraesCS3A01G345200;TraesCS5B01G152600
TraesCS4D01G104200		GO:0015672	monovalent inorganic cation transport	537	5	0.0243125	0.826625	TraesCS7D01G243000;TraesCS3D01G188000;TraesCSU01G096900;TraesCS3B01G213600;TraesCS7A01G244400
TraesCS4D01G125700		GO:0044282	small molecule catabolic process	546	5	0.0258687	0.853666	TraesCS6A01G344000;TraesCS6B01G392700;TraesCS7B01G019600;TraesCS5B01G152600;TraesCS3A01G087400
TraesCS4D01G176100		GO:0006811	ion transport	1855	11	0.0266094	0.87811	TraesCS2A01G123900;TraesCS5D01G250700;TraesCS7D01G243000;TraesCS3D01G188000;TraesCSU01G096900;TraesCS3B01G213600;TraesCS7A01G244400;TraesCS2D01G392200;TraesCS5B01G242000;TraesCS2D01G126700;TraesCS2B01G145800
TraesCS4D01G210900		GO:0006152	purine nucleoside catabolic process	9	1	0.0268806	0.860179	TraesCS3A01G087400
TraesCS4D01G213400		GO:0046130	purine ribonucleoside catabolic process	9	1	0.0268806	0.860179	TraesCS3A01G087400
TraesCS4D01G280800		GO:0052745	inositol phosphate phosphatase activity	9	1	0.0268806	0.887059	TraesCS4B01G070500
TraesCS4D01G334800		GO:0004420	hydroxymethylglutaryl-CoA reductase (NADPH) activity	9	1	0.0268806	0.887059	TraesCS7A01G248800
TraesCS4D01G356300		GO:0016054	organic acid catabolic process	381	4	0.0291398	0.932475	TraesCS6A01G344000;TraesCS6B01G392700;TraesCS7B01G019600;TraesCS5B01G152600
TraesCS5A01G044700		GO:0046395	carboxylic acid catabolic process	381	4	0.0291398	0.932475	TraesCS6A01G344000;TraesCS6B01G392700;TraesCS7B01G019600;TraesCS5B01G152600
TraesCS5A01G084100		GO:0005310	dicarboxylic acid transmembrane transporter activity	10	1	0.0298225	0.954321	TraesCS7A01G244400
TraesCS5A01G103500		GO:0004722	protein serine/threonine phosphatase activity	221	3	0.0299218	0.927576	TraesCS4B01G210100;TraesCS4D01G210900;TraesCS3D01G249000
TraesCS5A01G153900		GO:0017000	antibiotic biosynthetic process	90	2	0.0306165	0.949111	TraesCS6A01G344000;TraesCS7D01G308500
TraesCS5A01G159900		GO:0004518	nuclease activity	578	5	0.0319118	0.989266	TraesCS2D01G507900;TraesCS2A01G507400;TraesCS2A01G507500;TraesCS2B01G535500;TraesCS2B01G535400
TraesCS5A01G166100		GO:0055085	transmembrane transport	2653	14	0.0319748	0.991219	TraesCS7D01G306300;TraesCS7D01G243000;TraesCS2A01G377400;TraesCS7A01G244400;TraesCS7B01G088100;TraesCS4D01G125700;TraesCS2B01G145800;TraesCS2A01G123900;TraesCS6B01G362400;TraesCS3D01G188000;TraesCSU01G096900;TraesCS7A01G183100;TraesCS3B01G213600;TraesCS2D01G126700
TraesCS5A01G212800		GO:0009063	cellular amino acid catabolic process	227	3	0.0320183	0.960549	TraesCS6A01G344000;TraesCS7B01G019600;TraesCS5B01G152600
TraesCS5A01G315700		GO:0009056	catabolic process	2670	14	0.0334611	1	TraesCS2A01G507400;TraesCS2A01G507500;TraesCS2B01G535500;TraesCS2B01G535400;TraesCS4A01G429700;TraesCS5B01G152600;TraesCS3A01G087400;TraesCS6A01G344000;TraesCS6B01G392700;TraesCS7A01G211200;TraesCS2D01G507900;TraesCS7B01G019600;TraesCS7B01G118200;TraesCS1B01G142000
TraesCS5A01G409600		GO:0042546	cell wall biogenesis	399	4	0.0336591	1	TraesCS7D01G418600;TraesCS5A01G315700;TraesCS7A01G427100;TraesCS7B01G327400
TraesCS5A01G478800		GO:0034656	nucleobase-containing small molecule catabolic process	12	1	0.0356799	1	TraesCS3A01G087400
TraesCS5A01G531300		GO:1901658	glycosyl compound catabolic process	12	1	0.0356799	1	TraesCS3A01G087400
TraesCS5A01G547700		GO:0009164	nucleoside catabolic process	12	1	0.0356799	1	TraesCS3A01G087400
TraesCS5B01G089500		GO:0042454	ribonucleoside catabolic process	12	1	0.0356799	1	TraesCS3A01G087400
TraesCS5B01G135000		GO:0015629	actin cytoskeleton	100	2	0.0371082	1	TraesCS5B01G491800;TraesCS5A01G478800
TraesCS5B01G152600		GO:0015849	organic acid transport	244	3	0.0383639	1	TraesCS2A01G123900;TraesCS2D01G126700;TraesCS2B01G145800
TraesCS5B01G157600		GO:0046942	carboxylic acid transport	244	3	0.0383639	1	TraesCS2A01G123900;TraesCS2D01G126700;TraesCS2B01G145800
TraesCS5B01G160400		GO:0004557	alpha-galactosidase activity	13	1	0.0385954	1	TraesCS6A01G303200
TraesCS5B01G163500		GO:0052692	raffinose alpha-galactosidase activity	13	1	0.0385954	1	TraesCS6A01G303200
TraesCS5B01G242000		GO:0033865	nucleoside bisphosphate metabolic process	106	2	0.0412332	1	TraesCS6A01G344000;TraesCS7A01G248800
TraesCS5B01G414000		GO:0033875	ribonucleoside bisphosphate metabolic process	106	2	0.0412332	1	TraesCS6A01G344000;TraesCS7A01G248800
TraesCS5B01G491800		GO:0034032	purine nucleoside bisphosphate metabolic process	106	2	0.0412332	1	TraesCS6A01G344000;TraesCS7A01G248800
TraesCS5B01G566100		GO:0016999	antibiotic metabolic process	427	4	0.0414574	1	TraesCS6A01G344000;TraesCS7A01G211200;TraesCS7D01G308500;TraesCS7B01G118200
TraesCS5D01G017500		GO:0004792	thiosulfate sulfurtransferase activity	14	1	0.0415021	1	TraesCS7B01G019600
TraesCS5D01G074300		GO:0048573	photoperiodism, flowering	109	2	0.0433574	1	TraesCS2A01G130200;TraesCS2D01G132200
TraesCS5D01G095900		GO:0052866	phosphatidylinositol phosphate phosphatase activity	15	1	0.0444	1	TraesCS4B01G070500
TraesCS5D01G111700		GO:0036092	phosphatidylinositol-3-phosphate biosynthetic process	15	1	0.0444	1	TraesCS4B01G070500
TraesCS5D01G159100		GO:0009646	response to absence of light	15	1	0.0444	1	TraesCS5B01G152600
TraesCS5D01G165000		GO:0034754	cellular hormone metabolic process	111	2	0.0447958	1	TraesCS7B01G019600;TraesCS2A01G378300
TraesCS5D01G170700		GO:0009648	photoperiodism	112	2	0.0455216	1	TraesCS2A01G130200;TraesCS2D01G132200
TraesCS5D01G244900		GO:0046165	alcohol biosynthetic process	112	2	0.0455216	1	TraesCS3D01G339300;TraesCS3A01G345200
TraesCS5D01G250700		GO:0007165	signal transduction	1544	9	0.0464976	1	TraesCS2B01G175800;TraesCS1A01G444100;TraesCS5A01G315700;TraesCS1A01G312000;TraesCS3D01G276600;TraesCS1B01G478600;TraesCS5D01G321800;TraesCS2D01G155700;TraesCS1D01G452100
TraesCS5D01G321800		GO:0005618	cell wall	446	4	0.047284	1	TraesCS7D01G418600;TraesCS7A01G427100;TraesCS7A01G450500;TraesCS7B01G327400
TraesCS5D01G333300		GO:0009504	cell plate	16	1	0.0472892	1	TraesCS5A01G315700
TraesCS5D01G369400		GO:0010410	hemicellulose metabolic process	267	3	0.0478865	1	TraesCS7D01G418600;TraesCS7A01G427100;TraesCS7B01G327400
TraesCS5D01G413600		GO:0009628	response to abiotic stimulus	1316	8	0.0480565	1	TraesCS2A01G130200;TraesCS6D01G333000;TraesCS1A01G312000;TraesCS2D01G132200;TraesCS6D01G333200;TraesCS7D01G549900;TraesCS6B01G383600;TraesCS5B01G152600
TraesCS5D01G419200		GO:0030312	external encapsulating structure	450	4	0.0485656	1	TraesCS7D01G418600;TraesCS7A01G427100;TraesCS7A01G450500;TraesCS7B01G327400
TraesCS5D01G530800		GO:0006812	cation transport	1323	8	0.0492811	1	TraesCS5D01G250700;TraesCS7D01G243000;TraesCS3D01G188000;TraesCSU01G096900;TraesCS3B01G213600;TraesCS7A01G244400;TraesCS2D01G392200;TraesCS5B01G242000
TraesCS6A01G005900		GO:0006259	DNA metabolic process	1327	8	0.0499899	1	TraesCS7D01G476200;TraesCS2D01G507900;TraesCS7D01G308500;TraesCS2A01G507400;TraesCS2A01G507500;TraesCS2B01G535500;TraesCS2B01G535400;TraesCS7B01G392900
TraesCS6A01G023200
TraesCS6A01G023300
TraesCS6A01G233100
TraesCS6A01G262600
TraesCS6A01G286400
TraesCS6A01G303200
TraesCS6A01G311000
TraesCS6A01G315700
TraesCS6A01G320700
TraesCS6A01G344000
TraesCS6B01G031300
TraesCS6B01G031500
TraesCS6B01G031600
TraesCS6B01G031700
TraesCS6B01G128300
TraesCS6B01G185500
TraesCS6B01G244900
TraesCS6B01G288500
TraesCS6B01G291400
TraesCS6B01G296400
TraesCS6B01G298500
TraesCS6B01G362400
TraesCS6B01G364000
TraesCS6B01G383600
TraesCS6B01G392700
TraesCS6B01G406300
TraesCS6B01G449400
TraesCS6D01G008600
TraesCS6D01G026300
TraesCS6D01G026400
TraesCS6D01G026500
TraesCS6D01G026600
TraesCS6D01G241200
TraesCS6D01G260300
TraesCS6D01G267100
TraesCS6D01G305200
TraesCS6D01G333000
TraesCS6D01G333200
TraesCS6D01G370000
TraesCS7A01G046800
TraesCS7A01G122100
TraesCS7A01G127700
TraesCS7A01G147300
TraesCS7A01G183100
TraesCS7A01G202900
TraesCS7A01G211200
TraesCS7A01G221800
TraesCS7A01G244400
TraesCS7A01G248800
TraesCS7A01G307300
TraesCS7A01G319900
TraesCS7A01G414600
TraesCS7A01G427100
TraesCS7A01G428800
TraesCS7A01G450500
TraesCS7A01G501400
TraesCS7A01G528900
TraesCS7B01G019600
TraesCS7B01G020800
TraesCS7B01G027600
TraesCS7B01G050500
TraesCS7B01G088100
TraesCS7B01G110300
TraesCS7B01G118200
TraesCS7B01G128900
TraesCS7B01G191400
TraesCS7B01G203800
TraesCS7B01G314500
TraesCS7B01G315200
TraesCS7B01G327400
TraesCS7B01G366900
TraesCS7B01G392900
TraesCS7D01G010100
TraesCS7D01G047600
TraesCS7D01G103100
TraesCS7D01G126300
TraesCS7D01G206200
TraesCS7D01G206400
TraesCS7D01G220600
TraesCS7D01G226300
TraesCS7D01G236600
TraesCS7D01G243000
TraesCS7D01G269400
TraesCS7D01G295400
TraesCS7D01G304100
TraesCS7D01G306300
TraesCS7D01G308500
TraesCS7D01G316500
TraesCS7D01G388100
TraesCS7D01G407700
TraesCS7D01G408400
TraesCS7D01G418600
TraesCS7D01G476200
TraesCS7D01G523500
TraesCS7D01G531600
TraesCS7D01G549900
TraesCSU01G020600
TraesCSU01G053800
TraesCSU01G096900
TraesCSU01G120900

## Sheet: FD5
Fg_down & ABA+Fg_vs_Fg_up
Gene list (572)	0.0805634	Gene Count:	438
TraesCS1A01G084500		Background Gene Count:	77079
TraesCS1A01G084900		Ontology:	G:\Software\GOAnalyzer\Deployment\Data\gofiles\gene_ontology_edit.obo
TraesCS1A01G085300		Annotation:	G:\Software\GOAnalyzer\Deployment\Data\gofiles\\gene_association.UserDefined
TraesCS1A01G096300		Hierarchy:	All
TraesCS1A01G108500		Correction:	Benjamini FDR
TraesCS1A01G117500		Max Path Length From Leaf:	N/A
TraesCS1A01G150800		Min Path Length From Root:	3
TraesCS1A01G150900
TraesCS1A01G175500		GO ID	Description	Total Genes	Matched Gene Counts	P-Value	Corrected P-Value	Matched Genes
TraesCS1A01G234600		GO:0004564	beta-fructofuranosidase activity	32	13	1.69741e-21	2.5546e-18	TraesCS6B01G031700;TraesCS6B01G031500;TraesCS6B01G031600;TraesCS7D01G010000;TraesCS4A01G484800;TraesCS6A01G023200;TraesCS6D01G026600;TraesCS6A01G023100;TraesCS6D01G026500;TraesCS2D01G382600;TraesCS6D01G026400;TraesCS6B01G031300;TraesCS6D01G026300
TraesCS1A01G234800		GO:0090599	alpha-glucosidase activity	32	13	1.69741e-21	3.83105e-18	TraesCS6B01G031700;TraesCS6B01G031500;TraesCS6B01G031600;TraesCS7D01G010000;TraesCS4A01G484800;TraesCS6A01G023200;TraesCS6D01G026600;TraesCS6A01G023100;TraesCS6D01G026500;TraesCS2D01G382600;TraesCS6D01G026400;TraesCS6B01G031300;TraesCS6D01G026300
TraesCS1A01G235700		GO:0004575	sucrose alpha-glucosidase activity	32	13	1.69741e-21	7.6638e-18	TraesCS6B01G031700;TraesCS6B01G031500;TraesCS6B01G031600;TraesCS7D01G010000;TraesCS4A01G484800;TraesCS6A01G023200;TraesCS6D01G026600;TraesCS6A01G023100;TraesCS6D01G026500;TraesCS2D01G382600;TraesCS6D01G026400;TraesCS6B01G031300;TraesCS6D01G026300
TraesCS1A01G238600		GO:0015926	glucosidase activity	59	14	3.13392e-19	3.53506e-16	TraesCS6B01G031700;TraesCS6B01G031500;TraesCS6B01G031600;TraesCS7D01G010000;TraesCS4A01G484800;TraesCS7A01G450500;TraesCS6A01G023200;TraesCS6D01G026600;TraesCS6A01G023100;TraesCS6D01G026500;TraesCS2D01G382600;TraesCS6D01G026400;TraesCS6B01G031300;TraesCS6D01G026300
TraesCS1A01G242400		GO:0004553	hydrolase activity, hydrolyzing O-glycosyl compounds	1509	43	8.77198e-18	7.9211e-15	TraesCS4A01G045800;TraesCS7D01G418600;TraesCS6B01G332900;TraesCS7D01G418900;TraesCS4D01G259100;TraesCS4D01G125100;TraesCS6D01G282800;TraesCS1B01G249000;TraesCS2B01G516700;TraesCS2D01G489200;TraesCS7B01G327400;TraesCS6A01G023200;TraesCS1D01G101900;TraesCS6A01G023100;TraesCS7A01G427100;TraesCS4A01G188300;TraesCS4B01G259400;TraesCS7A01G427000;TraesCS1D01G237500;TraesCS2A01G488900;TraesCS7B01G256000;…
TraesCS1A01G250100		GO:0016798	hydrolase activity, acting on glycosyl bonds	1691	45	1.85756e-17	1.39689e-14	TraesCS4A01G045800;TraesCS7D01G418600;TraesCS6B01G332900;TraesCS7D01G418900;TraesCS4D01G259100;TraesCS4D01G125100;TraesCS6D01G282800;TraesCS1B01G249000;TraesCS2B01G516700;TraesCS2D01G489200;TraesCS7B01G327400;TraesCS5D01G353600;TraesCS6A01G023200;TraesCS1D01G101900;TraesCS6A01G023100;TraesCS7A01G427100;TraesCS4A01G188300;TraesCS4B01G259400;TraesCS7A01G427000;TraesCS1D01G237500;TraesCS2A01G488900;…
TraesCS1A01G257400		GO:0005975	carbohydrate metabolic process	2990	54	1.06925e-13	6.89666e-11	TraesCS4A01G045800;TraesCS7D01G418600;TraesCS6B01G332900;TraesCS4D01G259100;TraesCS1B01G249000;TraesCS4A01G140000;TraesCS2B01G516700;TraesCS7B01G327400;TraesCS6A01G023200;TraesCS7D01G071200;TraesCS7A01G075600;TraesCS4A01G188300;TraesCS4B01G259400;TraesCS7A01G427000;TraesCS1B01G142000;TraesCS2A01G488900;TraesCS5B01G252100;TraesCS7B01G256000;TraesCS3A01G093500;TraesCS5D01G261000;TraesCS6B01G031700;…
TraesCS1A01G263600		GO:0006814	sodium ion transport	66	11	1.42806e-13	8.05426e-11	TraesCS5B01G261500;TraesCS2B01G141900;TraesCS5B01G261800;TraesCS5A01G263100;TraesCS7D01G243000;TraesCS3D01G188000;TraesCS2D01G123000;TraesCSU01G096900;TraesCS2A01G121000;TraesCS3B01G213600;TraesCS7A01G244400
TraesCS1A01G267900		GO:0008509	anion transmembrane transporter activity	292	16	1.89607e-11	9.49933e-09	TraesCS6D01G084300;TraesCS4A01G043400;TraesCS3A01G125300;TraesCS1D01G118600;TraesCS3A01G149900;TraesCS7A01G244400;TraesCS1A01G117500;TraesCS3B01G402200;TraesCS1B01G137300;TraesCS6A01G098500;TraesCS3B01G323500;TraesCS6B01G126400;TraesCS4D01G264100;TraesCS6A01G402000;TraesCS3D01G126600;TraesCS3A01G370300
TraesCS1A01G279800		GO:0016491	oxidoreductase activity	6975	84	3.96411e-11	1.78782e-08	TraesCS1D01G352600;TraesCS1B01G364200;TraesCS3B01G549000;TraesCS4D01G093600;TraesCS6B01G355900;TraesCS3B01G549200;TraesCS6B01G355700;TraesCS2A01G544800;TraesCS2B01G017200;TraesCS2B01G118100;TraesCS2B01G575200;TraesCS5D01G558400;TraesCS7A01G248800;TraesCS7D01G271100;TraesCS6A01G320700;TraesCS2B01G575600;TraesCSU01G084800;TraesCS1B01G286300;TraesCS4A01G429700;TraesCS1D01G096400;TraesCS3A01G365300;T…
TraesCS1A01G287000		GO:0015103	inorganic anion transmembrane transporter activity	149	12	7.67755e-11	3.14779e-08	TraesCS1B01G137300;TraesCS6A01G098500;TraesCS3B01G323500;TraesCS6D01G084300;TraesCS4A01G043400;TraesCS6B01G126400;TraesCS3A01G125300;TraesCS4D01G264100;TraesCS6A01G402000;TraesCS1D01G118600;TraesCS3D01G126600;TraesCS1A01G117500
TraesCS1A01G335200		GO:0046527	glucosyltransferase activity	380	17	1.05698e-10	3.97424e-08	TraesCS4B01G167500;TraesCS7D01G418600;TraesCS5A01G253200;TraesCS7D01G418900;TraesCS7B01G326900;TraesCS4A01G140000;TraesCS7B01G327400;TraesCS7A01G427100;TraesCS4D01G169800;TraesCS7A01G427000;TraesCS7A01G426900;TraesCS2D01G301000;TraesCS5B01G252100;TraesCS7D01G419100;TraesCS3A01G093500;TraesCS5D01G261000;TraesCS7A01G426600
TraesCS1A01G349900		GO:0048046	apoplast	357	15	3.1072e-09	1.0782e-06	TraesCS7D01G418600;TraesCS7D01G418900;TraesCS7B01G326900;TraesCS4A01G429700;TraesCS3A01G365300;TraesCS7B01G327400;TraesCS7A01G427100;TraesCS3D01G358500;TraesCS7A01G427000;TraesCS7A01G426900;TraesCS7D01G419100;TraesCS3A01G093500;TraesCS6D01G284200;TraesCS7A01G426600;TraesCS3B01G397200
TraesCS1A01G406300		GO:0009690	cytokinin metabolic process	65	8	3.87892e-09	1.24901e-06	TraesCS5D01G353600;TraesCS5B01G561300;TraesCS1A01G234800;TraesCS3B01G344600;TraesCS2A01G378300;TraesCS2B01G395200;TraesCS3A01G321100;TraesCS3D01G310200
TraesCS1B01G102100		GO:0016762	xyloglucan:xyloglucosyl transferase activity	142	10	1.08008e-08	3.25105e-06	TraesCS7D01G418600;TraesCS7D01G418900;TraesCS7B01G326900;TraesCS7A01G427100;TraesCS7A01G427000;TraesCS7A01G426900;TraesCS7D01G419100;TraesCS3A01G093500;TraesCS7A01G426600;TraesCS7B01G327400
TraesCS1B01G105700		GO:0055114	oxidation-reduction process	6698	75	1.25324e-08	3.53414e-06	TraesCS3B01G549000;TraesCS4D01G093600;TraesCS6B01G355900;TraesCS3B01G549200;TraesCS6B01G355700;TraesCS2A01G544800;TraesCS2B01G017200;TraesCS2B01G118100;TraesCS2B01G575200;TraesCS5D01G558400;TraesCS7A01G248800;TraesCS7D01G271100;TraesCS6A01G320700;TraesCS2B01G575600;TraesCSU01G084800;TraesCS1B01G286300;TraesCS4A01G429700;TraesCS1D01G096400;TraesCS3A01G365300;TraesCS1A01G150800;TraesCS6A01G344000;T…
TraesCS1B01G127400		GO:0010411	xyloglucan metabolic process	147	10	1.50557e-08	3.98977e-06	TraesCS7D01G418600;TraesCS7D01G418900;TraesCS7B01G326900;TraesCS7A01G427100;TraesCS7A01G427000;TraesCS7A01G426900;TraesCS7D01G419100;TraesCS3A01G093500;TraesCS7A01G426600;TraesCS7B01G327400
TraesCS1B01G135700		GO:0034754	cellular hormone metabolic process	111	9	1.72443e-08	4.31108e-06	TraesCS5D01G353600;TraesCS5B01G561300;TraesCS1A01G234800;TraesCS7B01G019600;TraesCS3B01G344600;TraesCS2A01G378300;TraesCS2B01G395200;TraesCS3A01G321100;TraesCS3D01G310200
TraesCS1B01G137300		GO:0006811	ion transport	1855	32	4.10174e-08	9.72113e-06	TraesCS4A01G043400;TraesCS7A01G244400;TraesCS1A01G117500;TraesCS5B01G261500;TraesCS3B01G323500;TraesCS5B01G261800;TraesCS5A01G263100;TraesCS4D01G264100;TraesCS2D01G123000;TraesCS2A01G121000;TraesCS3D01G126600;TraesCS4B01G217300;TraesCS3A01G370300;TraesCS1D01G322000;TraesCS6D01G084300;TraesCS3A01G125300;TraesCS7D01G243000;TraesCS1D01G118600;TraesCS7D01G184400;TraesCS1A01G267900;TraesCS2D01G392200;…
TraesCS1B01G142000		GO:0019139	cytokinin dehydrogenase activity	36	6	5.486e-08	1.23435e-05	TraesCS1A01G234800;TraesCS3B01G344600;TraesCS2A01G378300;TraesCS2B01G395200;TraesCS3A01G321100;TraesCS3D01G310200
TraesCS1B01G148600		GO:0072330	monocarboxylic acid biosynthetic process	897	21	7.28597e-08	1.56648e-05	TraesCS4D01G093600;TraesCS7A01G501400;TraesCS7B01G408900;TraesCS5A01G153900;TraesCS2D01G393900;TraesCS7D01G488800;TraesCS4A01G218400;TraesCS5B01G152600;TraesCS6D01G071600;TraesCS1A01G150800;TraesCS7D01G071200;TraesCS1A01G150900;TraesCS2B01G414500;TraesCS4B01G097200;TraesCS7A01G075600;TraesCS5D01G159100;TraesCS7B01G019600;TraesCS1B01G142000;TraesCS1B01G168500;TraesCS1D01G420900;TraesCS5D01G228300
TraesCS1B01G168500		GO:0016645	oxidoreductase activity, acting on the CH-NH group of donors	64	7	8.5705e-08	1.75695e-05	TraesCS6A01G344000;TraesCS1A01G234800;TraesCS3B01G344600;TraesCS2A01G378300;TraesCS2B01G395200;TraesCS3A01G321100;TraesCS3D01G310200
TraesCS1B01G209700		GO:0005506	iron ion binding	1961	32	1.42264e-07	2.78838e-05	TraesCS1D01G352600;TraesCS1B01G364200;TraesCS4D01G093600;TraesCS2B01G017200;TraesCS7D01G271100;TraesCS4B01G009700;TraesCS2D01G393900;TraesCSU01G084800;TraesCS1B01G286300;TraesCS1A01G150800;TraesCS1A01G150900;TraesCS2D01G331100;TraesCS2B01G414500;TraesCS4B01G097200;TraesCS5D01G244900;TraesCS7B01G168800;TraesCS3B01G044900;TraesCS2B01G091500;TraesCS1A01G406300;TraesCS7A01G501400;TraesCS7B01G408900;T…
TraesCS1B01G213800		GO:0042972	licheninase activity	3	3	1.82243e-07	3.42617e-05	TraesCS1A01G234600;TraesCS1B01G249000;TraesCS1D01G237500
TraesCS1B01G232700		GO:0006633	fatty acid biosynthetic process	444	14	3.5252e-07	6.34536e-05	TraesCS4D01G093600;TraesCS7A01G501400;TraesCS7B01G408900;TraesCS2D01G393900;TraesCS7D01G488800;TraesCS4A01G218400;TraesCS6D01G071600;TraesCS1A01G150800;TraesCS1A01G150900;TraesCS2B01G414500;TraesCS4B01G097200;TraesCS1B01G168500;TraesCS1D01G420900;TraesCS5D01G228300
TraesCS1B01G249000		GO:0006631	fatty acid metabolic process	648	16	1.3236e-06	0.000228982	TraesCS4D01G093600;TraesCS7A01G501400;TraesCS7B01G408900;TraesCS2D01G393900;TraesCS7D01G488800;TraesCS4A01G218400;TraesCS6D01G071600;TraesCS1A01G150800;TraesCS6B01G392700;TraesCS1A01G150900;TraesCS2B01G414500;TraesCS4B01G097200;TraesCS5B01G235800;TraesCS1B01G168500;TraesCS1D01G420900;TraesCS5D01G228300
TraesCS1B01G262000		GO:0005254	chloride channel activity	34	5	1.40683e-06	0.0002265	TraesCS6A01G098500;TraesCS6D01G084300;TraesCS6B01G126400;TraesCS3A01G125300;TraesCS3D01G126600
TraesCS1B01G274200		GO:0005247	voltage-gated chloride channel activity	34	5	1.40683e-06	0.000234941	TraesCS6A01G098500;TraesCS6D01G084300;TraesCS6B01G126400;TraesCS3A01G125300;TraesCS3D01G126600
TraesCS1B01G286300		GO:0016787	hydrolase activity	9814	91	1.58518e-06	0.000245703	TraesCS4A01G045800;TraesCS7D01G418600;TraesCS5A01G315700;TraesCS6B01G332900;TraesCS3A01G346900;TraesCS4D01G259100;TraesCS5A01G084100;TraesCS1B01G249000;TraesCS2A01G507500;TraesCS4A01G085300;TraesCS2B01G535500;TraesCS2B01G516700;TraesCS7B01G327400;TraesCS6A01G023200;TraesCS3A01G329200;TraesCS2D01G507900;TraesCS1A01G235700;TraesCS4A01G188300;TraesCS4B01G259400;TraesCS7A01G427000;TraesCS2A01G488900;…
TraesCS1B01G288800		GO:0055085	transmembrane transport	2653	36	1.82638e-06	0.000273957	TraesCS2D01G408700;TraesCS7A01G309600;TraesCS3D01G157800;TraesCS4A01G043400;TraesCS3A01G231500;TraesCS3A01G149900;TraesCS7A01G244400;TraesCS7B01G088100;TraesCS6B01G282100;TraesCS5B01G261500;TraesCS3B01G323500;TraesCS5B01G261800;TraesCS6B01G444100;TraesCS5A01G263100;TraesCS4D01G264100;TraesCS2D01G123000;TraesCS2A01G121000;TraesCS3D01G126600;TraesCS4A01G006900;TraesCS1D01G322000;TraesCS6D01G084300;…
TraesCS1B01G296400		GO:0006820	anion transport	514	14	1.96887e-06	0.000285487	TraesCS6D01G084300;TraesCS4A01G043400;TraesCS3A01G125300;TraesCS1D01G118600;TraesCS1A01G117500;TraesCS1B01G137300;TraesCS6A01G098500;TraesCS3B01G323500;TraesCS6B01G126400;TraesCS4D01G264100;TraesCS6A01G402000;TraesCS3D01G126600;TraesCS4B01G217300;TraesCS3A01G370300
TraesCS1B01G308900		GO:0015698	inorganic anion transport	199	9	2.46911e-06	0.000348144	TraesCS6A01G098500;TraesCS3B01G323500;TraesCS6D01G084300;TraesCS4A01G043400;TraesCS6B01G126400;TraesCS3A01G125300;TraesCS4D01G264100;TraesCS6A01G402000;TraesCS3D01G126600
TraesCS1B01G364200		GO:0044042	glucan metabolic process	620	15	3.60989e-06	0.000476506	TraesCS7D01G418600;TraesCS5A01G253200;TraesCS7D01G418900;TraesCS7B01G326900;TraesCS7A01G337000;TraesCS7B01G327400;TraesCS7A01G427100;TraesCS7A01G427000;TraesCS7A01G426900;TraesCS2D01G301000;TraesCS5B01G252100;TraesCS7D01G419100;TraesCS3A01G093500;TraesCS5D01G261000;TraesCS7A01G426600
TraesCS1B01G366500		GO:0006073	cellular glucan metabolic process	620	15	3.60989e-06	0.000490945	TraesCS7D01G418600;TraesCS5A01G253200;TraesCS7D01G418900;TraesCS7B01G326900;TraesCS7A01G337000;TraesCS7B01G327400;TraesCS7A01G427100;TraesCS7A01G427000;TraesCS7A01G426900;TraesCS2D01G301000;TraesCS5B01G252100;TraesCS7D01G419100;TraesCS3A01G093500;TraesCS5D01G261000;TraesCS7A01G426600
TraesCS1B01G441300		GO:0006821	chloride transport	41	5	3.66693e-06	0.000473034	TraesCS6A01G098500;TraesCS6D01G084300;TraesCS6B01G126400;TraesCS3A01G125300;TraesCS3D01G126600
TraesCS1B01G443300		GO:0010410	hemicellulose metabolic process	267	10	3.71067e-06	0.000463833	TraesCS7D01G418600;TraesCS7D01G418900;TraesCS7B01G326900;TraesCS7A01G427100;TraesCS7A01G427000;TraesCS7A01G426900;TraesCS7D01G419100;TraesCS3A01G093500;TraesCS7A01G426600;TraesCS7B01G327400
TraesCS1B01G478600		GO:0015108	chloride transmembrane transporter activity	42	5	4.14306e-06	0.000505454	TraesCS6A01G098500;TraesCS6D01G084300;TraesCS6B01G126400;TraesCS3A01G125300;TraesCS3D01G126600
TraesCS1D01G083100		GO:0010383	cell wall polysaccharide metabolic process	272	10	4.37034e-06	0.0005157	TraesCS7D01G418600;TraesCS7D01G418900;TraesCS7B01G326900;TraesCS7A01G427100;TraesCS7A01G427000;TraesCS7A01G426900;TraesCS7D01G419100;TraesCS3A01G093500;TraesCS7A01G426600;TraesCS7B01G327400
TraesCS1D01G086300		GO:0016769	transferase activity, transferring nitrogenous groups	120	7	6.24594e-06	0.000699545	TraesCS1B01G308900;TraesCS6A01G338600;TraesCS4A01G059800;TraesCS4B01G235400;TraesCS1D01G292100;TraesCS6D01G319300;TraesCS4D01G236800
TraesCS1D01G096400		GO:0008483	transaminase activity	120	7	6.24594e-06	0.000718283	TraesCS1B01G308900;TraesCS6A01G338600;TraesCS4A01G059800;TraesCS4B01G235400;TraesCS1D01G292100;TraesCS6D01G319300;TraesCS4D01G236800
TraesCS1D01G101900		GO:0008610	lipid biosynthetic process	1402	23	7.6334e-06	0.000839674	TraesCS4D01G093600;TraesCS7A01G501400;TraesCS7B01G408900;TraesCS2B01G575200;TraesCS2D01G284100;TraesCS7A01G248800;TraesCS2D01G393900;TraesCS7D01G488800;TraesCS3D01G267000;TraesCS4A01G218400;TraesCS6D01G071600;TraesCS7D01G247800;TraesCS1A01G150800;TraesCS1A01G150900;TraesCS2D01G331100;TraesCS4B01G070500;TraesCS5A01G322100;TraesCS2B01G414500;TraesCS4B01G097200;TraesCS2B01G302400;TraesCS1B01G168500;…
TraesCS1D01G117100		GO:0015318	inorganic molecular entity transmembrane transporter activity	1323	22	9.76734e-06	0.00104511	TraesCS1D01G322000;TraesCS6D01G084300;TraesCS4A01G043400;TraesCS3A01G125300;TraesCS7B01G243000;TraesCS1D01G118600;TraesCS3A01G149900;TraesCS7A01G244400;TraesCS1A01G267900;TraesCS1A01G117500;TraesCS3B01G402200;TraesCS1B01G137300;TraesCS6A01G098500;TraesCS2B01G141900;TraesCS3B01G323500;TraesCS6B01G126400;TraesCS4D01G264100;TraesCS6A01G402000;TraesCS2D01G123000;TraesCS2A01G121000;TraesCS3D01G126600;…
TraesCS1D01G118600		GO:0044262	cellular carbohydrate metabolic process	1040	19	1.09492e-05	0.00114966	TraesCS4B01G167500;TraesCS7D01G418600;TraesCS5A01G253200;TraesCS7D01G418900;TraesCS7B01G326900;TraesCS4A01G140000;TraesCS7A01G337000;TraesCS7B01G327400;TraesCS7A01G427100;TraesCS4D01G169800;TraesCS7A01G427000;TraesCS1B01G142000;TraesCS7A01G426900;TraesCS2D01G301000;TraesCS5B01G252100;TraesCS7D01G419100;TraesCS3A01G093500;TraesCS5D01G261000;TraesCS7A01G426600
TraesCS1D01G123200		GO:0030001	metal ion transport	860	17	1.17227e-05	0.00119571	TraesCS7D01G243000;TraesCS7D01G184400;TraesCS7A01G244400;TraesCS1A01G267900;TraesCS2D01G392200;TraesCS5B01G242000;TraesCS5B01G261500;TraesCS2B01G141900;TraesCS5B01G261800;TraesCS5A01G263100;TraesCS6B01G059000;TraesCS3D01G188000;TraesCS2D01G123000;TraesCSU01G096900;TraesCS2A01G121000;TraesCS3B01G213600;TraesCS6D01G049600
TraesCS1D01G147000		GO:0005618	cell wall	446	12	1.19132e-05	0.00119132	TraesCS7D01G418600;TraesCS7D01G418900;TraesCS7B01G326900;TraesCS7A01G427100;TraesCS7B01G243000;TraesCS7A01G427000;TraesCS7A01G426900;TraesCS7D01G419100;TraesCS3A01G093500;TraesCS7A01G426600;TraesCS7A01G450500;TraesCS7B01G327400
TraesCS1D01G148600		GO:0019439	aromatic compound catabolic process	775	16	1.24663e-05	0.00122169	TraesCS2A01G507400;TraesCS2A01G507500;TraesCS2B01G535500;TraesCS2B01G535400;TraesCS4A01G429700;TraesCS3A01G365300;TraesCS7D01G071200;TraesCS2D01G507900;TraesCS3D01G249300;TraesCS7A01G075600;TraesCS3A01G249300;TraesCS7B01G019600;TraesCS3D01G358500;TraesCS1B01G142000;TraesCS6D01G284200;TraesCS3B01G397200
TraesCS1D01G232700		GO:0032787	monocarboxylic acid metabolic process	1450	23	1.29945e-05	0.00124747	TraesCS4D01G093600;TraesCS7A01G501400;TraesCS7B01G408900;TraesCS5A01G153900;TraesCS2D01G393900;TraesCS7D01G488800;TraesCS4A01G218400;TraesCS5B01G152600;TraesCS6D01G071600;TraesCS1A01G150800;TraesCS6B01G392700;TraesCS7D01G071200;TraesCS1A01G150900;TraesCS2B01G414500;TraesCS4B01G097200;TraesCS5B01G235800;TraesCS7A01G075600;TraesCS5D01G159100;TraesCS7B01G019600;TraesCS1B01G142000;TraesCS1B01G168500;…
TraesCS1D01G237500		GO:0030312	external encapsulating structure	450	12	1.30121e-05	0.00122314	TraesCS7D01G418600;TraesCS7D01G418900;TraesCS7B01G326900;TraesCS7A01G427100;TraesCS7B01G243000;TraesCS7A01G427000;TraesCS7A01G426900;TraesCS7D01G419100;TraesCS3A01G093500;TraesCS7A01G426600;TraesCS7A01G450500;TraesCS7B01G327400
TraesCS1D01G253900		GO:0042445	hormone metabolic process	311	10	1.40206e-05	0.0012899	TraesCS5D01G353600;TraesCS2D01G331100;TraesCS5B01G561300;TraesCS1A01G234800;TraesCS7B01G019600;TraesCS3B01G344600;TraesCS2A01G378300;TraesCS2B01G395200;TraesCS3A01G321100;TraesCS3D01G310200
TraesCS1D01G256700		GO:0070982	L-asparagine metabolic process	9	3	1.4924e-05	0.00131331	TraesCS5A01G153900;TraesCS5D01G159100;TraesCS5B01G152600
TraesCS1D01G263700		GO:0070981	L-asparagine biosynthetic process	9	3	1.4924e-05	0.00134316	TraesCS5A01G153900;TraesCS5D01G159100;TraesCS5B01G152600
TraesCS1D01G267600		GO:0010817	regulation of hormone levels	384	11	1.54282e-05	0.00132682	TraesCS5D01G231300;TraesCS5D01G353600;TraesCS2D01G331100;TraesCS5B01G561300;TraesCS1A01G234800;TraesCS7B01G019600;TraesCS3B01G344600;TraesCS2A01G378300;TraesCS2B01G395200;TraesCS3A01G321100;TraesCS3D01G310200
TraesCS1D01G279000		GO:1901361	organic cyclic compound catabolic process	792	16	1.62231e-05	0.00137896	TraesCS2A01G507400;TraesCS2A01G507500;TraesCS2B01G535500;TraesCS2B01G535400;TraesCS4A01G429700;TraesCS3A01G365300;TraesCS7D01G071200;TraesCS2D01G507900;TraesCS3D01G249300;TraesCS7A01G075600;TraesCS3A01G249300;TraesCS7B01G019600;TraesCS3D01G358500;TraesCS1B01G142000;TraesCS6D01G284200;TraesCS3B01G397200
TraesCS1D01G292100		GO:0015075	ion transmembrane transporter activity	1384	22	1.93602e-05	0.0016069	TraesCS1D01G322000;TraesCS6D01G084300;TraesCS4A01G043400;TraesCS3A01G125300;TraesCS7B01G243000;TraesCS1D01G118600;TraesCS3A01G149900;TraesCS7A01G244400;TraesCS1A01G267900;TraesCS1A01G117500;TraesCS3B01G402200;TraesCS1B01G137300;TraesCS6A01G098500;TraesCS2B01G141900;TraesCS3B01G323500;TraesCS6B01G126400;TraesCS4D01G264100;TraesCS6A01G402000;TraesCS2D01G123000;TraesCS2A01G121000;TraesCS3D01G126600;…
TraesCS1D01G309800		GO:0006629	lipid metabolic process	2608	33	2.03241e-05	0.00166658	TraesCS4D01G093600;TraesCS2B01G575200;TraesCS2D01G284100;TraesCS5A01G084100;TraesCS7A01G248800;TraesCS2D01G393900;TraesCS6B01G309300;TraesCS1A01G150800;TraesCS6B01G392700;TraesCS1A01G150900;TraesCS2D01G331100;TraesCS5A01G322100;TraesCS2B01G414500;TraesCS4B01G097200;TraesCS5B01G235800;TraesCS6D01G260300;TraesCS4B01G217300;TraesCS6A01G233100;TraesCS1D01G420900;TraesCS7A01G501400;TraesCS7B01G408900;…
TraesCS1D01G322000		GO:0042546	cell wall biogenesis	399	11	2.19257e-05	0.00175405	TraesCS7D01G418600;TraesCS5A01G315700;TraesCS7D01G418900;TraesCS7B01G326900;TraesCS7A01G427100;TraesCS7A01G427000;TraesCS7A01G426900;TraesCS7D01G419100;TraesCS3A01G093500;TraesCS7A01G426600;TraesCS7B01G327400
TraesCS1D01G352200		GO:0006810	transport	6357	62	2.2879e-05	0.00180744	TraesCS2D01G408700;TraesCS5D01G231300;TraesCS7A01G309600;TraesCS7B01G243000;TraesCS7A01G244400;TraesCS7B01G088100;TraesCS1A01G117500;TraesCS5B01G261800;TraesCS6B01G444100;TraesCS5A01G263100;TraesCS4D01G264100;TraesCS2D01G123000;TraesCS3D01G126600;TraesCSU01G057300;TraesCS3A01G370300;TraesCS1D01G322000;TraesCS6D01G084300;TraesCS7D01G306300;TraesCS7D01G243000;TraesCS2D01G583400;TraesCS5D01G419200;T…
TraesCS1D01G352600		GO:0006308	DNA catabolic process	62	5	2.87087e-05	0.00221057	TraesCS2D01G507900;TraesCS2A01G507400;TraesCS2A01G507500;TraesCS2B01G535500;TraesCS2B01G535400
TraesCS1D01G368500		GO:0044264	cellular polysaccharide metabolic process	745	15	3.08189e-05	0.00234224	TraesCS7D01G418600;TraesCS5A01G253200;TraesCS7D01G418900;TraesCS7B01G326900;TraesCS7A01G337000;TraesCS7B01G327400;TraesCS7A01G427100;TraesCS7A01G427000;TraesCS7A01G426900;TraesCS2D01G301000;TraesCS5B01G252100;TraesCS7D01G419100;TraesCS3A01G093500;TraesCS5D01G261000;TraesCS7A01G426600
TraesCS1D01G369000		GO:0046394	carboxylic acid biosynthetic process	1534	23	3.10326e-05	0.00232745	TraesCS4D01G093600;TraesCS7A01G501400;TraesCS7B01G408900;TraesCS5A01G153900;TraesCS2D01G393900;TraesCS7D01G488800;TraesCS3A01G149900;TraesCS4A01G218400;TraesCS5B01G152600;TraesCS6D01G071600;TraesCS1A01G150800;TraesCS7D01G071200;TraesCS1A01G150900;TraesCS4A01G059800;TraesCS2B01G414500;TraesCS4B01G097200;TraesCS7A01G075600;TraesCS5D01G159100;TraesCS7B01G019600;TraesCS1B01G142000;TraesCS1B01G168500;…
TraesCS1D01G420900		GO:0016053	organic acid biosynthetic process	1536	23	3.16546e-05	0.00234244	TraesCS4D01G093600;TraesCS7A01G501400;TraesCS7B01G408900;TraesCS5A01G153900;TraesCS2D01G393900;TraesCS7D01G488800;TraesCS3A01G149900;TraesCS4A01G218400;TraesCS5B01G152600;TraesCS6D01G071600;TraesCS1A01G150800;TraesCS7D01G071200;TraesCS1A01G150900;TraesCS4A01G059800;TraesCS2B01G414500;TraesCS4B01G097200;TraesCS7A01G075600;TraesCS5D01G159100;TraesCS7B01G019600;TraesCS1B01G142000;TraesCS1B01G168500;…
TraesCS1D01G426600		GO:0015185	gamma-aminobutyric acid transmembrane transporter activity	2	2	3.22173e-05	0.00222299	TraesCS3A01G370300;TraesCS3B01G402200
TraesCS1D01G452100		GO:0016248	channel inhibitor activity	2	2	3.22173e-05	0.00225521	TraesCS6B01G024600;TraesCS6B01G024500
TraesCS2A01G006400		GO:0099106	ion channel regulator activity	2	2	3.22173e-05	0.00228743	TraesCS6B01G024600;TraesCS6B01G024500
TraesCS2A01G075200		GO:0008200	ion channel inhibitor activity	2	2	3.22173e-05	0.00231965	TraesCS6B01G024600;TraesCS6B01G024500
TraesCS2A01G121000		GO:0044255	cellular lipid metabolic process	1757	25	3.31804e-05	0.00225627	TraesCS4D01G093600;TraesCS2D01G284100;TraesCS7A01G248800;TraesCS2D01G393900;TraesCS1A01G150800;TraesCS6B01G392700;TraesCS1A01G150900;TraesCS5A01G322100;TraesCS2B01G414500;TraesCS4B01G097200;TraesCS5B01G235800;TraesCS4B01G217300;TraesCS6A01G233100;TraesCS1D01G420900;TraesCS7A01G501400;TraesCS7B01G408900;TraesCS7D01G488800;TraesCS3D01G267000;TraesCS4A01G218400;TraesCS6D01G071600;TraesCS7D01G247800;…
TraesCS2A01G130200		GO:0044283	small molecule biosynthetic process	1875	26	3.5503e-05	0.0023787	TraesCS4D01G093600;TraesCS2D01G284100;TraesCS5A01G153900;TraesCS2D01G393900;TraesCS3A01G149900;TraesCS5B01G152600;TraesCS1A01G150800;TraesCS7D01G071200;TraesCS1A01G150900;TraesCS2B01G414500;TraesCS4B01G097200;TraesCS7A01G075600;TraesCS7B01G019600;TraesCS1B01G142000;TraesCS1D01G420900;TraesCS7A01G501400;TraesCS7B01G408900;TraesCS3D01G339300;TraesCS7D01G488800;TraesCS4A01G218400;TraesCS6D01G071600;…
TraesCS2A01G166900		GO:0004084	branched-chain-amino-acid transaminase activity	12	3	3.85933e-05	0.00254716	TraesCS4A01G059800;TraesCS4B01G235400;TraesCS4D01G236800
TraesCS2A01G177200		GO:0051234	establishment of localization	6485	62	4.09745e-05	0.00266334	TraesCS2D01G408700;TraesCS5D01G231300;TraesCS7A01G309600;TraesCS7B01G243000;TraesCS7A01G244400;TraesCS7B01G088100;TraesCS1A01G117500;TraesCS5B01G261800;TraesCS6B01G444100;TraesCS5A01G263100;TraesCS4D01G264100;TraesCS2D01G123000;TraesCS3D01G126600;TraesCSU01G057300;TraesCS3A01G370300;TraesCS1D01G322000;TraesCS6D01G084300;TraesCS7D01G306300;TraesCS7D01G243000;TraesCS2D01G583400;TraesCS5D01G419200;T…
TraesCS2A01G186700		GO:0005253	anion channel activity	69	5	4.82607e-05	0.00304043	TraesCS6A01G098500;TraesCS6D01G084300;TraesCS6B01G126400;TraesCS3A01G125300;TraesCS3D01G126600
TraesCS2A01G272400		GO:0008308	voltage-gated anion channel activity	69	5	4.82607e-05	0.00308869	TraesCS6A01G098500;TraesCS6D01G084300;TraesCS6B01G126400;TraesCS3A01G125300;TraesCS3D01G126600
TraesCS2A01G285300		GO:0005452	inorganic anion exchanger activity	13	3	4.99594e-05	0.00309748	TraesCS1B01G137300;TraesCS1D01G118600;TraesCS1A01G117500
TraesCS2A01G306800		GO:0009308	amine metabolic process	298	9	6.08006e-05	0.00370884	TraesCS5D01G353600;TraesCS5B01G561300;TraesCS1A01G234800;TraesCS7B01G019600;TraesCS3B01G344600;TraesCS2A01G378300;TraesCS2B01G395200;TraesCS3A01G321100;TraesCS3D01G310200
TraesCS2A01G324200		GO:0015672	monovalent inorganic cation transport	537	12	7.16063e-05	0.00436798	TraesCS5B01G261500;TraesCS2B01G141900;TraesCS5B01G261800;TraesCS5A01G263100;TraesCS7D01G243000;TraesCS3D01G188000;TraesCS2D01G123000;TraesCSU01G096900;TraesCS2A01G121000;TraesCS3B01G213600;TraesCS7A01G244400;TraesCS1A01G267900
TraesCS2A01G363800		GO:0022832	voltage-gated channel activity	124	6	8.25639e-05	0.00487127	TraesCS6A01G098500;TraesCS6D01G084300;TraesCS6B01G126400;TraesCS3A01G125300;TraesCS3D01G126600;TraesCS1A01G267900
TraesCS2A01G378300		GO:0005244	voltage-gated ion channel activity	124	6	8.25639e-05	0.00495384	TraesCS6A01G098500;TraesCS6D01G084300;TraesCS6B01G126400;TraesCS3A01G125300;TraesCS3D01G126600;TraesCS1A01G267900
TraesCS2A01G387700		GO:0016021	integral component of membrane	7362	67	8.57866e-05	0.00497562	TraesCS1B01G213800;TraesCS2D01G408700;TraesCS3D01G403300;TraesCS4D01G093600;TraesCS7A01G248800;TraesCS7B01G243000;TraesCS5D01G369400;TraesCS7D01G206200;TraesCS7B01G088100;TraesCS4A01G429700;TraesCS1A01G117500;TraesCS1A01G150800;TraesCS6A01G023200;TraesCS6B01G444100;TraesCS2B01G544300;TraesCS5D01G074300;TraesCS4D01G264100;TraesCS2D01G123000;TraesCS3D01G126600;TraesCS3A01G370300;TraesCS6D01G084300;…
TraesCS2A01G393900		GO:0044036	cell wall macromolecule metabolic process	388	10	8.97482e-05	0.00511565	TraesCS7D01G418600;TraesCS7D01G418900;TraesCS7B01G326900;TraesCS7A01G427100;TraesCS7A01G427000;TraesCS7A01G426900;TraesCS7D01G419100;TraesCS3A01G093500;TraesCS7A01G426600;TraesCS7B01G327400
TraesCS2A01G404000		GO:0016682	oxidoreductase activity, acting on diphenols and related substances as donors, oxygen as acceptor	126	6	9.02001e-05	0.0051414	TraesCS3D01G358500;TraesCS4A01G429700;TraesCS6B01G296400;TraesCS3A01G365300;TraesCS6D01G284200;TraesCS3B01G397200
TraesCS2A01G411200		GO:0004126	cytidine deaminase activity	3	2	9.62874e-05	0.00510323	TraesCS3D01G249300;TraesCS3A01G249300
TraesCS2A01G417000		GO:0046087	cytidine metabolic process	3	2	9.62874e-05	0.00510323	TraesCS3D01G249300;TraesCS3A01G249300
TraesCS2A01G437200		GO:0046135	pyrimidine nucleoside catabolic process	3	2	9.62874e-05	0.00519952	TraesCS3D01G249300;TraesCS3A01G249300
TraesCS2A01G488900		GO:0046133	pyrimidine ribonucleoside catabolic process	3	2	9.62874e-05	0.00529581	TraesCS3D01G249300;TraesCS3A01G249300
TraesCS2A01G507400		GO:0006216	cytidine catabolic process	3	2	9.62874e-05	0.00529581	TraesCS3D01G249300;TraesCS3A01G249300
TraesCS2A01G507500		GO:0009972	cytidine deamination	3	2	9.62874e-05	0.00539209	TraesCS3D01G249300;TraesCS3A01G249300
TraesCS2A01G544800		GO:0031224	intrinsic component of membrane	7435	67	0.000114423	0.00594999	TraesCS1B01G213800;TraesCS2D01G408700;TraesCS3D01G403300;TraesCS4D01G093600;TraesCS7A01G248800;TraesCS7B01G243000;TraesCS5D01G369400;TraesCS7D01G206200;TraesCS7B01G088100;TraesCS4A01G429700;TraesCS1A01G117500;TraesCS1A01G150800;TraesCS6A01G023200;TraesCS6B01G444100;TraesCS2B01G544300;TraesCS5D01G074300;TraesCS4D01G264100;TraesCS2D01G123000;TraesCS3D01G126600;TraesCS3A01G370300;TraesCS6D01G084300;…
TraesCS2A01G551000		GO:0055075	potassium ion homeostasis	17	3	0.000116792	0.00595642	TraesCS2B01G141900;TraesCS2D01G123000;TraesCS2A01G121000
TraesCS2A01G577000		GO:0046271	phenylpropanoid catabolic process	85	5	0.000130759	0.00653793	TraesCS3D01G358500;TraesCS4A01G429700;TraesCS3A01G365300;TraesCS6D01G284200;TraesCS3B01G397200
TraesCS2A01G586500		GO:0046274	lignin catabolic process	85	5	0.000130759	0.00653793	TraesCS3D01G358500;TraesCS4A01G429700;TraesCS3A01G365300;TraesCS6D01G284200;TraesCS3B01G397200
TraesCS2A01G586800		GO:0052716	hydroquinone:oxygen oxidoreductase activity	85	5	0.000130759	0.00666869	TraesCS3D01G358500;TraesCS4A01G429700;TraesCS3A01G365300;TraesCS6D01G284200;TraesCS3B01G397200
TraesCS2B01G006300		GO:0065008	regulation of biological quality	1374	20	0.000149131	0.00730741	TraesCS5D01G231300;TraesCS5A01G044700;TraesCS2B01G118100;TraesCS2A01G378300;TraesCS1A01G267900;TraesCS3A01G321100;TraesCS4D01G176100;TraesCS5A01G094800;TraesCS5D01G353600;TraesCS2B01G141900;TraesCS2D01G331100;TraesCS5B01G561300;TraesCS1A01G234800;TraesCS7B01G019600;TraesCS1B01G142000;TraesCS2D01G123000;TraesCS3B01G344600;TraesCS2A01G121000;TraesCS2B01G395200;TraesCS3D01G310200
TraesCS2B01G006700		GO:0043269	regulation of ion transport	140	6	0.000160747	0.0078766	TraesCS6A01G098500;TraesCS6D01G084300;TraesCS7B01G314500;TraesCS3A01G125300;TraesCS3D01G126600;TraesCS7A01G414600
TraesCS2B01G006800		GO:0005976	polysaccharide metabolic process	876	15	0.000183255	0.00879622	TraesCS7D01G418600;TraesCS5A01G253200;TraesCS7D01G418900;TraesCS7B01G326900;TraesCS7A01G337000;TraesCS7B01G327400;TraesCS7A01G427100;TraesCS7A01G427000;TraesCS7A01G426900;TraesCS2D01G301000;TraesCS5B01G252100;TraesCS7D01G419100;TraesCS3A01G093500;TraesCS5D01G261000;TraesCS7A01G426600
TraesCS2B01G017200		GO:0071944	cell periphery	1732	23	0.000185539	0.00890587	TraesCS1B01G213800;TraesCS5D01G231300;TraesCS7D01G418600;TraesCS7D01G418900;TraesCS4A01G043400;TraesCS7B01G326900;TraesCS7B01G243000;TraesCS6B01G117400;TraesCS7A01G450500;TraesCS3B01G402200;TraesCS7B01G327400;TraesCS2B01G141900;TraesCS4D01G264100;TraesCS7A01G427100;TraesCS7A01G427000;TraesCS2D01G123000;TraesCS7A01G426900;TraesCS7D01G419100;TraesCS2A01G121000;TraesCS3A01G093500;TraesCS7A01G426600;…
TraesCS2B01G058000		GO:0015385	sodium:proton antiporter activity	20	3	0.000193333	0.00889334	TraesCS2B01G141900;TraesCS2D01G123000;TraesCS2A01G121000
TraesCS2B01G091500		GO:0004066	asparagine synthase (glutamine-hydrolyzing) activity	20	3	0.000193333	0.00889334	TraesCS5A01G153900;TraesCS5D01G159100;TraesCS5B01G152600
TraesCS2B01G118100		GO:0006528	asparagine metabolic process	20	3	0.000193333	0.00908667	TraesCS5A01G153900;TraesCS5D01G159100;TraesCS5B01G152600
TraesCS2B01G119000		GO:0006529	asparagine biosynthetic process	20	3	0.000193333	0.00908667	TraesCS5A01G153900;TraesCS5D01G159100;TraesCS5B01G152600
TraesCS2B01G141900		GO:0051049	regulation of transport	145	6	0.000194495	0.00875228	TraesCS6A01G098500;TraesCS6D01G084300;TraesCS7B01G314500;TraesCS3A01G125300;TraesCS3D01G126600;TraesCS7A01G414600
TraesCS2B01G151800		GO:0009808	lignin metabolic process	93	5	0.000199624	0.00898307	TraesCS3D01G358500;TraesCS4A01G429700;TraesCS3A01G365300;TraesCS6D01G284200;TraesCS3B01G397200
TraesCS2B01G175800		GO:0016679	oxidoreductase activity, acting on diphenols and related substances as donors	147	6	0.000209462	0.00921632	TraesCS3D01G358500;TraesCS4A01G429700;TraesCS6B01G296400;TraesCS3A01G365300;TraesCS6D01G284200;TraesCS3B01G397200
TraesCS2B01G193000		GO:0019752	carboxylic acid metabolic process	2833	32	0.00021676	0.00953745	TraesCS4D01G093600;TraesCS5A01G153900;TraesCS2D01G393900;TraesCS3A01G149900;TraesCS5B01G152600;TraesCS4D01G236800;TraesCS1A01G150800;TraesCS6A01G344000;TraesCS6B01G392700;TraesCS7D01G071200;TraesCS1A01G150900;TraesCS2B01G414500;TraesCS4B01G097200;TraesCS5B01G235800;TraesCS7A01G075600;TraesCS7B01G019600;TraesCS1B01G142000;TraesCS1D01G420900;TraesCS7A01G387000;TraesCS6A01G338600;TraesCS7A01G501400;…
TraesCS2B01G196700		GO:0022838	substrate-specific channel activity	284	8	0.000248323	0.0106779	TraesCS6A01G098500;TraesCS1D01G322000;TraesCS6D01G084300;TraesCS6B01G126400;TraesCS3A01G125300;TraesCS7B01G243000;TraesCS3D01G126600;TraesCS1A01G267900
TraesCS2B01G251300		GO:0044070	regulation of anion transport	55	4	0.000278932	0.0119941	TraesCS6A01G098500;TraesCS6D01G084300;TraesCS3A01G125300;TraesCS3D01G126600
TraesCS2B01G302400		GO:0022803	passive transmembrane transporter activity	293	8	0.00030594	0.0128495	TraesCS6A01G098500;TraesCS1D01G322000;TraesCS6D01G084300;TraesCS6B01G126400;TraesCS3A01G125300;TraesCS7B01G243000;TraesCS3D01G126600;TraesCS1A01G267900
TraesCS2B01G323500		GO:0015267	channel activity	293	8	0.00030594	0.0131554	TraesCS6A01G098500;TraesCS1D01G322000;TraesCS6D01G084300;TraesCS6B01G126400;TraesCS3A01G125300;TraesCS7B01G243000;TraesCS3D01G126600;TraesCS1A01G267900
TraesCS2B01G333200		GO:0043436	oxoacid metabolic process	2895	32	0.000315387	0.0132463	TraesCS4D01G093600;TraesCS5A01G153900;TraesCS2D01G393900;TraesCS3A01G149900;TraesCS5B01G152600;TraesCS4D01G236800;TraesCS1A01G150800;TraesCS6A01G344000;TraesCS6B01G392700;TraesCS7D01G071200;TraesCS1A01G150900;TraesCS2B01G414500;TraesCS4B01G097200;TraesCS5B01G235800;TraesCS7A01G075600;TraesCS7B01G019600;TraesCS1B01G142000;TraesCS1D01G420900;TraesCS7A01G387000;TraesCS6A01G338600;TraesCS7A01G501400;…
TraesCS2B01G378900		GO:0005326	neurotransmitter transporter activity	5	2	0.000318543	0.0130603	TraesCS3A01G370300;TraesCS3B01G402200
TraesCS2B01G382900		GO:0016247	channel regulator activity	5	2	0.000318543	0.0130603	TraesCS6B01G024600;TraesCS6B01G024500
TraesCS2B01G386900		GO:0044281	small molecule metabolic process	4478	44	0.000329318	0.013502	TraesCS4D01G093600;TraesCS2B01G118100;TraesCS2D01G284100;TraesCS7A01G248800;TraesCS4D01G125100;TraesCS5A01G153900;TraesCS2D01G393900;TraesCS3A01G149900;TraesCS5B01G152600;TraesCS4D01G236800;TraesCS1A01G150800;TraesCS6A01G344000;TraesCS6B01G392700;TraesCS7D01G071200;TraesCS1A01G150900;TraesCS2B01G414500;TraesCS4B01G097200;TraesCS5B01G235800;TraesCS7A01G075600;TraesCS7B01G019600;TraesCS4A01G188300;…
TraesCS2B01G395200		GO:0032879	regulation of localization	160	6	0.000330223	0.0132089	TraesCS6A01G098500;TraesCS6D01G084300;TraesCS7B01G314500;TraesCS3A01G125300;TraesCS3D01G126600;TraesCS7A01G414600
TraesCS2B01G399700		GO:0006082	organic acid metabolic process	2904	32	0.000332617	0.0133047	TraesCS4D01G093600;TraesCS5A01G153900;TraesCS2D01G393900;TraesCS3A01G149900;TraesCS5B01G152600;TraesCS4D01G236800;TraesCS1A01G150800;TraesCS6A01G344000;TraesCS6B01G392700;TraesCS7D01G071200;TraesCS1A01G150900;TraesCS2B01G414500;TraesCS4B01G097200;TraesCS5B01G235800;TraesCS7A01G075600;TraesCS7B01G019600;TraesCS1B01G142000;TraesCS1D01G420900;TraesCS7A01G387000;TraesCS6A01G338600;TraesCS7A01G501400;…
TraesCS2B01G414500		GO:0071704	organic substance metabolic process	24369	172	0.00040894	0.0159487	TraesCS4A01G045800;TraesCS7D01G418600;TraesCS1B01G127400;TraesCS3A01G346900;TraesCS4D01G259100;TraesCS5A01G084100;TraesCS2B01G535500;TraesCS4A01G140000;TraesCS3A01G365300;TraesCS2B01G516700;TraesCS7A01G414600;TraesCS7B01G327400;TraesCS1A01G150800;TraesCS3A01G329200;TraesCS6A01G344000;TraesCS2D01G507900;TraesCS1A01G235700;TraesCS5B01G235800;TraesCS2D01G305300;TraesCS7B01G019600;TraesCS4A01G188300;…
TraesCS2B01G418200		GO:0035251	UDP-glucosyltransferase activity	234	7	0.000420796	0.0164111	TraesCS4B01G167500;TraesCS5A01G253200;TraesCS4D01G169800;TraesCS2D01G301000;TraesCS5B01G252100;TraesCS4A01G140000;TraesCS5D01G261000
TraesCS2B01G421900		GO:0034655	nucleobase-containing compound catabolic process	485	10	0.000527974	0.020591	TraesCS7D01G071200;TraesCS2D01G507900;TraesCS3D01G249300;TraesCS7A01G075600;TraesCS3A01G249300;TraesCS1B01G142000;TraesCS2A01G507400;TraesCS2A01G507500;TraesCS2B01G535500;TraesCS2B01G535400
TraesCS2B01G430000		GO:0005451	monovalent cation:proton antiporter activity	29	3	0.000596606	0.022671	TraesCS2B01G141900;TraesCS2D01G123000;TraesCS2A01G121000
TraesCS2B01G456100		GO:0016705	oxidoreductase activity, acting on paired donors, with incorporation or reduction of molecular oxygen	2131	25	0.000615703	0.0233967	TraesCS6B01G355900;TraesCS2B01G017200;TraesCS5B01G566100;TraesCS7D01G271100;TraesCS4B01G009700;TraesCS6B01G309300;TraesCSU01G084800;TraesCS1B01G286300;TraesCS2D01G331100;TraesCS5B01G235800;TraesCS5D01G244900;TraesCS6D01G260300;TraesCS7B01G168800;TraesCS3B01G044900;TraesCS2B01G091500;TraesCS1B01G262000;TraesCS6A01G185100;TraesCS2A01G006400;TraesCS3D01G084900;TraesCS6D01G305400;TraesCS5B01G232600;T…
TraesCS2B01G474700		GO:0006885	regulation of pH	30	3	0.000660109	0.024424	TraesCS2B01G141900;TraesCS2D01G123000;TraesCS2A01G121000
TraesCS2B01G516700		GO:1902358	sulfate transmembrane transport	30	3	0.000660109	0.0250842	TraesCS3B01G323500;TraesCS4A01G043400;TraesCS4D01G264100
TraesCS2B01G535400		GO:0016758	transferase activity, transferring hexosyl groups	1783	22	0.000675584	0.0249966	TraesCS4B01G167500;TraesCS7D01G418600;TraesCS5A01G253200;TraesCS7D01G418900;TraesCS7A01G492800;TraesCS7B01G326900;TraesCS4A01G140000;TraesCS2D01G374400;TraesCS7B01G327400;TraesCS7A01G427100;TraesCS4D01G169800;TraesCS7A01G427000;TraesCS7B01G424600;TraesCS7A01G426900;TraesCS2D01G301000;TraesCS5B01G252100;TraesCS7D01G419100;TraesCS3A01G093500;TraesCS5D01G261000;TraesCS7A01G426600;TraesCS3B01G137400;…
TraesCS2B01G535500		GO:0015081	sodium ion transmembrane transporter activity	33	3	0.000875952	0.0324102	TraesCS2B01G141900;TraesCS2D01G123000;TraesCS2A01G121000
TraesCS2B01G544300		GO:0055067	monovalent inorganic cation homeostasis	34	3	0.000956689	0.0353975	TraesCS2B01G141900;TraesCS2D01G123000;TraesCS2A01G121000
TraesCS2B01G545300		GO:0015291	secondary active transmembrane transporter activity	527	10	0.00099095	0.0356742	TraesCS1B01G137300;TraesCS3B01G563200;TraesCS2B01G141900;TraesCS3B01G323500;TraesCS4A01G043400;TraesCS4D01G264100;TraesCS2D01G123000;TraesCS1D01G118600;TraesCS2A01G121000;TraesCS1A01G117500
[truncated: 440 more rows]

## Sheet: FD6
Fg_down & ABA+Fg_vs_Fg_down
Gene list ( 279)	0.0392958	Gene Count:	219
[truncated: 279 more rows]

## Sheet: FD7
Fg_down & AS6+Fg_vs_Fg_up
[truncated: 905 more rows]

[truncated: 25 more sheets: FD8, FD9, FD10, FU1, FU2, FU3, FU4, FU5, FU6, FU7, FU8, FU9, FU10, FU11, FU12, FU13, FU14, FU15, FU16, FU17 …]
